# Supplementary material for: An in vivo systemic massively parallel platform for deciphering animal tissue-specific regulatory function
Source: Front Genet. 2025 Apr 9;16:1533900. doi: 10.3389/fgene.2025.1533900 (PMC12016043; doi:10.3389/fgene.2025.1533900)
Supplement: Supplementary file 1 [file Table8.csv]

Enhancer ID	snpBaseId	mutationType	t-test - statistic	t-test - p value	significant
rs6733839_alt	rs6733839	AlternateAllele	-0.976271603	0.013791854	TRUE
rs744368_alt	rs744368	AlternateAllele	0.034508993	0.872479375	FALSE
rs13032148_alt	rs13032148	AlternateAllele	0.928756736	0.015660915	TRUE
rs11694743_alt	rs11694743	AlternateAllele	-0.049377466	0.907600959	FALSE
rs74820434_alt	rs74820434	AlternateAllele	0.709723608	0.001972055	TRUE
rs1004173_alt	rs1004173	AlternateAllele	0.444920743	0.091997177	FALSE
rs7937331_alt	rs7937331	AlternateAllele	0.16754929	0.541514668	FALSE
rs755554_alt	rs755554	AlternateAllele	-0.032454466	0.941257238	FALSE
rs5760076_alt	rs5760076	AlternateAllele	0.019557052	0.937481018	FALSE
rs755553_alt	rs755553	AlternateAllele	0.445878572	0.19553867	FALSE
rs17057043_alt	rs17057043	AlternateAllele	0.585420942	0.356320999	FALSE
rs7395613_alt	rs7395613	AlternateAllele	-0.348728787	0.225118303	FALSE
rs10421247_alt	rs10421247	AlternateAllele	0.286000631	0.215400465	FALSE
rs7947450_alt	rs7947450	AlternateAllele	-0.198939974	0.547748137	FALSE
rs7479145_alt	rs7479145	AlternateAllele	0.331502199	0.309815793	FALSE
rs61216358_alt	rs61216358	AlternateAllele	0.342250154	0.0887521	FALSE
rs6498140_alt	rs6498140	AlternateAllele	1.617442829	0.000215817	TRUE
rs7570061_alt	rs7570061	AlternateAllele	-0.274130207	0.425594439	FALSE
rs10933431_alt	rs10933431	AlternateAllele	0.431640934	0.232314956	FALSE
rs6127744_alt	rs6127744	AlternateAllele	-0.637818642	0.327227871	FALSE
rs17462136_alt	rs17462136	AlternateAllele	-0.793349551	0.022478039	TRUE
rs927174_alt	rs927174	AlternateAllele	0.420267935	0.060253097	FALSE
rs11188740_alt	rs11188740	AlternateAllele	-0.683384945	0.148279104	FALSE
rs75191269_alt	rs75191269	AlternateAllele	-0.865139451	0.000757556	TRUE
rs115898899_alt	rs115898899	AlternateAllele	-1.165771505	0.002058513	TRUE
rs140537553_alt	rs140537553	AlternateAllele	0.64258589	0.053953432	FALSE
rs10991386_alt	rs10991386	AlternateAllele	1.60554398	0.000263575	TRUE
rs6733839_disrupt	rs6733839	RegionDisrupt	0.357311224	0.273566972	FALSE
rs11694743_disrupt	rs11694743	RegionDisrupt	0.703647617	0.15003697	FALSE
rs1004173_disrupt	rs1004173	RegionDisrupt	0.470252291	0.043478898	TRUE
rs7937331_disrupt	rs7937331	RegionDisrupt	0.284537981	0.227960267	FALSE
rs5760076_disrupt	rs5760076	RegionDisrupt	0.156208761	0.68496233	FALSE
rs17057043_disrupt	rs17057043	RegionDisrupt	-0.177965883	0.596107088	FALSE
rs10421247_disrupt	rs10421247	RegionDisrupt	0.724679848	0.03428632	TRUE
rs7479145_disrupt	rs7479145	RegionDisrupt	-0.128663587	0.458810697	FALSE
rs61216358_disrupt	rs61216358	RegionDisrupt	-0.185320432	0.401387878	FALSE
rs6498140_disrupt	rs6498140	RegionDisrupt	0.95947914	0.006679763	TRUE
rs10933431_disrupt	rs10933431	RegionDisrupt	0.002089977	0.993524487	FALSE
rs17462136_disrupt	rs17462136	RegionDisrupt	-0.03804187	0.914057397	FALSE
rs75191269_disrupt	rs75191269	RegionDisrupt	-0.169740154	0.627450508	FALSE
rs115898899_disrupt	rs115898899	RegionDisrupt	-0.537633892	0.115507695	FALSE
rs140537553_disrupt	rs140537553	RegionDisrupt	0.521953909	0.176518765	FALSE
rs10991386_disrupt	rs10991386	RegionDisrupt	2.373693891	1.35E-05	TRUE
