# Supplementary material for: An in vivo systemic massively parallel platform for deciphering animal tissue-specific regulatory function
Source: Front Genet. 2025 Apr 9;16:1533900. doi: 10.3389/fgene.2025.1533900 (PMC12016043; doi:10.3389/fgene.2025.1533900)
Supplement: Supplementary file 4 [file Table4.csv]

	HMC3_C_2	HMC3_D_2	HMC3_E_2	Liver_10_2	Liver_7_1	Liver_8_1	Liver_9_2	M1_1_1	M1_2_1	M1_5_1	M1_6_1	M1_7_1	M1_8_1	Cortex_1_1	Cortex_2_1	Cortex_6_1	Cortex_7_1	Cortex_8_1	PFC_5_1	PFC_6_1	PFC_7_1	PFC_8_1	Hippocampus_1_1	Hippocampus_2_1	Hippocampus_5_1	Hippocampus_6_1	Hippocampus_7_1	Hippocampus_8_1	Striatum_1_1	Striatum_2_1	Striatum_5_1	Striatum_6_1	Striatum_7_1	Striatum_8_1	Hypothalamus_10_2	Hypothalamus_9_2	Muscle_10_2	Kidney_10_2	Kidney_9_2	Lung_10_2	Heart_9_2	Ovaries_10_2	Testies_9_2
CTCCCGCAGTCCGCTG	9467	4008	16685	16490	9140	7564	15080	4400	4039	7202	4864	7294	4876	3831	3115	5640	8674	6817	10940	1910	5465	4946	3264	3036	6416	3478	9284	7927	3921	821	5467	4003	6331	5774	4094	4267	6052	16204	8816	15198	6353	4328	1443
CTACAGGACATACGTT	9675	3716	41012	1892	3399	4495	10577	3155	2449	6717	5254	2687	6079	2470	1561	2971	5785	5623	3854	1669	3025	5580	2171	1948	3677	3203	3473	5224	2292	437	2467	2477	3907	4492	5156	14044	4	3443	12048	3667	4446	4966	2951
TCAACTGTGCTCTAAC	2039	806	5725	2411	1883	1629	1599	232	748	1266	452	1173	1708	573	546	1194	311	575	5046	1470	167	733	438	320	1982	1081	2603	1183	861	103	729	1204	401	719	2876	20	1	935	911	43	1	21	736
CGTCAAGAGGTAGTGG	6516	2337	49599	2126	3560	3392	1624	1640	2121	1261	1088	4434	4638	1840	1523	2412	4031	2535	2947	168	4842	2069	1609	912	2190	1282	3187	4167	1917	302	1194	1954	3481	2506	1702	781	0	2292	38	15	2870	1353	3123
TTTGAGTCGTACAAGG	3344	1207	12015	1955	1727	479	1617	1321	527	1890	1738	1600	1073	891	790	1839	1915	1919	349	1915	1717	2137	986	690	2047	1326	931	584	1144	194	2117	874	1155	1411	2806	2095	0	2963	1636	141	3563	51	2180
GGATGAACACCGTTAT	34591	12646	118372	31004	22082	17690	31901	11384	9937	17619	10935	12502	17686	10019	7039	15366	19161	18438	30553	6601	12226	21547	9856	8214	15064	7618	21303	15560	10319	2277	14664	11675	12673	14208	15771	18519	25	32375	57236	9111	6891	21399	10471
GTGTATCTAAGCGCCA	8638	3522	30711	7348	6681	5014	9926	3362	3400	3665	2783	7139	4961	3036	2111	4389	5666	7095	4871	5866	6163	9566	2187	1754	5207	1842	5969	3139	2229	542	4866	2785	4465	5916	2775	6490	2783	8520	14808	3573	5614	9640	3545
CCCTCGACCTTGATAG	8114	2524	65539	110	3753	4879	4193	3160	1840	3396	4238	1419	5440	2373	2137	3232	5508	4275	7947	1069	1936	4200	1888	1307	4895	2216	2680	3412	2569	177	3194	1766	3057	2874	1290	2716	3077	6177	5243	24	3869	6933	622
GCTTTGCGCTGGTCTC	18028	6895	43020	20605	10655	12672	23458	6948	4809	9558	8515	9593	10145	5726	4297	7710	10856	10480	16229	9949	6130	14145	6709	4481	8504	4384	8345	7768	6541	1435	8820	6196	8421	10099	9567	10577	6189	16767	8229	7345	6600	8518	4498
GCATTATCCAATGACG	37	9	0	0	0	0	0	224	1	2	1	2	5	15	3	3	2	249	0	0	0	2	13	7	0	0	0	0	54	0	116	3	2	60	0	0	0	0	0	0	0	1	4
TTCAATAGTGCCGCAA	8280	3124	26113	9982	4500	8917	10229	2810	2920	5230	5432	7041	5145	2950	2156	4950	6117	4671	3074	4408	4330	8483	2045	2214	6012	1842	5191	3489	3231	508	5052	2189	4124	5305	585	3374	8325	11082	16961	2437	4453	3149	189
CCCGGCGAGACTCGTT	12096	4188	62443	13550	4316	8090	6852	2691	3342	7065	3466	3351	5372	3600	2459	4629	6529	6722	17512	2361	4220	6411	2522	2490	4582	2876	8542	4503	3146	615	4435	2205	2889	3453	1971	1859	11	8668	9349	6302	2469	2353	1200
TCAGTCTATCCCCTGT	4441	1454	13468	8664	1883	1992	4409	1759	1940	3414	2307	3874	1766	1823	1140	2222	1858	2778	3363	1602	748	2772	1215	915	2005	773	1234	1970	1295	329	1242	1514	3096	2309	2483	5184	4	1005	6505	2220	4	3168	1522
GATATGCATTGTCTCT	224	63	455	4	0	2	560	4	4	4	261	13	587	127	62	3	646	351	1	0	1	3	5	10	109	2	6	214	57	4	169	8	2	6	0	0	4739	2	1	0	0	11	6
AGAACTTGTAACTGTA	1201	412	2241	20	922	1694	711	989	340	1040	675	1103	51	428	518	734	46	1051	2268	2677	55	759	659	345	248	229	44	486	395	133	145	723	983	423	3	1	2	4880	15	4184	0	1189	31
CAGCGAATTGGCCACG	5138	2027	14311	10163	4541	5108	3493	1345	1387	2010	1292	3126	3476	1301	1413	3254	841	3409	1625	2240	175	468	1389	1358	2277	850	620	2066	1588	329	1737	2601	1985	2727	2957	2562	2583	4394	1570	10	2454	65	2252
CGAGACGAAAAGGTCA	3127	1136	6759	3620	2171	1101	2479	1356	1159	2844	427	1507	2006	851	844	2252	822	2311	2634	1063	2927	1357	1011	633	1302	505	3447	1236	962	174	1010	1033	868	2598	2597	989	557	825	12	9	5	8483	207
GGCCTTCCCTAAGTCC	4785	1815	20462	5622	3134	2977	4215	2175	1033	1233	917	3047	1806	1493	1340	3146	2476	2864	4782	80	2384	665	1068	1725	2169	1620	5542	1822	1190	312	1642	1423	1395	3163	4952	3977	1	4737	15299	1206	1777	2524	1491
TTATTTCAGTATATAG	10843	4277	8216	15434	10171	9385	18169	5013	3452	7763	5316	7876	8011	4536	3494	6578	13741	11143	15502	2360	6044	11871	5051	3755	8740	3681	9660	4638	5085	891	8135	5880	7683	6675	7753	5086	2564	10123	15397	4172	5657	16095	4496
CGTCGAATGACCAGTG	13749	5025	26080	2344	8201	11502	16140	3949	4361	5621	6109	10880	9287	4039	2750	6890	6589	7673	10677	2958	6930	7323	4410	3206	5927	3897	7371	6520	4708	820	5757	4304	6012	6799	3966	10191	11	5240	15565	8161	4096	7149	3525
GGGCTGCGGAGCGGGG	12955	4900	19590	8658	11283	11848	14214	6338	3960	7108	6204	7712	7199	4637	3091	6077	8464	9326	9230	5374	3981	5974	3836	3619	9337	3424	8734	5446	4761	1010	6469	5093	5904	8458	5905	4400	1992	5931	6591	3539	6913	11139	6214
AGTAGTTTTCGCCTAA	14380	5301	35877	17682	5838	12652	16188	3961	5012	8517	4285	8775	7554	3966	3195	7656	8011	7445	12016	8783	6805	10036	3779	2918	5441	4458	7895	3924	3758	806	7128	4253	5750	7585	3239	9315	17	11351	4475	2909	8216	9933	4991
TGCGTCTTTAACACAG	20377	7934	31624	19599	10010	10919	16459	7014	6804	12712	8038	9510	11382	6559	5444	10217	16171	13368	14690	5890	7907	13162	6444	5292	9663	5035	15474	11616	7823	1502	11112	7707	11111	9662	8904	19049	9079	22389	30471	8036	14833	11643	6222
TAATTTTGATGGAGTG	9906	3428	25603	5023	5842	7168	11260	3387	3964	4894	2762	4233	5111	3098	2411	4839	4744	6207	7617	6039	4410	4574	2850	2409	4823	2622	4936	6270	3047	574	5337	3396	5787	5553	2395	3076	3	9358	13418	858	4117	3280	3020
TTAGCCCCTTAAAGCT	61434	22144	203753	83398	47141	47978	69733	24645	18622	37196	21997	23811	34813	19380	14161	29533	37825	35892	73758	24477	36414	35809	17361	14381	34550	16935	29762	24110	20304	3488	29735	21169	29138	27170	35093	40445	18811	61472	82285	18376	20434	66919	23592
CGCGCTGCTTGGCAAG	15200	5390	52713	9171	6005	11532	9996	4387	4718	6284	3216	7281	5646	4186	3236	6633	6610	8477	13423	2835	5507	4049	3500	3812	8626	2879	4400	4247	3724	695	5633	3410	7414	6599	10874	11440	9557	11434	15050	5941	8850	164	4391
TTTACCCTAGACTGGG	3912	1495	10703	7065	2674	2306	3388	1655	1581	1230	3100	1839	2056	1226	1029	1767	2983	2753	1346	1907	156	324	1291	841	2252	1653	1845	1370	934	367	2731	1321	811	2439	1593	17	2	2655	21	2708	0	1428	82
GCGATTGTATGCCCTG	37894	14313	109117	36042	15011	18726	33046	11367	10110	19481	13413	11051	18909	10516	7689	15343	16350	22424	36179	14856	7665	16566	9319	8374	14791	7321	14825	16559	10103	2022	14477	12778	10996	16474	13512	27638	5871	34218	48080	17628	8947	28868	8307
AGGTGCAGGTACTACT	4307	1744	6355	3392	2585	2650	5355	2536	1731	3642	2919	4694	2543	1656	1048	2729	2656	3553	8533	968	2301	5123	1412	1499	3036	1237	1917	3140	1851	469	3187	2223	2536	3268	5961	1706	2701	8647	5536	1242	2285	3187	3890
TCTTGGCAGAAAACTC	36	6	105	0	0	1	0	0	1	0	0	1	0	1	1	1	0	0	0	0	1	0	0	0	0	0	2	2	0	0	1	0	0	2	0	0	0	0	0	0	0	0	0
TTATGGATACTTAGAG	2674	1041	9545	2085	1349	36	2673	828	1120	2248	1610	1021	1816	718	682	1518	1838	850	2385	23	1516	306	595	594	1046	630	1047	2664	1031	135	1146	1184	999	1162	2107	29	2	273	2413	82	1	3165	2018
TTTCTTGCCTGTCTCC	22513	8648	48522	16838	11066	12872	21303	6769	7500	11121	8766	10694	9082	6986	4648	12305	9762	14987	12496	8864	7266	10091	6042	5374	10707	4412	13666	7184	6438	1317	10215	7278	8014	11009	10817	14924	5324	10425	11380	13439	17883	10726	5470
TGCAAGAGACGTTATA	15151	5326	58210	14984	9915	9173	20785	4880	5338	10759	8045	7326	7026	4434	3242	5758	6668	9451	13027	4472	3962	10433	3992	3602	7121	3814	6645	4836	5037	1133	7837	5108	5987	6636	6882	5674	4516	14704	9713	1216	7604	5182	2996
TTGGATCGTGCCGAAG	14736	4959	30842	16265	6205	9655	9532	4156	3646	7456	6183	5935	7648	4525	3417	6108	9917	7001	7153	353	3465	6372	3766	2867	5598	2544	10882	4540	3896	568	5227	3574	4397	8420	11324	13495	10281	12518	16755	3770	10220	11807	4505
CCCAGGAGTGCTGACC	6723	2347	27457	6238	6806	4952	4766	2377	2216	2426	738	2571	2383	1787	1527	4116	3396	3335	3690	7242	2757	2183	1445	2048	2853	1287	1530	1711	2432	376	2319	2994	3906	3044	702	5952	2	7420	62	16	5954	14011	262
AAGTTTTGTTAACTCG	23867	8055	39598	7385	12564	14069	22250	9021	8212	10891	10886	12277	10208	7521	6583	12637	11073	11961	20491	9967	6980	10229	7187	5897	13193	5520	14006	13626	8439	1479	10242	6544	9407	11459	11192	15537	17	20736	19560	3371	12112	18321	8823
CTACGTTTGGCAGACC	5328	1729	12820	2762	4164	2726	7899	1096	1144	2598	659	3432	1099	1704	1131	2504	3266	2970	4209	1153	2702	702	916	885	2385	798	2537	2373	1648	252	1826	1461	1707	2495	2118	309	1	436	7539	5311	8	62	270
CCGTTAATTGTGGGGA	72	27	172	0	0	0	0	1	51	1	0	1	1	25	24	57	2	1	0	1	0	0	2	0	0	0	0	0	0	8	1	95	2	0	0	0	0	1	0	0	0	0	1
GCCACCTCCGCGATGG	7172	2696	22492	6492	3738	587	5551	1808	2681	4536	2480	3378	3154	2143	1444	3540	1430	2691	8425	4248	2421	6008	1577	1615	3331	1380	1584	3631	2089	397	2810	2002	2718	3289	5347	4067	10	7445	1072	5200	7660	141	754
TCCCCAGTGCGACTTG	4597	1667	12494	1914	2924	4263	4314	1210	1331	1612	1487	1772	1091	1429	923	1909	2216	2213	1060	458	1577	199	1190	865	1846	1127	733	2934	1341	235	2019	1114	2050	1236	1982	2390	0	396	16	8	4810	3876	1101
GGCATCGTCTGTGGCT	9409	3665	26387	12195	8144	6473	6516	2665	3081	5639	5531	5902	7246	2668	2541	3854	8440	7893	15029	3052	2626	8670	2398	2295	7497	3558	5187	3668	3349	574	5535	3548	3166	5584	1508	1397	6	13561	6890	4082	5188	4816	3744
CATGTTGACAACAAAA	5258	2133	11153	4913	1967	3230	6842	1573	1525	2372	3199	2497	2575	1838	1240	3376	3670	5641	4550	5236	3443	2298	1413	1339	2280	969	3095	2061	2099	377	2693	1988	2669	1936	1952	662	6	3756	13441	2487	6165	1605	3426
TGGCGACCTCTCGCGT	19358	6049	153012	3639	9310	11396	6064	4928	5107	6171	4636	5455	8070	5639	3625	8607	10584	8478	11304	5262	7804	10143	3463	3847	6733	2904	12712	7000	5386	659	8323	3051	8301	7642	2291	3166	5125	7302	8033	1446	6871	3900	2714
CCCTCCCAGTACGAGA	1603	565	4819	4485	1127	983	2422	505	744	756	403	213	475	498	243	715	185	407	2107	2930	97	1396	260	121	817	396	67	963	633	110	660	688	700	980	680	1894	1	2414	10	4	0	13	20
CATGGATACTATTGAC	2767	1015	8628	2678	2211	2286	3179	1412	373	636	810	1088	1467	829	610	1142	2091	1339	2942	245	172	946	905	664	1833	757	1824	968	1090	160	1850	1019	753	954	18	3460	1	42	8196	2013	2477	6890	128
CGGTACCATGATATCT	16435	5387	159417	13039	8735	3673	11011	4261	3260	8489	6139	3960	3646	5014	3888	6258	7774	11517	4183	820	6506	9873	3699	2568	6433	3365	9648	6096	4368	736	5330	3726	5562	6956	4263	15625	1301	10074	6342	710	2562	2755	2024
CCACAGTCTGAAAGTC	14611	5262	26715	18637	5764	13044	9605	6091	4506	6517	5830	8113	4657	4286	3379	7549	10100	8134	15510	6950	8804	5438	3740	3416	7439	4474	6226	6136	4462	984	5822	5219	5463	7182	7961	13283	10210	9063	16471	6127	5502	6144	2349
GCGGTGCGTAATTAAT	9325	3240	26006	10823	4154	6794	7943	2432	1714	4513	2037	2593	2456	2604	1915	2915	5722	5836	2529	1847	1726	1652	2433	1867	5622	1504	4831	3658	2634	449	5249	3337	4151	2780	4334	2822	7	7717	7687	2300	5323	8107	2848
GCCTATTCAGGAGATC	14116	4855	33116	12034	9858	8669	16420	6178	4445	7008	5213	5620	8338	4078	2971	6256	3893	9408	14422	1511	2308	4456	4562	3483	7261	3507	4649	5166	5577	940	5851	4277	5132	7268	1821	8410	11	16847	14341	7078	4035	6843	1790
CTACTAGAGGTACTTA	1634	587	7331	2502	170	8	945	431	739	193	541	817	1479	373	304	785	1105	1179	12	16	1271	428	384	292	269	130	23	368	147	50	272	389	25	677	4	3	0	13	4	6	0	1900	455
TCGGGAAAGTTCACCA	4830	1929	8287	7843	1921	4665	6581	1444	1855	2216	2322	1072	2895	1298	1137	2321	976	1481	5068	4794	4384	4048	1009	1401	2855	1589	1491	1669	1725	281	2753	1922	1561	2147	1843	1830	3	2069	8398	10	5403	9502	1403
CAGCGTTACCAGAGAC	9	4	0	0	0	0	0	2	1	332	1	2	2	0	3	0	0	1	0	0	0	0	0	0	2	0	0	0	0	0	0	0	0	0	0	0	0	0	0	0	0	0	0
CCGAGGGCGAAGTCGG	7481	2398	30289	1127	6906	5371	4333	1794	1846	1588	1452	4021	2849	1511	1301	3042	4741	4686	3737	2371	1873	2295	1195	1304	3263	2129	3793	1980	1677	289	3139	1538	1820	3173	1477	17	3	5552	3592	1266	6706	2822	1865
CTGTCACTAGTAAATA	7385	2920	33361	6017	4368	5978	4939	2601	2074	3074	1503	2781	2766	1734	1639	1863	2129	3212	2265	1163	2534	4070	1516	1679	3009	1236	2610	3858	2047	310	2796	2726	2422	3440	3330	4811	5270	7613	4682	5187	3223	3444	131
TCACCCAAATGTCTGG	82	37	433	0	0	0	0	87	212	429	472	9	15	45	56	0	4	3	2	1	0	1	44	2	2	3	0	171	29	0	0	2	13	0	795	3	0	0	1	0	0	3	1
CACGGCTTACGAGCTT	12410	4330	42646	8477	9247	8177	4348	4791	3005	5065	2949	6000	3242	3734	2860	5587	8827	6991	6708	6256	3442	5137	2763	2487	7111	1825	6163	7280	3506	729	5414	3894	3934	4886	6004	1172	175	10407	3687	6181	2806	9387	455
GCAGGACTGCTGATTG	3987	1521	4777	2075	3033	926	3635	1820	1218	3619	1200	2482	2886	1394	1005	2509	2906	2583	5800	1274	2721	3694	1018	1227	2266	922	3242	1814	1294	288	1955	1210	1723	3436	1825	1750	6	3110	16	1092	4	2515	348
CACAGAGTAACCAGAC	1246	425	2564	649	475	10	228	486	325	576	147	529	27	255	207	646	278	548	235	2233	56	1996	314	224	336	161	403	201	348	149	297	293	1016	388	3	4	2	2922	11	8	2	1642	22
CTCCGTGAGGAACGTC	3157	1185	7926	1188	1545	1579	4551	1278	897	845	42	1745	1938	840	659	934	2575	2473	338	688	1615	1421	963	714	1260	946	1446	1185	784	130	1827	889	2606	2085	1852	827	5349	1068	199	110	6	6280	1039
TATACCGTCCCTTAGC	10578	3565	31564	3960	5679	8000	7560	4384	3387	5163	3162	7207	9458	3282	2910	3950	4807	8666	7886	4370	6232	6115	2938	2798	6510	2270	4171	6508	3965	730	7110	3017	2684	6877	1423	7812	10412	5147	11506	3289	2990	6368	2744
GTATCATACGAGAGTC	10094	3662	47745	5085	6362	1527	11625	3297	2687	2526	2179	2943	6773	2604	1820	4212	2367	4832	3049	3995	5162	4823	2536	1588	4211	2086	4460	4142	2833	393	3954	2788	2747	5051	8339	219	11	14993	12165	2828	122	3683	3101
CAAACATCGCGGGTCT	18667	6542	66623	7927	5274	9698	11657	4583	4022	8022	5711	7725	6813	4695	3354	7240	7716	9424	8013	4080	7016	6605	4155	2982	7361	3715	6288	7382	5274	753	8083	5667	5666	5851	10677	6834	4156	9248	18334	410	10879	9927	2768
TCTTAGCCTGTGAATA	56	28	143	0	457	5	0	3	77	1	0	0	0	9	19	0	4	0	6	0	0	0	155	6	0	0	2	2	10	15	0	0	2	0	0	0	0	0	1	0	0	1	0
GTTCAGTCAGTCGCCT	21505	7927	57370	33272	12513	14370	26600	9436	8891	20385	8140	8345	10497	8153	6441	13329	16389	16749	18828	9594	6468	9671	7450	5336	10727	7140	13270	12171	7825	1701	11832	7891	10857	12123	19105	10011	17	31526	37939	6359	7748	16801	5029
ATAGTAGCCAAATACG	4783	2081	9328	8633	3557	5873	3453	3013	1117	1087	1490	3157	1596	1517	1115	2820	3969	4502	7873	1852	4797	3354	1730	1505	2942	2021	2084	2908	1470	302	1694	2171	3345	2086	569	5134	6	3925	2601	6428	4299	6194	138
TCCCAATGATCGGAGC	34332	11593	84479	49848	17559	20549	23837	9041	8434	19156	8402	19526	12834	8939	6783	10914	17914	18020	22098	9433	12604	17065	5416	6249	14943	7613	20409	10553	9423	1637	13760	9441	10644	19066	13719	15940	3261	30773	24473	7445	13188	19255	6321
CGCGGTTCGCGTGAAC	148	33	1251	0	1	2	2	0	0	1	0	2	3	23	3	6	627	319	0	0	0	3	7	1	8	3	5	268	2	1	43	133	7	6	0	2	0	0	5	0	1327	3	8
TCGGCATATAGCGAGG	57	3	0	1915	3176	1924	2055	284	341	397	1628	900	1614	346	272	979	577	2026	4541	1914	753	3098	320	339	784	550	1270	940	468	117	709	947	582	1348	192	1397	0	408	3657	1	1852	18	49
GATCGGCGCTCGTAGC	34377	12640	74213	31173	22358	18462	29986	9770	10650	14311	11378	17394	17059	10219	7598	15187	21272	18985	22817	11000	14599	20262	8844	8619	14860	7397	16734	12182	10653	2118	17267	9281	11343	15230	10507	14518	12962	25479	30560	9531	11045	12622	8433
TACTGGGAATCGATGG	478	180	962	0	427	6	268	6	23	6	6	588	77	170	84	277	11	324	5	870	7	313	135	49	284	264	19	427	162	28	195	225	13	169	0	0	0	0	1	2	0	5	11
AGTGGTTCGATATGTG	22	6	43	0	0	1	0	2	2	1	0	0	0	4	2	2	1	0	0	0	1	0	0	1	0	0	0	0	0	0	0	0	0	1	0	0	0	3	0	1	0	1	1
GAGGGCGGGTCATGAG	33	7	35	0	0	0	0	100	0	2	0	2	2	0	0	0	0	0	1	0	1	0	0	0	257	2	5	2	0	24	80	3	31	1	0	0	0	0	0	0	0	0	0
TAGCAAGGTCACAGAC	16680	6264	62949	10856	11260	9577	14024	4941	4616	6972	7233	6397	6354	4462	3666	7021	11122	7175	10406	4188	9332	11559	4054	3310	6681	3226	8859	6604	5533	1111	9728	5014	9023	6503	4557	11354	11709	15859	12844	5541	5578	14901	3664
CTCATTTTGAAGGAGT	23333	7380	189660	11894	14580	10026	13201	7148	7688	12026	6100	8946	10264	8002	5492	9066	10442	13739	15760	7801	4497	12907	7039	5019	11340	4954	7539	9857	7898	973	10138	8494	8273	11559	4294	7387	9363	10624	11542	5081	1707	5956	4607
CAACGGTGGCTGATAG	1713	644	7660	101	364	1315	1602	357	412	272	744	324	1079	541	364	1507	696	830	468	35	20	8	490	282	1237	363	41	245	506	119	520	184	1028	304	6	1966	0	1182	5	543	1281	21	34
ACACAAGGGTCTCGGG	38605	12037	226213	26282	19564	16959	31320	10147	9967	18173	15332	12923	15400	9101	7108	14180	15114	19527	22004	22088	13654	23939	8544	6953	10734	7000	15237	14858	10072	1886	14146	8797	13458	13840	10402	10912	15136	32857	23875	6126	10269	8490	10603
GTGCAATAGCGTGGAT	538	146	5847	0	31	13	0	240	7	7	9	48	33	170	51	677	85	518	8	856	55	30	172	76	179	179	342	34	35	7	70	102	177	30	0	0	0	0	0	0	0	6	8
GTCTACTATACGGACG	6421	2455	12383	7053	5067	7254	5027	1811	2240	3111	1894	2918	4091	1983	1848	3230	5028	2787	8962	3308	1963	7862	1168	1879	2563	1855	5324	3118	2005	333	2832	1869	3749	2896	20	3024	2545	9132	8936	20	5067	1451	3361
TACCAAAATTGTAGTC	22141	8004	26968	6	28	641	1891	70	91	3	9	827	607	108	84	7	2921	258	13	25	1111	4347	80	18	75	4	68	306	15	13	11	27	983	806	10	3041	0	5	2455	28	8	100	195
GCAGTGGTGTCCGTGT	11580	4162	35740	6718	6024	2068	5682	4410	2785	5050	3300	4203	2646	2558	1796	2459	4813	5103	7973	4532	2014	4160	2440	1661	5083	1882	4568	1846	2349	277	4075	2688	3063	3012	1469	3376	2458	8981	7030	625	12174	7433	857
ATTACGGCCATCGGCT	4297	1726	21276	1680	1664	2191	3842	1236	597	1726	807	1229	2109	1373	880	1911	2950	2413	3090	46	1627	1670	764	494	1242	684	798	800	1327	184	1401	1317	1164	569	2067	7174	4	5008	3745	6	2686	50	102
CTTCAGGATTCGCGGT	4991	2014	9390	30	849	2497	4149	2683	1696	1748	1381	2858	7280	1941	1646	3358	3641	3848	10492	2250	5759	3406	1960	1228	2544	2614	2835	2472	1679	431	3214	1675	2682	3737	590	1289	4528	7261	11865	2323	2740	2868	6031
GTTCAGCTAGTGTAGG	8717	2432	57550	3377	4797	2439	3260	2701	2083	2701	3744	3817	2863	2523	1657	2533	5332	4380	2293	4105	7279	5782	1815	1046	2927	2053	2266	5798	1786	499	4234	1508	2395	2704	3106	6937	25	4016	2331	27	6781	4575	1905
AACTTATCTACGTTGC	13	2	33	0	0	0	0	0	0	0	0	0	0	0	0	0	0	0	0	0	0	0	0	0	0	0	0	0	0	0	0	0	0	0	0	1	0	0	1	0	0	0	0
CTGATGCATCTGACCC	4505	1493	8247	5071	1509	2455	6618	1095	1480	1380	2928	1334	3373	1154	885	1468	1359	2398	3298	81	2663	3973	1063	539	1826	959	2168	1803	1239	178	1289	1369	1449	1506	35	790	6581	4323	12162	12	4	58	104
CGCGGTGGGGGCCTGA	6422	2296	12529	7714	3660	5890	5930	2712	1933	2547	1910	2745	1772	1901	1297	2551	2672	2831	4899	4645	4351	2225	1563	1806	3266	1227	1383	3126	1863	266	3150	2165	3077	1943	6389	7687	2718	2822	15181	2069	3953	2609	775
CCCAGATATCTCCTGT	24127	7953	74461	17290	13945	7430	27307	8815	7165	12820	8432	10537	10003	6946	5267	11963	15437	15145	14109	14266	10702	12292	6371	4053	14113	5944	10139	7903	7256	1083	7991	7386	9285	10638	8496	8145	2457	23566	21522	7999	7942	18151	1009
TGCCTTATGGCCTCTG	1516	537	4300	6	1070	3061	1090	148	483	266	5	107	356	378	310	226	330	866	13	1524	39	369	357	120	735	309	21	372	379	66	677	379	670	186	1	1162	0	0	4	1	0	19	28
CTCCGGGAGGTACTGT	8143	2972	38881	6838	2731	3730	8218	1485	1492	2293	2031	2235	1735	1756	1338	1705	2528	3342	1857	4413	1584	493	1021	1414	3901	1260	4612	2854	1676	131	2135	2292	1991	4412	2747	2684	6	2657	6602	2604	7	10265	3064
CGAATGGCACCGTTCG	6765	2111	35114	13012	3114	4363	5663	1575	1654	3574	2975	1106	1931	1983	1510	2192	2603	2697	7299	872	1273	945	1738	1037	3071	1441	2361	1306	1681	349	2935	2576	2405	5687	2881	1195	5	5415	10751	48	3434	5628	2199
TCGACGGTAGTCTCAT	13084	4887	37487	9846	6054	7293	13163	5375	3099	6253	3702	4848	7627	4490	2830	5722	6785	5927	11440	4013	5436	6750	2997	2411	6309	1791	9561	6267	5107	929	5463	3806	4997	5011	8746	9145	8	6343	12468	217	4350	20899	5720
GCCTAGGCCATAAACA	59460	19362	506462	25779	29529	34106	32754	17902	14347	26020	16767	23331	28751	15758	12573	20043	30736	25170	40072	19557	17075	23100	13272	11583	17875	11191	26238	23489	14601	1762	21953	14774	21017	23648	23488	15108	24045	42044	38369	11738	12310	3973	6747
GCGGCGAGCGAAAAGC	2847	1179	2731	17	590	2412	4025	1138	795	2139	1122	811	3407	1002	580	1603	1435	1940	360	4016	303	206	782	749	1170	1002	1109	1297	1386	153	1404	1779	1239	1977	3207	2718	2	2932	2730	3408	2747	43	54
CAACCTCTAATTGACC	7625	2732	31944	2448	4945	7886	5333	2788	2452	3058	1660	4412	3562	2319	1848	4009	4387	5510	1320	2571	4772	2155	1964	2355	4155	1300	2674	1775	2098	382	3777	2994	2767	2935	1233	1344	2	3757	6795	1674	961	5230	2900
AACAATCGCCGCTATA	36794	12557	149674	35830	17612	15518	36570	10296	8542	20899	12809	15347	14956	8883	7646	14473	17717	19494	30473	8151	13763	15002	7744	7583	14331	6377	11276	8882	10589	567	14932	9004	15921	14981	10385	24691	19805	32221	27021	3621	8433	9840	10767
GAGTTAACAACTCTCC	18924	6911	52197	17969	9104	12368	17677	5932	6395	8481	5267	5127	8800	5172	4543	8036	8994	10425	8990	5844	5510	9968	4916	4103	7826	3156	6406	8448	5667	825	7393	6101	6335	8524	5589	8252	13062	20724	8438	3702	9394	14847	7749
GATACTCTGCTCCTTA	7507	2564	31929	6272	3074	4635	6279	1061	1467	4231	1902	2382	4406	2163	1497	4785	4174	5289	3299	119	2357	1057	1760	1284	4829	1688	5505	2455	2179	247	3448	3356	3771	3121	3929	8758	4403	1318	9540	2099	2732	1906	1349
TAAACATTTGGGTCTC	526	198	343	1363	468	1058	867	413	204	117	10	454	103	220	197	242	185	674	7	5	32	1096	109	98	304	77	12	258	273	13	111	209	516	33	504	2	0	2441	5	2	2	1780	12
GTATTATAACACATGG	2057	973	4700	421	1874	3364	3910	932	624	1645	635	1375	1826	896	782	1754	2647	1335	2880	1658	1216	4606	1143	617	2144	547	1589	174	1017	197	1175	760	666	2255	172	1044	1	2016	1539	1492	0	61	139
GACTTCTCCCAGGCCG	12294	4063	39936	65	4816	6559	9957	3271	2702	4306	3819	2690	4044	2746	1898	5506	3789	5373	7920	3564	2127	3894	2803	2110	3948	2475	1926	7246	2814	433	3474	3536	5632	4424	6141	6676	6	8919	12949	5147	2135	8716	5295
TGCGTTCTTGAAATAC	6135	2561	15168	9246	5032	7084	9808	1943	2262	4533	2798	1887	3453	1818	1447	2873	3681	3327	2791	710	1977	1557	1801	1696	3249	1801	2906	3343	2656	460	2863	2078	3195	2547	1308	7922	4960	6169	12891	2268	4944	12013	530
TGTCTCTGAGCCTATC	18628	7390	67141	29095	9239	12491	22811	6810	6054	8549	8068	7692	9512	5762	4112	10665	10467	13799	13414	10919	8106	9100	5993	3992	7742	4645	4887	8599	6118	1288	7981	6510	8450	6866	13163	16377	10836	19180	19821	8298	14976	19022	1703
GAGGGAAGGGGACGGT	11763	4222	55947	19577	7586	5378	11293	2978	2669	5315	2025	9343	5210	2888	2112	4857	8944	3947	11501	4292	1833	2528	1924	2190	4434	3474	2685	5664	2486	526	4458	2555	5070	3167	2858	3760	11	8865	11558	6311	5414	6332	3211
AGCGATGCACAGACAG	22519	8356	137725	15458	17262	13116	34453	8294	8654	11030	10660	18191	12150	8269	6238	12172	11221	14695	25652	8454	16566	13653	6896	7523	13003	6810	8487	13101	9397	2035	11531	10166	15079	12567	11349	9028	2743	25639	32802	10387	8405	9381	4756
CGCCCAAGGAACGGTC	25743	7382	197991	13854	9185	9064	17375	6713	5555	9604	10441	8813	7981	5771	4211	7291	12785	10704	7844	13954	3199	4153	4924	3647	5913	3810	9267	8025	5529	1262	8593	4570	7526	7796	11783	8608	6009	9926	11215	8876	2772	11434	2071
CCCGGCATCCAGTCAC	2229	854	1530	11875	1308	1327	4670	1891	892	1345	2165	1128	1096	792	560	1511	3239	1244	2577	95	873	1778	620	580	2883	484	3090	593	989	257	1647	745	463	1909	93	17	2	2353	24	5	2	31	1756
GGAGACTCAAAACCCC	5572	1997	35310	6317	3562	2845	3438	1161	1541	2540	939	1113	3229	2046	1462	2773	4930	2654	2910	99	3072	2164	1345	1189	564	1647	5170	3122	2398	240	4629	2097	3313	2158	1956	5110	1	4951	56	157	2078	75	1417
TGGGTAAAAGCTATTC	270	109	318	1	570	10	902	37	94	1	46	6	146	72	128	147	9	146	1203	2	58	14	62	82	3	4	83	336	96	23	159	276	166	158	0	2	0	0	0	0	0	5	5
GCGTGACTAGGATCAC	1336	517	2746	3669	327	32	2215	422	468	1688	542	1718	1426	670	319	553	684	529	799	45	27	1097	443	176	972	870	1256	270	708	127	734	339	829	966	921	4	4	1024	2298	710	1865	4195	48
CACGCGTGACCCTTCG	20755	6948	64013	20403	11966	15978	18353	7091	5838	10953	7554	14098	12671	5619	3988	9068	14058	11174	19336	9576	10407	7789	5437	4269	8254	4401	8845	7532	5924	1292	7959	5265	7010	9059	6642	6401	8528	17874	23079	3211	12325	11831	1645
GCTGCGGGGACCATCG	16037	5903	71130	14143	10468	6548	13855	4188	3948	7675	5377	7877	8330	4360	3284	7018	7447	7598	10460	4215	11426	7513	3578	2834	8339	3888	7219	5282	4177	1222	5661	3597	5660	7677	3982	10174	9499	6791	22091	7603	5983	15601	3138
GTCACACACATATGCA	8388	2764	28276	16490	2807	2753	6058	3359	1008	3299	1463	2983	3313	1899	1616	2593	3002	4292	6514	1227	4574	3700	1715	1074	3781	1620	2044	3177	1841	382	3840	2771	1693	3956	2169	25	1637	8734	11389	2523	7984	12222	301
TACTCATGGAAGCTAA	7622	2745	1131	19667	9404	12212	9793	3293	5249	6845	4999	6351	9682	3248	2682	5132	6432	7427	11416	5470	5919	4785	3581	2467	5201	2589	7370	6902	3369	960	5442	3654	3226	6053	2899	6229	9455	7810	12525	1748	2903	18657	4911
ACCTAAAATAGTGGAC	991	344	4051	12	1	0	576	345	213	49	1630	1951	56	300	310	209	487	140	843	12	662	240	201	60	373	428	500	408	367	23	493	114	28	349	0	2	1	404	4	1999	0	2358	25
TTTGACTGACATTGAT	20724	7545	50836	25591	6403	14084	17701	6561	4645	9782	8006	8104	7843	4895	4038	8559	12003	9804	9715	5815	3231	7288	4494	4118	10216	4476	8923	4169	7188	791	7922	5176	5716	9351	4778	2487	5090	17086	12021	4589	10883	7066	1172
GGTGCCACTCATCGAC	6560	2510	22485	5147	3348	2123	5507	1708	2156	2204	1883	3453	2865	1561	1494	2288	2824	3201	429	2235	2160	4721	1441	1071	3056	1305	1146	1790	1626	365	3347	1965	2444	3498	3172	1997	5	3779	2284	2396	11	10750	3946
GTGAGCGACTAGGCTT	3208	1370	3132	1263	1297	1167	5542	1222	1402	1637	1463	1522	1747	1287	795	1413	3041	2452	897	128	3044	3583	942	851	1820	813	5734	3440	1292	358	2165	1171	1700	2165	1771	2715	3	5601	1158	4676	1	3679	2023
TCGTTCGGATGAACAC	335	100	672	4	0	0	1408	129	5	2	0	2	3	45	25	4	3	3	864	7	5	9	126	14	2	2	4	2	56	1	2	141	249	280	965	8	0	2132	6	0	0	1	2
TATGAATATGCGCTAT	2022	777	5867	17	2888	842	1901	739	549	1272	1752	1303	1129	797	543	1006	1613	1475	974	23	114	1952	680	441	575	414	1200	1321	813	101	1231	496	1492	1070	1172	6	0	2968	5082	3	5	4588	1052
AGTGTCCTGATCTTTC	7396	3023	9748	7940	5838	6187	5776	2930	3382	5063	2755	6626	5063	2690	2346	5085	5543	5748	7895	2992	4104	4100	2403	2488	4531	2093	4373	4026	2763	653	3616	2954	3127	4575	6558	4394	1397	7640	13106	2901	2242	11309	1594
TATTCTACACACATGG	16363	6382	41669	24196	12905	11186	20457	8222	6757	13091	8592	8860	13040	6294	5040	10118	11921	13071	12109	10705	6657	10429	6263	4643	10859	3905	10016	8404	6395	1186	7800	5750	8414	12396	8194	12676	1912	15995	18008	5347	9724	13336	6474
GTCTATACGGTTCCTC	9896	3380	36264	7649	5826	2457	8229	2538	2567	2937	5356	2535	4642	2385	2057	3037	5847	4038	6378	3453	2765	5412	1996	1482	4196	1666	2024	3611	2643	410	2791	3813	2875	5555	1021	7748	4843	7370	6076	3196	8283	11362	3371
ATTGAGGTGTTGGGGT	15469	5846	2254	28073	16028	11862	22916	7620	7027	16397	13000	12167	14101	7110	5396	11829	15481	17252	20259	3154	9619	10880	7362	6255	11493	7584	17991	11708	7004	2113	11969	8360	11315	13932	6885	10859	8026	21803	21413	4538	5036	25693	8386
GTACGCCCTCGCGATC	1182	353	3850	0	1286	10	6	161	258	460	421	991	925	265	244	222	849	216	1393	92	72	16	133	262	272	12	368	892	327	10	720	521	634	31	2	474	0	0	4	0	245	7	11
ATGAATCCGTGTCGAA	1212	470	2785	2336	494	29	1632	578	428	568	30	878	2610	472	332	1092	1493	312	524	16	68	122	343	110	1143	201	790	466	683	77	1221	282	130	612	6	332	0	3	5	1124	1	2524	1472
GACAGCGCAAGCCAGT	3357	1312	5170	6744	1550	1755	4607	1588	699	2126	1070	2083	1301	1122	1046	2400	2511	2408	2090	1854	123	1367	1198	969	2372	1666	2272	1894	1050	345	2006	2041	1630	2379	868	539	3	6042	1082	5	3	3343	106
TAATGTGCTCCGTTGC	5624	1911	25847	5442	2948	1365	4610	1006	1041	1868	2875	1928	2662	1470	936	2475	2272	2255	5136	56	2880	3085	1056	916	2709	1031	3736	625	1330	200	1525	1715	2220	2034	2541	8042	3	2476	8245	16	1456	7704	899
CGCGTTGTGCCAGCTT	586	221	1920	1589	37	6	544	12	168	104	821	72	189	213	119	261	88	611	1323	34	880	949	81	45	229	36	92	8	49	29	108	154	343	113	0	1	0	0	766	2	0	13	1581
GTATCAGACGGGACCT	880	318	2732	70	1092	15	1284	203	321	20	10	244	36	224	336	625	1424	928	10	5	6	7	213	192	880	137	330	578	361	77	1184	213	395	230	0	2	0	3	1078	1	0	13	1449
CCTTGGCCGATGAGAT	221	67	1400	1	0	0	305	105	180	1	131	99	10	57	8	2	2	1	1	1	3	3	8	6	150	3	814	17	55	32	4	86	8	300	0	0	0	0	0	1	1	2	2
ACAACATAGCTGGCAT	2537	1167	2744	7993	1929	2369	3652	1207	1248	2304	797	604	1478	1050	1042	2100	3923	1409	3411	41	910	4182	985	1186	1451	1000	2476	1180	908	173	1384	1151	1020	1478	3333	1897	8	2892	16	987	2	94	151
GTGATTGGTTTGGAAA	2448	570	14643	3241	1477	985	1486	964	767	1663	717	1052	1095	555	467	625	3068	610	835	20	1182	650	423	582	2029	911	1061	1255	598	58	755	361	743	755	1514	19	0	1624	19	1	4	31	1576
ACGAGGCAAGGAAGCG	16211	6016	44893	10645	8913	8337	11180	6430	4495	10735	4436	5878	7481	4804	3246	6977	7518	8480	6508	2617	9170	6477	3409	3482	6353	2406	4297	5634	5191	864	7134	3788	6461	8728	5515	4614	5094	9635	25264	5088	2853	5304	3099
GGCGAGGCAGTGCCTT	1287	447	5868	47	289	875	2436	247	356	284	554	409	88	194	234	438	628	1269	8	12	12	1000	337	272	343	569	717	660	369	38	603	269	531	175	0	165	2	2265	7	3	361	114	22
ATTTCACCCAACCCTT	867	364	3583	1975	232	1079	876	802	447	946	130	24	139	431	140	419	45	727	23	9	616	1047	433	167	598	289	79	13	312	53	576	233	262	1037	703	2	0	0	8	1	0	20	15
CACCCCAAAGAGCACG	16007	4720	155014	4047	10577	4197	8758	4290	3710	8756	5378	9409	5877	4194	3433	6665	10026	7249	13642	4933	5206	5017	3608	3201	5017	3814	4010	4383	4173	362	5596	3615	6269	7886	5727	7342	11599	5243	10241	410	2529	11524	2394
TACAGAGTACGAAGAA	4623	1164	31102	3167	1106	2673	1230	1182	1669	2061	1913	2156	805	1082	958	991	2438	2598	2658	390	3100	1420	1373	1074	1333	407	928	3392	1140	237	1423	924	777	1109	1654	1432	4	2908	16495	2733	8213	4071	1907
CACTTAGTCCTTTGTC	2883	993	6391	533	2067	3520	5830	1637	962	565	904	1039	1442	916	711	1951	2038	1570	1791	57	1031	136	1190	555	3014	907	2860	2301	1265	309	896	1210	1795	1731	38	1170	19	91	11	30	3	3462	598
GACTAAGAAGCAAGAA	15770	5783	46737	22397	9666	7566	16431	4688	4473	10714	4567	7219	13440	4513	3959	6566	8081	6980	9434	10248	9015	11661	4193	3410	7434	3427	6683	7274	5307	993	7911	4932	6609	6791	3977	13040	5643	5312	16198	7676	45	4916	2277
GACAACTTCATTAGGT	6445	2845	795	8838	5793	5602	10074	2861	3862	6842	6605	4931	6130	3083	2087	4068	5205	6931	6229	2801	5353	5512	3300	2280	6292	2658	2851	4326	3226	605	4616	3837	4785	6859	9458	9258	14	5819	12670	5982	2546	14146	4701
ACGCCACCAGCTGGAA	18876	7187	48341	17079	9637	10831	20344	4724	6696	11601	5773	6934	11893	5045	4141	7142	12191	11745	16726	4281	8065	11140	4688	3725	9245	3952	4508	9013	4797	847	8464	5551	6803	11055	4605	11249	5669	23390	16985	4912	3027	21430	2158
TATCAGCTAGAATACG	10529	3664	32639	9487	4665	8885	6324	3654	3809	6644	2980	4007	4318	2683	2402	5126	3772	6355	13458	6116	4468	6338	3055	2051	3405	1837	4999	2113	3237	687	4977	3587	3176	5561	3040	3476	10	6859	2128	2455	10	14051	1597
GACATGACGCACCATA	270	41	805	17	2	0	3	5	2	4	2	3	6	7	3	115	4	5	0	1	2	5	3	1	0	1	5	5	5	0	3	4	2	2	1	0	0	1	2	0	0	3	3
TTGAGGACCCTTCAAT	2904	1276	6868	1278	846	1034	4263	1384	1041	1029	3137	1346	2295	1232	924	2389	2950	2688	3055	2289	114	122	785	997	2332	1016	3003	3574	1399	242	1898	1998	1362	2351	1016	32	5	828	5176	3684	6	61	64
TGGACCTGACTCGCGA	11998	4668	37210	7382	6457	6245	10934	5366	2710	6420	4476	4938	5782	3542	2890	6543	7839	5905	12478	2773	7020	8073	3410	2639	4857	2908	6574	3612	3906	752	7258	3869	4066	4221	3710	8833	6599	10055	11723	5639	17	12715	4281
GAACTGTGTAATCCGT	5677	2167	13785	8870	2628	2752	5357	1583	1801	560	1691	3945	1056	1949	1587	2972	2392	2623	5932	2155	1419	1503	1773	1935	2715	1343	4035	617	1656	449	2986	3092	2558	4391	3602	3866	2515	2717	1457	2252	1423	13319	187
TAGAACGGAATGGGGG	21334	7034	62987	20127	10248	11351	18797	6936	5960	8455	5272	5354	9942	5642	4005	7929	9249	11251	18265	7983	6849	9915	4843	3539	6330	3917	13473	4308	5662	732	7260	5094	7673	12614	10485	8790	3621	28985	24409	6123	5189	19422	2237
GGAAGGGGAGACAACA	0	0	0	0	0	0	0	1	0	0	0	0	0	0	0	0	0	0	0	2	0	0	0	0	0	0	0	0	0	0	0	0	0	0	0	0	0	0	0	0	0	0	0
GACGACACGTACAACT	69420	23753	291964	52170	22021	29294	47341	16805	12989	25272	18720	21400	26776	13391	11037	20896	27738	30536	38112	22340	25358	24145	10968	9975	17592	9217	20970	19924	14357	2049	24190	14366	20239	20048	24734	30578	21560	49223	32544	11509	17995	24116	8496
TATGGGAGCGCATAGG	138	83	595	0	0	0	0	5	140	152	1	2	2	0	41	0	1	0	0	0	0	0	43	2	24	39	2	1	0	5	0	0	2	1	0	0	0	0	1	0	0	0	3
GTGGACCTACTGCCGC	13788	4906	62246	16859	4056	6618	10760	2699	2851	4132	4478	2424	4684	2654	2518	4247	4955	4491	9308	1211	5307	12060	2468	2095	5115	2127	9107	4172	3131	175	4050	2162	3470	5030	3085	4321	2819	6872	7821	2440	7	10644	1916
ACTCCGTAGGGCACTG	4046	1330	11908	4316	2581	1795	3931	944	894	2345	923	2843	3113	1373	890	2549	2294	2159	618	3774	428	2464	1087	605	2335	622	2189	1209	1342	279	2067	1112	2188	1896	653	10	0	1479	4395	7	914	2720	3425
CTACCCTTTTGGCATC	30367	12845	116548	22662	18549	21052	34315	10893	9661	16229	11223	15196	16953	9496	7196	13419	17401	22148	28826	14426	8396	18530	8714	7105	15198	8141	14330	14379	9626	1560	15204	10008	12312	16834	13257	16408	9676	37151	34367	16911	9679	26540	8272
ATAAGACCTCCTCTGA	13682	5224	58770	8026	9690	5838	9871	3391	3941	7748	4852	3873	4746	3028	2792	6056	9168	7262	7421	6447	4217	14406	3381	2249	6687	3013	6389	5132	4023	549	6738	3789	7444	6741	13316	11301	7679	18197	12050	2488	3094	24990	3779
GCCTATCCATGATCCC	14201	5301	61030	17379	5844	8840	18060	3846	3109	8517	5273	4034	5451	3845	2952	6292	6291	8107	11657	9417	5436	9443	3260	3039	5319	3270	4194	5859	3860	275	5921	3173	4239	5224	4681	2437	2248	3627	18221	7324	1939	16067	1583
TATACTCGGACAAGAG	10	5	19	0	0	0	0	0	0	0	0	0	0	0	0	0	0	0	0	0	0	0	0	0	0	0	0	0	0	0	0	0	0	0	0	0	0	0	0	0	0	0	0
CTTACAGACTACACCA	36536	11015	409694	14962	18185	18042	15150	8046	8414	14201	7691	9039	14772	11783	8310	12701	16631	18812	18235	7981	11661	20167	8948	6837	12927	5954	14042	8347	10943	996	13366	10492	12665	17281	5423	10908	8326	14633	21088	6313	3791	6547	3672
GCTCTGTAATGACTAC	53882	15339	389896	36183	19409	22901	38691	15009	12470	17710	15317	21120	21792	13783	10174	17818	21955	24256	32022	17784	12571	20240	12357	9366	19774	12604	17918	19536	13042	2543	15335	13284	20065	19790	24346	17888	19807	24238	55333	17179	16110	25212	13001
GTGTACCTCTGTGTAG	13008	4577	46044	16205	5641	7755	12279	4764	3434	7922	4918	4295	5944	3554	2739	7579	10347	4585	9339	6244	3127	13383	3119	3504	5646	2745	6811	3896	3927	604	5707	4591	4103	5376	8854	128	6215	6136	24952	44	10089	6270	2782
AAATCCCGCACGACCC	5267	1494	47962	4662	3809	2591	1573	1004	1736	1086	1381	2286	2320	1708	1031	1951	930	1513	1718	63	755	1160	1703	1101	2593	993	2014	1754	1602	114	2929	1988	773	1233	1627	20	1331	15	2461	9	6	53	617
ACTCTCGGCTACAGCA	21148	7062	81889	22213	8923	9891	13035	4272	3537	10709	5755	8023	8616	4388	3091	7230	10216	10938	10834	11269	7148	13369	4197	3417	9179	3166	10936	10848	4428	1029	6160	4659	6177	5820	5564	6412	5502	24134	19372	8423	6717	20004	7567
CTATGTAGGTAACTGA	3457	1292	13855	1497	1976	5657	4461	1213	1565	2699	707	3756	1040	1000	853	1234	1438	3590	2742	34	67	737	1038	839	2210	889	111	2081	1106	282	1551	983	975	1796	2173	2843	5255	4270	5222	111	1	3075	86
AGTTCGCCGCTCAGCT	33557	12186	151120	29584	15010	14754	34814	8292	5908	14540	8624	8090	9609	7261	5162	12051	12269	14776	15281	3493	3433	10083	5599	4991	10932	7041	14638	10865	8203	938	10267	7196	11127	9049	11335	16524	8028	16362	22001	4314	4283	26543	7927
ACTGGTGGGGATGTTG	2136	839	7075	10	549	4294	1850	521	514	1543	1259	1146	835	549	381	581	2188	829	1154	1926	152	307	904	570	580	516	142	848	931	114	1252	1275	417	1140	0	4	0	14	3050	3	2	1317	1080
CTGTGGTATGAGCCGA	8446	3453	33478	10264	2423	5123	10343	3758	2879	4080	4016	4340	7336	2719	2099	3531	7566	2819	5047	3788	4055	6594	2293	2028	4880	1673	6513	2323	2236	490	3022	2569	2970	3496	2348	2738	2	2719	17347	10892	3124	6047	2118
AGCGACTCAGCCCTCT	3395	1352	14587	1481	2126	933	3017	2105	824	1412	905	1718	232	993	843	1912	1657	1403	4194	31	214	1303	1059	696	872	707	622	2260	1014	160	1636	904	1218	1985	21	4591	2407	2191	7737	1161	3	43	55
AATCGCTGCGGTTGAG	17078	6573	58170	19510	16607	14588	18867	5108	6716	10866	6778	9352	5422	5314	4285	7209	8335	11244	13490	1949	7116	13767	4644	4858	8230	4874	11033	9658	4645	1189	8087	6024	6322	10476	11205	11588	10264	13268	8234	9063	8387	13162	6777
CATACGTCTAAGCGTT	1736	650	3107	327	1877	3537	1452	660	672	311	611	57	1500	777	486	1561	1076	1970	2753	2523	210	1648	863	465	376	292	1287	667	522	147	883	617	438	873	7	1238	1	4466	2462	5	1	25	1506
CAAGGGTCACGTTAAT	44	17	69	0	314	3	0	0	5	0	0	0	1	0	0	1	0	0	0	1	0	0	1	22	0	159	7	2	0	7	0	0	0	0	0	0	0	0	0	0	0	0	0
TTTGTGATATCCTGAT	4476	1914	7208	5070	4086	3047	5108	1883	1552	4267	2282	3113	4414	1665	1377	1948	3673	4250	2722	2132	2046	4299	1360	1673	2224	1695	2471	2375	2358	373	2733	2112	2925	2761	1622	1218	5186	5113	3512	17	4943	4338	1589
AGATTGCGATGTCTCT	2998	1057	8910	120	2144	1508	2594	561	732	1194	913	1492	603	761	684	422	1770	1396	1414	16	637	21	1080	1169	1431	942	114	483	824	169	980	1008	922	693	1	114	1	2366	26	8	2933	3314	4266
CTAGGAAAGAAGATCA	41121	15712	187846	54211	23032	18991	38025	13585	11990	19441	13772	21014	19742	11788	9294	17258	22060	25188	36018	19267	14844	23892	10751	8921	20696	9975	20385	18601	11879	2097	18548	11868	16942	14570	15665	10306	19941	42497	59787	6891	13578	27431	23293
TATTGACATCGACTCC	534	211	966	11	549	11	850	131	198	134	117	12	11	188	125	495	1773	586	219	854	19	936	299	91	408	6	15	457	221	36	1019	133	174	23	3	4	3111	8	7	1724	2311	2424	33
CAGAGTCAAGGCTCCA	796	409	58	3921	937	49	3559	827	416	503	1430	99	1487	455	269	823	1096	1142	4346	20	78	466	657	303	684	322	1712	609	700	162	888	575	1388	1155	1794	946	4	2166	2160	556	2	65	29
AATGCAAACTTCATGC	351	131	535	4	246	1268	606	36	8	1565	274	1513	230	121	119	96	331	31	836	4	11	23	95	32	10	53	9	157	183	11	8	212	481	92	1	0	0	1843	7	0	0	3	7
TTGATGAGCTTCTCGC	6045	2378	3321	12499	5763	4912	8011	2554	2831	3727	3777	1340	3034	2056	1852	3109	4297	3704	2604	5358	1925	2382	2340	1919	4509	1814	5328	3357	2791	656	3785	2349	2895	4324	2579	2834	5327	6485	39	2142	1216	1273	925
GGGGCGACCGCACCTT	1122	435	1048	19	735	7	390	5	227	1	3	11	4	105	73	141	10	13	0	1	8	3	43	13	246	134	1093	551	82	18	75	395	128	147	4	0	2	4503	1261	4	1	37	7
TACCGGCTTGGGGTTT	7896	2893	21349	8238	5242	3141	8768	2594	2605	5714	2084	4153	4646	2260	1962	3212	3022	6585	4676	2326	3117	5005	2459	1773	2810	1109	2410	2406	2269	529	2869	1796	2954	3306	6204	5109	11	6093	8547	5425	5525	11613	2097
CTCGTGATAAGAACAG	38268	14677	119194	49496	22809	25596	46592	15126	15516	23828	14087	21182	22463	13059	9876	19164	31753	23969	36421	13827	20127	23374	11838	9839	22170	9152	14707	15364	12942	2911	21426	12963	19259	20625	17840	34448	9364	33358	29159	10053	19870	19471	14726
CGACCATCACTAATGT	22037	7499	93459	14963	10155	12162	17819	7848	4618	8103	6158	10587	10032	5549	4162	8515	10585	8376	19084	2597	5834	5491	5231	3869	7890	5040	9316	6721	5220	917	7019	5028	7012	8218	7735	11841	3592	17517	22127	3260	7063	12309	4578
CAGTCGTTCTGCAGGG	8698	3024	23603	15622	4013	2125	12068	3029	2497	3412	3535	4425	1971	2377	1906	3351	4585	1981	4930	4890	418	2652	2226	2210	4291	2673	3261	3237	3495	454	4120	1915	3269	3308	2149	1780	786	4791	13777	4604	5838	5909	781
TTATAAGGCCCTACGA	18026	6846	58677	18021	7118	12240	22820	5564	5575	9225	8407	9998	13901	5380	4687	10137	10216	10586	16648	12511	3809	10695	4854	4236	9044	4068	8939	7706	5581	618	11371	6432	5435	9461	8741	12671	16868	26260	24615	4845	6818	14566	2551
GTACCAAGAGACGCGA	10160	3306	47593	3497	5912	8895	4785	2568	2001	6052	1830	3265	3834	2166	1394	3774	6828	3675	5884	964	1539	3025	1654	1344	3416	1771	865	2475	1993	129	3205	1793	2011	2936	8108	3374	9960	10811	11781	2805	218	2148	1886
GGTACTCGAAACGGCA	81122	27804	398412	68350	34484	40958	50966	20369	17417	28096	22875	23390	24646	17225	12340	23000	34342	27243	46756	18038	19774	32416	14242	13338	22264	13134	27920	25872	17426	2472	26166	18539	22641	25879	23503	28087	20630	54113	70874	12290	21115	50653	16166
TCTAAGTGTAGCGGAT	19573	7446	37724	12700	10748	4349	18089	3766	4887	8505	5163	9347	6191	2579	1759	4472	6558	7081	8681	5349	2790	5722	3070	2298	8148	2782	4806	4543	3675	333	5530	3793	4428	5792	11078	8840	3042	9889	27663	1200	856	18681	1238
ATTGTTCGGCCCATGA	16386	5693	35818	22492	11401	8346	21614	4917	4490	7365	8185	7025	8254	4815	3583	7647	11231	9811	15813	7621	7623	7006	4111	2929	7575	3633	5815	5554	4453	1047	7792	6158	7542	6631	9018	15453	7604	12385	9096	4191	4369	14988	3764
GCGCCTAAAAATGATA	16074	5269	138228	11647	7435	9921	6752	3571	3533	7214	4156	9352	5370	4918	3478	7455	5217	6309	4964	6511	4426	10479	3632	3009	5897	3859	9336	5603	4306	478	5368	3712	4713	8943	6791	4548	4196	12270	6746	4090	9393	15469	3197
ACAAACACGTCACCCT	8849	3413	32941	11898	6401	6209	8947	3085	2883	6249	3427	2668	4989	2358	1947	3462	5775	6438	10106	1490	4309	4144	2363	1851	4436	1876	3849	5033	2507	392	3956	2324	3257	4625	5329	9234	5491	19183	6448	53	1148	266	5439
CTCCCTGCTAGAAGCT	19688	7247	88504	24415	10904	15684	22385	5885	6753	10171	8758	14887	8447	6276	4739	9797	8322	13860	12485	2697	1713	14468	4667	3756	7690	3521	6901	9488	6153	1227	7054	6245	7752	10995	10895	5945	2523	27164	28475	8415	14083	12111	2551
TCTCTACTTGACATGC	12622	4301	54737	9790	8451	5992	13707	3416	3147	5910	2820	5804	7786	3263	2610	5439	4377	5371	13523	3417	7340	6511	3183	2089	5117	1906	3116	4184	3603	545	5275	3598	4307	4877	3958	6410	2697	8998	6731	8349	7130	4374	1478
AAACGCTCCTCAGCTA	8668	3108	24285	5594	3716	8457	13235	2650	1862	5639	1413	4838	2906	2609	1818	2848	4281	4540	6520	3607	3305	10780	1880	1885	2669	1235	4401	1871	2469	570	3562	2289	4196	2702	2115	2289	7562	19532	16944	5579	1666	139	3681
GTTTTGAACCCGATTC	7367	2774	24094	8226	1750	2400	7719	1896	1758	3270	1515	4017	3663	2289	1575	2882	3529	4386	7593	3418	1570	4844	1827	1323	5549	1631	5704	2527	2400	487	4256	3003	3511	3971	20	2001	2460	13887	4816	3812	4	7098	1112
ATGTGCGCGCATTCAG	4449	1533	12964	7181	1283	3808	6531	1016	1503	717	2367	1727	1667	1289	898	2684	2952	1806	2522	1854	1282	1158	1048	720	1846	1039	2268	2905	1197	235	1953	1422	1395	927	1393	3707	0	2677	7216	4135	7	3114	1052
TGATTTCCAAAATTTG	11324	3182	70748	12904	3799	4008	9515	3220	2917	6098	4912	7075	7619	3011	2333	5848	7268	6766	11720	5125	1812	9631	2752	3350	4815	2580	3178	4145	2503	631	5474	3926	3363	5815	7205	8162	2612	10138	5408	749	18	8518	2809
CCATCCAGCAGATGGG	6402	2341	22613	2903	1648	5201	3213	1791	1297	2338	2177	691	812	1432	1086	2510	1998	2061	4829	79	3202	5061	1050	866	2161	1680	2491	1807	1609	170	1601	1968	2031	2882	5241	4188	3	6121	578	56	2312	1511	1634
CGGCAGGCACACGGGG	1138	355	3498	8	1	5	1822	227	233	24	418	41	1845	266	258	598	32	865	447	727	17	572	159	201	776	146	459	438	262	78	304	182	287	976	1176	5	0	9	1713	0	1	19	18
AGACTGGCATTCGTCT	15342	5612	76352	11994	8994	5221	11374	3611	3205	6220	3955	7250	5038	5038	4173	7272	12019	7586	8671	16656	3447	9170	4818	4902	4716	2319	4922	8865	5119	953	8227	3947	7250	6620	2903	2122	8	16924	4360	4731	1991	4444	2329
GCGCGACTGCAAGCGT	1676	709	1352	15	972	951	3731	306	334	628	651	1373	1145	501	368	1271	963	1689	3674	36	3234	383	698	469	1134	411	895	995	674	163	1306	711	1205	1198	2446	10	0	610	15	28	3	5580	62
GATATGTGGTGTGTTA	2997	1191	4900	3497	2222	2976	5680	1479	1154	2039	464	2614	2531	1212	749	1577	1073	2261	146	1827	1839	4234	705	876	1890	667	2065	1037	1112	291	1794	1810	1974	1736	24	1973	2335	9456	3253	2018	2591	3511	2588
TTAGCTACGAACGTTC	9610	3356	21534	6344	9217	6182	7783	3170	2912	5681	4160	5035	2945	3224	2085	3727	4023	4231	3936	4314	4161	5068	2477	2189	2785	1945	1434	4130	3430	545	4644	3006	2373	4744	309	5285	3	8892	21856	3626	3358	5011	4685
AATTTCAGGGACAGCC	37	21	67	0	0	0	0	1	0	0	1	0	0	1	0	0	0	0	0	0	0	0	35	1	1	96	3	1	32	4	0	0	0	1	0	0	0	0	0	0	0	1	2
GCCCGTGGACTCGGAA	20930	6882	75636	21458	10311	20430	21940	6270	5424	12673	8675	8709	11248	6169	4921	10496	10373	13357	15934	7588	11721	14232	4742	4778	13811	4662	6084	8371	5230	1307	9162	4356	8251	9527	2062	7461	5046	17963	18616	3697	3164	5497	8421
CGCCCTATACTCAACT	2707	859	8680	11	22	1768	4518	606	843	2049	2004	625	864	680	655	855	1357	1886	922	23	1961	1345	597	665	863	790	524	913	575	115	768	575	1142	734	1990	946	4853	1255	3418	1429	4	35	54
CCCTCACCGTCCTTTT	7481	2341	26110	9860	4365	7951	6869	3041	1772	4928	4956	3513	2828	2117	1581	3173	3708	3298	10265	4266	2286	4077	1985	1463	4322	1872	6177	2420	2391	444	3978	2041	2082	3174	1130	3929	2444	4631	8362	1775	7332	3295	2442
TAGCTATAGCAATTCG	1021	416	2791	5665	31	2577	378	290	229	1078	222	350	266	325	212	481	1366	855	36	399	1098	652	292	363	331	188	824	51	499	108	536	416	496	392	4	1	0	1224	7	3	2	27	14
TGGAACTTTTCTAGCA	5946	2295	10582	10556	3203	2419	4893	1909	1747	3713	1720	2471	5370	1803	1230	3478	3525	3291	3458	7235	4925	7693	2066	1249	2972	2156	2885	2359	2028	353	2666	2967	2091	3151	3767	39	802	3070	15253	2475	10	18306	208
CGCCGCCACCGCTGCT	7967	2864	18266	6358	2904	5405	5177	2128	2510	4059	3061	6744	4228	1931	1651	3157	4419	4153	2908	550	1688	1037	1896	1691	4574	1678	3533	2533	3097	477	3799	2520	1235	3324	1139	2996	2657	5866	2539	29	6232	9126	1697
TTTATTAAAAAGTTCC	301	128	1202	0	286	37	4	480	145	147	105	163	68	85	83	101	24	97	960	5	21	49	97	102	272	9	28	668	27	30	59	236	61	279	0	0	0	0	1	1	0	2	6
CCCTCTCTAGCGCATG	874	415	2292	155	1429	18	782	315	134	731	344	963	469	290	192	288	530	676	13	62	651	997	484	171	727	355	951	585	353	133	622	115	61	918	1314	5	0	5	8	1944	3	21	684
CCACAAACCCGACCGA	7595	3001	32653	8449	5279	3213	12076	2017	1901	2422	854	1832	3134	2582	1577	2902	3812	3978	4879	2266	546	3039	2300	1704	3368	1273	3853	2619	2478	410	3410	2871	2608	4053	1079	4206	3	9238	420	4904	2848	6258	386
TATGTACACTGCCGGT	1219	436	4335	1560	947	1863	1047	114	307	872	13	475	1313	136	265	270	1263	640	3061	11	81	277	344	435	216	184	88	529	457	78	501	1096	931	756	2784	7	0	2	4	2	0	19	15
CCTTCGACATTGAGGC	120	46	384	2	0	0	432	180	147	1	2	5	0	43	33	0	1	0	3	3	741	2	0	8	0	0	0	0	1	0	40	0	1	0	0	0	0	1	0	1	0	0	2
GGCCCTCACAAATTCA	37521	13015	103524	44772	20310	24844	40090	12789	10005	15907	13618	14553	14298	11069	8317	16689	20801	22502	31004	13194	19075	17553	8604	8561	17045	8385	16565	17134	10835	1752	16899	10804	12686	19252	15649	25714	14476	31524	18711	10280	9389	18439	7139
AGCGCGGCACCTAGGT	42410	14232	188832	21336	14295	27971	33638	10591	8300	17875	9587	20927	18685	9563	7251	18199	18561	17814	38366	13624	13007	17992	7568	6834	17688	7827	10481	11629	10368	1578	11757	9672	15604	14338	24350	22025	6626	45358	39559	7549	27634	29164	5927
CTCCGTTCCCATATAT	2020	641	9663	2163	850	51	2102	970	534	625	998	1264	843	626	333	608	1191	582	31	1711	91	100	520	436	2001	408	540	402	659	114	557	362	96	1430	2131	11	4	835	4	22	1	6712	54
GTTATTAGACGTAATG	1903	779	10340	3910	854	1004	1480	797	891	637	288	1003	2091	653	694	376	954	1182	3330	45	89	3041	408	270	667	205	1374	922	646	144	1016	181	783	1198	22	2214	2	4963	4609	8	1118	39	2671
TCAGCTGTTAAATACG	4	0	24	0	0	0	0	0	0	0	0	0	0	0	0	0	0	0	0	0	0	0	0	0	0	0	0	0	0	0	0	0	0	0	0	0	0	0	0	0	0	0	0
CTACCTAATGGCCCTC	2	0	0	0	0	0	0	0	0	0	0	0	0	3	20	1	0	0	0	0	0	0	0	0	0	0	0	0	0	0	0	0	0	0	0	0	0	0	0	0	0	0	0
CTATTCTTAATTCCTG	15828	5861	56527	17710	10346	9609	15233	6388	6400	13608	8288	11105	11550	5676	4267	7182	11308	12277	10470	4022	7842	11203	5281	4719	10282	4453	11697	11157	6481	1192	8672	6795	8488	8789	11536	13823	6499	27293	13059	5979	7493	6868	4777
ACGGTCCAAAGTGCGT	6193	2316	30583	5910	2131	1731	5008	2106	2420	2451	701	2268	1764	2149	1356	3386	2651	4359	5940	656	1969	3302	1297	1279	3346	1010	3004	870	1904	424	2471	2584	3516	3529	7318	4175	8484	2871	4904	1119	2055	12341	786
GTCTTCTGATCACGAA	133	77	714	0	25	958	0	29	1	2	1	37	3	31	26	202	53	6	1	3	28	335	3	121	2	54	32	6	3	2	132	77	198	4	0	0	0	0	0	0	1	2	3
CGGATTCGTTCTAGCC	35122	11437	71402	39555	12017	19032	40151	10552	9736	13929	11099	15778	11813	8491	6635	14661	16692	18052	14759	7603	17724	19760	6819	6207	13633	6880	11136	10151	9415	1776	13884	9508	11417	16139	11426	17101	15022	32311	14242	4975	8412	29752	5242
GAATGGCTGGTAACAC	66	24	219	0	4	1	26	0	0	0	20	2	1	4	12	1	2	1	0	0	3	2	2	1	2	3	0	2	0	1	98	1	1	1	0	2	0	0	0	0	0	1	2
CGTTCAGCTTCGACTG	4029	1354	6755	2359	2649	1937	2682	255	1252	1782	400	2585	648	951	869	1157	1644	1808	4462	23	1455	1695	921	720	1994	312	1428	764	1176	216	1644	854	1211	1976	497	228	5073	8129	1830	8	2046	3160	76
CTCTCGCACACGGAGC	5424	2327	11938	2061	4687	6285	6801	2064	2755	2350	2219	1989	7026	2626	1577	3227	4260	3754	9654	377	4005	2749	2063	1925	4009	1435	4120	2066	2411	331	2871	2432	4090	3972	2527	320	4	11496	7108	3138	1129	84	3250
GGTACCCCTAAGGTGT	18946	7334	79796	26429	15345	10372	18767	6798	6745	9835	7064	10801	12023	5907	4545	9823	13339	12996	15681	10858	9812	9580	4847	4094	7911	5755	7462	7795	6252	835	8713	6925	8236	8401	11562	12122	5556	28187	13867	3015	10623	18293	8741
TACCAACATTTTCCCG	5883	1519	59277	24	3107	1565	2707	1521	1399	2202	2456	1540	1985	1648	1255	1293	1267	3685	1159	114	2732	2354	913	1166	1131	854	3506	1337	1777	120	1189	1234	1393	2240	36	10	1	3169	1850	15	4	2459	346
TAGTTAAGCGACCTAT	19193	7930	38448	22478	14246	17471	23921	7714	7082	10595	6299	11001	12235	7097	5014	10752	12566	16857	20517	13803	9643	12241	6884	4892	11891	5144	11765	12043	6872	1436	13285	8489	11788	11828	16296	14375	6878	22324	26081	10397	7111	15070	8595
ATCGTTAACGGGGAAC	12853	4819	39693	3786	7245	8541	7992	3916	4294	5193	3464	4012	2887	3327	2846	4432	8191	8640	7484	1141	3478	6552	3623	1843	5811	2181	5179	6336	3626	628	6203	3150	5429	5009	4481	2859	2210	20062	10306	4615	2769	8482	3660
TCTCTCATCCTACGGG	18031	6434	72487	11752	9310	11037	16298	7986	4316	8210	6565	12718	7230	5375	3035	7415	6797	8645	12748	1616	7513	12209	3615	3458	7444	3422	3905	6339	4297	686	8103	4215	7677	8895	8002	9552	11822	10931	14461	4578	3577	17656	4386
GATAACCTATTTCCGC	5543	2332	7386	3521	5409	3918	5530	2106	2460	4468	3613	2074	3160	1873	1392	2866	3839	3960	4834	3727	1437	1343	1778	1764	4640	1365	3894	2906	2091	503	3995	2569	3471	2698	1868	4029	3	2961	6503	2362	3618	9460	842
TCTTAGGCGTTGCGTC	2595	873	9177	18	1993	1037	3365	1271	732	866	1404	2334	679	687	597	982	1054	2331	547	792	79	758	716	729	1243	593	2145	924	470	193	1307	654	1021	885	1889	16	3	20	5194	1223	2	2639	2472
GGAAATCATCAATCCG	9861	3585	26075	6103	6063	4195	6805	2154	3134	6412	5048	4913	4499	2991	2435	5628	8972	4400	8864	2078	3714	4750	2643	2621	2940	3440	2970	3806	3532	630	6750	3588	4618	5975	8629	3385	4960	11016	17505	2255	1168	8824	4253
CAAGCGACGCTCCAAG	9820	3214	45393	12275	4941	8760	7272	2173	1837	4927	1039	3727	5407	2575	2213	3850	3446	5490	7609	1488	5494	4132	1955	1588	4472	1609	2416	2095	2602	463	2036	3234	3557	3357	4981	10953	1941	9982	4632	299	19	6150	4797
GACACACAGAGCATTC	910	345	4280	13	920	17	1133	58	286	6	44	311	19	331	162	469	2540	1316	937	15	38	1489	491	305	321	20	41	1755	450	40	90	111	282	385	3	0	2	1033	3	4	0	2785	33
AGGGCTGAGTGTGTTA	5981	2383	28702	4807	3667	1392	5320	1938	1724	2202	2624	1907	3508	1599	1324	2941	3345	2160	3528	1146	213	5202	1271	1451	2556	834	1989	3156	1560	309	2628	1746	1970	2056	4283	2959	5	6631	2803	4286	1312	4849	425
CCAATACCGGCGTACC	26119	8900	52502	18291	13634	14920	26368	7186	7792	13326	8154	11662	11118	7389	4949	12298	14124	16386	20076	17248	7221	8334	5657	5446	10452	3144	13315	7260	7048	1228	10357	6673	10724	9411	7417	15726	7970	16421	37790	1782	15655	13164	6531
AAGCCACACTAGGTGC	3379	1134	17224	2406	1044	2568	3031	318	591	2088	839	1333	2658	1215	625	1819	1450	2212	2874	49	2550	107	940	648	2111	992	1061	226	882	118	1442	721	1252	1962	873	214	3	3336	23	9	3668	56	516
ACGCTGGACACTAACC	1674	556	10422	4003	639	1593	1032	494	328	333	975	502	36	452	445	1228	814	594	2518	1055	39	496	229	274	312	262	104	910	673	114	750	350	43	282	1681	3212	0	5	6	2	2	25	18
CGAAAGAGTCCAGCTA	29475	10669	62672	27239	19552	15107	23407	9742	8739	18338	10894	14727	13163	7977	6328	13281	17067	17715	18788	9198	10335	17105	8242	6521	12320	7464	14386	10169	8254	1566	10705	8282	11051	15095	4775	9564	2676	24307	30269	11802	2517	11403	13034
CCACGTTGGATCACGA	99	25	178	0	0	1	1	9	4	0	0	0	0	15	17	1	0	0	0	0	0	1	0	0	3	0	0	2	0	2	0	1	4	225	0	0	0	0	0	1	0	1	1
CTCGGATCATTACGAT	541	210	2505	5	678	526	801	165	118	475	6	340	81	175	154	163	26	118	9	3	2	51	169	163	938	7	13	90	190	88	69	382	172	372	0	2	1	1762	11	1	1	6	16
CTTCAAGCGGTAGCTA	19611	6897	83964	17572	6860	9226	19022	5646	5349	4651	7622	8513	10099	4715	4160	7021	10681	9662	7779	6350	6971	6428	5062	3677	8484	3785	7881	5568	6425	1049	7134	5553	6223	10318	10192	4155	14945	12195	37133	3553	5233	15415	5145
ATGGGCAATTGCATCC	3403	1246	10126	2208	624	2095	3058	2549	1178	2954	2793	1251	2434	1104	754	2255	626	1338	7146	147	106	4508	721	894	825	454	598	957	801	283	1761	1357	1156	1317	16	2115	2650	5935	2651	967	3830	3136	1502
CTAAGAGTCGTAGCAA	34477	13718	121155	33246	19502	20294	26907	10936	10767	15631	13253	20290	19655	10024	7299	16981	19311	19287	25920	18741	18120	12674	8944	7589	14960	5880	14074	13733	11392	2659	15897	11653	16641	17273	12038	29175	18077	33588	51601	6650	12174	10294	9131
TTGTCACCCTGACCCT	778	309	2046	1165	410	435	1071	681	207	483	767	1249	556	257	135	187	1455	729	2	26	6	33	213	102	851	378	384	615	282	64	512	467	489	304	53	2366	2	1345	5	3	1	3205	35
TCCACGTCTTCGATGA	35652	12360	123493	42475	14652	18477	21109	9689	8290	17471	10325	13925	19392	8417	6080	11224	17557	16748	17121	14615	11564	15655	7133	6455	11518	9215	14033	9012	9534	1629	13493	10331	12518	14239	16474	15468	8542	19351	36643	14260	112	12844	5296
AGAAGGTTGAATTGTG	1051	392	2316	2303	817	1843	1907	342	281	437	1271	110	1672	365	386	727	990	1802	2155	37	1955	907	460	424	693	168	58	240	368	125	908	179	1496	747	0	4	0	796	2236	3	1166	16	324
AAGCAGACAACCTGAA	1511	593	9386	6	1577	1658	408	525	632	243	1445	716	1108	402	296	626	664	1064	572	1251	1918	93	398	419	557	674	904	368	308	87	454	756	695	112	1079	6	6	2460	19	10	1	4025	37
TTGTAAAACGGGGACT	28705	11211	47771	35064	23922	16022	32638	13677	10340	16088	12722	17089	17720	10058	8549	14753	20580	22944	22911	13791	16197	20331	8675	10156	17736	9045	23165	16362	10451	2052	16136	11568	17514	18258	24678	19340	19334	33772	37793	3998	9732	22594	6725
GCCTGATTGGCTACTG	11991	4985	7997	17097	7137	11057	20202	6867	5682	10483	9012	11061	10030	4588	3558	7191	9252	11160	11500	10379	7612	11264	5459	4237	8691	4240	10970	7529	4626	1332	9085	7026	7787	7142	3182	7480	7915	14197	5547	5117	14854	5274	6236
GAAATAACGACAATTC	16712	5799	56030	14715	6769	6762	15856	5327	4447	8896	3193	7607	7011	4648	3798	8315	6839	8929	13441	9364	10099	5649	4137	3445	5685	3931	7712	5852	3957	592	5562	4997	5244	6173	6162	4340	3522	14534	19221	4813	8649	5602	3936
ACTCTACCTGACAACA	5420	2052	26846	13908	3708	3694	3862	2287	1644	3858	1867	1201	1898	1599	1508	2071	1656	5103	8474	3210	805	2445	1580	950	4288	707	3427	4217	1666	339	1595	961	1580	2743	297	39	4	7431	8865	11	3800	99	626
TCGTAAAGTGACGTCA	19246	6608	101105	23417	7862	5301	15097	5542	5178	8985	5659	9317	7133	4765	4151	8142	9127	7874	6306	7678	5996	5728	3667	3267	10923	4414	9242	5085	4392	807	6632	4311	4506	8222	8694	7535	12	6988	7727	8203	6840	11890	2852
ACAGTGTAGAGTCGGC	13675	5912	12644	19485	9393	10576	16815	8145	6430	10073	6065	7888	11366	5293	3860	8907	8997	12150	10459	1395	8379	20085	5855	3736	9406	3687	9264	8261	6392	1627	9158	7433	9215	11743	12003	10863	5560	12226	20127	9771	1408	24879	6419
CAACTAGGCGTCGAGC	4001	1354	20361	6086	3204	4070	3463	923	1140	1083	2547	2135	1273	1185	1180	911	1837	1834	3467	61	914	1780	929	1103	1039	777	823	1193	1429	166	1870	1010	1400	3073	1005	9	2409	11222	3652	8	218	73	1306
CAGTGACCCTTCGAGG	17761	6431	41973	8705	3950	9225	13279	4765	4079	8572	4044	6163	5658	4516	3108	4826	7590	10635	7406	1586	5303	7668	4257	4273	6407	3834	5097	5629	4987	582	7022	4594	6756	7082	4469	4218	446	4822	19670	4943	10536	17457	3940
CGCCATATGGAGTTTG	23967	8932	73928	30358	13752	13526	22582	7939	5966	9804	6660	11537	12834	6740	5243	9540	15891	14039	15092	8131	11271	11557	6524	5710	10583	7648	10870	10689	7650	1509	9128	7794	10717	12806	3949	19321	9223	11909	25416	8991	15325	12757	5238
TGCCTATCTGGCTCAT	2275	953	5861	2207	1229	33	3703	1375	1091	342	1357	1620	1339	730	570	1329	2377	1824	2919	36	1783	1596	992	837	391	532	1176	1162	829	244	1911	999	1815	1100	2584	2479	1	2900	1172	7	0	1649	1179
TCCGATGCTCATTCGC	21410	7809	43987	23689	12564	18886	22058	8654	8097	12499	7922	12376	8799	6795	5714	8879	12698	15931	19786	6900	6803	18282	6331	5479	9391	5984	10547	7989	7067	1677	13315	7211	7319	10550	8739	9481	4746	17279	29044	8720	44	13406	3289
TGTAACAAGAGATGAG	7415	2632	26324	8050	5372	2864	7465	2293	1559	3258	2563	4400	5136	1619	1579	2114	2921	3891	8344	903	1466	3598	1836	1482	2681	2065	5319	2716	2285	125	3299	2315	2793	3927	5427	1488	4	8055	49	3160	9665	4780	2110
GCAATCGGAACGACCC	15260	5559	69055	1956	6958	3863	11418	4496	3822	7767	3753	6923	8007	4126	2608	5849	8499	9735	19140	2975	4698	6385	3399	2586	5177	3492	6363	4424	4554	734	7556	3745	6171	6075	4470	2287	2013	6730	14173	807	2494	19286	5329
AACGCGCTCGTGTCTG	1233	436	2830	4091	646	23	1056	773	476	950	1474	113	1257	269	227	834	1473	59	4166	1875	114	2410	573	151	164	475	1318	33	496	87	106	403	389	443	1	5	1	2	10	4	2341	6	23
AAAGGAGTAGGGCTAT	5793	2243	2953	5646	9072	6690	8843	3467	3012	3028	4426	7039	3377	2548	2123	3495	4223	4304	8766	3931	2320	2616	2510	2020	4202	2213	5381	3352	3044	548	3485	2893	2612	4944	2757	5755	3504	11118	73	34	2801	5826	525
CGTACGGCACCATTGG	23314	7936	66694	22933	10023	18643	24074	8699	8319	13725	6363	7449	11141	7376	5774	11419	9327	16443	22050	7167	6101	18813	7160	5476	11114	4376	12953	8062	7871	1318	11656	8224	9136	9372	9792	6385	4027	26527	23986	5366	7739	9083	7671
ATGCGCATCGTTGGCC	29612	10409	54753	24687	12723	18195	34635	9572	8276	13043	10643	15699	14550	8188	5910	12017	15951	15210	19932	9410	13497	17147	7365	6134	14944	7647	14725	12265	10349	1209	13696	8212	15647	12829	15276	26569	5154	26904	27297	16676	9802	17634	5200
CACTGGTATTCTAGCG	7637	2278	77770	535	3544	2662	1838	1886	1797	2510	887	687	2152	2360	1450	3062	2300	3622	3423	83	1985	6926	1287	1507	2263	1806	3007	1206	1703	276	2107	2301	2997	3563	1389	515	2271	3108	46	18	2830	90	1108
GTTGCAAGCGCCTCCA	1886	802	4539	2872	1194	865	617	717	869	1090	491	363	2458	925	506	1369	706	2438	2708	12	90	534	682	224	236	185	911	1484	642	110	1228	544	1346	828	1504	4	0	3068	20	2	2	3082	46
GTCTTACTAAAGCAAC	31421	10516	183395	18911	18642	12168	16813	9567	8594	15023	8705	13311	11859	8624	6066	9899	19450	14329	23649	8806	5328	14884	6772	5909	12784	6040	14366	10651	9727	1231	9860	7756	9231	11446	11368	22612	8126	26762	14343	6318	11858	11434	3152
CATGGTCGCCACTACG	1	0	0	0	0	0	0	0	0	1	0	0	1	1	0	0	1	1	0	0	0	0	1	0	0	0	0	0	0	0	0	0	0	0	0	0	0	0	0	0	0	0	0
TGATTCTACTCAGCGA	15935	6123	42208	14905	15260	15307	20157	6468	4046	6159	6694	7022	11563	5388	3679	4977	11685	13415	10444	7020	7053	8618	4442	4118	7739	3643	6409	6780	5376	991	8221	5259	4573	8635	6508	3273	9733	9867	10582	8470	2564	16524	5434
GGCCTCGGGGACGTCC	1521	595	3537	2196	1587	23	1724	392	941	1426	490	1019	2270	638	499	884	512	494	2845	542	155	901	431	418	859	372	1113	2072	625	184	614	786	326	635	0	4	1	3529	24	2	1183	18	36
GTTATGGTTGAGGTGA	2848	1099	9719	3440	755	3578	4357	1344	678	984	509	1187	3454	932	353	1455	1887	1271	1815	266	2159	1927	875	500	1173	1065	734	2045	1122	216	1986	1408	715	1352	1640	22	6937	342	3858	8	9	36	1120
CCGGTTGGACGGCGTA	505	127	1409	18	3	3	7	31	5	6	4	9	24	51	26	65	10	12	7	4	8	7	17	4	1	6	9	14	4	2	5	4	48	10	2	5	0	6	4	4	0	10	5
CCTGCCATTAAGTAAT	1301	533	1259	245	1559	345	3657	1045	616	403	562	3587	1504	481	389	534	858	1201	188	19	47	1016	710	307	771	255	251	709	668	80	427	984	530	797	21	2640	8097	3	921	2	7	24	70
CTGATGATCGCCCGCG	1910	581	5420	1442	787	1816	176	253	317	954	287	733	350	453	274	637	76	635	1175	24	736	580	420	289	1041	406	356	1033	376	48	562	774	1145	203	1	1340	2	3781	3480	4	2552	15	272
AAGCCGATCATTTTCT	5611	1806	36212	2435	1147	1624	2913	871	1537	1801	1012	2504	2521	1386	958	1904	3559	3266	3922	1734	3116	1406	972	1161	1112	1773	1203	2231	1559	125	1009	1612	660	1907	4882	2364	3	2814	15	15	3161	2841	1080
GGATGGCATTAGCAAT	20325	7534	48005	11058	6804	9238	24170	6108	7462	8345	7287	12263	7265	6891	5697	10387	12252	12063	14319	6052	7258	15382	5764	5531	8256	5632	10137	7689	7432	963	8694	6773	6872	7732	6222	15998	2416	19157	6829	4960	4732	21080	5338
TTGGCAAAATCATGAT	302	118	1021	2727	1	21	520	11	9	1018	184	11	295	103	46	472	7	162	915	14	7	48	64	87	5	118	118	176	79	22	360	27	7	52	1	2	0	3	0	0	1	6	11
ATTGAGCGCATTGTTG	139	49	223	2	0	1	0	8	44	543	16	17	474	89	7	0	59	8	0	0	0	1	1	36	161	2	2	2	52	19	3	0	3	305	0	0	0	0	0	0	0	2	1
CTTCACGGGATCCGCC	2376	944	4127	2297	1747	711	3227	738	1022	1374	1367	2503	1077	870	643	1156	2612	462	5164	1995	3653	1385	867	415	2292	509	840	204	925	280	1897	824	1995	1606	10	6	2817	4073	25	5	1486	3465	3767
CTACTTCGCGCATTTG	25289	9437	62709	15531	13336	9124	21889	7406	6958	11706	7710	12656	14019	7521	6148	9091	9210	14520	12958	9250	8641	17123	6473	4824	12744	6332	13218	11410	7314	1032	11963	7625	8181	10416	6332	17649	7159	15933	14497	5799	13724	8312	6200
AAGCCAATCGTGCTAC	2176	789	14026	2426	1508	647	1731	896	783	797	2017	2669	1870	1028	659	766	940	1459	719	398	2058	2310	666	758	1578	647	847	1832	761	127	1495	182	510	1084	19	4490	4608	4421	25	3	2	3119	2795
ACATGCGCACACGAAG	90965	31476	379623	65437	48042	37817	59668	28186	26816	41360	29954	40305	40681	24780	19499	36413	46563	45897	64428	26501	33212	46297	21281	19233	39895	19421	39547	33487	23934	4309	38263	25059	31209	40519	43463	30998	31851	75528	68186	19267	15905	57006	21254
AATGCAAGGTTAGCGT	799	375	15	115	313	949	362	110	267	3	87	12	186	34	65	57	268	63	11	72	333	1243	244	65	648	12	27	26	51	32	199	83	414	15	1888	1804	0	2	2	1	0	6	620
CAAAAATATTGTAAGT	6357	2642	8932	3270	3579	4920	6527	2388	2768	3481	3264	4747	3672	2186	1734	2792	3732	4677	4949	1059	2137	5432	1835	1907	3352	1567	5568	2271	2124	504	5027	2968	2259	2693	3837	1433	1907	7608	3414	5952	1889	3805	2697
GATGCTACGTTGCATG	5364	2249	2471	8245	4835	6528	5007	2956	3382	4075	4943	8105	2245	2513	2067	4247	6529	5744	9487	4473	4876	4347	2359	1835	2943	2058	5544	778	3225	774	3552	2768	3413	3679	1984	2509	2630	4491	11445	2954	1217	8711	955
GAAACCAAAATAACAA	2213	714	14920	8	1291	1132	1667	423	554	573	100	387	459	579	445	480	518	1182	16	1154	860	688	264	681	646	499	856	794	609	67	712	717	513	1529	6	1210	1	4170	24	7	3	2309	38
ACGCACTTGGGCTCGG	18955	7096	25520	14274	11609	14559	24692	6533	5988	12457	5135	11472	12123	5860	4300	8727	11800	14438	15115	7529	8855	9881	4734	5889	11414	3377	10789	7786	5654	1137	10213	7766	9029	10877	8653	7865	6552	25847	12881	4691	5448	21893	4311
GCCATCGGCTAATTGC	14428	4843	56309	8121	3968	2587	9951	3001	2416	8846	3806	3134	5571	2523	1726	3961	4289	4153	6551	1354	4883	5628	1913	2125	3584	2565	3072	4962	2318	226	2660	3282	2211	2682	9414	3873	12366	8461	8396	68	3337	3735	661
CACCTGGAGCTCCCCG	3217	1068	12423	1833	2413	2434	951	1055	888	1477	1736	2023	585	552	485	619	609	2481	3022	456	640	734	427	308	204	1075	484	505	739	109	1166	895	404	1357	5	2	3	923	2426	1184	2	3751	48
GATCCTTCCGGCCCTC	41799	12931	384610	17149	16406	25735	18979	10111	8570	18925	11538	15586	11755	10270	8683	16465	15886	16760	15852	10531	15965	20882	9343	7383	13603	7634	18284	7849	10634	1189	13693	9884	13647	12597	8619	10313	9412	16359	20288	18594	2702	11141	4998
TAGAGATCGGCTGTAA	7018	2575	18436	8323	4041	4138	6427	1939	2207	1972	2715	2771	2957	2072	1320	2980	3880	4172	7838	6323	2894	708	1492	1595	3076	995	4180	3393	2161	278	3093	1797	2341	3290	2594	1240	5	5643	2442	5914	3328	1684	1033
CGCCCTAGATCACGAT	1186	396	2686	25	585	20	1037	474	796	276	560	194	70	398	265	723	420	1534	4742	171	65	1178	320	358	245	334	390	684	398	52	364	168	422	470	10	4	4	30	2	10	427	68	1448
CGCCAGTGGTCCTCCA	0	3	10	0	0	0	0	0	0	0	0	0	0	0	0	0	0	0	0	0	1	0	0	0	0	0	0	0	2	0	0	0	1	0	0	0	0	0	0	0	0	0	0
GGCGGGCATTCGGTGA	498	215	1453	553	244	7	2	224	113	6	6	11	1006	270	119	149	15	487	3	0	1	6	227	14	108	90	13	656	155	26	524	7	355	190	0	1	0	0	2	2	0	10	18
TCGCTTGTAAAGTTGA	7120	2746	22767	8684	5441	4267	8872	2392	1734	3178	3588	1982	4548	1927	1767	2006	4145	2627	3657	1289	2705	7351	2295	1239	3866	2599	2016	3034	2007	341	4108	1900	1952	2156	18	3836	3	7399	5134	5763	5426	5895	2080
ATACGTGCCAACAGGG	3836	1692	2774	9864	3344	1722	6387	1725	1729	3257	1822	4684	4288	1589	1523	3970	4153	3404	6198	3637	1892	8076	1797	1279	3183	1002	4107	2169	2016	464	2597	3547	2060	3142	2087	5068	4384	4159	7674	694	2300	3218	1035
TGCTCATCTGCGGCCG	3233	1170	454	5930	2599	2114	1437	1678	1318	4230	4377	3916	1508	1422	922	1562	2830	3552	4114	58	1007	2868	1210	1377	3182	1543	1868	1134	2123	337	2282	1759	1226	3890	6641	6515	2	2981	20	2824	3	5737	240
CACGTTTCCATTTAAC	605	260	1335	889	0	0	763	472	212	494	19	22	278	199	148	16	4	19	12	1502	27	19	82	232	871	140	11	43	82	93	128	144	286	11	829	1311	0	0	1	1	0	4	4
TTCTCCTTGCCCTCCC	1918	688	8931	2358	1420	9	2242	1127	507	403	507	865	934	587	402	465	861	1468	1056	265	1479	638	619	189	669	833	458	332	337	93	1702	453	768	508	39	5	0	4773	4786	8	1	33	1585
TCAATTTTTCGCCAGT	12637	4898	34507	17388	8231	6466	15368	3883	3276	9079	4056	5538	3884	4204	2731	5298	9641	8824	5917	5365	5336	6727	2833	2537	4139	3090	5769	4822	4050	654	5887	2346	5951	5399	4900	10779	19	9159	11060	11137	5481	9764	999
CAGGCGTCTGGTCCTC	15257	5460	67007	7749	9876	6990	9065	4299	4235	7145	4138	7906	4446	3913	2682	3648	7300	7962	11482	3299	4583	4933	3268	3670	6097	2067	7216	5857	4048	874	4928	4315	4527	8090	5339	8249	7119	16398	17643	2361	3298	9155	3489
GTTGAGTCACCAATTG	2834	1126	11563	14	1609	959	1262	1533	833	2114	1698	1657	1314	1010	670	1185	3910	1208	2129	38	2087	984	793	867	1766	293	78	183	1068	197	1100	1185	1478	1476	12	3767	1	2129	1256	8	27	5878	839
ATATGGCGCAAACATT	664	180	1894	6	9	3	620	484	173	228	11	1007	284	139	110	287	22	740	7	3	2107	19	40	43	363	2	159	4	133	16	299	359	25	246	87	0	5240	1	2	268	1	14	11
GCAGGAAAGCTGATAT	21833	8075	21737	11574	16758	15526	17527	6454	6848	9914	5513	10181	16626	6367	5288	8948	13703	10788	17706	12058	5287	14873	6720	5393	8606	6349	6791	8289	6076	1381	9222	6363	9090	7742	5451	12032	5178	9424	15614	6751	4479	30593	5175
ATTTATATCTCTGCAG	121	60	263	5148	1788	950	2258	175	995	2437	1236	1532	873	569	470	910	1773	891	2054	1783	72	2541	441	537	1354	1002	1847	352	438	141	1973	907	1190	564	1889	1910	0	6968	28	2	107	22	1325
TTTAACGGTAATCGAA	6831	2860	2963	7050	6824	7113	9827	3289	2789	5431	2801	4767	3277	2802	2457	4589	5284	6260	1298	5334	2404	4226	2624	2337	4377	1839	3822	4316	3494	596	4760	4519	4107	4265	3260	9118	2624	7752	4400	3116	4449	6685	1685
CCACGATATAGATCAT	10	6	33	0	0	0	0	0	0	0	0	0	0	0	0	1	0	0	0	1	0	0	0	0	1	0	0	0	0	2	1	67	1	0	0	0	0	0	0	0	0	0	0
AATTCGAGACCCCCTC	13827	5748	18284	17322	7146	14779	19922	6494	5226	10863	3304	11553	7952	5511	4143	6732	9466	9695	16633	9733	8694	9739	4196	4071	7213	4418	9548	6346	6346	1198	9353	6628	7940	10082	6145	6620	24	23170	18855	12912	11015	7532	4832
ACTCTCCGCAGCATAT	22854	8892	54024	12902	15621	18479	26396	8556	8110	14431	14310	12991	11993	7911	6396	14902	14989	16531	18827	12701	12227	11339	7487	6672	12979	5918	16267	12998	9269	1851	11789	9582	14868	13169	11758	33251	4382	28834	38645	8906	13931	36120	5546
CTTGTATTAACCCAGC	447	197	1290	1	567	988	584	192	105	328	111	39	223	132	58	114	44	40	23	1433	42	92	183	50	459	330	58	12	87	36	520	237	200	181	1	869	0	1	615	1	0	1	8
CTACTGTTCTAGGCAA	5	6	11	4	2	4	7	6	11	6	6	9	2	3	2	5	3	6	9	24	6	9	2	4	5	13	5	6	7	21	6	5	11	1	0	2	7	11	9	5	4	1	2
CGTTCGTCAGTAGCTC	332	149	145	0	1133	21	0	168	6	116	2	2	4	171	29	306	7	7	4	790	8	8	27	185	8	9	13	562	354	35	201	129	9	16	0	1	0	0	2	0	0	1	4
AGGCATCGTATTATCG	16634	6411	43234	16496	7691	8518	20798	5305	5092	8586	5024	8248	7343	4437	3264	7920	9426	10138	15463	8372	7084	7590	4482	2998	8821	3274	9505	4978	4835	859	9435	4940	6949	8962	13759	10772	11694	13149	32597	4849	4522	11310	4253
TTCCGAGAGGTATGTA	485	97	1559	7	403	7	10	14	29	6	5	12	24	11	13	87	15	17	4	4	1	5	25	2	5	3	7	5	42	1	115	5	12	8	5	6	0	5	5	0	1	3	5
ACTTTATCGGTCCACA	27142	9942	146636	19529	11332	10012	22417	7932	6239	13952	8836	9853	8346	6790	4946	8369	10324	14891	21629	13018	12823	8777	5894	4985	11313	4025	12383	10868	6496	971	9513	8150	9842	9570	13778	13433	2399	12959	19264	6030	13827	12018	7780
CGCCAAGCTAGGCCAC	41154	14288	141695	24008	20671	16029	32762	8681	8098	13925	8518	10153	14066	8259	6008	13935	16140	17273	22360	5177	11343	22602	7038	6450	11305	6008	14191	7123	7947	1122	13216	9061	14119	13432	16363	10392	11303	32049	10158	9346	7611	25534	6020
CAAGGAGGTAATGAAA	452	176	2615	2	515	7	625	219	175	579	961	31	525	141	154	258	25	9	1	0	4	2	246	59	278	149	862	13	106	24	167	211	23	393	2	0	0	1289	4783	0	0	3	3
GTAGATCTCCTTCCCA	7920	2880	32676	4703	7563	2310	5598	2835	2604	3644	1282	3345	6453	2198	1584	4382	5849	4356	1977	641	1040	4294	1396	1636	3572	2430	7639	2994	2297	329	2621	2662	2196	3120	1045	7325	2077	4016	3406	19	3567	9831	165
GAGGAATTCCTCAAGC	12112	4313	40247	6694	5539	8367	11127	4561	3554	6925	4679	2456	4885	3591	2222	4813	6286	5857	11851	6992	4834	5020	2045	2842	7060	2011	2590	4045	2734	725	5629	3912	4470	6717	7374	6142	12389	10072	8950	139	4794	9369	1131
GCCTTGCGAAAACCCC	7012	2281	28228	6935	4320	3717	6204	1695	1164	2647	2365	2566	1228	1916	1419	1798	797	3800	6353	35	1479	1375	1251	1037	3049	1060	997	2091	1702	296	2597	1834	2881	1176	8619	1606	2282	2991	8032	1382	3684	3109	2216
TGACTACTTCCTGGAT	3824	1324	19799	2594	1826	556	2617	1047	738	4471	1792	1776	1032	1027	806	1123	2573	2182	3232	39	2883	1375	907	718	1065	558	1598	1012	863	147	1908	1461	1914	1899	18	2836	2406	2775	2696	3626	2199	46	706
CCCTATCTTGTTGCGG	17142	6823	22997	6355	3639	4609	6862	2990	2443	4043	1946	4483	3262	2051	1560	2787	6532	3874	3244	1176	4327	4484	2278	2017	4777	1787	2943	3160	2685	391	2870	2288	4260	4316	3210	2735	17	10026	14353	8536	4328	21088	1786
GCGGCAATGGGGGCTA	5529	2173	13283	2504	2525	5816	5662	1168	1711	3354	1073	1120	2664	1705	1142	2761	2462	3076	7864	3876	250	2248	2189	1432	2698	1073	3968	3291	1730	302	3008	1533	1659	3527	3008	3088	5	5048	5512	1965	7	11578	1351
GCCCCATTACAAGCAA	7349	2652	49867	3710	4472	5233	5512	2389	1219	4587	4183	2622	2625	1762	1490	1795	4964	2972	4767	4974	1649	1359	1545	1511	3346	1671	2400	3533	2139	254	2379	1394	2236	2902	3533	3043	0	71	20069	2716	1477	3442	1178
AAAAACAGGAATTTAA	5892	2695	2806	6522	3988	5611	10610	2055	2790	4148	2357	4038	2652	2339	2162	3577	5381	5529	11113	3338	4939	5779	1752	2032	3948	2093	5899	2172	2517	704	3982	3253	5169	3495	200	11492	2310	6925	44	3866	594	815	2262
ACACGGATGGGAGGCG	282	72	3307	1	0	0	0	5	60	0	0	1	1	118	56	1	1	2	0	0	1	0	53	68	121	2	5	2	29	4	0	2	43	19	287	1	0	0	2	1	0	1	1
CAAGGCGTGGGTGTTT	481	159	1219	2488	0	12	325	112	146	304	11	18	662	108	62	516	16	239	470	6	4	19	17	8	101	276	20	26	144	15	364	307	240	347	1	1	0	19	2	583	0	8	8
TTTAGCTGCAGTACAG	12360	3833	88531	12075	4137	3384	11723	3087	3251	8814	3474	7506	4242	3278	2449	3212	2499	3689	4637	6091	2533	4199	1872	2564	5253	1956	2269	4842	3417	712	6349	3266	3532	5678	4382	8779	2509	4012	9444	40	10740	10867	3872
GGGACCCAATGTTTTG	11853	4707	20373	9863	7601	6494	10873	4743	3930	9443	4808	5923	9100	3406	2825	6341	6749	9958	11577	6040	3802	3319	3271	2994	5561	2615	4158	3215	4273	791	4695	4352	6402	6248	7428	4551	4671	10785	12192	4909	2557	12568	4038
GTCGATGTGTAATACG	11416	3872	98593	1058	6517	1156	11302	2931	2517	4436	3958	5608	5333	3562	2759	3456	9746	5994	3755	2302	8172	8847	2614	2505	3572	2197	1698	2809	3488	526	4603	2853	3466	6235	3494	2323	3731	6885	16839	8609	7139	167	3298
GTATCAAACCGATTTT	8693	3327	32877	13674	3307	7964	7355	2019	3126	2739	3845	5964	7847	2853	1654	4419	3070	4683	7209	340	2551	4136	2444	1904	5557	1711	3597	3234	2909	485	3691	3550	3173	3285	2523	2417	4234	8957	16882	6640	1284	6713	3019
AGGTATACTATCGTGG	5152	1573	34947	2324	3728	3925	5053	1590	1179	2164	1531	3272	4687	1404	1164	1382	2183	3194	1711	2611	2750	3229	1395	1158	1773	1230	2524	2310	1971	264	2537	1545	1987	1893	988	13	2	3060	7589	2087	4	50	1060
GGTGGTAACGTCATGT	36230	12789	188023	25593	16531	21934	24722	10998	9589	19397	13459	12060	13398	9872	7929	14602	15660	19832	20758	11370	13167	19297	8957	7746	14375	7618	13336	13996	10144	1711	16614	8706	11441	18027	12313	18612	2669	33465	36450	13293	17672	33479	11667
GCGGTAGTATAATAGC	10476	4080	30357	9358	5858	5804	12183	3127	2780	2083	3489	5213	6325	3174	2330	4249	5181	4771	10491	5382	426	5992	2308	2255	6500	1983	7658	3399	3291	549	6182	4052	3590	3794	5684	6245	5387	6605	7205	6278	1552	13037	1890
TAGTGCATTATGGTAC	6657	2559	10774	4132	4076	4136	10097	2281	2478	4601	2995	2985	2996	2486	1413	3183	4894	6555	3867	386	2676	8299	1561	1599	3632	1984	3742	5457	2177	384	3268	2857	1637	4222	3977	36	6	9885	14534	6737	2722	6550	3619
GATGATCACGCCCCCC	4828	1917	12053	5281	2782	5668	8901	1441	1547	2409	509	2479	3170	1627	1002	2514	2005	3268	4874	1059	2901	2761	1343	1856	3216	1366	1345	690	1630	408	2398	1262	2588	2800	49	3113	3	2472	10054	2245	1384	3217	1516
CTCGATCACACGGGCA	7217	2237	30385	4526	3368	6741	8010	2432	1832	6746	1435	3767	3274	1558	1394	1952	2614	3081	3005	81	1642	6662	1615	1128	3026	1004	3492	3197	1565	123	2806	1222	1241	3074	2098	2447	7128	2440	3186	2525	1212	8188	2904
ATGGGGTCACGGGATC	8288	3387	18022	10897	4253	7320	12069	2807	2605	3777	4185	2271	3972	2624	1575	4161	4505	3286	6905	1925	2960	2563	2629	1865	3253	1878	3193	6392	2489	539	3978	2703	3612	2836	3951	4250	4167	5539	9584	3152	50	3400	7638
CCATTTAGGCAGTAGA	24494	7083	184198	13795	14391	13396	25443	6603	4929	14546	5786	10671	6747	5615	4667	7624	11384	10679	11710	5007	11499	6675	4186	3416	9759	4525	13166	8969	5014	947	8782	5995	6725	7129	12855	9751	17	9900	22058	2130	7316	6016	5002
TAACACCGCAGAATGG	13129	4392	40063	4661	7213	5845	10331	3641	3714	6179	5507	7045	5747	3737	2659	3326	8012	6966	7636	1926	5468	6245	3143	2750	6608	2676	7742	7916	4579	749	7044	3703	4639	6892	4477	5981	13516	7436	23335	3689	5126	5771	980
CGTTAAAGTTTCCCGG	1449	481	6571	4	12	329	2	319	69	386	17	1729	32	312	364	465	1061	894	4	4	625	574	209	185	94	77	431	1085	267	64	583	379	280	687	2	0	0	1974	6	8	0	1557	23
GGCCTGAGCTAATGTG	5657	2414	3693	6390	3823	4158	12638	2834	1844	5292	4136	3263	4539	2031	1801	4867	4679	5923	3668	743	4836	3920	2091	2348	3664	1948	3564	3339	2541	672	3635	2263	3575	4623	7743	4492	6592	13789	1138	2028	2299	2999	1017
GTGAAAGTGCACTATA	18553	6764	46987	13879	8343	8552	15605	5305	4845	9353	4725	5618	9799	5326	4166	8724	9462	8722	16424	5902	11252	6279	4629	3928	9572	5018	11089	8442	5643	1089	8432	5673	6460	7147	5377	11414	7245	22529	17579	2364	7469	20601	3381
GCGAACAAACACAAGA	10940	3664	34625	8489	6012	1996	7674	2431	2542	7357	3192	2249	3094	2561	1920	4040	3755	4465	2011	2016	5512	3024	2003	1845	5138	1766	7364	2354	2426	396	4446	3616	4981	5559	5994	1544	4806	5856	441	30	9983	9217	235
TGATGCTACAGAATAT	20208	7575	46058	21519	13514	11779	29800	6792	5656	14832	10897	10489	15044	6033	4711	9225	11225	13011	23808	5471	7802	16196	6847	4549	10737	5459	13836	5747	7166	798	9315	6982	11214	11738	3731	20126	9105	40511	14904	7644	15895	23484	4821
TATGCTTCCTCGGGTT	2314	752	8641	795	427	15	1733	615	449	1033	924	1076	178	460	388	690	546	468	1364	1897	204	681	598	290	589	577	74	2644	610	103	657	443	1063	866	2029	1259	0	110	6482	2144	1	33	1334
GGACCAGGCTTGCCGT	2117	698	8221	120	1188	3013	1876	705	55	513	316	1397	701	385	404	633	1363	1455	1494	52	685	157	487	198	528	386	462	263	311	64	1122	194	428	1125	14	3	0	4	2322	3	0	17	36
ATCCTCGCACGAGCTG	8831	2876	29336	22	4994	3982	4025	2519	1985	2357	2676	1860	4411	1955	1480	4506	4529	3745	8790	155	3809	7621	1506	1716	3426	2116	3049	2888	2126	378	2599	2007	3090	3613	4057	1834	6037	13664	1065	2385	1227	4917	3134
TTCAGAAATACAGCAA	145	46	231	6	1	3	0	83	112	2	5	193	4	59	95	32	6	6	1	4	1062	14	2	29	2	83	429	4	78	2	0	3	3	276	1	0	3	3	0	2	0	3561	9
TTCTCGACGCGGAGCA	38	14	76	0	0	0	0	0	0	0	0	0	0	14	25	27	1	1	0	0	0	0	0	0	0	0	0	0	0	0	0	0	0	0	0	0	0	0	0	0	0	0	0
TAGGGTTCGACGGAGG	4988	1721	13485	38	4821	1167	7188	1711	1607	2561	1457	3267	1671	1388	1132	3097	3493	3083	2753	3426	821	669	1189	815	2091	1365	3178	2319	1667	309	1805	1432	1407	1443	5	8	1	4802	5076	2345	4	66	698
TACGATTACGAAATGA	3183	1355	17401	4288	1986	4298	3399	1357	1931	2452	696	778	877	1049	796	1504	339	1135	5368	1831	880	1962	997	942	2836	554	2532	1510	1167	171	838	1033	2142	964	3151	2184	1	2466	31	11	2881	48	1113
CTACGACGGATATATC	10967	3975	66771	3724	6102	7066	6068	4680	3191	4190	4843	2898	5362	2828	2483	4285	3442	6155	10594	5465	7137	5918	3553	2533	4934	2514	5375	3926	3877	612	3656	3920	6508	5685	1518	2265	7	7789	6344	2330	720	2897	1566
CCTTTGTGAGAGATAG	1976	999	851	467	2153	1964	3459	488	859	72	187	1811	1427	781	753	1735	1427	1379	4096	1481	1788	1834	865	873	1555	1202	1490	676	1034	396	1540	875	1662	1879	5	1537	0	2669	10	12	4	28	774
GGCTCTTAATTCACTC	9	0	0	0	0	0	0	0	0	0	0	0	0	13	0	0	1	0	0	0	0	0	0	0	0	0	0	0	0	0	0	0	0	0	0	0	0	0	0	0	0	0	0
AGTCCAGGCACATAGC	18008	6351	84819	29402	8622	13546	18362	5629	5163	10153	9466	8483	7702	5427	4349	8121	10883	11658	11229	5261	6790	12600	3987	4141	6830	5504	9368	6690	6381	1016	9850	6281	6099	11006	3641	9334	14496	18973	25038	4319	5500	6601	10595
GGTATCGAACCAGGAA	2148	754	6948	19	258	1050	2074	344	615	514	576	1189	1747	440	285	851	420	559	2678	8	28	681	515	248	299	91	37	611	293	58	244	121	385	411	592	1	0	4180	16	3	2	2716	162
CCTCGACACGCCTAGT	3977	1464	9084	3777	2036	1308	4066	2380	1947	3443	1519	2407	1690	1355	1008	1425	4560	3653	1979	770	2399	2964	1246	1003	2952	1089	1703	1556	1505	324	2666	1382	801	2857	2008	1350	4765	5170	4719	5	5260	62	121
GGTTAAGTGCATGAGC	10442	3950	26051	6944	6614	6537	8388	2709	4121	4726	6468	4331	7894	3424	2267	5767	5170	5894	7978	6424	5896	11088	2474	2182	4521	2058	7281	4073	3289	667	5508	4594	5020	6210	1061	6991	2346	6881	13455	11020	1509	3958	1581
TATTATGGTATCAGAT	16538	5760	51883	21979	6822	6433	13575	4298	3537	4435	5545	10292	5313	4181	3376	7666	10770	10022	8402	4344	5712	3630	3208	2698	7228	3037	8342	6531	4372	559	7188	4036	5860	7686	5598	9555	8412	15371	11101	4156	3219	12270	3523
CCGTATCTTACACATC	440	142	1865	3	216	3	455	258	72	2	544	352	53	72	71	300	14	495	2	2	2	2	231	6	5	386	11	13	156	50	394	229	12	288	0	3	0	0	1	0	0	7	12
GGAGACAGTGAACAGG	9513	3525	55064	9395	3848	9237	5638	3201	3053	3715	3776	3549	5055	3320	2195	4707	5075	6798	4311	2163	1249	7736	3308	2028	5958	1397	4014	2326	3173	448	6002	2566	3679	6179	4281	4031	5404	6024	4249	2484	2560	5113	3891
CGTAGCGGGACGTTGC	7337	2882	13690	11595	4071	4845	8477	1870	1488	2866	1591	3090	3072	2272	1437	3095	3223	3576	3889	3723	2459	5367	1886	2389	4024	2304	717	2253	2792	554	3484	2729	3304	3565	3794	9342	11	7645	5782	3489	2511	4961	1584
GAACGGCCCGTAATCC	11212	3623	71871	7345	3660	9720	5686	3972	2215	4827	3459	2931	4726	3109	2534	3871	8330	4763	9377	1943	5048	5868	3098	2296	5681	2095	3073	3376	2867	441	3967	4287	2811	3698	3353	1054	1636	9439	9998	2456	3851	5730	1661
ATGAGGTACTCGAAGC	414	142	1203	3	3	0	1310	40	57	200	538	29	15	63	35	111	427	160	13	4	1	0	145	144	237	354	317	18	63	0	22	38	4	2	0	0	0	0	0	1	0	4	3
TCCATAAGTTTATGAC	1033	233	106	1672	463	850	1707	590	411	1600	777	970	1145	227	145	419	517	737	1570	26	735	1689	312	221	805	457	671	998	354	41	701	563	656	633	318	841	3595	203	2	3	790	4102	69
TGATCCGATAACCGTA	9448	3672	32690	5491	4869	4259	8948	2643	2517	4339	3665	4246	3596	2630	2002	4193	7297	5196	5539	2916	2482	7627	2489	2233	4444	1954	4715	2695	2449	510	5317	4305	4684	3174	6148	5772	1215	9793	6360	1090	4433	9412	259
CTCTTAATGGCAAGCA	13725	5499	31844	13833	8616	12532	11206	4832	3727	7290	4136	6302	6872	4191	3860	7473	7996	9945	6531	9698	5450	9980	4437	3043	6937	4145	6666	7649	4861	763	7997	3707	4566	9537	6541	3340	4897	16206	13392	3078	10617	5446	4722
CGAGTATGACTATGGA	1156	415	3807	314	514	474	1668	396	554	453	523	79	407	217	266	319	1030	312	1602	56	623	300	486	327	1416	449	61	828	471	40	328	372	64	547	18	3356	2276	2053	306	331	5	3422	25
CGCGAGGCTGATGTGC	35559	12165	130315	27044	14804	7816	22912	8735	7344	13384	7649	9083	9955	7920	5862	11942	14894	15001	22472	9461	16687	14954	7062	5324	11166	6914	11739	15244	8572	1076	11785	7537	9611	10682	9616	25737	11193	21998	23462	5751	8767	21968	7123
CCAATGGGGTTTTTGC	10	2	11	0	1	0	0	1	1	1	0	0	1	1	0	0	0	1	1	0	0	0	0	1	0	1	0	1	18	1	1	1	2	2	152	1	0	1	0	0	0	1	1
CCCCTTATATCCCTGC	13881	4912	42104	1894	5169	15203	22009	4973	4568	5326	5412	8635	8219	4383	3522	6713	7667	12145	12199	9242	6496	6608	4237	3677	6425	4007	10467	7195	4572	942	8103	4068	5249	7506	12110	3851	6687	17469	14956	11857	6067	6982	8980
CCGGGTCATGAGTTCG	6579	2149	25033	7470	3257	59	6263	1270	607	1822	1556	1190	1745	1283	844	1434	1836	1568	2214	3945	395	3021	1420	722	2584	936	1248	363	1345	152	2227	1134	2251	1907	1492	4996	2766	5688	2947	9	6	51	1629
CCTGCCCTATACGCAC	2765	893	12344	1958	1121	988	1647	503	377	743	738	360	393	506	405	806	49	1231	4	21	18	206	537	509	211	454	1499	984	486	61	647	98	1081	41	4294	1478	5785	2343	226	2168	1	60	37
ATGCGAGAGGGATATG	59573	20208	189887	39646	18374	30864	33468	16160	15413	25541	15005	23120	22913	12973	9829	19013	21410	24484	28579	22790	16586	23545	10927	9857	18267	11145	16409	13874	14086	1066	19660	12419	12249	20898	22086	32602	7219	48697	48122	7830	24923	30492	9758
TTGGTTGGCTAGACCG	1336	388	4908	3	487	576	2073	866	457	51	321	1923	62	204	325	28	38	800	1125	24	4483	1990	377	293	166	212	658	43	304	33	929	301	732	261	166	3	2	0	2	172	1	14	20
CGCTAGCAAATACCCC	11695	3951	47882	3424	5632	4504	9568	3259	2506	4417	5079	3771	5547	3097	2264	6294	5801	7781	12311	3590	3916	6839	2558	2316	4592	1410	4515	5294	3649	596	5274	2747	3072	4098	8258	16429	2535	4935	9462	2406	5341	125	4075
CAATACCGGCCCAACT	1030	417	2366	0	787	62	310	279	518	38	259	42	921	366	374	655	613	572	3209	417	46	319	193	593	900	545	1038	272	657	105	749	676	661	1098	1268	10	0	0	7	2	7	8	732
GACAACATAGTGTCTC	2	2	5	0	0	0	0	0	0	0	0	0	0	0	0	0	0	0	0	0	0	0	0	0	0	0	0	1	1	0	0	0	1	0	0	0	0	0	0	0	0	0	0
ATACATTAAGGAGCGA	1767	587	6646	5670	297	1187	16	582	724	833	360	1383	162	333	364	612	155	1776	1833	16	107	1501	205	188	631	225	1173	1717	433	58	313	241	698	781	372	5156	0	1	7	2	2	18	36
CAGGTTCGACAGCGAT	255	60	1251	1	8	0	2	3	3	5	2	4	4	21	3	1	2	5	3	1	2	1	5	0	1	1	7	6	68	2	7	105	7	1	0	2	1	1	3	0	0	0	3
TTTCCCACGCCTACGG	16879	6635	41045	27684	7953	10105	20182	5356	4815	4772	8662	9191	9849	4882	3394	8233	5607	11311	5114	4654	4096	7282	4005	3567	7416	4607	7054	10550	4930	1027	8562	4642	6284	8666	11172	7352	5534	22506	8781	9156	6406	14099	4498
CAACCGCTGAAAACAG	18338	6391	80426	12169	8849	6538	20968	4873	4778	6806	4523	6193	8248	4565	3666	9030	6749	10288	9154	4274	3750	5794	3897	3449	6117	2781	5014	6779	4577	636	7118	3309	6185	7953	4706	7478	12464	11294	12618	4500	5872	8866	1746
ACAAGGTAGCGTATTA	4069	1459	22192	6227	2529	4398	4687	1125	1324	663	1661	911	1703	1142	721	2407	4571	1581	6422	129	874	761	1251	860	897	970	328	1118	1633	229	1812	1784	2884	2202	950	1984	4568	4567	39	9	2381	2752	90
AAAGCGCGTGGTCGGA	1607	590	8574	15	238	70	384	443	390	687	37	36	1402	396	392	329	399	870	2478	11	23	120	535	199	295	265	860	250	528	71	1330	162	364	806	1233	5	585	3325	41	2154	1	63	20
ACACACCTGTTCGACA	19384	7053	68437	23266	12534	10405	15223	6450	4293	7890	6259	8970	10341	5935	4054	8034	10672	9197	4692	7214	6716	10417	4647	3575	8426	5015	9381	8501	5798	1180	7092	4647	7123	10150	5267	7088	11183	15931	13613	6555	2819	3195	3737
GCGCGTAAAACCCATA	169	56	547	1	608	19	410	4	1	0	0	4	16	51	54	3	13	17	0	1	3	11	4	66	0	95	5	193	68	3	1	55	299	171	0	0	0	0	0	0	0	2	1
CAAGCGATTTAGCGCG	10637	4392	22727	14600	9027	4302	10385	3910	4591	6892	4819	3976	5308	3959	2802	4998	11023	8875	11418	2497	3316	4516	2990	2002	4712	2276	6959	5170	5138	726	5999	2686	5951	5719	2030	9900	8418	13083	5331	4349	2441	10761	4578
TTCAATAATTGAGGAG	1206	463	4282	1916	44	840	529	322	238	831	735	609	927	335	175	1219	702	557	37	42	1188	1019	268	478	710	436	628	217	292	37	339	549	742	561	11	11	0	4195	23	1105	2	48	20
CGAGACCGACGGTCCT	3948	1301	12365	31	943	2058	2995	678	1092	435	1253	2496	1977	1034	913	1948	3644	2041	3778	2586	1732	3875	665	606	1305	1145	365	2116	989	108	1166	1021	924	2013	1140	1222	1	3821	1840	10	4	6064	107
GTGCATCAACACGATC	274	81	940	0	0	0	1	187	166	357	12	22	494	47	48	194	8	8	1	1	0	0	58	83	2	1	2	1	3	13	8	256	26	138	0	0	0	0	1	2	0	1	1
GTGACCAGATCAATGA	14532	4953	41381	6565	9547	8970	12963	4902	3877	6267	5349	5848	7676	3977	2977	6111	7977	6794	6172	3022	6317	3868	3637	2774	7736	2760	4261	5283	4588	790	6135	3945	5200	7235	4845	8285	12916	12241	12759	4947	4284	6983	2567
CTCACAACTTTTGGTA	28166	9236	96044	39287	17293	14848	28452	8404	6704	10820	8811	8327	15642	8329	6172	11481	15723	15301	22873	5104	10332	21426	8061	6094	13484	5473	8286	11031	8471	1490	12010	9912	12222	13584	10601	8586	3985	27021	32759	3299	1542	12730	12025
TTTGGTATACTGCACA	9305	3656	26750	9626	6064	11609	10939	3544	3239	3675	4686	4248	4208	2616	2145	5240	5979	4515	6271	2936	479	6340	2322	2902	5550	2577	8184	2447	3205	489	6028	2401	2784	5468	7968	2229	4	7943	5764	4195	7	6453	4195
AAGGTAACCTGGATTG	10469	3932	23399	14433	8682	8499	9175	4374	4152	7216	4215	9110	7041	3112	2449	4895	7164	6487	6910	7053	6730	5617	3104	3378	3765	3021	5335	2836	3457	676	4096	3245	6247	6637	2507	50	8	22697	22740	2023	9	15182	1247
CCAGGCATGGAAAAGA	3802	1237	17506	6528	1648	1702	2657	847	650	2003	888	139	571	1117	794	2243	779	2600	1629	2047	774	259	935	517	788	903	903	437	1403	199	1458	860	998	2087	2173	1456	3	2954	10412	2220	1366	64	1687
GCTGGGTTTGCATAGA	15135	5895	37249	13095	8695	12946	16738	6579	5643	5630	5914	7235	7294	4862	3588	7980	10820	8692	15365	9371	6801	9711	4862	3267	9266	2041	6568	5189	5365	893	7822	5501	6168	10529	9256	9799	5490	18982	34705	2467	4037	17713	2270
GTTTGACCGAAAATCC	28399	9526	178068	17533	13419	13711	16326	10506	7123	14451	6977	12769	9012	6916	5837	11655	9355	10906	21317	17013	8895	14444	7395	4341	12628	5917	11873	6820	8445	1161	11373	7003	10818	10588	15927	18577	13889	22649	15065	13090	6852	7424	6432
CCCTGGAACCCGGATT	1999	612	6449	4980	238	23	1705	966	1009	592	975	211	1332	675	372	871	943	1229	981	4105	994	991	715	461	846	763	579	1548	617	103	1286	875	775	1190	8	15	2	5712	10871	1930	5047	36	1499
AAAATTCCCAATTAAG	632	264	784	9	2	8	795	171	319	4	4	322	242	278	150	444	91	342	11	9	2248	38	250	205	124	201	6	26	289	32	147	168	488	385	5	974	4694	3	3	990	1	13	11
GATGTCGCAGTAAGGT	15345	5721	43883	23190	7402	7240	13352	4603	3772	5263	4496	6927	6161	4184	3428	8406	6778	9965	8834	2615	4518	8124	3322	3358	5117	3224	7088	3136	4707	950	5492	4699	6553	6921	1592	9230	8248	15387	4363	5390	5117	9598	4438
ATTATGCTCTCATAGT	1879	708	3975	12	1700	1715	2912	746	685	681	1076	1410	764	533	570	1253	1863	1478	2129	20	226	2766	777	366	775	302	284	726	903	74	1056	216	500	451	20	3418	0	6	11	2	3	3027	1200
TAAGGGCTCGAGCAAA	2052	825	3490	3	1	1	511	5	97	2	543	3	12	0	1	3	0	0	2	1	5	448	0	0	10	2	1	0	3	0	1	3	224	242	1	0	0	1	2	5	0	933	24
CATTTCGGGAGGGGAT	25924	9381	75734	25422	9106	18670	21474	9058	8679	14133	11249	10142	14920	7099	5239	10865	17762	14491	18685	8457	8765	12047	6689	5417	13555	6866	9720	9928	7285	1375	10530	6626	8424	9388	9874	16643	15279	15764	25493	4048	21942	14075	10802
GCCGGGAATACTACCA	15966	6181	48841	8831	12405	17746	17887	8016	4819	7989	8867	11241	7979	5015	3669	9366	11222	10971	15235	11096	8669	11518	4265	4331	9081	4293	9089	9380	5020	1055	8259	5016	6695	7631	7958	11021	2748	8159	15066	5775	7751	16149	7050
ATCCCGAACAGTCTTT	1385	544	5306	2532	789	1562	1522	476	238	350	37	755	638	461	301	1063	881	904	837	26	15	70	418	331	6	235	21	82	328	36	561	217	327	995	3	4	0	1559	7	1	1	2602	1459
TCGAAGACCCTTAGTC	461	144	2315	10	15	0	988	139	189	921	2	41	13	107	56	244	51	353	3	2	738	8	3	83	70	1	28	1	115	20	8	4	30	157	6	1199	1	13	3	6	1	6768	29
TTATCAGCACGAGAAC	3588	1186	21712	2279	1434	1016	3348	1777	585	1432	312	2479	1982	998	833	1475	1343	2373	1919	583	1626	2503	1385	751	1967	195	1280	948	1418	289	1898	811	1601	2167	1399	16	2	477	82	7	5	4104	2878
AGCTCCCTGCACAGAG	4569	1885	10658	3668	3561	2724	4946	2472	1645	3600	212	1560	2571	1519	1315	2766	3018	3076	5634	555	1698	2507	1786	819	2318	2033	2267	2019	1806	313	3582	1479	2011	1792	3084	1688	2440	6401	6970	1540	2289	4158	181
GTAGATGCTACTCGAA	1217	510	4019	8	553	500	1739	348	279	126	55	374	824	493	226	319	991	1601	879	928	28	21	438	196	390	77	1557	179	171	47	467	189	485	679	3	2	0	2351	13	1839	1803	86	40
GGGTTACTGATCCCTA	2610	1033	9289	4875	1874	928	3479	1947	882	1775	1286	2394	211	892	617	888	463	1488	17	5	232	21	1041	538	1644	1207	1226	1257	772	136	2116	974	3479	1696	1647	10	1	33	8904	1487	6	37	1516
GTCATAGTCATAAACG	831	267	1702	6	485	1835	5	229	309	793	65	695	85	273	190	486	240	624	839	14	17	976	116	109	555	303	9	246	188	31	317	77	12	280	2	1	2	1574	9	2	2791	2723	29
TTTGAGCATCCGTCGC	2148	683	4829	2	650	995	938	608	533	820	874	44	1313	584	451	1012	138	1681	245	26	1453	617	624	470	1251	141	186	1217	493	124	946	472	913	897	0	23	0	1215	4721	6	3017	21	240
CATGCATATACGCCTC	10153	3204	26236	3346	3979	5719	5529	2401	1827	3700	2736	2990	3806	2648	1963	4201	3169	5944	6792	6281	5880	8145	1808	1936	2293	2709	1837	5731	3122	590	3684	3132	4104	5271	1109	11067	6240	9657	8189	43	1328	5726	881
TCGAGATTCACGTACG	33709	11240	44023	26825	13293	10441	20148	8207	7490	11914	10221	11152	9684	7671	6479	10965	17029	17031	13322	13078	4796	16738	6046	5512	13486	5567	8145	8315	8176	1077	13725	8233	9883	16153	15890	11427	12120	15798	26345	12666	12914	30471	7386
AGGCACGTCCCGTTCG	16612	6494	40725	14894	9468	4498	17185	6471	5835	10823	6418	7511	9544	4936	3846	9044	11781	11370	22215	6249	1542	10950	4457	4155	8270	4149	12387	8125	6137	1022	7626	6663	8210	7396	6941	11434	8883	12639	32133	3941	9011	16898	6240
TGTGCCAGCGTTGTCG	4543	1573	15976	1853	4476	1482	5783	1747	1987	3767	1691	3726	1044	1405	1038	2693	3810	2028	7791	1041	1686	166	1901	867	1810	749	2256	2180	1220	256	2985	1670	2854	2083	2657	2767	2551	4238	8177	1921	6	5886	2895
GCAGGTCTCATGAGCC	21497	7973	74815	19821	12799	13404	25822	7072	6852	15096	6291	11329	9970	6867	4664	9365	13444	11619	11551	4619	9357	13584	5835	5543	8143	5057	7277	8756	6375	1374	11564	7081	7488	9309	11810	12220	8700	19234	20708	5880	8574	3104	9152
CTCGTACAGCTTAACC	3351	1189	10572	2906	874	2635	2087	705	575	1142	805	949	1309	1182	828	1398	1962	838	98	141	2804	497	989	727	616	829	1954	2319	904	278	1424	994	1893	1774	2078	5019	2914	515	19	8	3	29	641
ATTGTTCTCGGTTTAG	2098	999	52	7	466	1136	1512	630	376	1414	340	997	878	224	154	858	566	364	826	19	339	1737	246	214	484	771	735	302	271	96	131	664	1207	1285	315	6	1	3280	2308	176	2967	13	31
ACGATCCCTTCAGCTG	14888	5693	34314	10665	8816	8928	20696	5394	5001	11248	5128	12162	8049	4838	3834	9561	12770	11527	19338	9589	4305	4421	4107	3842	8015	4230	8951	4917	5699	939	6274	5434	6159	9002	8738	4509	15930	14208	16765	10391	6528	12849	749
TATTAGATAATTCCAT	4656	2015	298	3610	5246	6807	4823	3647	2096	3665	2329	5418	3722	1959	1376	3599	5000	5930	1944	2097	4545	3483	2346	1613	3846	2277	7041	3517	2749	449	3058	2595	2772	4219	6744	3358	4153	5507	6778	5756	1254	6177	1583
AGCGTGCGAATGGATA	8032	2880	19189	7448	6395	8400	9255	2819	3251	3101	2544	7571	7130	3011	2076	4316	6900	5562	5597	1690	1976	5722	2439	1672	2845	1522	6715	5945	2783	727	5471	2957	4182	3978	11904	6585	12479	10266	14885	3574	1535	14322	2112
CGATACTTCGCCTCCA	25494	8364	74199	21993	15209	20862	20282	6145	7477	11995	7013	13940	16847	7854	5525	9431	12244	11894	18804	9803	3196	14019	6033	5890	11030	6047	15185	14004	8113	1709	10614	9445	9829	14302	7311	9986	1607	28788	24706	11181	5264	1715	5337
GCGGATAGAAAAAGTC	5804	2248	14633	5766	3968	4190	9111	2188	1428	3574	3001	3342	2402	1460	936	2649	3737	2400	7172	2283	4685	1238	1313	970	2668	1635	4058	1307	1602	379	3256	1634	1524	2595	45	6330	2595	5671	3452	1002	4009	62	1381
GGATTTCAAAGAGGTC	3668	1506	16427	5853	2348	4633	6394	826	1271	4184	1405	664	505	817	776	2197	915	1164	1593	1682	724	1711	1127	659	1281	1279	451	3349	1006	176	1928	613	1560	1765	1415	2529	1	7303	50	11	1098	32	69
TGCGGACAGTGGAACC	11829	4593	41685	18747	7513	9234	13787	4702	3392	5134	6524	7233	4232	3615	2633	4019	7117	7621	7537	2607	7603	7952	3138	2619	3630	3514	7067	4870	3683	950	6382	3816	5772	6136	4968	5832	411	10275	10208	1687	8350	9312	1436
TCTTTTTGGCTCGTCA	2	0	4	0	0	0	0	0	0	0	0	0	0	0	0	0	0	1	1	0	0	0	0	0	0	0	0	0	0	0	0	0	1	0	0	0	0	0	0	0	0	0	0
AAAACAGGCGTTCGCG	4729	1873	7844	9774	3354	4170	8040	1680	1783	3156	3161	3913	4975	1640	1082	2983	1777	3756	4131	3821	2188	3069	1700	1135	3136	1231	2260	3041	1626	339	2514	2274	2851	3074	755	1098	11	4791	390	6788	2468	3048	139
GATGCAGCGCCGCGAA	1	0	0	0	0	0	0	0	0	0	0	0	0	0	0	0	0	0	0	0	0	0	0	0	0	0	0	0	0	0	0	0	0	0	0	0	0	0	0	0	0	0	0
CATAGCTGGCCGAACG	24599	9072	55430	15638	13036	21722	17765	7200	7288	10817	8600	13350	12502	6626	5379	13163	14997	13703	20275	10329	5644	11499	5856	5086	10616	6625	9726	11905	7532	1207	12421	8362	10250	13947	10984	4257	7371	28272	33314	4459	822	14406	4070
AATTACCTGTAGAGGC	14117	5438	55298	4991	5371	7475	11863	3521	4229	4647	4687	5839	5933	3477	2960	5721	5800	9438	10852	1704	5001	11348	3540	2832	5430	2680	7578	5394	4009	429	4104	3229	4849	7819	763	4743	7	13738	6792	1116	2981	11371	2894
CAAGCAATGCCCCTTT	6173	2344	21983	1189	4400	3467	5417	2346	2576	3487	1569	2805	3796	2121	1501	2095	2471	3966	1687	2530	1191	3002	1600	1062	3455	1403	3532	2301	2065	394	2182	1303	1454	3897	4219	42	8228	9641	83	2228	2155	95	2587
TATTATGTAACGGGCG	10053	3559	28208	7321	8168	4016	8775	4414	3176	3386	3831	5617	4878	4074	3150	5807	7163	5893	9718	3295	5374	6946	2637	2996	4684	2440	4995	4747	3283	452	4399	3257	3084	4789	27	3009	4810	5134	5645	5771	3227	4769	3079
ACTTACAGACCCCCTG	493	195	1290	1	17	2	5	78	46	2	6	37	729	115	144	334	46	270	767	12	1210	455	237	15	116	5	40	748	339	65	88	424	73	121	1	3	0	1	2	0	0	1448	10
GGGAGACCGGCTCATG	14104	5118	52698	7368	7136	2436	10259	3167	3127	2370	2870	5036	5026	2981	2358	3491	5607	4901	10332	4254	3660	4568	2889	2170	4267	2470	4294	5833	3070	629	5261	2955	5732	3511	3085	7508	5399	6005	10825	2427	3025	7558	3477
AGGGCCTAAAGCGACA	9528	3125	82925	4653	3866	3849	4692	2610	2269	3406	3853	3256	3205	2564	2443	4042	5628	5154	1978	851	1921	4339	2103	2340	4065	2528	1844	3568	2147	282	3328	3037	3246	5019	4125	4130	2952	6646	1578	2524	590	1226	1226
CACACGGCCAGTAGTG	4137	1676	11196	1616	1927	2823	4191	1940	1329	861	2383	3167	1436	1434	1198	2352	3066	3518	1613	643	1226	1220	1310	1887	2545	759	4071	2236	1499	363	2335	1655	1731	2451	3461	1338	2112	5299	2450	8	1345	75	384
TATTATGCTCTAAATA	2575	1084	3956	1012	395	2139	4261	1150	781	549	1070	1585	990	1017	604	1802	2439	2609	4236	127	109	1013	890	919	1363	396	565	2088	1099	315	1740	711	1626	2200	20	3752	3	4760	5153	1638	1520	5876	392
TACCAGCCGTGACCGG	474	260	497	1	481	193	494	108	123	68	3	497	12	269	223	425	669	368	2	2	22	1	118	108	254	262	40	7	303	51	358	222	255	287	1	1	0	985	4	39	0	5	5
CATTTGGTTCAGGACA	30	3	50	0	1	18	0	0	1	0	33	2	33	36	2	35	5	187	0	19	0	41	1	0	0	30	0	34	8	15	2	178	6	43	0	0	0	0	0	0	0	3	1
GATATCGTCCTACCAA	817	272	1293	521	856	38	5	469	125	538	462	1194	1023	282	350	567	1552	350	6	19	618	742	244	281	361	125	121	364	445	80	60	632	119	627	2	3	0	1168	9	2	1	1400	13
CGCGTTTCCATTCCAT	35080	13678	97591	33326	17714	20758	26249	8618	7377	12049	10394	10486	12323	8306	6274	12386	21289	19747	13225	8409	10300	19001	7868	6484	15690	6890	11866	12837	9981	1782	14613	9265	12692	12423	11791	18615	8542	18590	29562	16254	9187	25553	13380
ACCTTGCATAGACCAA	2029	796	5788	8	1132	161	1222	968	485	664	85	1984	1145	569	508	1137	1373	612	839	40	1018	415	446	333	902	170	1772	1723	610	115	1289	349	562	1340	1636	1817	2	19	7186	110	3	3507	78
CCGTAAACCACCAGAC	23621	8137	61569	23465	10152	8895	19953	5553	5796	8691	8949	7140	11304	5393	4297	7284	5817	10294	17329	7871	8907	16308	5227	3989	7941	3572	9043	11002	5764	1043	8282	5570	6261	9807	7114	11330	10398	16457	11733	2670	3783	11445	2638
ATGAGCGATATGGATC	2	0	0	0	0	0	0	0	0	0	0	0	0	0	0	0	0	0	0	0	0	0	0	0	0	0	0	0	0	0	0	0	0	0	0	0	0	0	0	0	0	0	0
TCCAGGTAGGGTGTAC	5632	2435	4664	2397	4232	4476	6169	2966	3024	4815	4920	3793	6493	1874	1623	2725	6002	4281	6918	1230	3286	6458	2035	1422	2712	1903	5735	4019	2568	572	3566	2531	2966	3719	3542	4912	4013	8803	5536	5029	1050	3346	2502
AATGGCCATAGCCCAA	28667	10256	67207	19393	10172	13163	21950	9147	6001	11852	5765	9493	12301	7452	4667	10203	13483	14011	11211	12549	6497	14759	6114	5518	9591	4825	13178	10950	7493	920	9455	8123	8745	12026	11548	19998	4519	18936	23648	3674	4274	19198	5470
CGTGGAGCGCCCGACT	3699	1422	6382	5194	1989	2438	2746	1809	1288	2816	433	1854	303	1187	849	1890	3111	3579	5571	4613	1155	2064	1154	1026	1309	1444	847	1654	1451	303	1661	592	548	1683	1597	2499	1	1677	5548	130	4	3427	1400
TTAACCATTACTGGTC	9355	3345	20950	6081	2548	10911	8453	3608	3787	4077	3244	4219	3581	2786	2171	4535	5820	8919	13380	1912	7909	3947	2185	1824	3983	2318	3448	5297	2367	464	4214	2275	3244	3516	1699	3347	2649	9917	14865	3073	2824	3776	978
CAAATGGCGAGATCGC	968	350	2421	2598	645	306	875	187	33	325	605	263	17	170	56	135	50	44	1130	4	288	10	81	103	5	2	37	7	187	14	306	364	44	400	1	1	0	1	1	1	0	2	11
CCGTAAATGTGCCGGA	19142	7559	75032	21789	6127	4752	18460	7675	5494	10995	10405	10907	6959	6209	4428	8775	10319	11484	16477	3823	6130	11522	5978	3792	8979	5393	14335	6233	6948	1156	10032	5092	7991	7959	1473	6208	10	19027	8619	1688	3215	12183	9393
GATAAGTTATGTCAAC	4765	1962	3495	11132	2634	3987	6556	1204	1602	3714	2286	4211	3254	1939	1230	2879	2962	2689	3205	3329	3191	3759	1847	1493	3178	1737	3758	4300	2316	370	3598	2240	2849	3446	980	1076	1	8531	3971	4271	2590	543	211
GAGCGGCCATACAATC	9968	3331	48713	2461	4050	1879	2972	1635	2012	3181	1019	1724	5583	2575	1497	2510	2910	3198	2723	1876	3853	1214	2245	1781	2846	2123	1126	2158	1756	201	2675	1930	2772	2759	2961	2984	6152	5370	1774	25	4252	1675	3103
GTTGAGCACTAATCTT	14683	5854	31573	11676	11276	14131	17294	7288	5633	7474	5539	12805	7209	5869	4293	9183	8732	10045	15330	10497	8471	11612	5238	4237	9521	6484	11181	12252	6797	1099	7679	4695	7249	9866	6830	11685	807	18878	12048	4562	1113	10128	936
TGGTTTGAGACCGGAA	6187	2716	1123	13566	4927	4632	7514	3275	2789	5744	3776	5467	3818	2662	2154	4399	5812	5515	9750	3895	3092	6144	2418	2494	6699	3120	7149	3007	3235	505	4933	2923	3573	5436	4337	1539	8	8619	5456	3845	6231	6944	3926
AGTCATAGAGCAAGGT	5146	2096	5416	5180	4933	2094	5059	2920	1924	5784	1657	4634	3099	1818	1434	2519	4952	5002	4030	4392	1590	1814	2320	1140	1975	1563	8768	4129	2040	459	2399	2557	3528	3008	2584	1092	0	2480	12800	740	1303	108	3277
GATCTTGAATTAAAGA	11279	4307	41527	12063	8349	12749	14510	3831	4207	5584	4809	3713	5677	3842	2840	5810	7866	7401	6793	3636	8118	4022	3468	2497	5871	2350	7686	8349	4143	746	4982	5563	8566	5378	7239	6956	12030	11527	17152	2686	13373	4870	2997
CAGCTACAGATCGGTT	619	216	2634	8	14	16	1043	1075	279	488	63	51	584	244	118	282	216	143	219	10	23	1551	133	104	616	87	22	869	100	70	185	111	212	81	1	1334	0	183	2	126	2	3	10
GTCTCTCAAGCATGCT	2496	1025	7995	10	1249	49	3809	920	571	1643	286	403	879	699	478	1432	1418	1086	2058	1903	1920	1627	576	778	1644	895	1365	532	933	173	1007	835	583	1731	1792	2049	0	1887	9747	1	1093	20	75
CGTGGTCAAGCCAACC	43866	14949	197797	65984	19913	23665	39463	10170	11676	22431	14007	14228	17679	9955	7791	19040	14215	16617	26409	3802	6772	18760	8472	7601	19681	7118	15966	13449	10273	1688	14604	10550	9465	14809	11941	18092	6334	22229	26503	15254	11112	20717	9339
CAGCATTGCGTGACAC	4024	1533	7730	6597	4259	2010	7472	1564	2109	1338	1053	3986	3143	1138	845	2588	2103	3158	4536	5909	3806	2947	1241	1370	911	743	2238	1983	999	442	1833	1391	1325	3043	1310	2950	3	4791	4030	15	2891	3137	3001
CGCCATACACCCTGCG	6425	2012	63355	1531	2654	5682	2738	2122	1256	1748	2680	2344	1852	1800	1430	1831	4098	1673	2402	89	1685	3139	1390	1176	1888	1646	5029	1726	1595	152	1592	2049	1968	1981	1950	79	3692	1628	35	1240	1785	1776	502
TGATCAAGTACGTGCG	14981	4675	117602	8251	4966	4090	3016	3601	3526	2854	4621	5604	4377	4195	3391	5866	6725	5178	9837	1762	4211	6804	3506	2274	3761	2470	7092	3415	3624	511	5719	3903	5906	4990	3848	5861	5214	6852	5270	1525	2365	4666	2973
GGCTAAATCCTCACTA	2067	828	4401	1435	771	92	2242	1006	469	1387	884	2786	565	550	564	924	459	837	497	2255	1223	1360	609	277	917	915	92	39	642	170	1088	535	1314	335	8	1222	4	4706	1296	1	3	3091	1299
AGTCATGACATGTTGT	9599	3822	27228	9584	8201	10935	10875	4385	4142	3013	6256	6823	5688	3759	2644	5253	8198	7918	6545	2353	5445	7742	3146	3124	5151	2569	5988	5580	3383	791	5197	4891	6179	5197	4100	6721	7663	8515	16317	5123	7564	13537	3221
GTGTCCGGTCACTATG	190	69	374	2	9	949	526	1	0	0	0	0	5	30	81	0	1	241	0	0	0	1	65	1	1	0	3	188	1	5	0	0	0	3	1977	7	1	0	5	0	2597	2	22
TAAAATCGAGCGAGCC	2233	850	8879	1481	2895	1473	1825	830	300	2336	1593	302	1833	471	307	1072	199	1411	562	51	1796	603	230	456	917	752	2659	632	466	150	117	936	836	734	1044	695	2913	35	39	7	2	5370	626
GCTGCGACCCCGGAAG	30443	10696	106812	18043	12263	17077	26499	8752	7698	14900	9270	10375	13188	6621	5544	9784	13733	12079	16545	7740	8905	11969	6280	5671	12004	6702	10672	9962	7953	1124	10845	7057	9443	10277	8534	15986	4924	15943	29092	4298	14100	31627	5598
CCATGTTTTTTTAATC	5059	2024	6215	7192	4282	6609	10029	1462	1917	4414	1763	3116	2636	1751	1412	3280	1807	2378	8689	5156	3007	8208	1747	1575	3574	1362	1975	3062	2065	339	3976	2521	3088	2980	3302	2703	10	12414	7908	31	7561	10451	422
TGTAATAGTCCTAACA	3230	1262	13125	5453	1558	2597	4676	1769	998	2704	1676	3582	1295	927	847	1033	1868	1756	451	2101	1520	1445	955	655	2283	1231	1029	1347	895	241	1529	770	577	1033	2290	465	5388	4162	31	1266	2723	59	1837
CATTGGACCACATGAC	6862	2288	16717	4864	4954	4689	4246	2081	1780	3374	2430	2874	3121	1803	1516	2572	2879	3414	4729	1907	2282	5652	1694	1140	3666	1092	2956	1563	1972	318	3078	1732	2764	2578	7139	6741	1	4616	14466	1927	3	83	2260
GAACGGCCGGCGACGA	8364	2742	33869	435	1989	3531	5829	1378	1772	4842	2212	2787	1551	1856	1154	2075	2194	3168	6292	2203	815	5600	2137	1343	2481	1323	2199	1947	1791	211	1846	1255	1989	2942	323	6621	0	18523	3135	1119	4	87	1820
CGGCGCTTAGAACCAC	2227	1009	5684	16	989	1492	1501	912	1361	2284	1262	1265	891	1012	713	1942	1861	1561	2968	616	2604	165	986	926	1494	1126	348	759	753	178	1174	683	1337	1057	1709	2791	2547	1815	32	2278	0	2951	56
TTCTCACTGGAGAATC	11765	4262	45085	5293	4194	5292	13314	4245	4465	4247	4041	4126	8277	2995	2384	5195	4556	4737	9459	2039	6389	5438	3743	3278	5593	2901	3446	7593	3662	588	5507	3180	3836	5445	6154	8716	5	9187	11550	5990	10	5736	4488
ACAAAAGAGCTAGCTT	626	274	39	81	476	96	27	111	60	280	117	39	80	114	44	28	210	225	55	24	25	68	40	58	222	146	1000	675	63	18	182	171	47	96	8	14	12	33	29	10	9	101	19
GCGATAATGGGAGCCT	3025	985	5118	1129	847	7	233	472	247	227	14	1654	294	319	237	372	780	323	15	12	38	2090	109	437	363	108	23	749	542	66	320	130	276	593	4	1	2008	5	8	6	1	4069	1226
CTCCCGCCGTAGTCGG	30669	10661	117174	17073	16622	13889	24908	6976	8154	9632	7049	8792	12700	7539	5869	11496	16650	18889	13959	13479	7511	15181	7213	6126	10484	4955	11620	9311	7810	1597	10755	6691	10767	10049	15878	7186	18330	25550	27398	5484	7168	25040	7617
GCGCGCGTGTAATTCG	29493	12131	14021	35684	15133	16236	43153	10378	12970	19384	12552	11670	16364	8869	7206	13800	19314	21348	36513	12962	15371	21228	9195	8154	18685	8017	11676	13805	10656	2196	14403	11167	14061	14799	11214	21962	2611	35957	24154	10844	15620	38857	5675
CGAAGCGGGCTTTCGA	5996	2141	26362	36	3019	2655	3015	1584	1503	2474	1176	875	2553	1350	1083	1887	873	1816	5754	1834	794	658	1486	1043	1549	2386	2924	1870	1578	167	2987	1583	1488	2532	3889	1141	3	4493	12201	1194	3657	1309	1513
AAGTGCAACCATCCAA	24316	9064	104666	17145	14260	13569	26453	7337	7359	10775	10523	12810	12133	6746	5239	12006	11068	13175	22852	11986	11418	17755	5613	3780	11840	4346	10433	11276	5734	1299	10209	6965	9087	14864	6397	13423	7430	28628	13540	11641	3256	16061	4534
AGATCATGGAAACAGT	386	173	221	6	302	516	1581	269	247	253	132	243	764	163	169	420	17	406	4	6	19	673	299	252	244	569	656	143	210	86	292	324	170	344	0	2	0	2567	20	2	0	6	9
AATGCCCTGCCAACGC	2359	850	5479	196	1208	1205	809	868	1054	291	876	1961	3403	773	582	554	460	2168	3473	498	535	2092	763	472	1494	575	1998	1162	708	85	1367	361	1398	1532	20	0	0	1216	399	6	0	24	30
CGATTAGGGCAACAGC	1051	384	2134	4426	22	1184	1568	130	452	260	14	643	655	277	182	201	925	203	15	1305	36	1224	293	191	453	344	2227	348	438	58	800	47	466	1126	9	2	1	183	6	3	2	3241	20
GAACCGGAGGACATAA	19312	6628	59075	23217	4287	8148	19186	5386	4272	8633	4995	8900	9696	4136	3267	6483	10496	7957	11434	5433	4255	6366	4548	2969	8632	2771	8194	5431	4925	616	4964	5427	6492	6095	6126	4009	7	11990	13100	291	3956	8016	2682
AGACCTACTCGATGTA	3198	1311	10369	1241	2767	1552	1454	1410	891	1628	1344	3527	445	900	670	2024	1822	1237	1767	3129	1891	2633	610	1010	1990	939	1839	953	886	245	1525	707	2046	1910	4515	2969	2	7052	41	13	2	5812	77
CAGTCTCATTGCACGG	1642	460	7430	1	1300	902	760	239	691	643	1005	1009	459	400	329	277	179	1315	2376	554	48	2276	249	109	391	222	253	44	425	83	775	627	364	656	258	0	1	2264	8	3	2	27	30
TGGTGATTAGGTGCAG	766	325	747	25	447	40	1276	353	412	76	273	287	1094	242	246	529	22	270	299	756	21	135	305	102	948	27	932	1179	328	64	378	528	1092	802	9	3	5	935	4105	8	3	59	1148
GCGTGTAGGCCGTAGC	7352	2257	34770	11	2487	4449	4764	1053	1036	2601	2910	1591	2104	1308	1172	2355	4939	2738	1614	156	4168	3695	1105	1438	3525	823	2436	1602	1952	144	1562	1804	1441	2231	190	12	5	2113	2077	8	2721	6623	1168
CTCCAAACGGCACTGT	3820	1530	14485	2295	4826	2874	5857	2012	1675	2249	1891	1552	2525	1083	917	1333	2484	1247	4436	881	2384	3254	1052	680	2608	441	1880	1918	1178	246	1278	880	2797	2095	823	1240	0	3075	8462	10	1316	34	1568
TGCCGCACAGGCCCAA	2861	1182	5649	1342	1862	1131	2693	1339	1013	1438	1964	4146	1607	1158	628	791	2357	1853	2858	2201	154	1891	865	619	1792	564	2606	2329	1063	191	1588	1080	2141	2294	532	13	9774	7187	836	2041	1569	7234	1820
TGCCTGGGACGAGGGG	1776	620	9844	1189	595	390	2208	514	102	1465	450	646	567	315	225	591	659	953	15	15	18	1182	289	330	482	549	16	111	602	43	1027	551	394	330	3	312	1	51	3	1889	0	23	24
GAGGCGATATCAGAGC	3703	1328	9040	3273	2739	2992	2103	1868	1196	3111	2074	2907	1130	1114	1041	2192	4525	3546	7055	131	1547	3583	934	983	1928	1163	1206	2547	1246	306	2054	1435	1837	1687	1575	1939	0	3345	6441	12	2548	42	99
TGTCAGGTCATGTATC	1658	601	4690	2137	2048	1770	1435	685	386	604	1185	938	1027	601	307	849	1500	2320	120	34	113	766	397	468	358	916	648	1020	771	191	1057	467	663	1057	16	3092	0	2	10	1	2278	30	72
GGAAAACATGATAATA	15483	4779	155134	9642	8434	12783	8566	4195	3180	5489	3160	2272	3376	4042	2731	4718	7170	5175	8118	5236	2009	4928	3782	2311	3652	3037	4430	3738	4549	537	5381	3597	5306	4329	3535	3431	1528	3352	4614	2741	4589	5664	2004
CCCGCGCGTCTTTGAT	1905	705	5417	14	825	541	2757	251	896	786	859	409	1437	475	357	548	315	1277	1321	4069	115	2870	410	266	1603	312	883	631	737	83	775	705	930	423	14	4347	3	15	4465	3	4	3402	219
GTACAGTTGAGATGAG	491	103	2329	5	10	7	8	8	7	77	4	5	14	24	15	101	11	7	14	903	21	22	8	17	2	5	5	35	12	12	2	5	10	70	2	1	2	4	6	0	4	4	5
ACGGTCGATTTGATCT	403	155	247	10	291	4	814	14	142	48	453	15	355	117	155	790	193	17	4	32	1268	13	37	136	239	29	4	7	273	65	329	215	17	272	2	2	0	3168	9	2	1	5	8
GTCCGCGGTTTTACGT	10782	4161	40896	6782	2721	2761	7883	2509	3302	4306	3296	3647	5461	2977	1847	4330	8513	5204	1906	3245	6452	3874	2729	2509	3188	1717	5224	4721	3142	632	4055	2646	3680	3345	1826	3022	2	8171	16686	3169	2871	3272	3400
ACGCATTCCACTGGAT	4395	1595	22417	12	2118	5023	1424	1313	1083	1313	1661	541	1082	1246	882	752	2200	2892	8213	1246	2498	2621	1021	713	1415	1045	3227	1126	1288	187	915	1288	1535	1813	2604	2564	3	1117	9023	1339	3031	1410	272
CGGAATACCCAACGTT	17734	6892	30424	29808	11525	14276	18962	5039	5205	9722	6855	7602	8541	6109	4281	9237	12013	11496	14379	11437	12401	15867	5455	5033	11761	3924	14590	8469	7597	1259	9867	4764	8895	7969	6229	12231	14223	22213	15826	7333	9835	20103	5846
ATGACCGCTAAAGACT	8639	3465	36590	7904	3116	6861	6658	3364	3108	3461	3731	5797	5676	2683	1575	4535	5596	6959	6805	6013	4397	4506	2515	1591	3555	2474	2327	2245	2814	460	4312	2007	2216	3978	5086	17344	7876	13178	2705	6596	2105	3310	3603
CCCGCTAAGAAGCCCC	701	309	1299	84	23	15	684	264	497	1277	274	1017	62	262	163	198	75	491	39	8	2853	60	28	391	831	3	22	31	238	61	446	178	883	907	0	2	1	1310	8	0	2855	10	19
CGGCACCCGTATGCGA	9000	2893	52592	4442	1631	8240	6204	3333	2123	3382	1825	6008	6162	1954	1236	3040	1969	3911	1311	605	4731	3237	1862	948	2191	1990	716	1609	2208	276	3783	1408	3638	3119	1575	3861	1	1906	4312	10	10	72	126
GCCTGCGTTGTTCTTT	10838	4234	30477	17412	5460	6759	7915	4413	3413	5318	4286	8382	3950	3021	2333	6389	5519	6116	14397	6898	3796	8801	3737	2677	5857	2783	5396	5343	4330	645	5602	4183	4427	6541	3115	10572	4378	11767	12285	3963	6450	6898	6719
GACAGATATGCCTCAT	173	63	491	0	0	0	2	271	85	3	0	5	5	51	51	96	12	499	1	0	0	1	86	30	1	0	2	2	32	3	233	2	3	0	0	0	0	315	4	1	0	1	6
CTCGAGACCCCTAGGT	609	270	1267	795	243	461	1119	166	339	335	29	33	1454	196	140	233	694	284	57	2	11	792	121	186	264	99	935	277	125	47	189	107	543	129	3	1288	0	1	5	2	3	5	651
GACACTCCGCTCAATA	39792	14548	148183	36358	22180	20214	33478	11889	8842	16108	14081	13520	20815	9840	9113	16464	16834	24208	30075	11483	10191	21254	8399	8165	16584	8569	23372	19192	11912	1914	16280	11621	14563	21229	17269	24861	13116	32609	23399	16987	21378	20886	9764
TGCGGTTTTAGACAGC	26404	9159	125250	7949	12258	10445	27454	6589	6387	8880	4352	9942	8211	6243	4442	8982	12365	10028	13037	4399	6224	9982	5421	3560	10256	3766	8544	6659	6429	977	10068	6560	7278	7686	9576	12160	5497	33221	7163	7555	7148	10875	8076
ATCCTACTAACATCGA	21103	8190	39689	25269	13233	17867	24002	7436	6000	13355	9746	13195	10294	7256	5125	14650	13196	14413	11686	6298	8843	10959	6564	5167	11687	5073	9314	10846	7533	1382	15389	8943	9117	10635	3649	13807	7820	16154	29046	3136	5481	12489	8700
CCTTCTTCTGACGGCA	2037	834	4931	282	115	4162	1631	1192	566	1215	497	1545	1566	471	553	1428	2307	1278	2848	264	414	738	527	347	1394	735	1134	107	680	169	677	861	858	566	1921	147	200	2624	4683	1902	1382	37	501
CGCAACACAAGGTATC	34489	13922	70477	33215	22035	30926	33884	13804	11843	30386	16309	16510	19801	10695	9164	15699	23637	20684	37852	14350	16718	21302	10589	9441	19867	9409	27584	18266	12450	2341	19252	13061	15808	20444	14496	17229	16566	47414	20928	9088	17090	29443	8082
CTGGGCACCATTACAA	22	10	113	0	0	0	0	0	0	0	0	0	0	1	0	0	0	0	1	0	0	0	0	0	0	0	0	0	0	0	0	0	0	0	0	0	0	0	1	0	0	0	0
GCTTAACGACTTGATC	15853	5745	43704	17274	7402	10010	13705	3745	3211	7957	5236	7712	9522	4533	3573	7954	10926	7322	8255	4503	3454	7210	3874	3338	6523	3159	10342	5745	4490	870	8146	4422	6301	6893	6960	15761	11549	37971	21466	6544	6926	10947	4734
CTTTGGTTTGTATGGT	6617	1876	44345	5723	2448	3836	9016	1936	1382	2673	3238	4580	3648	1876	1716	3844	4396	2583	3776	3188	975	7156	1697	1303	1631	762	1932	2520	1398	428	2521	1529	3622	2962	3195	415	0	1928	5932	289	2872	10846	1969
GGAATTCGGGTGCTGG	19	6	32	0	0	0	0	0	0	228	2	2	0	0	0	0	0	0	1	0	0	0	0	0	1	0	0	0	0	1	1	0	0	0	0	0	0	0	0	0	0	0	0
CCAGACCCGGCGCGGA	10357	3556	54168	8588	4671	3018	10045	3072	2315	3964	2273	5218	3843	2698	1844	4083	5328	3604	8440	1943	1418	1607	1948	1815	3470	1173	3944	6054	2525	474	2503	3136	3503	3683	7486	8454	9	6907	16242	3948	3354	2307	2745
TACTAACCTCAGGGCT	951	299	10011	1165	259	3	8	504	57	11	27	447	11	487	241	292	1871	40	1	9	16	67	151	331	6	27	760	27	245	22	95	117	43	212	739	8	0	843	6	4	0	9	8
ACCATGTTCCCGGTTA	13277	4972	44050	14191	9739	6559	10990	4929	3818	8338	8481	6101	6755	4307	2828	7029	10202	9280	20150	6168	5342	5404	4009	2804	6951	3604	11128	5436	4133	647	5774	5073	4398	8623	5233	13917	12	18211	18066	1924	4657	17235	3625
ATCACCGGCCAGGCTC	5266	1905	5057	2423	2388	1272	2148	622	104	555	27	1586	2695	307	281	584	791	913	1715	350	2878	434	295	178	279	623	460	215	301	71	719	327	279	676	1004	6	2	17	5	14	1	7698	85
GCGAAATGTTGGTTCG	13954	4932	62853	8942	8210	5258	13494	3905	4256	6093	4951	7857	6977	3148	2674	5649	7428	6399	8662	2618	5744	5293	3256	2666	6107	3546	4834	3893	3745	554	8016	3548	4904	5270	3559	5489	5	17179	1506	2885	6494	2438	539
AACGATTACGTTGAGA	36748	13634	128399	32629	22996	17676	32549	11156	10768	16419	11080	20039	18848	11201	9133	18932	22271	20203	36247	8849	12221	23040	10721	6992	16099	9119	22006	14804	10903	1660	17435	11747	14105	20270	14206	26448	10744	33872	10666	7128	21297	18019	15187
GTAAAGCAGACGAATC	24355	9140	63698	23077	16075	14748	30475	9187	7302	18084	11002	13221	10614	8638	6049	12344	11296	12660	7613	13659	9262	10981	7447	5594	13205	5186	11748	11946	8818	1784	11641	8176	9250	12918	13922	24776	13446	25661	36328	5190	12231	10907	4058
GTTACTATGTAGCGAC	6959	2528	30371	8473	2843	3481	6182	1778	2394	4077	1797	2768	3831	1884	1599	3484	5136	3810	3812	104	4398	3248	1920	1078	2993	1546	3173	3746	1572	488	3427	2418	3220	3817	4478	32	2	27	40	5226	3669	3420	1767
CCATGACTAGACGACT	15598	6338	17233	24160	15350	11410	20490	7097	7599	12060	9092	11301	9708	6355	4735	9906	14198	11691	27059	8058	7878	10396	5984	4792	10041	3871	10878	7948	6994	1539	9638	6242	10994	10848	12774	9471	10274	28921	27558	3660	7553	13180	1705
GTAAGCCCCGATGCAC	13643	3473	103030	11653	5017	4931	11556	4114	2817	5946	1468	4935	5232	2893	2180	4036	6432	7549	10089	5185	8271	2146	2195	2028	4779	2038	6360	1169	3478	620	3074	2372	4291	3741	5858	7276	5521	4148	3361	115	7148	17343	2676
ATACTCGGACTAATCG	2244	710	11340	99	240	1051	1151	1090	757	922	1502	1513	96	590	496	1021	716	1178	253	45	78	4556	828	398	1280	446	622	1715	647	99	486	642	1054	643	3783	2126	1	2477	16	554	1	35	2288
AGAGAGAGGAATCTAC	447	189	1316	1	2	3	253	127	283	124	513	309	450	109	77	457	340	170	683	20	2785	24	96	153	290	261	23	454	157	44	433	138	166	10	0	1	0	819	4877	1	0	6	12
TTCAGTCCTCCGGTGT	16405	5889	74062	15213	8968	10649	13095	5492	3253	8791	3976	7221	7042	4421	3154	7335	8759	8574	7651	4744	5648	9280	3902	2991	7363	3090	6292	7101	4279	562	5923	4094	4253	7784	10336	14265	9826	10904	5068	7658	5165	13823	3901
AGGAGCTAGTGGCCAA	40	7	238	0	0	0	0	0	27	0	0	0	1	0	0	0	0	0	0	0	0	0	0	1	0	0	0	0	0	1	0	0	0	0	0	1	0	0	0	0	0	0	1
CTTCGCGGTCGGGCAG	791	267	1564	2111	2	5	559	294	435	789	383	26	474	364	202	371	315	663	12	19	17	1215	247	289	913	211	534	730	494	31	761	122	20	729	1778	305	3	9	1	5	1	2834	20
GGGGGCATCTCATTGG	16604	6529	27392	14287	13666	10123	14546	6551	5253	7363	7082	7598	11554	5355	4422	7836	9458	12458	13285	9585	7003	17231	5211	4573	10791	4477	10319	6085	5468	1077	6756	5735	7753	8217	3021	8676	9290	13184	16474	6670	3747	5249	2972
GACCAAAGTCTCTCGC	5868	2048	22400	3890	2297	3970	4794	1857	1186	1581	717	1406	1500	1266	1101	2189	1378	2464	3126	1611	2231	3187	1309	1000	2715	744	1500	1439	955	174	1527	1089	2675	1448	1003	1817	2	6069	2812	10	5820	3964	1584
CTCCCACTCCAGTTAC	19098	7171	55980	15578	10110	10325	21548	6870	5623	15972	8884	12116	9149	5602	4236	8321	10755	9090	18520	3879	10791	15203	5800	4197	9136	4453	9133	7625	5795	844	8616	5685	8878	9229	16602	9912	5533	17191	13492	8137	13226	16079	4620
TCCAGGGACAGCTTTT	8341	2209	61156	2428	2176	1204	5743	1681	2166	3468	1979	3565	3745	1966	1414	2334	2683	3334	1052	289	1601	5033	1075	1238	2613	675	4260	1189	2034	346	2765	2342	2383	2124	3785	8766	0	4722	4339	12	2415	4059	1029
TAATGGACGCGTTGTG	16539	5569	71471	5656	4151	6539	4544	3621	3616	5686	3796	4672	5764	3747	2398	6254	9091	7649	11487	6819	5582	2564	2888	2488	5089	1970	4580	3034	3358	462	6266	3447	2334	3777	7268	5305	4413	21886	13701	5884	4509	9929	1703
AGGAACCGTATTCAAG	2540	1077	11315	1989	45	46	1966	881	1449	696	1037	419	1518	1086	793	1180	445	1122	1911	56	1778	1735	760	671	2388	794	1078	1254	1298	130	803	1514	1033	1431	1495	15	3808	3662	2170	6	1	38	50
AAGTATCTAGTCAAAC	18807	6228	156183	12107	10395	13135	11975	6016	4583	9752	5515	11665	8344	5822	4201	7572	9954	8200	8497	8358	16671	4474	4416	3549	8163	3579	10338	7980	5538	598	8209	5551	6948	9077	4841	6117	10082	11858	20788	4704	6161	8599	1823
GCTCGGGGCCGGACAC	742	275	1361	2702	433	28	98	24	221	943	305	320	51	281	194	238	1319	320	507	73	1471	43	245	118	748	290	75	145	171	17	401	389	236	503	89	2555	0	1328	8	2	2	11	18
GGCCGTATACCCCCCG	8671	3118	21712	23053	6797	4321	12750	2769	3330	3556	2460	5553	5068	2784	2107	5144	8055	5681	11907	8360	2538	7641	2694	2460	4899	2127	6098	8997	2555	459	4485	4528	3606	3714	1902	439	8	3044	4324	6549	5691	4363	183
TCGTGGTACACTTACA	23881	8715	98460	23019	15472	7479	24852	8101	6324	7788	8381	9923	12787	5745	4089	8747	11817	13426	10154	9693	2438	17728	5633	4147	11174	5372	9936	7948	7164	1433	10462	8526	9283	10817	7664	10373	6357	13500	17855	5879	9604	7380	9690
CGGATGGCGTTGGTTG	8634	3184	24057	6289	4062	5003	8947	3217	2854	6369	1168	4351	5430	2854	1874	3834	5167	4336	4004	2821	423	7147	2488	2712	5193	1673	3902	3100	2446	690	3796	2350	4578	3452	4759	4448	7	9285	9789	5214	1132	119	2962
TGGAGAACGCGCAGAG	605	186	1424	9	1	1	498	52	4	991	124	17	14	150	112	330	650	664	838	6	381	17	82	110	361	179	763	19	188	66	751	300	18	47	2	0	2	15	0	5	0	5148	29
AGGGAACGCAGCTTTA	5617	1334	771	8684	3804	5435	11087	2877	1541	4365	2455	5747	4584	1234	913	3161	4340	4932	2670	2612	3576	4520	1649	1634	3535	2016	3448	3458	1739	198	3639	3133	2264	3898	797	4275	2893	15650	15407	2099	3601	7878	705
ACGGATAGTGCGAGTG	5812	2336	12086	3390	3552	5709	6338	2080	2737	2247	2377	1761	3333	1729	1470	3570	5413	5493	4622	116	2484	4224	1873	1963	3658	2112	2740	1863	2178	395	3124	3459	2266	4278	2329	1463	0	2247	10283	10	3069	3021	2863
CCGCACCAGACTTTTT	95	30	221	1	0	0	150	43	134	5	2	4	3	19	14	2	0	173	0	0	0	0	88	1	0	1	2	1	46	2	123	2	3	61	0	1	0	0	3	0	0	2	3
CTAGCTCGAGAGGCTG	5312	1612	36655	31	3491	2453	2934	1020	727	2539	1992	1775	3295	1305	1058	1354	914	1952	4476	5003	695	995	1161	1394	2328	308	1630	1566	820	135	840	1218	1590	2025	1483	1346	1	4746	39	100	633	1150	1657
CTCCAATAGGTGGTGC	7816	3036	14298	13295	4807	4183	9993	2376	2190	4894	4381	3214	5879	2937	1863	5035	5345	4363	6611	3477	2868	4865	2680	1679	3645	1760	2352	5941	2421	522	3548	3046	3716	4352	2674	3178	10	9647	11072	1237	3272	8231	1787
CAGCTCCGGTTCCGAC	9712	3730	39751	10158	5415	5888	10974	3106	1609	6641	2575	4521	4766	2659	2184	4022	4365	4676	4196	4421	4208	5405	2801	2031	4376	1382	5262	5300	2581	733	2792	2397	3283	3253	6327	5708	4	5267	8984	3910	1101	3422	1629
AGTGGAAGCGGAGTAA	391	149	765	361	10	1001	0	478	264	8	256	7	32	69	106	2	125	104	416	2	4	22	44	75	494	40	3	27	223	45	202	0	9	25	993	1818	0	1	3	1	1	2	11
TGGCCACTTCCCGTAA	40099	13020	308421	26763	17783	19180	23130	13573	9780	13617	13107	15183	19379	12095	11022	19561	22748	24662	30105	13533	20058	23527	10220	7642	16085	9608	19948	14785	12472	1891	15754	13098	13597	19187	14657	13738	7432	27413	30010	7426	8476	7947	8576
CTATTAGTCATCCTGT	2911	1405	1208	3736	1748	1287	4654	2116	1641	1751	1292	2932	2204	1316	1086	1566	2985	2625	1820	115	777	3631	1092	1404	2129	1084	2137	2412	1486	333	1831	1693	3124	3101	15	3542	3	7883	5269	1127	3327	5589	135
CCAAGAATGCCTTCGG	3105	987	26505	1656	1245	800	1712	764	742	346	1417	1055	2200	1095	717	1119	965	650	1341	66	688	2390	1094	531	855	613	2003	1581	938	107	1440	1078	603	1044	5	7	2	1085	2264	1	235	2957	239
GCGTATTCCTAACAGA	1434	527	4526	4086	1599	27	2112	422	286	1271	570	890	477	500	421	696	991	1612	15	9	112	809	236	285	1096	309	1467	854	430	121	654	466	581	404	21	16	271	30	31	12	2972	6510	123
GATGCTGATCAGTCCA	16731	6443	40799	8257	11489	6962	15477	6837	4779	9919	4110	6183	8601	4829	3908	9952	9637	11270	6518	5208	6289	7128	4534	3137	9940	4510	9505	9461	5355	1200	6723	5067	6364	8982	3342	14717	5250	17796	34930	4230	7840	18110	2460
TAGCGTGAGTGACGCC	1	0	1	0	0	0	0	0	0	0	0	0	0	0	0	0	0	0	0	0	0	0	0	0	0	0	1	0	0	0	0	0	0	0	0	0	0	0	0	0	0	0	0
CTAGTAAATACGTCTG	2114	737	7972	652	1439	807	3820	554	624	238	259	1355	339	545	448	1002	1944	1161	3206	749	97	3092	590	264	1566	710	827	1160	805	101	544	686	347	2308	162	1395	2421	1291	20	2080	4	5705	2858
GCGCTCATTGGCAACA	51431	18024	241488	39565	19917	25668	43258	13632	11664	18978	16637	14306	17908	11696	9203	18610	20877	22723	22017	16968	11593	25226	10435	8421	19439	9175	22875	16099	14171	2465	20404	15733	16862	22829	14256	22316	30007	44979	34802	12936	18233	30232	11401
ACATAGATATGGGTAC	31677	10681	90587	31794	21331	18739	41912	11076	9457	15356	14549	12977	18436	9309	6517	15901	20957	19023	25637	7845	10987	20054	7727	5936	14537	8210	11306	13046	10170	1755	15267	12101	14496	12430	23903	19356	21619	25313	19087	12519	9018	30451	12864
GTATAGCTAAGCATCC	5862	1965	6699	1	0	0	1	0	64	1	0	1	4	3	23	2	121	0	1788	7	9	8	27	1	2	0	0	1	59	0	2	1	8	308	2	2	1	2	3	1118	0	27	22
TCCATGAGGCAACGAG	1203	393	6562	4	3	5	1822	314	99	77	31	918	16	251	170	322	479	666	404	610	44	13	85	437	18	497	518	1908	356	20	618	63	48	342	1027	2136	0	16	8854	0	1	9	24
AAGCATCTAAGATTGT	5174	2329	343	10839	7319	9399	10310	5394	2636	5122	2069	4811	6788	2849	2321	5020	7889	6816	7109	6382	3651	7793	3940	2391	5308	2719	4970	4725	3505	923	5447	2799	5990	5686	1142	2905	5789	14483	5206	919	2986	10713	3171
GCAATTCAACGCCAGC	136	47	220	2614	2	0	14	3	0	173	32	6	271	14	76	127	5	5	2	18	4	2	10	89	100	25	857	14	94	16	3	185	7	5	0	0	0	2	1	0	1	4	1
CTTAGCTTCATGATGG	27807	10089	132688	5134	14174	15225	26884	9225	6893	9195	5296	10377	14476	7679	5322	11563	14054	13104	29116	13314	12559	13589	6009	5553	12442	4984	11140	10268	7921	1667	10824	7496	7304	10996	11501	8772	146	28295	25231	3758	12429	12027	8296
TGGAGGATCGTGGCAG	7765	2923	31571	6301	1892	4631	7649	1896	1849	3195	2970	3087	5486	2367	1937	3108	6101	5377	2647	1585	508	4978	2112	1012	3496	1742	3348	2259	2227	477	4173	1818	1743	3257	3043	1589	12	13839	6246	6583	5058	6156	1621
CGAGCCGCCCGCGTGA	14233	5363	44072	12827	8594	9933	16192	6151	4667	7738	3600	7825	10398	4187	3148	7259	6107	5057	11186	3144	4208	2354	3283	2518	7027	2898	4356	6143	4489	743	7412	3912	6704	6407	8575	11717	7268	10940	22418	102	8090	19022	5659
TGGGGCTTACGGGCAC	18318	6464	56600	17207	9609	10780	17075	5955	5709	6668	5778	5304	4231	5462	3661	6814	8634	10145	6972	12808	10602	7971	4321	3644	10469	4010	8893	7878	4893	1136	9538	6430	7402	7099	7996	12501	2924	13744	16904	2604	6942	18670	5881
TCCGATACGGGGCGTG	22539	8823	44926	20991	15051	17317	24179	8925	7925	12071	11977	12427	15050	7171	5910	11906	13980	15177	25556	3596	10935	13577	7752	6289	11523	6194	14111	11531	7650	1484	13273	7839	9886	13438	3450	3975	9838	17883	29648	13341	13984	36719	11988
CTTGGTCAAGGCAAAC	27553	9949	104052	23939	16488	13735	23865	9258	7294	13927	9039	14065	13006	7974	5908	11511	15210	14239	16329	9737	6294	18186	6572	6225	10749	5974	10486	11181	8023	1478	10901	9690	12487	13241	12502	6835	4986	40641	27137	1314	15960	15009	11099
AAGTCGGATAGACTTC	14931	5246	52052	10305	4958	8762	8820	3694	3060	6840	1893	3297	5612	3513	2597	4260	6181	6517	3677	3608	4094	6340	2317	2448	5120	1990	9410	1835	3050	361	4428	2480	3696	5641	5428	12471	14	4516	370	28	677	12268	6960
GTGTTACTCAGAGGAG	4417	1513	18798	1167	2594	1063	1101	1160	832	401	900	2140	2459	897	697	1243	2426	2094	3898	2876	941	4671	670	841	1224	739	311	2019	970	153	1881	925	442	723	33	3	2371	5195	2617	7	3	40	56
GGAGGGAATTTAGTCA	456	188	1039	4	21	1932	713	6	126	4	280	14	14	118	19	2	473	41	6	5	1264	5	83	281	39	9	6	3	72	1	457	278	140	110	0	0	0	1499	2113	1	1	4	6
ATTAGGTTTCGGATTA	332	97	1748	3	79	9	404	146	70	1	33	34	264	156	43	370	49	590	3	15	17	11	156	58	4	50	31	474	103	11	289	152	195	871	0	1	0	22	4	0	0	7	13
ACGTGGCTATCCAAAG	9056	3023	64170	3519	3261	4414	4045	1764	1642	3525	873	4848	3492	2543	1813	2971	3813	3171	3757	1286	1676	7041	2009	1949	3329	2091	2585	2990	3006	375	3454	1944	3096	4201	995	8296	3262	6858	2155	4977	1758	7207	662
TCTAGGTTAGCCAAAT	33463	11975	155169	29649	16963	20710	31408	11317	10826	17653	12798	17811	16691	10270	8066	13474	18881	17865	15357	13248	11186	13626	9313	6945	15216	6415	10698	13111	10122	2135	16366	9071	12190	14107	22149	20132	7520	30293	14583	11253	12615	23630	16244
GAATCGGGCATATCTT	1853	743	6744	43	445	1807	2949	569	443	30	557	956	894	588	422	762	1351	619	851	19	21	9	579	378	1285	367	1921	427	767	148	1733	850	219	935	1582	1100	2321	1990	4411	2080	650	1666	55
AAGGACACCTGCGCGT	63	13	205	0	11	921	0	18	7	286	0	2	3	24	12	0	0	2	1	0	0	2	1	14	2	0	1	1	24	0	1	0	0	3	0	0	0	0	0	0	0	0	0
AGTCCTATCGTAGTGA	176	74	963	0	1	0	0	4	8	2	1	0	0	30	2	0	5	0	3	0	2	0	3	79	327	2	3	2	132	9	123	67	198	9	0	0	0	0	0	0	0	2	1
CGTCTAGGCTTATGTG	8606	3361	22654	7953	5133	9766	9227	3226	3999	10193	3686	5361	7899	2722	2723	5005	3879	6546	7641	7006	2041	5433	2746	2173	5058	2204	4709	4350	2951	570	5026	2520	2527	4163	5097	3884	4289	9772	3755	3657	3588	6166	2682
CCGGTAGAGTGGGGGA	52	14	366	0	0	0	1	0	0	0	0	0	0	1	1	105	0	2	0	1	0	0	0	0	0	0	0	0	0	0	51	2	1	0	0	0	0	0	1	0	0	0	1
AGCGAACCGTTATTCT	3062	1081	7262	5038	1992	1584	3554	815	753	2037	825	1167	3478	912	760	2185	1670	1877	36	965	580	3143	1349	674	1472	1160	2314	504	992	219	1485	959	1622	1145	1863	14	5	3736	3357	2426	1	62	1926
GCCGACGCTTACATTA	1177	378	4392	6055	286	960	2068	436	351	180	77	30	422	380	278	620	1596	814	26	3108	68	2450	418	262	681	99	67	974	470	63	447	306	96	366	6	112	5793	2325	15	2468	0	41	25
GACGGCTGAGCTTAGC	14253	4829	44521	7856	8802	8201	7116	4124	4307	7461	3868	4540	2618	3957	2730	4356	5111	6911	7411	4458	2285	7324	3280	3474	5378	2742	5547	3904	3473	637	6888	4466	4798	5999	5127	6142	2323	21288	9001	7201	6823	169	4869
GGCCTGTCAGGTCGTA	11814	3965	72848	1858	4560	6894	10807	2884	2638	5531	2424	5853	5523	3198	2299	3786	5750	5222	3664	3476	2010	3595	2491	1829	4097	2597	3064	2627	2319	712	4267	3148	1764	3986	1102	7569	1	10460	6750	2155	4125	3602	3571
AGCAGAGTGCTTCATC	15017	3990	115650	14333	6126	4398	9197	4980	4096	7285	2224	8421	5002	3725	2983	4771	8158	6409	8124	4432	3081	4599	2195	2483	4363	3880	5397	3979	3414	985	5577	4982	3412	4896	11518	4636	3231	2727	12405	6041	6787	195	2554
CAATCTCCGCCGGTTG	15970	5546	55275	10381	7095	8070	18735	3288	4628	6424	5358	5347	5448	4342	2778	6003	8849	10117	7339	2111	5784	10374	3416	3003	6800	5193	4988	5997	4733	783	5928	6271	6171	6505	7810	7651	9	17644	16048	4216	3507	1948	5825
GGAAGTGGTAGCTCTA	39917	14487	113147	55723	21883	20979	34330	13724	11747	21116	18145	16377	20047	11536	8708	19331	16587	21955	46133	11731	13360	21989	9636	7392	19778	6361	18202	17866	12139	2718	17739	12561	16920	17382	14827	19510	8920	19667	52493	12012	7380	26207	9362
ACCTACGGGCATTCCT	1813	771	7678	1468	1368	2192	2192	811	504	743	404	397	310	550	545	1282	1225	1836	77	1776	1088	1707	460	388	1726	428	1611	339	393	120	1018	442	187	2086	5	5	2	644	1267	2434	5	28	55
TCCCTTTGCGGATGTC	34957	12679	258490	31774	20181	24472	20944	7788	7299	12311	14158	16818	16141	10067	7462	14317	15456	17411	32691	11021	9388	11253	7953	6763	14985	6182	14519	14436	8522	1165	13193	9270	9864	14798	15893	23087	3747	28679	11023	6652	5665	19740	6142
TTATCACCTGTCGATC	13297	5291	19851	11362	6227	12324	17063	5107	5585	6108	7251	6206	10351	3896	3038	8042	6109	7267	13698	2502	8431	6992	3266	2568	7304	2813	6921	5857	4825	782	6903	5187	3955	6517	6952	9962	14942	13539	10511	5778	759	6935	3226
TTGTAGGCCAGGCGCT	5279	2155	11253	9769	5054	3765	6876	2374	1709	3494	2593	2950	1186	1567	1232	1921	2599	1463	2510	1791	3799	3882	1435	843	2546	1365	4770	2607	1364	420	2198	1614	3336	2518	1511	11	10	7024	4157	1926	1481	3357	5237
TCGCACCGCGTGTTGC	2097	680	7503	2889	1540	27	1193	436	389	324	307	426	826	435	364	258	94	1184	11	1435	62	54	754	150	531	342	908	50	623	107	744	98	231	966	4	937	0	1573	2046	25	2524	29	2258
GATCGGTAAAGAAGTA	9573	3291	27284	9427	6312	9262	9803	3532	2837	3403	4511	3288	6136	3037	1969	3437	5326	4946	4564	3173	2891	7012	2831	1815	4672	2323	3892	3875	2668	551	4864	3148	2478	4285	3890	6137	5011	2215	18068	3004	9	7527	1896
CGTGGCAGTTTCCGAC	297	179	4982	1179	2842	448	2512	1259	939	1802	1289	746	1680	886	723	1451	1730	800	3269	1904	2986	3198	750	286	2054	479	817	1497	719	195	1449	1521	1389	1305	549	898	0	3140	292	35	2	16	2089
AACCGCGGCCTGAGAC	29177	10135	116562	39243	14302	16463	33723	9868	8797	14201	11539	15413	13915	8948	6584	13342	15797	15856	18419	13775	6884	17846	7823	6949	17624	6993	15854	10332	8641	1759	14569	10421	11719	15059	16178	9806	34313	22515	24440	12081	10498	12451	12274
TGCTTGCTTCTAACCA	903	311	3849	1550	538	572	598	513	473	15	325	966	762	229	127	408	15	266	2055	816	62	1115	148	45	51	160	21	624	214	38	220	238	44	459	1	1	0	1	3	0	0	8	570
GAGAGTACGCATAGAC	5082	1887	13959	6933	3528	1022	4929	1518	1268	3912	2465	611	2025	1374	1163	3043	2445	2147	1717	1350	2315	1699	1440	1018	1662	1227	2499	2845	1915	250	1145	1969	2367	2711	1876	1706	3	5243	8513	759	9	59	1599
CAGCACGATAATTTAC	20453	7510	95087	19420	15635	9586	18967	6923	6329	9715	5917	11223	9735	5705	4309	7383	10774	10267	13803	6123	9056	12360	4655	3945	8820	5253	16279	5358	6243	1043	9809	4270	6570	10479	5429	5938	5065	24447	11795	5509	4878	18158	1615
GCAGTCTACTTTCCGG	12079	4235	51691	5195	7419	8301	9605	3337	3432	5256	3926	6248	3883	3108	2530	3950	8230	5610	6829	90	4547	4391	2707	2786	6325	1893	7624	2602	3173	502	4135	2930	3177	4302	600	5660	5520	13926	9761	19	4235	7424	3728
GCATGGGTTTTTGTCC	6481	2357	23900	104	3601	3407	6799	1962	2711	3236	1422	4132	2343	1797	1239	2779	1865	3204	2288	1798	2189	2561	1394	810	3325	1543	5436	3572	2275	499	3680	2162	2587	2311	5023	2360	2577	8448	5502	1145	5	9492	1454
ACGCGTTCTGCGATAG	12932	4552	43327	118	1762	4044	7729	3446	2609	5589	2504	3509	6507	3159	2532	3512	7052	9147	9449	5990	3855	5016	1941	1910	4590	3027	8417	4268	4160	607	4673	4370	4413	6666	7556	7881	15	10338	12286	2751	3905	11987	3704
ACCGCCTTATCTTGGG	30791	11560	125821	16330	16131	17229	28279	9789	8685	13786	11725	9796	17192	10066	6774	14655	15145	16355	20909	8710	10424	17080	7896	6637	14902	6296	15065	10681	10180	1447	15735	10631	14275	13890	8576	18486	9037	25687	17448	13923	11795	16349	9381
TCGATAGAATAGATTG	13616	4626	20974	10689	7813	7556	14115	4726	4259	6310	4449	5437	6538	3899	3292	7231	7173	7323	9896	1067	2786	5385	3342	3568	6764	2965	8010	5732	4358	852	6277	3151	6293	8331	8434	5655	2486	14689	182	1489	3355	16399	4051
AGCGTGCACGTGAAGT	11215	3820	42281	7850	6801	3817	9058	3557	3574	4311	2874	1884	5763	3072	2815	5340	5708	5867	10654	4810	8017	4593	2758	1754	6317	1707	5542	5103	3377	732	6723	2673	5236	3872	1888	17	4	6130	7521	13	1175	12466	3723
GACCCATCCAAGCAAC	1419	472	3762	1	541	19	1596	821	351	864	744	1187	496	374	392	1010	123	756	3253	43	88	747	394	208	934	203	79	48	337	95	871	248	357	110	1184	2480	0	14	4460	1	2862	14	42
GCTGGAGTTGCGCTTA	379	154	1102	86	420	2	635	480	107	4	26	97	76	116	57	108	603	413	2	6	4	1	93	61	7	380	15	6	99	21	355	13	988	16	6	0	6	17	2	15	0	63	11
CTTTTATGTGGTCAAC	2627	940	4683	4179	964	2851	2166	900	773	519	239	899	2009	708	648	777	720	972	667	21	1702	132	667	530	1332	1089	1538	164	631	136	791	742	2207	1923	2552	2446	4	4507	7299	19	2523	6479	1480
CGTAGGCCCGTAAATA	10536	4382	13763	2661	8801	10175	11286	5230	4146	7935	4813	4058	5426	4002	2645	7174	5270	7473	2528	7521	2828	5272	3538	3674	5150	4573	8850	5451	4437	744	4542	4697	4522	6686	6054	5411	10313	6235	17919	6116	3742	9752	3172
GCAGCAGATTCTCGCA	4329	1616	14922	5016	2978	3155	6987	1965	1357	2463	1427	1052	1214	1024	1243	2928	1656	1559	1444	885	1284	686	1386	722	1503	1259	836	1712	1443	300	2443	1784	1957	2288	3789	3053	17	3019	35	950	4850	152	1472
GTCTGCCTCCCGGCCC	2	1	9	0	3	0	1	1	4	2	3	2	3	3	2	6	3	1	0	4	0	1	2	1	3	0	2	1	1	1	1	2	1	3	0	1	0	3	1	0	4	1	0
GGTTCCGAGTGAGGTT	37592	12599	143036	44533	13629	18357	32554	7721	9836	15363	11837	10533	12811	8873	6692	14691	15561	19139	29780	19268	12670	15260	7708	6817	14459	6620	10907	10458	9831	1462	14986	10319	11373	18204	13499	21569	9781	13598	34399	6483	19498	32308	5765
TCATTTATCGGTTGCT	5345	1865	13715	237	2410	1540	3399	3808	1683	3011	808	1245	1613	1864	1492	3132	2509	3802	7757	315	2748	3029	1556	1070	2428	867	3158	2961	1800	313	1571	2153	2580	2866	2142	9189	7329	3161	2594	3632	0	2365	602
TTTGGGGCCAACTACC	1149	535	1574	7	925	1089	13	672	472	545	557	942	73	452	302	542	1663	419	18	15	82	2493	267	329	1670	309	1456	283	364	92	381	461	557	1200	1063	7	0	3251	31	4	2	2929	1450
GTAAATCCGGAGGCGC	5235	2006	13176	12606	2704	4672	6918	2351	2015	2176	5176	3221	3631	1545	1611	2609	3873	4343	7409	4282	5611	6415	1371	1398	4209	915	4294	1782	1545	430	3172	1901	1698	3186	3947	2557	3613	7629	4907	13	3013	5110	2461
TCAACTGGAGTGAGTC	14	5	0	0	0	0	0	0	0	0	0	0	0	0	0	0	0	0	0	0	0	0	0	0	0	0	0	0	0	0	0	0	0	0	0	0	0	0	0	0	0	0	0
GCTTAGTTTGCTTCGA	11911	4237	30222	13559	5938	6142	12359	2797	2952	3122	2757	4695	6688	3239	2212	4844	6617	6372	10987	6492	9143	7157	3331	2554	3995	2529	6816	4928	3113	761	3980	3146	4120	5264	6737	5822	7813	15725	18565	4359	858	11590	4265
TCTATTCACGTTGCCC	2581	778	5499	2016	2832	2183	839	986	358	132	648	337	853	564	629	994	992	1474	4274	743	438	517	442	461	294	390	822	939	857	143	1251	1196	418	1459	980	541	219	1329	1288	3	2728	1297	1918
CCGATGCCTCGGCCGA	707	223	1655	2	9	1	722	65	411	487	13	313	628	165	104	239	543	19	678	120	1305	23	76	63	158	147	17	275	92	29	94	327	564	159	1180	2235	1	2	3	0	0	8	10
CTATCGTAAATTCAGT	29701	11039	65375	42055	18124	14931	36301	10051	7687	19395	14997	18898	18295	8198	6176	13336	17187	15410	27429	12247	10638	16640	8319	7379	15481	6634	15651	13136	9413	1606	16069	8977	9829	16374	15767	16092	11560	33101	43628	10233	24819	17877	13796
TGGGTAAGTCGTATAC	24400	9056	59952	15585	15959	18349	24671	7785	7298	17150	9516	12813	11159	6658	5098	12869	12139	14203	13854	9384	8617	8900	6644	5933	11946	5090	10136	10239	6905	1357	11998	6204	10265	8241	7559	14728	5602	28307	18598	3123	4439	22915	11112
GAATCTGCTCCTTAGA	47	23	51	0	0	0	0	1	0	0	0	0	0	34	4	0	1	0	0	0	0	0	1	0	0	0	0	0	69	0	0	0	1	2	0	0	0	0	0	1	0	0	0
TCTCCCTGTACCCGAG	3318	1188	16457	5024	304	2475	3197	975	1440	826	351	463	1531	918	738	865	2084	1610	1441	855	1410	2477	669	752	983	322	2076	2051	822	146	1664	1174	1195	2182	3229	72	4444	5736	2392	105	2	48	65
CGCACGACGAAGGACA	1325	501	2295	15	947	12	908	417	659	15	159	232	389	322	306	605	618	963	761	1	24	17	355	178	676	225	388	609	381	88	323	339	387	21	0	0	2	9	7	3707	3	37	1446
ATTAGTATGTGGCCAT	249	92	796	0	0	4	1	89	99	207	2	2	12	178	27	6	3	179	0	1	0	2	52	20	165	8	8	1200	105	23	5	252	12	281	0	0	0	0	3	0	0	2	6
TCAATTTGTTGGCAGA	3145	1266	9688	530	3270	1094	2946	546	706	2311	1617	1917	1390	816	848	978	1643	2474	805	4176	2285	4051	636	1072	1302	532	2034	403	1224	226	1499	1023	456	2747	1004	1287	2	3280	34	174	2	4005	72
AGAGACCTGACTGTGT	13801	5012	26348	14436	5473	6103	15875	4838	4225	7926	3177	6580	4750	3994	3315	7046	6295	10485	17345	5001	8057	5449	3375	3086	7151	3653	5662	4679	4367	665	6620	5410	8628	9215	8702	4038	2448	15736	25560	1314	1321	4798	5904
GTAGCTATGATAAGCG	22080	7780	65605	24042	9606	6870	20868	7535	5454	10345	10407	15701	7931	5918	4339	9005	10778	12438	21095	6694	4416	7564	6227	4999	10671	5873	11289	5595	6785	1425	11219	7420	10047	11130	7958	17368	4763	10873	20414	5551	4275	7519	7948
GGCGACCTTTTACTGC	338	121	1293	2	445	5	2	166	110	259	261	12	8	126	66	461	227	17	875	2	6	7	3	152	4	2	6	2	134	36	31	9	359	98	0	0	0	628	1	0	278	3	5
CGGGTACACGGTGGTT	4901	1794	21100	9871	593	1923	9123	1012	1656	2825	2693	4528	2055	1416	1061	2536	2977	3119	2159	66	4968	2957	1335	1730	1208	1240	4589	278	1841	294	1578	1489	2650	3054	487	1764	6	8749	3048	14	2638	8098	1838
GCGACTTTCACAATGA	5572	2041	8193	3111	3393	3209	5255	2534	2020	2703	3859	2310	3795	1809	1631	2933	4758	3971	4219	4424	3638	4797	1505	1688	3146	1278	2984	2958	2399	492	3460	1400	2624	5125	4466	4571	2051	10903	5982	3522	14	1665	2420
AGGTTTGCCTTACGTA	6159	2594	18309	16998	1764	4073	6014	1725	1972	5135	2401	4191	2062	2058	1277	3096	3253	5157	4395	4723	6499	5575	1406	1921	2795	2183	4040	3100	1809	380	1962	2403	2165	3050	3113	8082	10	6478	9029	3406	2374	2665	876
ATAGCCCGCTCTGACA	356	166	724	0	26	20	301	222	399	7	10	56	501	136	81	24	52	204	4	2	1205	52	139	47	402	160	645	59	63	34	111	282	64	181	517	1	0	0	2	1	0	5	8
GGGAACGCTTCGATAC	1103	365	2010	3	524	59	894	255	280	10	18	531	951	265	212	120	27	495	148	4	1321	101	276	321	278	211	710	412	409	49	890	273	520	403	0	1	0	0	0	1	0	4	12
CCCCGTTGCGTACTAC	239	93	173	0	406	4	0	23	128	616	70	13	5	83	99	19	116	182	2	0	0	1	70	74	1	0	3	5	144	31	164	5	34	3	2	975	0	0	0	0	0	3	4
CAAAGCCAATTGTTCT	69	37	510	0	10	988	0	1	18	0	0	0	2	35	20	3	661	3	0	0	1	1	0	1	0	0	0	1	86	7	2	1	3	2	0	0	0	0	0	0	0	0	0
AGTCCTGGTTCCAATT	27299	9161	151472	25084	17314	16985	20018	8986	8842	14072	8489	15611	13777	7819	5933	12565	14975	17109	17152	8359	7376	13908	6567	7485	13084	5673	17339	11589	9742	1843	13559	8390	10566	13051	16830	19415	31569	22163	63465	7771	7812	16621	7441
AGACGAAAGGTATGGC	13208	4711	23319	13510	7528	7755	11113	4532	5008	7421	3669	5456	4853	4214	2867	6055	7508	7202	8455	6131	4278	9141	3409	2297	5562	2740	4532	6256	3974	654	6045	4667	3501	5711	9966	6879	10633	14870	22941	1773	6284	14899	6963
AATCGAGATAGACAGC	21557	7536	87009	17088	12062	13011	21002	6087	5579	8583	10469	8299	13946	5997	3698	9235	14496	11740	8862	7762	9172	10942	5710	4107	8128	2854	8413	7213	6228	628	7070	5922	6879	8841	2756	6988	9047	11547	27887	6039	3910	11261	5771
TAGTGTTTCTTTCACA	1557	620	3470	159	667	2072	2539	748	422	860	823	566	1513	609	518	1169	417	1195	1402	249	1826	881	441	366	1092	233	77	661	842	56	972	950	1077	1390	1052	7	5351	2382	16	2	1277	24	178
AGAGGGCAGTCGTTCT	183	90	205	1	2	2	360	6	1	3	2	3	365	93	47	1	290	5	0	0	1	1	5	15	217	76	282	4	10	3	5	23	288	332	0	0	0	0	0	0	0	0	5
CTCACGAGCATATCGG	6345	2210	28053	3883	2693	4088	5548	1901	1040	2250	3003	2277	3232	1731	1432	1182	1353	2058	771	945	1452	375	1699	751	1275	1367	3205	364	1541	367	2308	1035	2847	2521	5158	4576	1	5523	5307	7	736	71	2142
GCCGTCAAGCTGTCTT	10843	4134	32989	17632	6292	4052	8261	3501	3382	5339	5203	3434	4129	3215	2901	3849	7941	8415	12852	5520	3212	2974	2803	2573	7019	2659	10869	4789	3078	768	3638	3675	5200	5491	2687	4776	9892	14943	10273	6478	7855	4444	2552
ACTTTACTTCACATTT	5723	2101	20431	3744	1723	4888	5606	1752	1143	3079	3620	2641	1723	1944	1446	2084	2706	3367	4303	3581	1969	4645	1656	1130	3083	1462	2244	997	1959	242	3190	1298	3092	3266	3525	4013	8051	8132	3098	893	144	96	1329
CGTCTCAGTGGAGGAG	2179	786	8272	1423	2883	1989	1219	1124	771	1026	66	1773	2155	521	398	928	1275	1674	14	35	40	21	623	527	1541	409	1323	1166	586	56	893	473	736	1700	297	5	0	841	9	2	0	1512	44
CTGTTGAATAGTGGAT	22130	7873	67834	17846	12573	12827	22570	6230	5855	13051	7983	6916	6872	6105	3981	7541	10319	12195	7613	4067	9356	13438	4661	4759	11056	5062	7045	8641	5611	1040	7544	5527	7373	10218	12461	7755	5	20212	30005	6183	15725	8535	6927
GTCATGTATAGCCCGA	3141	933	29195	1997	740	1214	1192	536	320	518	296	697	1139	918	660	983	1403	633	1529	41	53	3348	605	582	808	581	827	1053	620	45	1059	704	1559	1384	411	905	1	9	704	10	1063	2320	71
CGAGAAGAGGGGGCTT	3981	1632	4726	1364	3536	3072	5784	1253	2254	2444	2487	1618	3711	1556	1060	1608	3992	2466	4294	1123	1106	4383	1514	1285	2721	905	2074	1524	1253	343	2195	1510	1911	3348	18	26	4499	11085	6562	3618	4	6455	1555
AATTCCCTATGTCCGG	4227	1566	26939	1529	1415	3973	5865	1825	1615	897	608	1266	1573	1060	1132	1665	745	2410	4459	2018	117	1818	818	918	1441	765	3283	1701	1209	141	1687	1525	1534	1688	14	1799	4	7017	1930	1067	10	2598	96
GCTAACAGGGCCTTTC	5208	1648	21721	9015	2057	3573	6945	1931	1162	5444	1497	2019	2929	1225	957	2269	1910	2815	3400	9275	235	937	1222	813	3572	731	778	737	1011	246	2467	1944	1818	1869	2017	5304	2222	5819	4605	4584	6	3563	1186
TGCTTGCACGGTCGGG	4965	1968	6669	9199	2279	4637	6099	2127	2443	3493	1789	3315	4586	1763	1414	3465	4624	4446	3662	1436	4469	2142	1870	1475	4312	1837	2295	1911	1744	381	2012	2169	2518	3818	2683	1111	7	7128	2235	16	2182	5366	1868
ACATTAGACCTCATAA	12861	5418	25909	22365	9960	17371	19552	5841	6403	8378	6459	6288	10698	4720	3724	9160	12288	9587	19096	4056	8706	7778	4769	3419	8225	2978	8918	6368	5465	998	7606	4902	6209	9926	2261	11415	2197	18871	22218	6817	9357	17645	3631
CGCCACCAGAAACCTC	4424	1728	9559	9126	2509	2385	2624	1702	1181	3537	1920	4362	2405	1506	896	2895	1293	2251	1640	2444	1982	1909	1482	920	979	647	2094	1235	1256	256	2098	1528	1944	3195	3417	155	3	2276	7291	14	11	2842	1974
AGAGAATATTTACAGC	13045	4364	95444	12790	11185	3896	8458	3814	3532	6196	3757	7287	5081	3889	3443	3829	4489	6692	8620	1704	2693	6561	3916	2609	5019	2706	5001	3790	3927	503	5755	5652	5686	6209	3224	6320	1700	5233	7057	4065	3377	3177	4332
CCAAGATTGACCATCG	8653	3764	15884	3788	6839	13143	9278	3462	3649	5506	4611	4094	6023	2939	2791	5330	4915	8977	8436	6514	7461	6083	2629	2937	4912	3708	4359	5962	3420	875	4219	4775	4668	5554	65	5113	4869	9703	13705	3301	4872	7391	241
CGGTAAGATCGTAATA	1992	587	19364	7	1039	816	1272	941	507	266	243	681	560	572	463	767	81	784	1082	219	958	790	293	294	613	136	379	12	339	23	414	315	341	588	7	1157	0	270	1636	2	850	20	30
GACACCTACTGGCGTT	16901	5902	43823	9490	8150	11158	11695	4526	4798	10583	8429	6923	6978	5028	3537	8379	7659	9466	13461	4248	3002	8457	3943	3738	8318	4177	8183	7337	4918	1054	7262	5198	5629	9980	6943	5058	7	11796	8833	6343	4605	3309	7047
ATTAGTTCGATAGCAC	5272	2004	15870	1588	3047	4076	3242	962	1134	3333	1201	1553	1388	1475	984	1106	1523	3519	5845	118	3217	2885	1383	900	2181	565	868	2836	1423	266	1684	1321	3012	2867	6027	1688	1	2904	9085	3151	2698	64	121
GATGTGACTTGCGTAG	6045	2213	11694	3205	2418	5386	6903	1133	1625	3040	368	4294	2501	1916	1418	2219	1991	3072	4074	1025	914	4636	1432	1094	1930	1551	3334	3063	1953	393	2945	2071	2078	2632	2819	2804	4162	4169	2363	2014	1418	2915	2391
GATTGCGTTCTAGCGC	82	32	94	0	0	0	0	2	11	0	0	0	0	23	12	1	0	0	0	0	0	0	69	10	1	0	2	1	14	16	101	0	3	1	0	0	0	0	0	0	0	0	1
CCTTCTTGCTCGATCA	12238	3923	44762	14372	3589	4859	7120	3157	2251	2362	4132	3878	7309	3041	2304	4457	5867	5540	6489	1572	4186	4461	2114	2566	3653	2555	5394	4467	2869	605	3230	3550	2767	4114	5167	9023	8	10257	14591	22	903	381	225
TAAATATCGTGGCAGT	1097	452	3272	5047	964	740	1178	438	209	785	24	757	1578	454	409	450	314	418	1927	17	1797	38	427	515	914	223	767	708	544	77	511	619	293	562	1446	5	1	2152	2271	11	2	36	29
ATCTCCCGCGTATGCG	12098	4538	31122	10721	11401	7565	9185	5253	4464	8037	4425	5552	7004	3717	2874	6754	8189	8563	15780	7363	4473	5918	3630	3182	5994	2458	7478	5560	3795	698	6583	2305	4934	6624	8450	7717	5453	9688	18044	908	2801	6621	3525
TAATGCTGGTGTGTAG	15439	6801	26131	28072	9967	12690	24430	7553	6555	12236	8492	9719	10136	6490	4832	11218	9507	14441	22817	5457	8981	14246	6306	5386	10645	4998	7185	9062	7395	1352	7571	6544	9557	10931	8398	7423	2386	15438	7118	7283	5617	16023	7672
TCTCGTGCTACTGGGC	2341	851	8742	6	24	693	485	623	259	884	691	29	1494	409	290	612	607	744	1338	11	70	48	191	589	1326	510	921	1092	333	50	138	497	236	489	1	3	2	49	6211	4	1	2292	856
GGTCGTTTTCAACAGC	5770	2304	8857	5814	1948	4286	5726	1929	1807	3146	1895	1277	3142	2091	1716	3057	2866	5638	5879	191	2531	1925	2024	1483	4691	1922	4244	1665	2080	509	4142	2382	3133	3818	1586	7204	662	2521	1311	4009	2590	9029	2987
TGCATGTTCGTGTTAG	6231	2245	19683	4733	4177	5590	7485	2182	2021	4935	2074	2104	2788	1929	1466	3407	4045	2544	5417	142	4391	3363	1637	1136	4038	1573	3520	3937	1876	271	4030	1860	2264	3340	6251	4520	4	5036	7290	12	4610	5956	2748
TACACGCCGAAATGGC	764	347	67	6	739	26	1807	436	414	571	113	1595	955	361	289	460	218	1927	849	12	36	175	203	305	682	506	63	755	312	99	931	460	797	644	9	2213	0	2592	47	4	0	18	41
TTGATTCAGACAACTC	27795	9187	97878	29400	9658	10859	20527	5219	5397	9495	6556	5876	10391	6866	4722	8332	10579	13723	7418	7089	7818	18727	4515	4673	12153	3756	6043	8911	5666	530	8138	7051	4581	7346	12456	17990	14967	21339	13739	3817	4530	6232	7222
AACCCAGCTGAATTCT	631	250	2342	8	355	411	1092	27	307	10	35	14	581	296	49	195	45	285	937	1081	21	37	136	166	433	168	35	934	144	33	203	381	566	262	4	1330	1	1692	11	2	0	1598	19
CTTGACGGAATTCAGT	14746	5368	64192	16559	5309	14053	16091	3120	4785	8055	2166	7218	7123	4460	3336	6608	8114	7645	13027	2079	3679	4950	3564	3633	10080	3601	5433	6070	3920	841	4813	3405	5638	6490	8165	9246	11862	12760	12396	5017	9	11062	8581
GCCAGAATAAAGTAAA	1838	622	80	10734	2551	2153	3523	1334	983	1715	1656	2027	1661	521	444	1146	1480	887	2163	1290	1433	777	775	720	2142	910	1793	819	815	133	1550	869	904	1345	752	1187	6906	2575	4769	18	1	6356	45
GCCCCAGAATGTCTGG	20785	7404	80639	17550	5751	9526	16120	5067	4589	11791	6213	6393	8675	4928	4906	9418	13345	7482	9613	2913	4163	8562	3838	3572	6187	3987	6187	8937	5668	635	7236	6375	7827	8151	7483	10784	16730	9738	14870	3047	17281	16081	5867
AAAGCAGGGACGCAGG	1742	533	7210	27	1866	296	1012	250	751	362	1258	38	181	321	162	497	43	1520	766	1757	34	171	267	226	779	216	275	897	518	44	370	346	257	224	1771	5	3	3680	27	12	1	69	37
CGCCCCCCTTACTGGT	22840	8093	79187	24256	10721	8593	15961	3785	6116	9655	6451	9236	10598	5741	4457	8616	12604	8673	15091	6929	6152	7447	4725	3850	9096	3986	8368	8584	5829	669	7454	5194	8322	9527	3487	12437	6839	17156	19941	7720	5838	16718	3021
GACCGATAATCTCGCC	18923	7263	34969	20153	12339	13852	23222	8247	6132	11265	9132	8260	8169	6714	5061	9282	9849	11494	13374	9121	9231	12042	5363	4992	9721	4813	10355	11369	6514	1407	10985	5852	11077	9994	9173	14315	5654	11889	32393	1062	14431	14696	3276
ACCTACAAGGTATAGG	6620	2715	13412	1352	7799	6481	8949	2839	2010	3695	2978	3577	5728	2757	2022	4271	6160	5885	7136	4190	4826	7043	3072	2117	3622	2201	6083	3425	2608	571	3575	3392	3026	6770	2781	3267	4322	11626	12442	2761	1807	97	5582
AAGCTACCACTTCACA	4	7	21	3	0	0	3	1	4	3	0	1	6	0	0	5	1	0	3	1	0	6	0	4	5	9	4	6	1	7	7	2	3	4	4	2	4	0	10	0	0	15	8
TCGATTTGTGAACATC	2194	879	2080	6315	1178	1909	1011	900	920	863	1381	804	1794	855	466	1289	2120	1955	2112	26	1576	387	863	483	2132	468	3688	903	993	161	1370	707	541	1146	1980	8	0	1509	3763	185	27	1598	1241
GACAATGGCGTTTACC	1313	570	2596	5158	885	14	1650	113	419	225	272	375	479	440	374	370	599	443	923	6	24	15	259	239	362	84	2255	200	460	69	491	780	839	864	1	3	3	584	4	6	0	1705	27
ACCCTCTGTACTGGTA	3831	1466	10524	6629	2936	2162	4818	1920	1091	1647	837	2245	1971	1491	857	1692	2375	1702	1229	1975	1595	3219	2030	1492	1657	1000	1929	1644	1691	352	1938	1475	2298	975	2542	8553	3	6734	70	1176	1039	5712	401
CTAAGGGGATGTCCGT	20236	7594	64050	24088	9855	13203	19938	6122	6274	12647	7176	8562	9907	6060	4354	7642	9609	11532	16081	2851	8485	10910	4715	4825	8713	4879	11565	9939	5701	901	10607	4673	7775	8895	8257	6806	18478	16366	19327	7899	8247	7463	9235
CGATATTAAACGTGAT	5650	1985	736	3746	6893	6438	10761	3742	2354	4129	3352	3886	5259	2449	1720	3502	6824	6381	4794	4005	5355	5572	2683	2585	4002	2361	4508	5753	2900	863	4483	2630	3756	5198	6416	1989	6	18551	6795	4397	10655	6007	1533
AAGGGTCGTACTAATA	127	48	647	4	0	2	540	76	4	2	5	5	438	53	17	1	5	164	0	0	0	5	43	92	1	0	0	3	42	11	0	3	3	327	0	0	0	0	0	0	0	2	5
GGTAAGCACTGAAGTA	1549	438	14070	13	810	680	269	325	532	417	313	707	268	586	281	1010	259	323	875	7	588	94	589	401	422	208	937	652	447	48	697	421	1207	346	2	4	1	2268	1603	1331	0	4251	45
AGGCAGGCCCAGACTC	58962	19806	272583	36671	25392	20190	43822	14311	12797	23312	13213	23925	24238	13254	10238	17161	18668	23283	30381	18945	19475	18911	11466	10643	19291	9823	21716	13836	12675	2131	20555	14896	15455	20196	21720	25981	8151	63164	41037	17995	16175	35755	11125
TCACATAAGCTAGGCC	478	128	1736	0	449	2	2	64	202	37	3	6	5	152	55	9	755	366	5	488	1293	23	53	5	57	1	8	33	156	15	6	164	315	8	5	1226	0	0	5	0	2489	0	20
CTCATTCCGCAGAGAT	925	385	3816	14	428	752	526	424	62	707	454	22	25	198	159	350	376	44	858	1461	1459	1346	305	62	172	14	156	656	258	31	307	204	28	579	2	2	0	13	3586	3	0	2987	17
TACTGATATAATGTCA	6237	2403	18743	10000	2545	5217	8138	2527	2390	4644	2331	4249	5568	2085	1288	2236	3153	2862	5754	5960	3893	3771	1818	1655	3084	1600	4272	2936	2342	388	3057	2052	3043	3530	2007	8049	8020	3920	5898	698	2103	6050	439
GATAGTCAAGGATGAT	901	350	2923	0	1392	984	5	492	80	754	512	995	110	315	278	374	37	333	14	1768	29	82	287	453	646	322	35	873	256	79	380	399	383	162	4	1061	0	780	8	1	2	6	15
TTCCAGCTTTTATATA	10861	4261	13259	7264	7161	8034	11616	3794	3037	8771	4893	6573	5507	3822	2796	6378	6957	9672	8497	5466	7181	10673	3932	2594	7029	3634	4976	7317	3886	1038	8581	4354	6907	7840	7804	3091	6	16020	4706	2751	1431	7533	4638
TCAATCGTGTGCCCGA	2228	794	10354	26	826	1116	53	29	224	1360	1073	449	445	280	334	371	1145	311	1656	12	438	9	230	375	482	230	778	293	390	24	659	537	660	946	1402	8	0	11	4180	4	0	10	19
ATCTGGTATTGAAACA	7211	2375	26197	1290	814	1841	7584	1709	1015	2997	2283	2392	2851	1648	1130	2277	4957	3093	1886	841	909	3479	1255	1132	2881	1512	4628	2994	2331	210	1656	1647	1855	1066	3007	3787	6	2426	8537	4944	2818	3806	325
CAGAGCATGATAGTTC	12416	5098	15977	9150	12775	9064	10745	5555	4704	8167	4579	9701	7860	4839	3920	7936	6657	8812	10653	9479	6142	5572	4788	3711	6963	4295	8375	9647	4861	1125	5266	5852	4963	8084	7542	4659	8083	11973	16622	8079	12097	6170	2204
ATTCCGTACCTAAGCC	20498	7751	104235	13527	8720	6869	19801	5506	5259	7764	6309	8862	8688	5790	3714	6878	6761	9326	22950	15771	3108	9845	5025	3663	9002	4643	12327	4559	5339	892	8717	6101	7442	8910	9219	7207	11557	11608	21484	5384	12615	12999	6004
TATCCATCGTATCGAG	15003	6036	27896	10681	14499	12433	17864	5565	5694	12080	7224	6940	15133	5625	4883	9689	14060	11226	15436	4057	12345	12058	5993	3980	11029	4525	9647	10449	6460	1427	9075	6023	10615	9997	9082	12926	4588	22879	11960	7445	12519	11822	4688
ACATGAATGTCCTGCG	14822	4678	122196	8077	5082	5147	5850	3354	3123	3342	5367	4669	5030	3848	3264	5447	6682	7321	4800	1547	3987	6777	2208	2222	5894	3435	4007	6515	4812	539	6789	3535	4560	7561	2636	8587	6730	8064	2649	588	2161	9122	1497
GAACTCACCCATAATG	11391	4312	26700	15533	5415	7879	10770	4656	3545	7209	5061	4087	6677	3985	2819	7522	7362	8761	11419	5216	2851	7936	3486	2467	7423	2487	6866	5307	4307	654	6502	3882	5319	6612	4707	4266	7615	14524	16693	7026	11854	7321	4081
TCCGAGTCTATTTCGT	10448	3823	29224	8619	5985	10923	5863	3159	3070	6721	3856	6659	7773	3097	2598	4516	7084	6767	3478	5443	2732	5195	2710	2506	6841	2546	4910	5510	2833	719	3879	2882	4089	4255	3632	913	4782	11012	10864	5509	3134	5254	2813
AAGAATAACCCTGGAC	793	243	4109	556	238	25	20	163	122	12	542	322	339	270	157	1030	1506	583	1609	41	14	55	143	227	141	506	358	530	232	24	350	214	136	855	4	853	0	0	9	0	2850	12	26
GCCGGACAACGCGAGA	10418	3868	15868	6507	5659	4134	12103	3831	3430	3707	4936	3946	6668	3847	3019	5568	4885	6339	12494	3463	2165	3796	2987	2895	5831	2734	5146	3764	3897	785	6252	3690	5470	5063	2365	3823	1737	10156	5618	2508	6368	11176	397
CATGGAGGCCCAAAAG	10809	4136	47431	9614	8686	8074	8716	3552	2150	6512	3787	4969	8562	3260	2803	5622	5564	5849	11518	2054	4491	2910	2693	2614	4606	2685	5699	4922	3833	702	3642	3964	4162	5635	6484	7211	4383	10386	17114	5644	3946	198	1305
TCTGACTACCCAACAA	9031	2720	101224	2422	1694	3062	1323	2740	2165	3679	2344	3257	2973	2414	2189	3240	3666	4328	8216	4691	3896	4071	2029	1075	3025	998	4352	1101	2245	159	2994	1982	2449	2986	1196	3587	3092	2762	4827	839	2017	1270	1036
GTGCGTCCAAGAACGA	5760	2470	2517	7312	5779	8317	6825	3198	3196	6020	3067	5579	4115	2487	2061	3597	4004	5073	3150	2880	998	6526	2194	2196	3723	2338	5759	3891	2821	711	3110	3267	2581	3738	1450	4784	3302	4890	12640	20	5213	9364	1824
TCGTATGATCTGGCCA	1384	525	6311	2761	1780	858	761	680	102	832	573	43	707	505	199	1032	37	615	7	11	1052	73	268	261	885	509	1075	2019	236	45	730	159	146	297	1002	8	1	10	11	3657	1241	30	3009
TCGCACCCCCGGAAGC	9	0	50	0	0	0	0	0	0	0	0	0	0	0	22	0	0	0	0	0	0	0	0	1	0	0	0	0	0	0	0	0	0	0	0	0	0	0	0	0	0	0	0
ATAGGAAAGCTCAGGC	4513	1479	15747	147	1071	2053	2504	1153	745	2365	2139	700	1693	1055	846	976	864	1106	2437	5326	177	3112	1030	450	1967	551	1439	1674	1106	67	1438	888	2074	794	1722	1556	2	8356	7962	1	1	291	4756
ATCACGCTACGGGGGC	1158	309	11556	656	34	747	765	492	474	538	28	104	470	434	143	305	373	78	3	15	15	139	390	223	335	46	934	579	364	23	372	162	168	343	4	1313	1	338	10	2	2	10	13
TGGCCCAACCTATCAG	6427	2641	13494	7540	4498	4112	8023	2681	3515	4124	2475	4355	3522	1961	1628	3806	3268	3213	6962	6619	3090	1725	1864	1206	3234	2147	3687	3242	2352	340	2481	1285	3708	4830	5167	650	10	8669	4957	723	4086	4607	4117
GAGTCACTGTGACACC	32877	8897	239084	14279	11715	16598	25957	8724	6977	14732	7747	11350	15319	8470	6314	12525	11099	14514	26889	8543	7702	14167	6432	5486	12333	5997	14431	10894	7807	1644	11612	7168	11334	10423	12938	17269	12706	19811	32563	2482	9633	11662	7085
CATCCTTCAAGCCAAG	11041	3776	68381	5385	3604	4381	12644	4451	3015	3621	5496	3228	4402	2953	2517	4378	4802	5899	13243	3695	1073	9547	2643	2210	5176	1992	6295	2804	2550	450	3680	2172	4110	4650	2866	705	6959	5359	18258	26	172	3827	2921
CCAGCCTTACCGCGAT	1472	567	3504	1673	527	586	846	100	784	814	13	522	1381	442	491	828	1780	1157	1812	219	89	641	630	178	700	345	566	238	329	80	276	113	661	463	5	1572	4829	565	14	2137	3927	36	26
ATGACAGTCACACATT	4152	1401	14554	4028	3095	5525	4093	881	503	2358	1786	251	1222	933	767	1983	2395	1415	682	474	2712	674	1175	957	2837	1147	2481	1035	1319	203	1981	994	1112	2535	8	1258	4686	11	3143	10	4	31	79
CTATGTTCTGTAAGTT	29222	10501	55620	12039	11478	12167	18977	5593	4843	5977	5625	8172	12855	4496	3634	6213	11968	9714	6678	1431	7587	8526	3800	4389	6769	3838	7839	5199	4515	936	7531	3817	5044	5822	3642	4967	10083	8326	11081	2098	8978	18468	6028
GAACAGATGACGTAAG	19806	7102	78888	10572	7392	17661	17332	6381	4520	8770	7168	10250	9983	4678	3412	6946	12641	10992	13819	3892	4965	7104	3563	4461	9161	4601	7649	5471	5447	809	7678	3973	6497	7743	8550	8916	5070	18635	17948	466	9963	236	4344
GGTCAACACTCTAACC	33141	12198	85749	28854	21748	31393	44892	9090	10257	17446	11112	18012	16075	10221	7697	13292	18650	21044	32553	8409	17629	19654	8442	7511	17095	10185	13552	17615	11291	2078	19075	10859	14899	17864	12870	11345	10199	45005	21749	8535	19327	36029	8332
CGAAATAGTGCGCAAT	2286	885	4606	2720	2403	531	4971	1129	657	1646	130	1238	2039	792	538	1276	2250	1104	488	1384	3075	1125	807	493	1228	266	710	1177	1026	183	1853	509	1389	1821	2031	11	5550	7161	24	1670	3	3256	872
TACGACACTTCGGGCC	10634	3701	27155	3197	4172	8836	7202	3618	3235	6017	3065	5423	7062	3161	2486	3231	4320	7533	3040	2508	1304	4177	2710	1716	4251	2250	1711	939	3170	435	3237	3536	3584	5311	7091	39	1472	6548	3890	1161	4743	10615	4589
ACTTCGGTCGGGTGCG	7265	2793	18458	253	3864	3578	5627	2565	2365	4129	1026	3073	6146	2204	1432	3412	4713	2740	5815	323	1116	8020	2138	1371	2945	1836	1423	1758	2076	391	4515	2732	3247	3866	2683	4793	2	3271	13209	1631	5	2995	139
CACGAGGGGATGCACC	20994	7450	111584	6831	9953	8775	18255	4772	3946	9846	3263	5789	8226	5199	3890	7974	10130	9546	12677	10545	6361	6038	2831	3206	6934	4081	7185	6139	4540	851	7243	5013	5064	9605	5981	15281	3568	17119	6586	3791	276	8608	8162
TCAACGTAGCGGATTC	8806	2970	55649	4603	3998	5142	8572	1715	1739	2661	2436	3376	2330	1820	1540	2752	4982	5576	2584	1273	1035	3719	2303	1241	2363	1600	4213	3425	2073	256	4050	1972	3191	2833	1455	10169	6286	3688	7750	2076	6099	102	890
GATAGTGGGCTATGGA	61385	18176	436248	68035	27599	27187	51836	15598	15944	25868	19257	27295	28722	14491	11812	24796	30632	34506	47080	15507	23658	31138	12501	10006	28869	12957	17231	18276	16008	3315	24241	15927	17877	22163	23846	29474	15890	42427	35394	11272	17136	18330	17685
CCCGCGCTCAATGCAA	2058	646	6476	13	807	36	3101	253	334	1300	135	659	824	378	395	625	538	1051	1593	2996	1354	1215	451	284	1282	476	114	1284	502	96	720	743	1383	1601	5	5	3	2106	1515	5	1	5949	1426
GTCAAATCTGGTTATG	21903	7727	55739	24389	11273	14955	20801	6518	7458	8726	8382	10771	10607	6911	4999	9606	15028	12622	23272	7529	9356	11388	6242	5219	11956	6395	12411	8570	7310	1308	10274	9637	8150	12983	11147	14868	6309	40214	26223	4457	6395	18651	3241
ACGGCCGACTCTACTG	23214	9162	67165	20279	11145	14351	27055	8334	6906	10185	8919	13607	8832	6457	5307	10603	12033	12166	17039	4079	8497	18159	5488	5198	10097	6427	8037	7756	7461	1009	10620	9813	8363	13065	9646	11098	4798	35190	32284	9978	16689	11730	7165
ACAGTAGCTCTGAATG	12025	4371	60607	3755	3027	4243	16255	3635	2977	4947	4082	3748	5604	3297	2262	3539	4893	5202	6193	2544	2547	6499	3370	2274	4997	2139	7801	5374	2488	507	4516	2574	3337	4536	7796	5323	8937	14213	7532	6308	11881	12187	2501
TGTGAGAGACCGATTT	2417	817	10702	64	1265	939	1474	748	604	1011	2572	833	2267	877	744	789	283	1854	21	24	393	2732	825	458	1113	547	1552	318	589	124	1555	1192	685	862	3643	12	2	1425	7914	3187	4	54	1660
CGGCGATGAAATATTA	8616	3287	19516	11019	2990	7558	7656	3203	2543	5872	4670	4329	2790	2525	1841	4422	5730	5235	6504	940	1771	6826	2040	1987	5080	2549	3210	5584	2612	456	3600	1484	3138	4438	2314	4758	4981	6989	4677	17	4421	7015	4707
AACTGGCCCCCAGGCT	11055	4543	33910	12820	6692	7965	10291	3951	3986	7246	3195	7252	4599	3352	3044	6083	5107	8014	6766	4965	5766	9168	2996	2702	5007	2567	6420	3928	2955	712	5797	3338	4630	6788	6720	1515	8240	11771	6490	2488	2946	8655	3783
GACTTTTTTTTGGCTA	85	28	394	0	0	0	2	3	2	2	0	0	0	16	41	226	0	7	5	0	0	0	5	148	114	2	0	4	64	12	3	3	1	3	1	0	0	0	1	0	0	0	1
GGTCCCTCTGCGGCGC	22371	8539	57011	25839	13829	7967	31740	6715	5682	11674	7842	11594	8648	6771	5185	10679	13129	12985	20291	10251	10310	8970	7840	3963	10700	5458	10933	12471	6190	1435	10529	7202	10389	9663	9520	15271	15	21044	26312	2824	11409	20026	7963
AAGGGCTTACTTGGCT	4478	1540	26164	33	1070	908	2232	1302	1449	2149	1668	1880	2624	1178	1165	2339	1933	1669	2434	77	1155	2787	897	851	1929	1282	2364	1327	828	313	1921	1212	1303	2513	541	44	10	16763	2264	1966	5584	7569	4282
GTTTTACCTTCTTTGC	12131	3532	127875	3297	3364	5692	3489	3910	2901	3712	4246	4521	4096	3987	2898	3500	5763	4976	5384	3791	7102	6952	2735	2473	4976	2115	7892	2516	3794	271	3722	2787	4876	3804	2717	1146	1620	2891	9117	1183	3437	4307	1103
TTTTAACACGAGTTGC	6260	2247	24817	2985	3189	4154	4263	2503	1595	1464	1805	2001	4687	1335	1062	2062	988	4083	991	4752	3505	740	1663	1241	2766	811	4453	1533	1553	251	3198	1397	2032	3801	1454	1231	2	3719	26	3012	83	4330	513
AATTACGATGGAAAGT	11599	4515	38952	9806	5495	7858	12113	4121	2912	3687	2106	6920	5810	3059	2438	4397	5137	5764	9639	839	2021	9452	2954	1979	4925	2912	4149	3864	3892	414	4758	4238	4079	6858	10187	3112	6969	8739	19338	5610	3655	16463	2471
GGGCAAGTTGGATTGA	58620	17792	544299	14246	27904	23978	19742	16942	12774	19892	19825	23193	18224	16559	12708	20686	23981	24384	34584	18119	19062	37056	12548	12625	20485	12120	19863	17440	15102	1777	20673	14928	20940	22221	9560	14223	9768	19237	30315	7510	4174	16318	6093
GGGTCTCGCATCGTTC	10385	3547	41124	7441	3103	4959	11592	2951	2995	3645	3532	3321	5878	2560	1643	3742	4900	3310	11221	2578	3955	3627	2193	1292	3430	2337	3290	3056	2345	190	4341	1957	2075	4357	3357	6834	2761	9711	14283	130	9169	5897	773
ACCAGACTGCGACTGT	6736	2819	15633	6321	3712	5369	5950	2865	3089	4717	3176	3285	6140	1835	1415	4069	4911	4277	6372	1777	2180	2141	1977	1532	4775	1404	4211	2710	2294	567	3612	2148	4667	4683	3055	4906	7	12851	8257	2216	3026	8448	1259
ACCAGAGTAGGGACTC	1943	662	6710	2870	858	1827	1246	343	547	272	31	594	1550	470	360	432	1109	691	31	1782	161	2829	414	354	1612	361	149	1153	556	128	664	525	461	521	1813	3	0	1320	9	2	3	1718	1534
GGTCGGGGTTAATCTC	5047	1974	15934	1183	2138	4329	4726	1632	1392	3417	1552	3146	2536	1353	914	1289	4331	2879	1800	104	2349	3540	1015	867	2126	958	1018	1431	1449	232	1798	766	2197	1328	827	3675	0	3546	936	10	342	52	1273
AGTGGCGAGAGTAGAG	19919	7082	73934	8464	9638	8539	18339	6655	5728	12622	6720	7872	7818	5659	4372	8789	9359	12757	20048	6867	7097	7620	4222	3984	7284	4752	7824	8615	5274	811	8900	5650	4922	8861	5193	8673	4841	15268	15626	2180	5574	9729	5635
CCGCAGCTTAAAATAG	2978	1052	9330	4546	3401	3284	3051	1307	997	1503	1544	2043	906	862	651	1036	1711	1324	2341	1917	2413	1613	966	641	1957	993	2047	1112	715	147	2084	1231	1257	1287	2838	2991	5506	2180	21	1701	245	2218	67
CTCGGCCCCACTTGTC	756	251	2460	5972	3	13	11	54	546	442	23	13	44	326	210	260	429	356	1895	200	436	41	122	122	227	551	411	175	199	59	238	253	95	244	1	0	0	3	759	0	0	12	16
ACGCCCAACCGAGACT	46	26	129	0	2	0	0	0	0	0	0	0	0	16	10	97	168	5	0	1	1	0	0	0	0	2	0	0	52	0	30	0	2	1	0	0	0	0	1	1	0	0	2
ATAGCGCCCCATGGTA	11863	4807	71728	6503	7102	5172	10196	4312	3902	6344	4114	4712	5162	3214	2716	3967	7013	6510	10859	6792	6613	2860	3658	1995	5497	2215	4146	4138	3685	771	4152	4457	3895	5214	2801	21320	4659	9933	19659	2305	6065	15399	4374
TCCGTATAGACCGCTA	1734	629	3579	1488	1144	65	1406	632	872	987	430	452	1069	548	424	816	1584	1005	41	305	54	1962	508	441	581	397	820	815	623	192	574	592	1113	634	629	22	1	1663	8963	3	2	23	1311
TCTACAACGCCTGGAT	83	36	133	0	2	0	0	26	0	1	0	1	0	61	64	53	4	34	0	0	0	0	61	1	0	0	0	0	6	1	1	1	172	0	0	0	0	0	0	0	0	1	1
GTCGAGGTGTGGCAAA	2389	782	10460	11	690	1674	2196	500	751	1075	1049	933	1440	663	485	619	1026	1426	24	1438	1267	951	498	462	89	294	2770	174	628	123	1228	635	953	1098	438	2287	1	5	313	1171	1216	26	47
GCTTCCGTCCGTCGGG	21767	7069	77453	16112	12852	7386	23730	5026	4424	7258	7264	6799	12351	5945	4090	9469	10011	8708	7946	7018	9140	10790	6187	4852	10170	3941	12067	7659	5439	1031	8406	5938	6174	9146	8902	20137	6750	16986	16830	5089	6624	10583	6688
ACCCCGGCCGCCTGTT	5098	2119	16950	29	4351	1480	6226	1738	2319	1954	1934	2194	1732	1456	1234	2717	2452	2911	5900	1186	1419	2040	884	706	2807	991	1227	2508	1565	371	3167	1444	1586	2616	2147	621	0	1541	243	10	6369	61	859
CTTTTTGTGTCCCGTA	2651	1071	12019	1782	484	910	3226	867	1035	2084	839	1728	1532	818	608	1981	492	2061	4029	81	1235	1100	817	507	1611	801	1211	2637	832	193	1242	827	1577	2266	4613	1607	2	2086	13	530	1502	38	54
TTGATTTTAAACGCCG	3516	1325	14027	4611	1766	1745	2523	1589	1274	1738	202	1809	2515	1058	810	1784	2013	944	4798	3963	2059	3403	1494	900	1911	1047	1290	1569	1016	236	1262	985	2279	1795	2738	2324	4319	15557	8623	3833	1352	5709	86
AGTCCCCACGTGTCCC	285	128	1002	2516	0	0	196	5	384	1	3	8	5	99	54	49	514	15	7	1000	17	10	73	11	368	162	370	10	3	13	236	9	17	3	10	2303	0	12	2531	0	2	5	1318
AATGAGATATCGGGAC	11721	4749	37259	9618	6349	11011	13654	4447	3539	6068	4951	3698	4925	3816	2642	5659	6420	6878	16264	9894	4981	10406	3712	2282	5197	2835	2263	1811	3948	667	6626	3971	5741	5747	5265	16480	3	7763	8528	9802	7189	6960	5335
AAGGACCTGTCTAGGG	14318	5720	36733	16662	8772	8283	21533	5130	4986	12933	8230	5615	7774	4798	3940	6854	9372	9144	9918	8083	3773	8361	4367	4565	8034	4640	9067	8194	4900	1145	9977	6687	7343	6460	3369	6430	4784	9791	20047	1293	20798	25286	4596
TCCATTCCCTCCCACC	8152	2661	32952	3150	3406	5998	6653	1736	1093	3203	2074	3486	2983	1533	1253	3125	4131	6215	773	2097	3375	2545	1243	1173	1770	1964	1983	3381	2276	260	2839	2062	1538	1690	3492	21	13	8498	48	5572	1284	8541	1742
TATTTCACTTCATTCC	11248	4036	47829	9979	4698	6336	6732	4276	3187	3828	3782	7250	5586	3229	2492	5136	4854	7213	9359	3352	3221	4547	3075	2208	5539	2711	5907	4041	3918	486	4260	2732	3658	4033	3974	378	4	5500	4234	3613	3940	3584	1845
GGTCTGACCGATAAGG	15612	5394	66498	13718	9905	7060	10447	5952	4625	6026	5216	9866	5503	4367	2910	6437	5897	6023	7327	4741	9344	7807	4052	3010	7125	2845	4658	5960	4386	625	7213	5278	4312	6641	7363	8654	4	18459	6399	38	11137	12841	726
CTTGACATATGTCTAC	23293	8055	130758	21459	12945	12131	15046	4957	6868	9124	5033	11169	11977	5246	5117	11890	7403	12385	17830	6586	6255	15902	5339	4569	10429	3573	7381	7359	5853	638	10053	7388	9170	8785	7756	11813	14	11220	9222	1723	8759	13575	6012
TATTGCAGTCCCATAC	20997	8008	41438	21414	14946	15911	25335	6846	6029	7625	8696	10618	15096	5575	4738	10151	10482	13556	17518	7828	5773	23132	5639	5802	8795	5614	8695	6804	6423	1184	7778	7545	9245	9876	5588	3315	16634	26030	10653	13355	15867	15194	5330
ACCAAGAACGCCCTTC	9195	4108	10032	4235	8465	7804	9877	4877	4608	6188	3172	7420	6259	3465	3066	6342	4937	6413	14450	4157	8541	5954	3215	3184	5326	3267	4864	5270	4780	888	6700	5381	5983	5841	984	9751	4282	8532	15584	1152	5100	6168	7963
GACACTGGGCTGAGTT	24260	8192	94472	11411	14982	9826	14684	6799	5303	10550	6221	10796	7144	5950	4397	8757	12260	12570	12451	3807	7763	9444	4817	4632	7795	5002	6404	8279	5835	946	10234	5980	8079	7585	4093	12835	14585	20545	31498	5917	10790	21969	1590
GTTGGCCGTTTAGCAC	1507	687	7181	5687	922	1017	2601	706	514	877	398	766	1799	430	327	370	281	515	2756	1480	1188	2675	389	372	913	144	440	1903	185	50	568	392	199	600	2572	1426	2	5489	25	8	2968	3732	44
CACCAGTGAGGTAATC	969	402	4885	3125	393	1003	1466	395	548	402	2344	350	170	323	299	381	684	515	7	9	763	12	210	157	737	132	24	95	88	15	970	335	301	17	5	521	5436	934	2519	1	1204	17	23
CTCATCCGATTGCGTC	36088	13654	124033	37958	18300	20979	37454	10774	9924	15386	13937	13420	14840	10870	8290	19737	18922	18134	29402	12311	18095	13686	8572	8525	15693	7375	20198	19110	10379	1860	16368	10004	12694	18451	17839	28762	10836	27734	34661	4194	18577	23429	13024
CCCTTTCAGGGCGGCC	5419	1995	18407	46	3498	2853	9679	912	1036	3911	3555	1574	2396	1364	1304	2789	2372	3672	10651	2510	321	4692	1186	1183	1911	1014	2443	830	2329	273	1923	1322	1380	2015	2371	5813	2710	2464	2576	10	1479	12133	1951
ACCGGAATCTCATCCT	4506	1685	17087	2451	2934	2123	2593	1183	1720	3012	1484	2794	2828	1402	863	2612	3409	2556	5535	448	873	8487	795	1275	3054	1659	1636	1638	1584	294	2077	1147	1875	2468	1471	3181	1	1803	2690	9	1	4757	700
CGCCTGTATCAACCGT	3097	1182	11618	3337	1519	558	2224	1393	1154	1907	1147	2035	1515	862	886	986	1534	1817	2651	892	95	578	685	845	1294	359	1482	249	854	122	1581	608	794	1450	1342	1221	0	2913	24	7	4301	42	1252
TCCATCCAAGAACCCA	18079	6235	96367	6600	6299	9848	16909	4103	4330	7039	4303	5806	9106	4909	3354	6834	8567	8678	13481	4655	6995	6484	3796	3324	6261	2757	6463	6443	4340	749	5065	5288	5898	8779	8917	13622	17	17975	21323	2367	2488	9535	3117
CTGTAGAAGGGGTCAG	6788	2343	26406	10213	4270	5693	6479	1390	1427	3688	1651	2887	3285	1336	917	2177	2598	2594	5722	64	663	2683	1001	787	2499	1351	850	324	1361	167	1571	1873	2474	1780	3254	1028	2364	6085	8167	3646	4588	14788	148
GGTGCCATTGATAAGC	6035	2146	29490	4089	2574	2117	3560	1341	771	3324	2183	2358	3712	1747	1174	1399	3126	3265	546	3359	1733	730	1320	914	2407	1216	4068	1897	1533	370	2923	2029	2537	1968	1408	49	6315	3510	6455	5340	654	4301	128
GGATGATCCAGTCGTG	24887	8878	120251	22391	10244	14975	23268	7558	7013	10133	8725	8992	9450	6993	5890	10033	10681	14383	16351	7741	8892	6880	5947	4367	10973	4930	10663	9445	6698	1735	11219	7010	8313	13268	15783	13225	4431	22909	13347	2996	17999	20513	4684
AATGAAATCCTCCGAC	402	141	1239	1	631	2634	5	12	7	238	162	22	663	106	94	55	15	784	3	8	0	7	113	115	113	11	311	28	92	29	168	17	116	445	1743	2202	0	1021	11	1	2829	8	26
TCCGAGTATTTACAAC	10	1	3	0	0	0	0	0	0	0	0	0	0	0	0	0	0	0	0	0	0	0	0	0	0	0	0	0	0	0	0	0	0	0	0	0	0	0	0	0	0	0	0
CGACGTTTTTTATCGG	1	1	6	0	0	1	0	0	0	0	1	0	0	0	0	0	1	0	0	0	1	0	0	0	0	0	0	2	0	0	0	0	0	1	0	0	0	0	0	0	0	0	0
CGATAAAAAAATTGCA	8884	3381	29559	8461	3870	3177	9883	3079	3405	1710	3268	3780	3927	2762	2086	3905	6041	3929	3795	2749	3428	889	2210	1881	3483	2319	4259	2254	2587	519	3836	3070	2063	4410	3166	2812	6	7346	22817	441	12147	8191	2276
TCAGTGTAGCCGTTAC	314	118	1110	0	0	1	1	60	234	6	7	4	2	51	47	156	6	7	1691	4	16	15	74	4	113	216	4	5	30	22	2	23	1	214	0	2	0	6	1176	1	2	2	6
AACGCATCTTCGTCTG	1	0	0	0	0	0	0	0	0	0	0	0	0	0	0	0	0	0	0	0	0	0	0	0	0	0	0	0	0	0	0	0	0	0	0	0	0	0	0	0	0	0	0
GAAGGCGTCCGCCCGA	16125	6331	34308	11514	11165	9602	12656	6213	5269	9976	4256	4134	7696	4804	3514	8787	4651	11165	12383	3223	2722	7188	4418	3370	6027	3278	6976	5581	5632	942	7732	4669	7302	9045	4396	9107	8886	7436	20754	7568	8014	6931	2746
GCTTATAAACCGCTGC	2018	804	6075	2688	1587	1765	3653	804	473	517	684	58	1359	722	528	643	2041	1998	1895	27	47	2077	835	331	629	532	1475	925	1249	107	798	1398	786	1351	947	2889	1	4673	21	4	3	27	44
CCGGTGGTACCGCCGA	21998	7442	84324	7276	9314	8537	21237	5161	4259	5918	7687	8689	7130	6361	4576	8591	12809	12116	16532	8917	3139	8287	5067	4115	9192	5146	9057	8249	6208	1222	9172	5580	7672	9330	4404	9307	5402	11749	15277	5939	6649	8620	4288
GCTTCTGGTAGCTATA	519	149	1529	2	1064	1006	1	40	236	273	389	13	273	210	134	681	26	855	1	9	2	102	219	334	6	44	23	618	249	7	423	76	593	190	6	1253	2	801	362	0	0	3250	26
ATGGTTGCCGGACAAT	5346	1607	14836	7069	2840	642	4690	1663	1516	3509	4052	2168	3695	1595	1180	1643	2717	2874	3300	3145	3054	1045	1410	1768	3163	1759	2076	1851	1951	286	1128	1823	2279	2063	41	11	2733	5188	40	626	1008	2703	1954
CAGGCCTTCCGAAGGT	35767	11958	106919	28373	15901	15166	34878	11189	10025	16990	13192	12169	20472	10290	8165	16518	21865	17459	27704	19517	18496	27330	9492	7105	17225	7762	18473	12570	10929	2020	16165	12232	12798	18175	7308	14235	7074	38630	20322	9664	9442	8505	8608
TTCATTGCCAATCACG	1	0	0	0	0	0	0	0	0	0	0	0	0	0	0	0	0	0	0	0	0	0	0	0	0	0	0	0	0	0	0	0	0	0	0	0	0	0	0	0	0	0	0
GTTTGCTACCCATTGG	1552	620	3576	278	458	73	1421	709	647	801	492	1165	453	500	250	830	567	988	1301	29	23	118	483	370	1240	200	676	507	578	116	595	574	1297	681	1672	1738	1	2296	2241	2309	550	30	63
GACAACTTAGATGGAG	3770	1332	16599	4193	681	1527	5302	1213	1095	2485	1326	1861	1863	1434	787	1808	2468	1493	2966	2339	90	2988	1167	943	1206	630	68	2000	872	265	1427	1492	1215	3205	8	387	4030	10077	2277	1937	6	5210	2318
CAAGATTCCGTAATCC	16709	6858	46446	18666	12290	9522	20894	6417	6668	10172	8405	8008	9978	5885	4183	8731	15692	12924	16455	4307	13141	11410	4929	3904	8071	4223	6329	9283	5522	1025	10587	6798	7731	9587	11325	9702	10204	19666	19463	4284	15878	4411	2938
CTGTTAACGTGTACTC	3914	1608	7021	4192	4227	2737	2388	1036	1545	1272	1313	3360	1756	1395	1037	1670	1135	2787	5029	4773	2533	5361	855	930	1335	1021	4816	298	1636	308	2838	1407	2495	3216	1091	11	2	2429	24	2429	8	60	2307
CACATCTGAGCTTAGC	781	314	2260	2741	674	15	872	403	566	408	1059	489	25	148	212	921	30	625	964	2175	86	1303	176	116	406	373	19	305	457	88	116	232	282	438	1869	195	2625	5	7	1038	0	21	15
TACGCTTCAACCCGAT	12994	5324	42608	14956	8571	9156	17466	5651	4201	9733	5289	5303	9546	4206	3074	7217	13243	9365	11854	2086	5602	6241	4676	3513	6941	3938	7875	7484	4151	783	6934	4847	3575	8545	5656	3548	4952	16049	15096	32	5977	6088	6773
CCAAGAGGTTAATGTT	391	159	604	7	6	597	7	17	205	348	409	13	396	83	88	419	23	12	38	4	0	3	306	8	205	282	9	15	178	47	371	150	27	127	1	3	1	3	1224	2	2855	1986	27
TTTGTCGTACCTGTGG	5337	2082	11859	2149	1626	2443	7014	1176	1936	4047	1971	2838	2220	1481	1192	2480	1929	4755	2746	1922	2010	6979	1614	1786	2907	1897	1882	1844	1546	309	2250	2494	2625	2476	3103	4613	3507	3129	3922	7	13	2536	2556
TCCGAAAGGAGCACTT	20789	7754	67726	26936	14371	14759	17225	6203	5136	14911	7476	10413	8459	6175	4713	9055	11751	10890	8466	5355	13588	14562	5166	4768	8327	3511	6492	6283	6597	1015	10200	6090	7735	9988	6710	7302	12	25534	14264	2562	5168	9448	5173
TACCGCGGAGTTCACT	15574	5187	55782	12897	9702	13707	12723	5336	4697	8439	2508	10609	7842	4542	3661	7712	9014	7309	9225	5215	7141	7978	3883	3227	6424	3162	6621	8373	4479	1106	6385	3644	7677	8695	8374	8022	4185	10586	9503	2367	7985	27994	410
ACATGTCCTCTTAGGT	20400	6881	69674	19284	11385	11540	18376	6498	6438	10655	8452	12433	10897	6274	5004	11928	12501	15048	12763	8017	6325	11821	6446	4631	8952	5079	8889	7391	6516	1225	9379	6667	8103	11809	9279	16347	13737	20530	14657	2269	15448	25984	9807
GCGGCCTGGGGGTTTG	738	266	2403	2	260	548	576	270	417	1006	246	713	1348	116	73	203	31	1119	116	1	5	63	75	175	287	178	881	545	136	27	358	188	213	329	0	0	0	2	3	2	0	14	17
CGTCTAGAGACGCTTC	3593	1272	10077	7795	2114	1560	5169	730	1474	2786	334	1442	1813	677	676	1649	1176	1467	2460	1994	1223	337	813	480	1336	803	978	65	912	157	1698	191	874	1818	13	1223	5172	1796	1833	1109	10	2755	168
GTTTTCTGCACAGACT	16484	6120	74573	5028	9035	9234	13358	3943	4501	7336	6350	6995	6734	4221	3399	7704	10517	7712	9117	5456	5363	12176	4204	2977	7930	2700	3485	6159	4398	790	4940	4968	3948	6582	4309	4246	8	18574	21096	4619	2471	10012	2706
TAGCCACCCCGTCCGG	22	9	0	0	0	0	0	0	0	0	0	0	0	11	0	0	0	0	0	0	0	0	5	40	0	0	0	1	0	0	0	0	0	0	0	0	0	0	0	0	0	0	0
AATTTAAGTCGCGATC	4912	1874	14195	3389	4005	3418	4526	1780	1704	3624	1660	6886	2879	1756	1318	1965	3398	4779	9623	186	1873	1626	1228	1508	1978	462	4631	4400	1681	389	2179	1442	3220	3837	427	7637	9716	5274	4968	364	5047	12661	3945
GTTCATGTAAGACTTG	22768	8904	90558	42300	15381	14218	28478	8320	6891	12123	13757	10437	13465	7363	6375	10495	18077	13963	18843	12229	6346	23225	6668	6874	13063	6037	14603	11594	8480	1741	12631	8116	12203	11022	18081	12121	14039	12648	21848	13082	7074	21554	12690
CCCTCGGGGGGCGACG	4152	1438	16154	10468	3979	2464	2630	1017	1796	1304	1359	1530	3184	1313	769	1074	2587	1450	987	218	139	2521	936	1013	3131	643	3107	1502	1239	325	2852	889	2740	1679	10	1241	0	2809	8195	2470	2777	44	71
CGTCCTTGAGGGTCAG	41260	14233	184311	47927	23763	26773	39328	12906	12386	22059	14748	17740	19701	12674	8286	19771	19371	23899	28378	10544	18498	29908	11445	8450	16251	9998	19029	11776	12567	2451	16102	12982	19577	21610	15688	20773	19866	41092	34868	14057	12748	20626	14885
AGTTTGAAGGGCTTAT	18299	6738	64368	16240	10075	9754	20912	6387	5560	12686	8249	10799	12798	5746	4381	8704	10613	9561	13085	9541	11673	15018	5432	3657	10394	4229	14269	9657	6550	1105	7104	6353	11799	10738	6222	3512	7622	16031	23182	13869	9148	5783	3427
CCCTATGCTCTCCGCA	165	57	922	2	1	1	559	15	11	1	275	2	8	72	6	132	8	224	5	5	1193	415	1	3	0	4	105	193	0	11	0	0	3	2	0	0	0	0	1	0	0	1	4
CTCGATTCGACCAGCT	44081	15554	107571	5992	8858	5947	16456	5538	4806	7227	5508	4521	8072	4484	3086	6273	6296	10742	9099	484	16151	8547	3763	3061	7723	4448	6936	4079	4544	903	7992	5612	9797	7837	6196	19241	12241	17025	10570	4980	19	21749	4447
AGGGCCTATACACCCG	1704	443	13090	1497	994	1101	688	570	572	729	351	892	1401	393	373	718	883	1516	1889	18	1481	760	330	300	1512	260	783	650	441	148	556	169	475	440	18	4698	0	1278	12	179	2	17	34
CCTAGAGTAGATTAGC	29330	9910	109206	17048	15590	11037	24996	6264	6825	11022	7330	11012	9961	7215	5860	10294	11168	13534	15780	5676	11389	14090	6449	5661	11341	4612	10100	11395	7204	1065	8644	6626	7604	10251	3375	19801	21554	20854	15408	8826	11169	31024	9731
TGACTGGAAGTGCATG	11068	3643	23876	6085	4381	9596	8295	3655	2774	6936	2581	5130	3394	2966	2312	4947	3561	4256	8665	3600	7393	6295	2527	2286	3527	2098	7399	3885	2865	615	4319	2984	1941	4673	3150	5336	644	6643	3082	5095	2073	9236	2127
ATCCTTTTTAAATCAT	2425	937	10043	4336	787	1040	1745	428	520	999	1056	435	715	722	373	1152	3103	507	1806	2136	2352	2109	706	515	1157	747	1506	118	915	73	737	552	1431	1642	3	5	0	450	7170	4	3	11	31
GGCGCTCCAAGCGTAA	21131	7987	50251	16122	13284	4696	22691	6149	4903	9347	11436	7385	8094	6229	4821	7133	13564	11598	15724	8161	5307	13476	5455	4288	11525	3705	9458	5361	6107	1288	10765	6174	6333	7555	11161	11654	1806	15967	13759	7655	4110	9447	6557
CATCTGGAGCCAAGTA	7876	2670	34851	3350	2669	3019	5407	2834	1648	2129	836	2755	3036	1827	1109	3780	3610	3310	10017	4452	3040	2040	1151	1546	3055	877	2185	1742	2051	187	1671	2000	2664	1985	8	1407	6	31	5972	2645	4009	112	4420
ATAGGCGGTGTGTTGA	5142	1982	15962	6410	2547	1978	4897	1220	1867	1398	1010	1889	2608	1611	1312	2742	2663	3126	6803	619	5788	5143	1554	1205	2794	1535	2324	3487	1592	319	1591	2344	4260	2559	4290	1201	11	4992	14249	893	1842	126	121
AGCTTGCTCTTTATAA	1804	702	9187	1114	1505	1630	1766	961	750	2640	474	1060	812	437	299	370	1003	1113	1300	1204	674	143	404	167	1512	324	708	1802	682	48	693	604	524	697	7	1535	0	0	4	3	3	13	25
GCCCTTAAAAAGCGGT	367	73	1086	20	388	3	1429	168	93	1	0	57	153	148	124	1	5	125	1	1	1	1	54	108	1	1	1	2	99	19	148	42	4	3	0	2	0	966	1124	0	1	6	8
TGTAGCTGGGGCTGTG	518	208	1135	6	9	1	1820	315	239	395	9	38	757	142	63	100	1042	18	1	0	27	98	82	176	11	22	279	11	294	31	643	71	245	494	715	7	0	0	5	3	1192	3	594
CGACTTGGACCCTTTC	2375	900	4336	6523	1198	2007	3345	1612	517	867	648	1356	1295	991	665	1370	2167	1165	3939	2093	147	1557	868	1364	1411	892	1685	3601	1004	147	809	1240	1737	1542	3374	4902	4	3870	596	888	2	2845	62
AGAATCCATTGCCGGA	38	1	138	0	0	0	0	1	1	0	0	0	0	1	20	1	1	2	0	0	0	0	27	19	1	29	3	1	35	0	1	1	1	125	0	0	0	1986	4	0	0	5	0
CCAGTAGTCCTGGTTA	17273	5865	78913	4914	8278	8681	15586	5486	3936	9373	6124	7278	9502	4641	3425	7069	10059	8115	13999	4159	7753	8599	4302	4355	6444	3465	6189	5616	4733	1173	6164	6125	7959	8463	6986	5733	7596	15081	10310	4624	5209	12177	4761
CGCACTTGGCGTTAGC	12880	4346	54791	13366	7283	6285	7893	3569	2653	4132	5109	3976	5848	3453	2736	4097	6611	5950	7853	6785	3312	7157	2895	2618	4701	3076	3624	5094	3193	695	4860	3196	3334	4885	13149	7698	9748	7179	10996	5575	1410	4794	5288
ATGGAATGGTTTGGTA	2776	982	5819	4249	1575	4345	2498	599	685	1861	1128	1552	1729	690	640	1203	643	948	1334	51	1152	80	1011	452	1424	785	470	2131	697	110	1410	1122	266	794	3914	805	9834	1628	7	8	796	50	1505
GCGGACTTATTAAGGC	1100	362	3557	6	42	1	948	175	352	160	137	110	480	282	186	304	249	421	5	1036	80	42	167	326	1414	55	579	630	266	37	522	442	158	233	1816	11	0	1	2	3	1	9	10
AAACATGATCGTATCA	481	174	974	1	475	3	430	80	487	172	11	49	255	242	100	308	1356	315	3	9	35	569	108	134	36	2	52	4	177	12	634	271	188	13	5	1232	0	6	1912	0	1	5	13
GACCATTCACAGGTAC	36776	13082	159771	49278	19535	20520	28853	7736	7030	14994	10481	12791	15742	9243	7287	12206	13000	17380	24726	17362	13340	13476	7853	6551	15597	6810	16786	14279	8517	1403	11763	10385	12814	15292	7224	19167	23797	20408	17891	10663	16707	8460	10635
TCGGGAAACGGAGAGA	312	97	839	6	887	7	0	197	2	2	2	6	1	94	43	55	7	3	2	4	5	3	145	131	162	17	2	3	139	6	161	66	216	585	2	0	0	5	0	3	0	2896	11
CGGCCACGCCGACTAG	20784	6954	79482	4191	4763	2846	4022	1821	1119	816	2798	1148	1734	1273	1004	3985	6805	3344	3397	1166	3455	4293	1201	972	2257	933	823	1611	1587	246	1963	1840	3020	3659	2708	4223	7779	46	13747	28	7	5144	2678
CACTGCCCGAAAGTGA	3924	1425	10785	22	1684	1874	6107	1218	1674	2667	2017	2190	1988	1128	911	1363	2891	1516	5458	272	3351	3186	1131	863	2166	973	3172	2938	1160	280	2483	1090	1610	2970	3001	1874	3	6138	39	991	2519	4171	889
GCCCACATGCCGATCC	18280	6274	55061	20044	10490	13950	14941	4820	4977	8378	5465	12101	5320	4349	3100	5726	6591	7563	6930	4088	5432	9121	3280	2314	7351	3117	5400	4850	4275	843	7453	4355	6195	6849	6701	10160	1122	14122	21285	7934	7449	12632	4267
GATGACTCCGGTTGCT	35903	12278	101955	33524	20427	18847	41862	10729	8847	19043	11749	14641	13864	9241	7269	13559	17551	19768	21256	10827	14534	27091	7588	7902	15692	8187	17581	13005	9899	1871	15710	9920	12814	15985	16410	13369	2850	26306	44321	9391	9924	24251	4298
GTTGCGCCGCCCCTTT	6715	2588	25909	4465	2656	3685	2651	1532	1752	3232	3371	2509	2691	1776	1382	3413	3505	2910	1790	3168	218	1116	1453	1368	3072	821	1841	1829	1996	314	1884	2734	2292	3402	2427	4977	5980	7531	270	4163	1216	86	139
TGGTGCGTTGGGAATT	16302	5734	71995	6938	8668	7600	17234	5312	4436	5621	6595	7385	7771	4100	3205	6404	7003	6553	19055	9267	7071	4950	3381	3058	5160	2669	5159	6540	3736	657	4756	4508	5891	6719	5831	7624	13536	10800	13508	3091	11748	10748	327
GCCACTTGGATAGGGT	50	33	37	0	28	0	7	0	1	0	1	53	0	34	2	2	60	1	0	1	46	1	2	0	0	64	65	2	2	1	4	3	370	4	0	0	0	0	0	0	0	2	0
CCTCTAAGCGACTACG	19575	7781	38245	32660	12625	15915	21831	10114	8031	10784	12536	12408	14335	7140	5360	11742	17019	14029	20348	10272	8774	12565	6451	5207	9529	5567	13363	9727	7754	1685	11824	7398	9728	13377	14478	16197	10845	20193	20977	7758	4861	8045	7535
GACAGAACCCAGACTA	469	194	1740	2800	484	7	642	208	7	551	7	735	37	196	65	270	117	16	27	1	7	272	251	50	227	158	10	8	606	10	267	15	19	219	862	3	2	2273	7	2	0	7	8
CAGTACGTCAAACATA	257	98	193	1045	422	6	2	385	14	727	10	678	511	162	47	166	20	378	5	0	9	3	71	109	127	83	827	179	162	64	544	202	377	250	0	0	0	1	0	0	0	3	3
CCGCCTTTGTTCGAGC	19478	5753	201026	1633	7276	10261	3888	4039	4900	4544	3175	7481	3703	5369	4049	5884	8203	7827	10175	1324	4665	4177	3932	2488	6431	2346	6969	3972	4988	487	7391	4431	6884	5946	2292	4100	4	7769	11082	4572	3431	759	2430
CGCGAACTGCTTACTT	18370	6086	68202	24504	15188	12169	15834	5091	5271	5361	5732	6343	6687	5343	4277	8659	10788	9480	8313	3118	4958	8572	5211	3953	9603	4971	14055	9053	5810	946	7206	6526	6503	9150	5547	2435	4309	17805	8381	6865	209	4512	4950
TTGGCGTTGAAACGGA	526	331	860	57	2	0	276	208	60	1015	16	14	270	176	164	111	589	323	1883	4077	57	101	237	163	122	347	9	15	167	22	132	101	269	129	2024	7	0	387	385	1321	1	10	12
GCACCTAGACTTGGAC	16195	6123	61257	8412	8566	8629	16521	5100	5389	7497	4080	4615	5897	4650	3322	6538	7368	8574	9390	7096	4918	14803	2787	3384	6055	3366	5472	4313	3989	1082	7192	4772	5364	8632	9615	9422	2498	14596	18140	3401	3357	12734	5120
GTGTCCGATAAACGCA	5146	2033	9577	9929	5549	3338	9069	2276	2183	1969	689	2211	2716	1917	1436	3259	4319	2485	1808	69	4552	3241	1715	1468	2985	1078	5492	1756	2572	474	3716	3761	2969	4591	3878	1870	2	4264	13006	2278	7277	62	1525
GTAGGTAGAAGTATTC	4903	1880	18187	10430	2627	3278	4512	2346	2161	3111	1481	4141	2426	1755	1190	2243	1427	2992	4512	1038	2068	1909	1187	1669	1339	1110	4276	3610	1997	336	2389	1672	3753	3954	2254	3916	363	7226	2397	23	2581	2961	5006
AGATCTCGCTGTTTAT	8196	3047	20504	20293	9070	6506	9465	3449	3770	4175	3269	3198	3949	3050	2261	5401	3586	5593	8793	913	8964	13468	3459	2276	3882	2568	4658	6177	3139	515	4143	3228	4302	5564	8139	4183	8	17022	9911	2337	5458	1850	3297
TACAGGGGAGAAGTGC	10341	3889	26278	5923	7337	10692	9382	4214	3799	3411	3504	4375	5964	2992	2688	5036	5044	6658	17497	4936	4509	3170	4008	2463	4491	2596	4156	3909	3662	953	5811	3512	5373	5390	2022	7069	3740	9190	4463	7803	54	5817	3143
ACCCGCCTTACTTGAC	16645	5863	67879	12311	8481	11175	18675	5238	4583	6519	6512	5451	7541	4906	3035	5805	8305	7453	10889	3020	10138	5979	3763	3356	8989	3481	6583	6790	3944	748	5451	4561	6925	7231	3008	10535	5406	12197	1571	2075	5291	15050	1351
TCCCAGTAAGCAAGTA	5092	1919	23876	4177	1918	2360	7066	985	1241	1418	2413	989	3550	1130	1076	3136	1827	2010	7589	2427	1911	2527	1222	932	2161	1289	2561	1607	1297	183	2249	913	923	1815	4135	6805	8	4247	9256	2555	6	1925	116
AACCATCGTTGTCTAG	2170	774	5400	7162	2335	444	864	717	1319	1259	584	627	780	654	502	1510	1329	1300	1190	416	778	2779	751	662	1366	347	877	1185	663	120	896	984	1599	629	815	2248	4	1934	2371	1341	0	3556	40
AAATAGGAAGTGAAGG	2434	955	10901	7	1392	2621	1425	1523	591	887	532	1846	347	674	578	1088	934	2845	426	2483	1081	703	517	710	305	515	2134	607	701	179	1035	962	722	803	561	14	2512	1176	3524	8	1355	43	1786
CGCCTTGCGCCGGAAT	8296	3112	21524	345	4972	3448	8525	2654	2430	3153	2650	1695	3238	1896	1636	2577	5736	3859	4369	1568	1029	8793	2242	1039	3322	2098	1824	3701	1894	353	3829	1907	2294	4484	5390	4976	5386	5908	9122	1105	4735	146	2801
CAAAACCCTACCTGTT	6727	2634	17062	10551	3290	2251	8866	3307	2277	6299	1558	5516	2684	2741	1699	3322	5347	6722	11101	4963	1546	7269	2247	1184	3977	2172	3578	1753	2482	567	3462	2934	2797	3581	1831	5149	10639	872	3104	2038	2245	6166	1711
AGGGCGGCCTCGTTAG	8282	3008	19557	15116	5353	3093	8037	4676	4066	5892	2535	3775	6161	3097	2329	4170	4425	6723	12685	7471	5789	3819	2536	2812	4916	2830	7361	5367	3522	712	4401	4087	5329	6297	3779	12075	7	4714	15080	2025	4931	8060	2704
GAAACCACGGGATTAG	8116	2546	54664	4592	4744	1037	4023	2961	3041	2856	2794	3565	2502	3105	2090	3631	3836	5571	9047	3408	4089	6489	1897	1270	5122	1320	726	2831	2724	456	3158	2025	3030	3547	2237	1889	1184	4421	4469	2407	1693	2860	998
GACCATCTTCCCTTAG	139	24	430	2	436	440	454	99	61	1	3	1	8	57	20	137	4	9	0	2	1	0	10	34	123	396	4	5	2	17	9	57	147	4	0	1	0	5	2052	0	0	0	2
TTTTTGCCTGACCATC	3258	1395	7656	56	2199	1182	5152	1313	829	1317	2446	1032	2043	1033	886	1994	2361	1209	1019	146	645	1961	704	970	2271	779	1877	1876	1116	278	1266	1559	2691	1005	247	1571	2705	9387	3980	2237	2708	3456	1297
ATTGCAGGTCCGTGGC	169	61	37	3	0	1	588	91	2	3	3	2	234	88	67	202	8	534	0	1	3	1	67	83	0	1	1	2	40	42	94	2	190	278	0	5	0	1	4	273	0	3	4
ACACGAAGTTCCGTTG	27996	9553	95108	17518	10532	7162	13407	6039	5240	7996	8324	6819	5677	4931	3690	8009	8797	8095	13105	7073	10158	6082	4357	4099	9457	3455	9913	9465	4766	861	7983	5197	6186	10293	7176	11815	8783	15370	16850	539	7261	19873	3506
TAATGATTTTCCTATA	3017	1079	6789	3028	1929	1008	3254	548	1136	132	1153	1366	1652	1182	839	955	2961	1652	910	9	283	733	1092	817	1196	1216	2406	879	1282	191	1971	1176	1332	1858	457	2320	5078	3686	30	1063	4	5931	2154
GAATTGTTGGGGCTAC	8521	3267	25520	12905	8830	6801	8316	3137	2458	5021	3818	3323	4260	2757	1867	4417	5366	4880	8304	4068	4712	4782	1932	2258	3135	1970	2229	3349	2274	574	4231	3263	2656	4954	3649	12605	2112	6459	9017	2299	5642	5100	1311
ATTACCGCACCGAACG	30596	12312	74211	18017	20868	27413	32478	8058	10291	18034	14038	14371	18330	9678	6227	14168	18029	16339	14641	12135	10764	16943	8408	6185	16369	7113	17207	12064	10249	2042	17065	11626	15404	17939	11473	19561	3689	25673	11647	8663	14411	11336	7690
GCTAGGGAGCTGGTCA	13448	4876	58817	10597	6289	9194	12629	4438	3720	7354	5192	4297	8363	4102	3701	6262	6366	8664	13262	9959	4677	5125	3641	3475	7483	3257	8173	6399	4645	743	4869	3609	8020	5621	3798	2900	5138	15730	15656	714	2886	15430	2916
GTTCCAGGTGGCAGCC	2960	968	5544	1290	325	1611	4721	646	860	1004	29	594	1145	617	552	1116	457	486	36	1100	1302	1465	562	464	734	602	123	478	493	126	1481	721	1107	494	5	3	5309	3595	19	5	0	35	36
GTTTATCTAAGTGGGA	10149	3788	29515	18865	4436	4652	12976	5019	4079	4987	5490	4915	4501	3542	2549	3832	7265	5934	15339	4871	1945	7539	2583	2907	4178	2567	3058	6490	3505	665	4851	3127	5353	5332	8400	5499	3536	8282	6515	2837	4638	7303	5234
GCGCCACTGGGAATAG	1692	592	4876	1201	1485	448	1717	542	384	519	519	301	1510	426	334	320	61	1106	2131	24	561	1536	281	346	700	113	239	866	336	107	814	361	865	533	1812	1135	2556	1918	11522	5	2658	2639	69
CTGCTGGCGAACCCTT	81644	24647	650220	50081	25452	27069	30675	18921	16508	28111	17824	19552	25808	20829	15425	24386	34195	27845	46985	14063	18115	28278	15507	13442	29427	13180	19593	20928	18891	2930	26300	16996	23478	23546	16195	18029	19400	35546	36668	10805	18932	15675	10395
TCTGAGAGTAATAGAG	17819	6538	58390	10945	8795	12271	14088	5548	5054	8776	6960	7348	9227	5153	3562	8478	8074	8628	9363	4877	8370	4462	4253	3996	7828	4531	7264	6355	5017	1346	8407	5345	5779	6962	6609	9904	9346	11670	5900	2353	9345	13551	4984
GACTATTGGACCTGTC	0	5	0	0	0	0	0	0	0	0	0	0	0	0	0	0	0	0	0	0	0	0	0	0	0	0	0	0	0	0	0	0	0	0	0	0	0	0	0	0	0	0	0
GATGGCTAACATGTGA	15808	6582	53634	20843	11222	7943	15356	4778	3105	7342	4970	8461	11449	3895	3108	6373	8508	6552	10075	3686	2884	10984	3878	3505	5349	3270	4816	6782	3978	856	6292	4701	2914	7392	2844	14841	14462	15952	8175	6793	3963	13328	2155
TAATATCAGCTCTACG	13781	5394	19410	13797	9323	11164	17152	4938	5806	9880	7766	8067	7825	5484	3875	6839	7783	10004	19097	11135	5244	7941	5208	3927	8226	5482	5978	10700	5808	1579	7147	5217	9074	8217	6076	10510	15510	16733	10755	4494	5134	11622	4006
GCGTCTATCATTGCGA	126	64	264	2	0	0	0	9	77	169	5	3	3	60	8	35	294	249	4	962	22	10	11	2	0	158	4	4	77	11	0	82	5	108	0	0	2047	1	0	2	0	5	5
CTCGCTGCGTAGCACA	27572	10605	109634	47411	18701	25213	33940	13075	9647	19245	13094	12007	18398	9824	7434	14647	20476	21214	17650	20520	17649	26544	7413	8089	19830	8292	16541	17442	9960	2511	18703	8199	14546	16242	17103	16034	23391	39485	40720	12449	14374	22614	12657
CTGGCGGGGCTACAAG	5591	1904	18745	2388	3061	3402	3214	1702	1598	3458	2097	1953	1558	1377	1113	1619	3857	3569	4667	3299	1168	1175	1207	1275	1872	878	2026	2554	1535	253	2671	2117	2254	2468	6	1223	2	4298	1067	969	1288	3219	2420
ACACTAATATCGCACT	15116	5796	65849	16517	5982	11173	11608	4425	5677	7382	4552	5519	9312	4997	3241	5123	15435	7956	10670	266	3775	8199	3956	3039	8759	3766	10256	11434	5432	655	6981	5394	6989	7920	5626	6907	7625	8372	20732	5320	4020	7636	4944
CGTCGAGCTAACGGCC	2999	1294	293	1319	4326	3394	8189	1501	1944	2613	1625	2519	2191	1370	747	2729	1968	2204	4320	821	4353	2696	1054	1212	2259	936	2845	2359	1675	373	1494	1099	1324	2852	5028	2613	3	3842	10535	9	2	8638	102
GCATTAGGCGGAGTAA	10881	4183	47042	7640	5239	8360	9851	3051	3037	4745	2928	7201	4086	2914	2561	2939	6946	5160	4588	4134	538	5057	2873	2705	4909	1922	6978	5316	4200	688	5241	3390	3778	5508	5028	6507	2328	3278	4536	3095	5689	8801	1367
AGTCATAATAACCGAA	3	0	50	0	0	0	0	0	0	0	0	0	0	0	0	0	0	0	0	0	0	0	0	0	0	0	0	0	0	0	0	0	0	0	0	0	0	0	0	0	0	0	0
GCTTAAGACGGATTCG	14207	5672	35217	5077	11691	9137	15580	6147	5259	8303	6141	6008	7864	4211	3240	7446	5217	9950	9468	7178	7412	8066	3875	3620	8123	4183	8692	8250	4557	1178	7436	6129	6216	7216	9220	4755	12	14685	15542	4889	3438	18678	2828
TGACTCGAGCTGTCTC	1010	367	1886	2	472	4	1	178	3	3	1	5	2	119	97	133	16	444	1	1	3	1	133	124	78	2	5	4	17	25	14	37	725	6	0	1	1	2355	4	646	0	9	12
TTGCTACGGGTTATAT	285	106	596	0	725	6	0	130	101	117	6	20	124	108	86	101	429	9	1	1	18	2	7	98	4	189	267	158	46	17	218	146	336	275	1	1	0	0	2	0	1	2	2
GTGTAGAAAACGTTTA	25910	8951	82599	15294	12222	12242	22707	9460	7183	11309	10541	11343	10377	6696	5234	12099	12178	11813	17301	2578	11256	13757	6522	5375	11251	3795	14275	10179	6489	911	9697	8721	7153	10030	8017	9289	9	21517	34540	5872	11262	11081	1273
TCACATATAATATGAT	138	46	353	0	0	1	0	83	16	695	308	8	194	91	35	184	2	5	1	0	1	0	6	111	1	3	3	0	82	13	2	5	1	5	0	0	0	0	0	0	0	1	0
TGTACTGACAGGAAAT	9172	3325	36490	11048	7348	11311	11791	3774	3190	5247	2582	3565	4045	3058	2406	4341	4468	4488	6264	3784	3030	3031	2458	2591	5588	2836	6424	2867	2967	573	4936	3219	3412	4851	3663	4407	7	6880	12521	5421	4411	6553	3284
CCCCTCATCAGCATTT	11407	4350	5892	17210	7263	8628	13880	4970	5248	6987	4141	5734	7757	3376	2921	5695	9478	11166	7778	8226	8919	5834	3221	3832	5592	2929	6651	6814	3572	1016	5576	4023	4587	7303	3673	11062	3407	19013	30899	1814	1324	5729	4155
TGCAACGCGGTTACTT	5013	1764	23435	5445	2543	1026	4218	1570	1086	2424	877	1965	1692	1489	1044	1977	2638	3721	4880	657	2677	5411	1290	952	1525	747	1856	1935	1315	209	2383	1616	1141	2650	4515	1471	5417	5935	2293	17	5548	686	130
ACGCGGCATTTGGCGG	6825	2422	12604	2754	2552	3780	4013	1909	1108	4501	1254	1109	2924	1630	1300	1687	4409	1843	3785	86	838	3232	1690	1139	2441	1340	3203	3320	1671	293	3195	1495	1750	3444	1004	4340	5562	5003	508	4602	2643	590	3115
CGTCTGCGCAGTGGAC	428	140	629	151	7	5	501	30	230	67	280	317	1096	138	93	57	30	436	5	11	19	1025	162	142	14	284	2651	37	59	47	2	293	309	14	7	2080	0	16	2642	0	0	3	13
AGGACTACAACGTTTT	5624	2364	7018	6927	4200	4407	11733	3140	3234	4470	3960	3479	4464	1981	1913	2893	3276	3998	10033	4780	3128	6347	2123	1819	3639	1522	2221	5056	1934	459	2628	2293	1757	2227	4002	4056	13	5113	6038	4989	228	3056	2724
ACCACGCGTGTCCCTT	9840	3150	54571	7120	4946	4262	5240	2617	2243	5630	4014	3865	5107	2590	2031	4072	4744	5140	11441	9074	1994	7010	2774	1547	6084	2137	3159	3460	3010	462	3549	2603	5047	2558	8458	4846	6	10408	8405	148	5	5984	764
TAGTAAAACGTTATAA	3876	1322	24001	2838	1854	868	2234	1145	1021	1997	1702	1601	1626	1160	1179	1185	1772	2833	4089	48	90	727	1149	1062	1373	1258	2384	1509	977	158	2390	1592	2114	1598	1973	4195	0	6027	4580	1001	5	54	90
TGCGGAACGAAGACAG	6	6	98	0	0	0	1	0	0	0	0	0	0	8	0	0	0	0	0	0	0	0	0	0	0	0	0	0	0	0	0	0	0	0	0	0	0	0	0	0	0	1	1
CAAGGAGTATGCAGCG	841	333	2445	0	456	364	328	38	260	566	988	619	1059	363	77	297	31	568	865	38	1166	63	237	115	215	208	10	88	316	50	469	299	346	774	0	3	0	34	8857	1	219	4	30
GGTCCAGGAATTTCAA	13646	4761	46426	2883	4889	4887	11022	3427	3032	5380	5936	6681	4746	3747	2814	4780	8751	5093	13291	2809	7512	9436	2968	1925	4961	2723	5029	3122	3525	654	5330	3654	3585	5926	5036	6165	149	14993	6464	2939	5487	4941	2142
GACATTTGGTTGGCAT	2920	1198	7337	6252	1894	5861	2641	577	852	1830	875	1658	1462	1004	780	1213	2715	1444	7283	92	142	5126	944	1021	656	1122	1694	711	570	230	594	1544	625	1007	1512	635	2	2340	20	3225	1443	51	1328
GTCTGATAGATTCCAT	5845	2026	19469	7163	3511	5309	4422	2134	1686	1767	3301	3522	2607	1601	1264	1947	2650	4078	7738	4847	1207	3341	1063	957	3237	1399	577	597	1295	239	3252	1500	1241	3091	7159	1572	4	4624	617	2081	3002	5016	193
CCTGTGTTACGGGCAC	77	17	299	0	0	0	0	2	0	357	0	2	0	18	0	0	1	1	0	0	0	0	0	0	130	1	2	2	0	0	0	0	0	0	0	0	0	0	0	1	0	0	0
ATCCGCATATCAAGTC	7838	3123	14543	3113	5946	8979	12199	2982	2151	4913	4577	6340	7130	2740	1951	3877	7207	7277	11259	4272	3641	6838	1921	1698	5351	2690	2679	5026	2995	648	5681	2691	4164	4504	4790	2365	2531	8985	9919	3203	11405	14997	298
TGAGAGTACGTTTAAT	17297	6532	43488	27508	12121	7512	19602	5650	6624	10506	6824	9228	8924	5683	3686	9459	9212	9899	6687	10939	7179	9756	4549	4544	10020	2804	12189	7831	4974	851	7143	5705	5480	8856	10442	6738	54	17224	21924	6236	13986	16767	1168
TCCCTGCTGATATTTC	876	272	3310	3	34	4	1317	577	35	8	155	103	1166	293	118	254	114	677	5	7	1689	18	230	171	189	8	90	751	147	60	77	263	430	783	0	1	0	0	3	0	1	8	10
CGCAACATATTTCTGC	9296	3577	32569	14262	6243	10639	9029	3140	3255	4002	2182	2356	4498	2861	2232	5236	4790	3872	10060	2212	2257	5131	2695	1700	2911	3143	4950	4330	2281	443	4175	3519	3992	3687	2338	5069	11273	7062	2536	5123	200	6452	2929
GGCCGTACTTATATGC	20263	7642	100599	11644	9901	13849	16417	6931	5471	10419	6012	6135	8241	5353	4420	9867	11584	11854	15362	6494	5210	10448	5329	4375	8563	2766	11936	6577	4648	905	6399	4440	5822	8059	19919	13092	3013	16814	16361	2492	3576	2215	1691
GTTTGGAAGGCAGTAC	11734	4653	50938	13398	9050	5064	11942	2839	2660	5517	2903	2666	4042	3294	2304	5383	5345	6991	5502	3463	290	4998	2350	1717	5280	2925	4531	4291	2874	710	5846	4788	3861	4226	3769	6019	1418	14258	2894	3570	5955	6786	1025
CGACAAATGCACCCGC	18771	6160	87236	11701	4946	7133	12671	3061	3056	5330	4682	6605	8454	3982	3290	4998	7958	8675	6647	9099	6091	13112	2950	2881	4971	2858	8464	4340	3770	395	6154	3865	5533	5780	6440	4114	6674	13900	4298	61	7400	306	4025
AATAAAACTCTCGCAC	29021	10135	121070	30583	18472	21968	27225	8509	8398	13939	16781	12770	15281	8456	6788	15044	17330	17418	21746	12760	5052	16890	7637	6983	13628	7640	17200	9183	8542	1139	11946	8993	13300	11567	6878	19859	17595	24623	16015	8842	2643	28943	11612
TTCGGAAGTTACCTAC	13246	5108	61985	17264	7909	6378	13600	3851	4075	4828	5151	8598	7060	4337	3160	6950	8916	7993	15711	3500	5342	11765	4084	3367	7925	3312	2589	5282	4616	834	5316	4453	8463	7282	2174	7457	5167	15295	15385	1231	6067	7336	7093
TGGGAGGCTACACGTT	18388	7154	44681	14796	10770	13676	18760	5391	5766	8299	7961	10768	13749	5094	3943	7393	11877	14719	2868	12670	9240	17807	5121	4520	7382	3883	10089	8187	5576	1291	8013	6339	8229	11157	2823	8572	6213	19335	16352	3885	5803	13900	3549
ACACGAAACTCTAAAG	540	182	5683	3	265	782	437	15	72	522	6	54	533	107	124	102	51	10	9	5	43	361	216	31	125	364	40	12	376	14	601	25	491	271	463	50	0	633	4	0	0	4	5
AGCGAACTCTATTGTA	8071	3463	11767	12904	6005	2884	6970	3771	2735	6586	6098	3126	4540	3115	1784	4422	5335	4236	7090	4790	3207	2222	2820	2669	4140	2111	5952	5315	3243	492	3857	3200	4188	5303	10200	4935	8	5650	8967	14	5807	14192	2438
GGCCAAACACCCATGG	1367	508	4378	7	458	1007	1708	827	475	835	183	79	361	416	216	158	861	429	351	1010	50	79	358	148	413	548	1377	1114	433	71	608	680	525	338	2	1185	196	842	2	3	1	11	10
GAATGGGCAGGTCGCC	41593	14341	134077	24073	15016	21811	38708	12754	9217	18966	9652	12391	21014	10128	7126	15958	19599	18411	25818	6969	12787	18324	6927	7107	14480	7566	16524	16982	9937	1576	15099	10677	12437	16899	8906	26135	9667	36678	34977	13113	16390	14684	5946
TCCCTCCCTTCGTGGT	85	42	505	0	5	858	0	49	0	0	1	0	2	31	14	0	1	2	0	0	0	0	1	2	0	0	0	1	45	4	1	0	1	2	0	0	0	0	0	0	0	0	1
AATATCAGAACTTCTT	3682	1468	7932	3046	3528	1099	4095	1578	1665	2153	4014	1835	1513	1260	1191	2498	6289	2302	3485	43	109	877	1475	1415	2449	972	1797	2326	1625	406	1588	849	2234	3344	10	1036	1	5987	4177	3379	5	7417	1139
TCTATACTCCTACATT	148	55	975	0	873	7	0	6	85	1	0	5	2	36	57	3	309	61	1532	3	12	10	95	84	312	74	6	5	29	2	2	1	226	1	0	0	0	0	0	1	0	2	2
TGACTTTCACGTGAAA	2785	1020	4373	4043	1316	2420	2163	864	330	1143	1429	1606	914	1079	852	1747	507	2963	3039	60	2749	2992	493	594	1148	685	797	1256	946	200	1347	815	917	1944	89	441	3	4041	3808	1764	2857	5198	446
CAGTGGCTAACGTATT	33	17	179	0	0	0	0	0	0	0	0	0	0	0	0	0	0	0	0	0	0	0	12	0	1	0	0	1	0	0	0	0	0	0	0	0	0	0	0	0	0	0	0
GTTGTGATGAGTTCTG	34431	11476	175132	19070	19028	20942	32330	9376	9538	15658	11981	11300	14132	9224	7323	14237	18259	18181	21116	6059	12009	8846	8538	6976	16273	6844	19299	12890	9706	1924	16081	7728	15133	15778	20012	24418	4050	31697	37890	5301	11959	16757	8128
TAACGCCCGTGCCTGA	7113	2642	35811	2585	4355	6688	3801	2353	1627	2623	2193	3234	2507	1791	1446	2002	5890	3133	8587	3259	6198	3086	1772	1584	3488	1331	2853	5768	2154	354	2340	1974	1927	3628	2180	9900	12	7682	466	2182	2395	10683	156
GTCCGATTCGGAAACT	2857	1046	7716	22	1147	76	6775	1022	843	1863	527	1287	2730	971	726	2309	2182	1599	1576	29	1439	1393	633	734	1300	609	276	1082	1042	214	1346	818	1538	2540	2253	1179	0	1461	21	7	2703	25	123
TTTCACGGTCCTTGCA	43179	15188	191144	20233	18088	19444	40868	13543	12895	22026	14281	14332	15029	10798	8436	16765	18796	16645	37137	6678	10317	16521	8307	7352	16414	8673	20108	14072	10051	1936	18394	11157	13456	16282	17181	12286	15981	27108	55105	12764	17115	44524	10604
GCGGCGTACCGACTAG	317	113	782	0	248	7	1	41	106	9	237	12	547	110	41	106	5	232	766	3	5	1	121	120	4	21	4	259	93	20	6	61	304	106	0	2	0	0	1	0	0	1	4
ACCTCATAGGATTTAT	3315	1337	15996	3585	3136	2749	4377	1166	1344	1704	728	1206	1363	1397	834	1917	2175	2242	1091	1425	2365	1178	745	1262	615	1005	1635	1078	1536	220	2348	1216	2655	1191	1618	1062	5	7171	4496	3323	2537	3309	1055
TTTACGGGTCAGGGTC	2289	938	454	2620	3376	2470	7279	1857	2112	2621	578	2189	3127	1146	717	2777	3181	3651	3491	2519	1174	2834	1432	570	2299	1380	688	991	1582	264	3307	1402	2407	2601	1044	2387	4	10657	6108	1743	5248	67	971
CTCGAGAAGGTGATGT	12800	5597	1177	18576	14706	12894	23312	6197	6852	10265	7290	9684	9643	5194	3979	8533	11165	11034	15775	6036	4457	11883	5175	4527	10158	4962	10554	10516	5777	1362	11454	6748	9346	9674	8196	7409	2298	16379	21156	10943	2254	14386	4653
CGGGACCACTCGAATC	14698	5455	86168	14858	6073	4584	11311	3628	3084	6679	3074	4802	4080	2885	2407	5160	6949	5472	7920	3714	3014	6176	2442	2094	4586	2929	3348	3094	2905	601	7184	3241	4737	4614	3658	6881	4108	19432	18571	3319	13204	168	5288
TCGTGATCCCCGCAAC	80	48	52	0	8	933	0	130	25	1	1	1	1	33	7	0	5	93	5	1	10	601	55	0	2	0	4	1	5	0	43	78	152	3	0	0	0	0	0	0	0	0	1
ACACCACCGAAGTACT	18363	6091	71370	15476	8630	6361	18448	6321	5031	6981	3882	7854	6180	4905	3181	7704	10476	9681	9066	8199	2985	8288	4457	3090	9196	3360	9190	8465	5186	628	6007	4781	5566	8531	7495	7253	7	12666	21935	246	3092	7728	351
GCGGACACTCAATAAC	11509	4163	29706	11574	4579	3270	13585	3476	2605	6886	3018	4977	4261	3389	2717	4280	8436	6276	12676	4709	7207	4427	2129	2471	5011	3181	6445	6172	3469	614	4823	4185	4312	5402	2157	6928	18	18151	11370	1736	4028	14229	744
AAATTACCAATCTTGC	24525	6978	169166	22062	10491	17554	23074	6164	6892	8057	7751	11430	8322	6908	5157	10171	7626	11453	11174	4416	7226	13805	5723	4319	9052	4287	13453	10435	7129	1251	8216	6818	8200	10788	5757	9975	12251	14683	12190	2945	3976	7476	3703
CCGTTTCAACGTGTCC	8268	2690	46929	10154	4310	3222	6270	1914	1910	5772	2460	4203	5131	2104	1487	3293	5167	4352	1204	1150	1813	1565	1408	1289	3268	1869	3940	1136	1783	347	3629	2851	3356	4058	5177	1390	4223	3424	4544	2219	6	8401	3674
CTGGAGCGACTCTGTG	1487	489	4521	25	332	814	1849	492	286	941	764	780	357	275	364	1012	673	762	3100	28	56	29	384	323	527	311	435	417	264	54	638	604	299	1045	733	278	1	1233	7	2	2	2224	20
TTTGTTTTGACTTAGG	11856	4688	30668	13659	5388	9245	12400	3718	4436	5946	4685	5539	8687	4079	3185	5615	9929	6316	10395	3372	4066	5734	3129	2984	6188	3762	7648	8092	3959	583	7412	3292	3547	7519	8596	9589	6434	9973	16188	2152	8345	5951	6972
CAGCTTATACAATGCC	1818	554	10786	19	81	1244	2221	267	317	675	444	420	620	320	335	287	2080	679	18	1922	1349	1100	176	266	457	320	846	66	353	49	564	410	323	822	15	1363	4	13	7	5	2	6737	51
TCAAAAGCACCCGCCA	36387	13454	137533	31402	16614	27360	29362	12155	9448	14242	14653	16724	16188	9008	7240	17000	22336	23188	21629	7581	14045	18748	9129	6362	14212	7960	24108	13435	10013	1384	16803	7599	10865	15913	14095	26648	16449	22216	24890	10843	6512	19818	13833
CAACGTGGCCGCATCC	43403	15734	149448	42721	24186	25680	35635	12442	10885	15552	14957	19913	19391	11094	8463	19162	19502	21529	33949	17817	18904	26130	10181	8206	21134	7613	26885	13460	13070	2216	18287	10451	14650	18231	16995	25555	20520	29637	40628	11008	12870	19859	12154
CTGTTAGCAGATACGT	4165	1677	10497	5169	2792	2696	3099	1989	2069	2694	2941	4258	1464	1625	1175	3050	2625	3330	4095	3418	1000	4611	1497	1116	1877	1285	1751	2960	1598	425	3181	1605	1263	2510	1108	2304	7	2464	8245	16	2159	1845	915
CAGGTTTGTCCATATA	211	52	338	4	10	940	5	5	117	0	6	538	27	100	84	10	349	305	0	0	3	2	85	87	6	137	589	11	168	24	79	100	248	207	1067	7	1	2516	14	1	2285	9	15
TTTAGCCACGCGGGTT	91	4	88	8	0	0	0	0	0	0	1	0	0	0	0	1	0	0	0	2	0	0	0	0	4	178	3	0	33	0	0	2	0	0	4	0	3	7	0	2	0	6829	20
TTTATCCCTAGCAGCG	3	4	5	0	0	0	0	0	0	1	0	0	0	0	0	0	0	0	0	0	0	0	0	0	0	0	0	0	2	0	153	0	2	3	0	0	0	0	0	0	0	0	0
GTTCAGTGCCGATGCG	317	103	694	5	237	1792	1158	138	90	309	10	9	7	86	24	578	398	97	10	1993	21	25	19	9	66	49	31	1080	169	26	1	95	490	157	1866	10	0	1053	2	2	0	4	5
CTACATTATCACAATA	47912	13725	353450	36792	21661	20423	40317	12816	10803	16863	13188	21019	20812	12303	9024	19101	23727	20442	35368	11632	15629	17928	9815	9287	19809	7363	19998	12593	12749	2023	18298	13851	15977	17887	20169	32064	10155	23093	59454	18943	22371	31867	6359
CGTGATTCCCCGTCCA	1059	328	5673	2599	14	38	1478	812	318	493	473	950	32	270	259	19	547	44	1310	1	38	6	490	162	851	232	1736	69	326	42	68	79	666	349	1921	7	0	2475	10	5	1	9	19
AGGGTCAAGCACCCCC	8362	3205	24117	5501	6881	2510	10198	2749	2579	3716	4036	4364	5079	2242	2271	4051	7799	6419	4498	4116	1803	7852	1684	1569	4369	1413	5273	3695	2824	631	3492	2819	2149	4983	4100	3438	7	10601	4963	4683	5657	8293	5285
CAGCTTAGATGTCGGT	7769	2675	25442	9418	5029	7202	3767	2548	2512	4310	3786	1824	4064	2280	1857	5017	2823	5386	7374	6435	3638	4399	2128	2025	3631	2465	5394	667	2499	495	3745	3194	5780	3744	4060	2386	2099	5743	4855	5784	4607	11071	1501
TCAAGCCACTAATGAG	11644	4225	55825	6716	5629	6336	5758	2935	2765	5621	3704	5516	6652	2900	1853	3965	3918	4373	3566	977	3304	3701	3095	1291	4735	2783	4271	4286	2666	395	4832	2477	3126	6457	5263	5753	7020	16553	8052	643	5372	4554	4470
CTAAGCTGGAGCCTTA	4598	1629	20410	1367	651	2699	3011	1540	951	1419	1578	1733	1028	1551	1081	1645	1289	2491	35	1118	1181	1760	1847	1246	2474	1190	1715	1041	1221	194	1562	1220	1883	2113	2681	1626	4919	2024	2131	11	2161	55	2990
GTACAGGGGACTCGCT	27732	10680	68258	34652	12246	18680	28765	11917	9811	18739	11363	16128	15340	9517	7456	14554	20657	17149	21045	7588	9160	10707	8757	7552	13185	6935	14884	9956	10722	2263	14835	9117	13282	16777	15134	18225	9486	47116	23835	8707	4109	22895	13610
TTAGGATCACGGCCTT	1791	617	6443	22	465	45	3385	149	604	1067	774	1273	521	501	394	477	2259	504	2854	10	905	81	520	438	678	73	281	153	776	105	1748	402	585	918	1117	31	1	1973	8	2594	2	3419	41
GCCCTACAGAGCGTTC	33446	12225	119681	31700	15336	11247	31943	12004	7663	16209	11649	12059	16969	8881	6965	12351	14388	17633	23654	11729	8596	14419	7811	6416	16662	6599	17233	14478	8778	1638	13382	8039	11097	15379	10046	15683	1240	15960	25901	8867	12164	14982	6088
TCAAAAGCACAGTCAC	1327	454	7135	1925	404	19	477	272	339	10	16	117	1686	421	158	904	1013	321	855	2034	1447	410	378	447	113	54	1432	407	452	32	46	408	376	1037	0	1	0	2	461	2	2	6	15
ATTGCCCCTCAAGAAA	1	0	4	0	0	0	0	0	0	0	0	0	0	0	0	0	0	0	0	0	0	0	0	0	0	0	0	0	0	0	0	0	0	0	0	0	0	0	0	0	0	0	0
TCTTGTGGAAGTGGTC	7263	2792	27802	9789	2299	8103	3144	2942	1781	3014	1875	3465	3965	2100	1213	3062	3244	3421	4904	1800	739	5976	1834	1501	4192	1521	2543	3341	1934	269	2755	2044	2121	2994	3378	1288	5462	9398	9145	2046	6	96	1015
AGGCAACGAAGCCGAC	17969	6131	61184	4948	3680	4743	8257	4310	3290	3543	3045	4998	4216	3794	3009	5867	7665	6042	12340	5041	1767	2898	3481	2717	7131	3409	6043	6196	3941	414	6108	4603	3911	5532	6382	11045	3237	996	6184	822	1825	15669	4073
CTGGTCAAACCAGCGT	6781	2674	30648	7696	6418	3558	9092	2395	1913	2308	3459	2986	6040	2101	1669	2295	3505	4103	3898	127	3272	5371	1350	1613	4006	2342	2496	3863	2429	490	3005	1958	3401	3288	2656	6893	6654	6722	5073	4917	6	8113	200
CCCGACCCGGCCCACT	13031	4676	34803	15295	8101	9811	19180	4198	4282	7467	4780	6849	6659	3902	2552	7358	10679	6340	9291	8395	6358	4661	3151	3677	8001	3333	3961	4627	3640	784	6007	3995	3966	6402	12151	6237	2415	9443	14621	4428	5945	13769	1407
GGTCAGTGGCGAGAAC	12175	4377	30846	10004	4087	9603	12611	3588	3026	6510	4048	5737	5770	3038	2419	4461	5911	7152	9963	2369	3308	4439	2433	1826	6550	1844	7297	3917	3662	558	4895	4010	3328	3042	5036	3778	889	15432	2855	4621	8816	3075	1355
CCTACTTGAGTCCGTT	4516	1626	33439	5897	2059	1942	4833	1401	1238	1816	2456	1819	3062	1435	1110	2181	2661	3250	719	170	385	2881	1640	750	1755	784	2267	3010	1248	288	2384	1577	2360	3909	2073	37	1	3926	64	1438	7	5244	1805
CGTAATATATGAGTCT	6682	2718	15635	14477	4031	7070	7076	3162	2624	4648	4020	4734	6303	2430	1947	3853	5117	4657	4237	272	5915	2792	2352	1756	5165	1734	2511	3140	2367	404	3954	2678	4152	4538	1939	2147	10	8535	49	1968	4814	3173	599
GGGTAGGATGTGTTCC	4786	1922	7689	2016	1967	1777	6382	2943	1335	3657	1347	2532	4110	1597	1422	3048	4126	2656	6421	2014	2577	5058	1300	1419	2472	1216	4515	1878	1693	457	3796	2138	1263	2292	2726	5808	6	2424	24	3490	2443	3188	854
GCTAGGTCATCTACGG	12467	4604	39535	7809	8845	10360	10088	3579	3530	7446	4421	7009	5123	3617	2462	6650	5484	6096	6707	1677	4571	3854	3917	2735	6332	3688	7296	5321	3688	763	5592	4266	3849	9095	5125	2165	6904	14881	13430	6888	2116	5386	1509
ACTCCACATGAACAGG	14255	5717	31824	12763	11037	19006	14105	6053	6970	8437	4364	7526	11709	5573	3519	8296	9140	8265	18895	3758	7752	12871	4668	4577	9405	3432	4291	6492	5626	1185	8575	5480	6357	9730	2760	13561	9197	13806	12967	5304	8715	12549	5752
GAACAGCTCTCTATTT	4925	2052	248	20086	7512	4819	12455	5724	4056	6556	4551	6600	5382	2734	2055	4467	8825	8016	7528	7047	5842	4233	3973	3245	7560	3277	4701	6410	3610	643	5973	4000	5386	6649	7567	4312	7279	14528	9424	6654	13426	5860	3837
GAGCTCCTGACTTCTC	12887	4988	42859	18223	5912	8999	17011	5192	5545	3120	4827	10434	8414	4122	2888	5245	8793	8452	10253	1499	6865	10812	4046	2304	5383	3278	6814	3362	4163	789	4775	4561	8645	4440	5925	5113	12	7421	10498	4816	8790	6888	6708
GGGAGCTGAGTACCAT	2192	1020	5636	2382	1732	3897	4868	802	984	1389	1840	620	608	587	480	1507	2573	1463	3751	1776	47	120	436	550	868	580	2422	914	804	197	762	856	1090	1180	639	158	1	2271	51	5	1204	3085	317
GTGTTTGAGTCTACTA	18966	7537	53745	16587	12755	11794	24828	5672	7368	10693	9765	10549	13181	6528	5077	9992	14050	10466	18727	7832	8692	14693	7204	5886	12800	4382	8429	10288	7559	1588	7700	7669	12025	12016	8903	8415	17692	11311	29708	519	5682	21478	3802
ACCTCTAATGTAGAGG	5067	1930	23017	4302	3665	3156	6828	2061	1914	2943	1083	2897	2481	1763	1365	3969	3518	4036	1630	3660	1881	4857	1674	924	1808	1434	1494	1987	1698	314	2393	1651	1870	2882	3834	1937	2369	7169	7234	160	2290	5336	2986
GCCGCGCCAGCCGCAC	3	1	17	1	0	0	1	1	0	0	0	0	0	0	0	0	0	0	0	0	0	0	0	0	0	0	0	0	0	0	1	0	0	0	0	0	0	1	0	0	0	0	0
ATGATGGCGCAATGGA	10062	3855	22258	5201	5079	6575	9975	3847	3577	4665	3015	4220	7310	3276	2101	4407	6812	8757	8356	7681	6316	4090	2636	3258	5789	2847	6798	6171	3442	591	5062	4223	3901	4412	3600	4702	2244	23799	12983	3207	27	3119	3884
TCACGGTTTCCCCTCA	36728	12811	184292	45844	12671	12692	28187	10627	7858	11175	13261	13320	17925	8699	6284	15070	18636	14190	26260	13060	7693	17855	8301	7023	17696	7013	14154	10711	8685	1561	15500	10094	11668	12808	18166	19735	14748	24423	23610	18346	5487	26749	7836
ATCCACTTCACGATGA	1633	517	7656	1245	239	36	7	180	457	192	1572	87	560	330	305	168	775	601	1170	7	112	10	114	230	441	61	54	199	261	53	231	118	474	112	1	6	0	1565	9	4	1	18	32
CCTGACGTAGCAACGG	5932	2128	31931	9080	1472	5664	4335	1180	1249	2988	1002	1939	2212	1398	769	2593	3382	4935	1388	518	680	1834	834	928	1734	898	2081	628	1371	152	2457	1065	1503	1801	4020	4419	7031	20	1376	2236	6	98	618
AAGTGCATGACCTACG	794	387	155	3213	209	8	539	537	787	844	475	52	598	329	403	480	1119	382	19	18	1098	1573	341	434	970	175	441	866	707	87	217	362	436	884	0	5	2210	6	628	1740	0	16	18
GTGTGGCAGAGGAAGC	3691	1397	13741	4788	1091	2607	6503	1362	1810	1547	810	2322	1966	999	742	1537	605	1983	2934	3649	381	889	1207	1295	1864	959	345	480	1229	214	1287	1332	1426	1771	55	2428	0	5047	5151	5	4	3454	95
TAAACCGGTCAGTTCC	22	12	48	0	0	0	0	1	0	1	2	1	1	2	0	0	3	2	1	0	0	0	0	1	0	0	0	0	17	0	0	0	3	4	0	0	0	57	0	0	0	0	0
GGTAACGCGATAGTTG	129	57	74	0	2	1	14	153	24	1	3	7	232	60	22	169	428	8	3	2	2	427	46	95	223	3	2	3	138	27	192	14	148	275	0	0	0	18	4458	157	0	2	10
CACCCTGCAGGGTTAG	16370	5819	50559	12742	6420	10592	12232	4714	5232	5336	6011	5784	8361	4445	3198	6912	7388	9823	8632	5647	5955	9639	3652	3206	8661	4417	8491	6180	4601	979	8684	5360	7376	7083	7624	14309	12730	17779	17323	1123	3680	8019	2461
AGCAGACTCGCGTTGT	14038	4001	125173	1299	5108	3813	4675	3069	3624	3037	1863	3754	4030	3514	2774	4577	4118	4377	4040	2198	2978	6845	2480	2164	4575	2122	5694	4199	2958	315	4054	2315	4649	4737	4738	1675	1772	264	2530	787	4606	1290	1327
AGCCGGACGGCCCGTG	778	304	1704	6	7	24	1621	137	610	188	881	1374	351	287	111	669	389	600	8	1075	27	647	580	276	344	262	804	103	242	59	455	485	50	435	2	2	0	6	1158	1137	0	12	26
GCTTAGTAGATTTCGC	9784	3661	28683	8580	3706	7466	6570	4280	3259	3226	5330	4782	2557	3226	2227	4698	5692	6516	7388	1181	3034	5701	2492	2260	4738	2913	5802	4418	3061	708	4268	3392	3422	3963	2604	3613	15	16303	8669	3315	3464	11328	3602
ACCGGGTTCCTAGCGA	8751	3207	34542	8686	2695	8709	9581	3609	2933	2456	3461	3091	2901	2451	2264	3445	6218	4337	6609	5416	3384	3948	2366	2487	3507	1991	9394	2541	2359	525	3045	2877	4918	4137	6820	3473	2165	2209	11813	2308	1333	17325	533
TCGCGACCCGGTCTAT	31697	10725	86111	23606	10376	11763	26344	7860	6155	12175	8150	11539	7958	5818	4998	7676	9441	10209	14492	15246	7431	10930	6365	4142	7953	5050	8535	8261	6510	483	9858	6236	6964	10937	6200	12116	10814	33469	16816	16488	12178	17318	2053
CCTCGTTCGACCGTAA	15727	4609	185240	5954	7547	9195	4602	4610	2852	6622	6330	6285	8393	4144	2854	4343	4946	5282	4834	4263	3815	9732	3584	2238	6990	3757	2880	2334	4653	446	5166	3552	2648	6264	2306	1334	1892	4110	6223	1054	1252	5365	1699
AGCCTATTTTCCTGGG	753	306	3665	13	290	837	130	632	247	676	686	1215	335	318	243	317	293	498	445	8	5	15	195	105	650	582	883	2526	209	63	421	369	485	386	480	5	2	2194	5	8	0	21	1007
CACTAAAGGAAGTTAG	7732	2993	12832	14700	5244	8484	6666	3657	3204	3816	4068	6409	5641	3002	2537	5507	5543	6458	7290	1258	4596	4368	2747	2463	4788	2492	6756	4230	4051	620	6254	2841	3220	4933	2324	7064	7	10227	10692	3934	2497	5401	4102
ACGTTATAATCCCGTG	4220	1463	20406	2394	719	4421	4191	950	789	2674	1608	783	1321	1351	1173	1736	3589	2191	2909	73	1025	1445	1328	1016	1373	967	2739	1313	1156	219	2839	1133	2639	790	937	1561	5	3583	580	11	2524	2751	1705
AGATACGTGCAATGTG	3205	1236	13581	14146	3538	2864	6024	758	1759	1344	1535	2424	833	1038	864	974	2555	1074	2408	4298	1558	1176	1075	667	783	501	1125	3082	1249	269	1906	974	1287	949	475	10	0	2994	3733	10	3959	34	435
TTGTTAGGTGAAGATA	407	194	301	0	311	6	533	12	133	271	518	13	9	113	83	235	573	74	5	29	1228	6	248	137	134	33	6	191	54	11	19	115	275	7	2	951	0	0	2	0	0	2	9
GGACCTAATAATATTG	847	364	2725	3	75	5	204	417	259	161	189	438	190	338	185	743	509	791	11	30	162	512	138	156	309	300	209	590	238	60	670	444	330	954	1	3	4187	6	2	1	1	12	27
ACGCAGTGAAAGGCTA	12664	4892	24237	21911	10786	7898	20138	7293	5192	8673	3795	6485	9248	4254	3529	7237	9178	7926	11151	3326	5638	8679	4566	3739	6575	4009	8424	6571	4552	1084	7451	4669	6701	7726	4351	11489	9745	14525	32151	4965	7394	8405	4502
CGCATATGTAGGGTGT	16855	6544	43002	7127	8427	10447	20446	5529	5211	5601	7528	6904	9192	5273	3692	7727	10059	11735	15321	10285	6023	8970	4731	4269	9253	4989	6567	8383	5516	934	7637	5052	7430	11309	3784	8972	9389	16169	28608	1369	5318	14300	4631
TAAGTGATAGCCTATT	7829	2811	29331	9559	5436	7728	4717	2205	1725	2538	3094	4029	4559	1968	1522	1990	5512	5983	3846	116	3439	4529	2564	1215	2895	1596	5046	3730	2003	557	3642	2729	3018	3106	2158	6339	4774	10162	12275	58	4700	3290	200
TACCACCCTGGAGCGA	4946	1647	19943	3551	3035	4437	6297	817	756	1409	463	1672	2623	1276	1197	2408	2284	2817	8152	2781	270	671	1112	824	2814	1553	1180	1106	1485	360	2796	1284	1708	1894	27	4350	7	3254	7619	3255	3	12491	155
CGCACAAAGTGTTCTT	7512	2544	26886	12493	3338	3275	6724	2511	1413	2011	2362	3719	1693	1787	1193	2591	1881	3713	9809	4879	220	1130	926	1459	1590	1611	1436	825	1178	225	2887	1749	2270	2737	5980	2297	3	4531	10078	1570	3594	78	2640
TTGTTGGGAGCACGTC	15954	7005	2310	27124	13718	13673	26348	9013	7032	14367	11914	11292	12966	6099	4543	10741	15340	16298	15550	7084	12308	15474	6841	5587	10179	6174	9359	10756	7759	1862	11774	8216	12736	11276	16834	8688	2831	15961	13188	14325	17087	13425	1233
ACGGGTTACCTATTGG	1961	913	68	4552	4018	4536	4599	2127	1348	2893	3678	2934	2061	932	895	2443	1619	2341	3004	3189	2630	4262	1330	1098	2100	894	2416	1695	1459	335	2265	1796	1643	1832	1496	1365	0	4058	11065	6	8	2799	260
CGGTTGTCGGTCGATG	1159	509	42	137	2723	94	4297	671	783	1766	1005	328	1633	603	530	1380	1738	934	1428	1493	645	811	478	782	1285	544	68	1811	709	152	612	1231	2124	1150	754	1141	1	1325	13	2	0	15	188
CAAAGTTCAACCTACC	12425	4703	30032	5311	5273	5055	12612	3569	3331	6133	5194	5334	5223	3891	2689	4586	7962	5390	3810	1702	8647	10279	3320	2331	4990	3310	3117	4815	3932	785	4669	3484	5683	4647	3334	12481	5	9643	17066	3148	4469	5291	2963
TCACCTTGTGCCCCGT	607	178	4129	1420	15	939	491	208	200	346	111	907	77	215	180	119	20	85	979	5	506	52	33	206	7	249	1519	70	249	40	3	287	188	71	203	972	0	227	7	1	0	2	15
CTGGCTGATCAGCAAG	30399	11679	67535	36382	17310	14283	30085	9736	10966	15384	12497	9458	19372	9067	7165	15024	18731	17394	21164	14927	15972	10019	7603	6303	13618	6952	14791	10378	9196	2138	13891	9524	13755	16841	9669	22831	14256	15274	20403	5764	15448	39816	10078
GGCTGAAAGTTAGTTG	10075	3613	31507	7973	7643	4587	6783	4076	3231	7326	5200	6102	6697	4162	2701	5110	3496	6810	15219	7417	4235	7871	3634	2516	6893	4211	4488	4050	4027	700	6243	3439	5423	5005	4356	2304	4511	11269	8342	3072	6149	9846	5683
AGGCACGAGGCACAAC	8253	3222	14344	15190	6006	6314	12773	2904	3257	5942	2107	3009	5693	2615	2031	4427	6664	4277	6840	2268	5180	6069	2502	2299	5155	2513	4641	4791	2657	592	3868	2780	4375	3577	4987	3155	10465	12214	8621	2009	4100	10119	982
ACGGAACTGATGGGAC	5815	2065	28394	1520	2639	41	3986	1304	1160	2875	453	3990	2103	1615	1087	2288	1861	2577	2755	2186	2044	4400	684	937	1366	476	1467	578	1718	149	2947	1516	1799	2752	1718	18	1	6859	1588	1266	1618	3578	1127
AGTTCGAGAATCTACG	1290	505	5472	3205	6	447	1013	184	133	1571	522	413	176	385	218	376	33	1276	1823	27	19	12	269	209	566	158	87	348	249	55	1390	362	719	472	9	1827	0	1306	2367	2	1969	19	39
GCCGGGTGCCCCTAGG	13070	5072	23215	9077	5761	12181	12062	3873	4306	8524	3689	5985	5237	4655	3145	7666	10315	7852	8450	7114	4525	8974	4267	2871	4965	3704	7804	5733	4640	837	6950	4542	4517	7390	3436	7854	15561	24651	15552	8454	16449	9909	1745
GATACGTAAGACCCCA	2232	857	3847	2325	2734	2219	1907	932	363	1615	814	1707	1724	837	597	1053	1441	1273	102	1949	250	2811	821	630	1584	429	945	1199	745	238	974	620	1442	1009	187	1008	1	17	179	126	462	3400	48
TACACACTGAGGGTCC	7235	2628	35086	6353	3588	4783	4492	2791	1848	4183	827	4029	3577	2076	1472	3525	3872	2334	5530	2356	6155	1680	1835	1555	3397	1781	1921	2194	2052	252	3401	2208	3058	2386	3450	4140	5	3898	4016	4235	706	6018	2357
GTGACCGATGTGTAAT	17804	6266	64558	27621	11209	9987	17841	4547	6062	8295	7051	9263	7782	5387	3678	9940	9716	11846	10107	282	6697	9072	4612	3525	6840	3530	6743	9318	6001	1096	9405	4872	9800	7853	11071	3393	12199	26527	7359	2477	7325	7888	4572
ATTTAGCAAATGTGCC	7325	2632	22592	11527	3651	2172	3920	2293	2055	1878	3396	4618	3926	2781	1893	2739	6747	5352	4914	1626	5528	7614	1768	1950	2152	1303	1647	1444	2723	423	3700	1996	2429	3362	3290	2358	3	15455	4762	5073	7306	5405	1768
ACAGTTATGGGTTGCC	752	215	2582	2110	900	10	7	195	134	8	283	442	10	104	137	1000	26	14	7	8	1070	9	156	188	615	191	7	29	111	67	545	231	288	244	1	1	0	2	1	0	0	6	10
GGCGGAGTATCCTTGG	3716	1373	8115	1092	1569	87	3998	1150	616	599	527	2103	3823	1133	813	1596	2060	2512	582	2228	2888	477	813	856	1103	567	2240	1859	1374	247	2270	1076	1191	1722	2699	3055	3	2427	24	354	2563	3156	108
TTGCCACTAACAGTCA	3048	1196	16207	2522	1757	1195	3327	609	850	1597	1969	562	760	787	576	695	1800	1517	2834	39	1373	791	549	429	1601	294	103	1971	533	229	1052	830	1351	955	49	1296	2778	16	10	1341	578	4773	1238
CAACGAAGGTATTTAT	5275	1769	21255	297	2112	3384	3343	2125	1393	2438	2011	1073	1393	1776	1621	2481	1822	2429	9868	80	2883	2249	1551	1460	1352	1635	6203	3263	1927	191	2206	1198	2445	2688	1961	2277	1	6191	10136	12	1108	1122	1151
TGGCCCGTACTTTTGT	4656	1732	20960	4738	4388	3865	6085	1602	1042	2255	3498	894	1086	1819	1142	2533	3720	4090	5166	75	200	2035	1911	963	3115	1229	2054	2192	1303	380	2599	1576	2818	2888	2318	3968	5	5167	7275	18	1369	3363	115
TGACATGAGCGCGGCA	30909	11291	113253	30399	14356	21409	27321	11655	10308	17054	16642	13878	18545	8479	6848	12366	13897	18669	25840	12342	10095	19868	7914	7340	14693	5632	14135	12628	8981	1900	15838	8132	11969	16335	11039	24295	5535	47496	31304	3386	8100	27945	10584
GCATACTCGAACCGAT	833	310	2932	2432	750	774	589	371	598	261	508	618	465	128	223	159	172	760	5	4	629	7	294	11	92	100	381	89	173	60	1006	566	114	462	0	0	0	76	3	0	1	12	16
GGTTTTTACTGTAAAT	1960	722	5296	4449	1500	1706	2600	551	995	1309	981	96	2020	588	430	874	1098	1482	1259	957	39	275	941	553	898	586	51	41	613	132	486	743	633	254	1292	11	0	2572	280	2270	1	32	115
AATCCTAGCATGCTTC	3053	963	23690	3202	1195	4273	2572	1381	149	782	805	2060	483	689	552	629	1488	2058	1508	2429	1479	88	502	691	854	636	339	2059	1070	139	2200	1190	1319	1974	5095	19	3	14	21	1738	4	45	1797
TGACCGTGCGACCCCA	2220	652	5832	2133	1665	528	2963	931	744	1681	357	239	353	567	340	565	260	1173	803	1024	743	81	539	598	900	245	2741	1110	544	91	1016	311	584	1270	1651	9	3093	2	141	7	1	29	1322
TCAAAGCCCGTGGCCG	19984	7695	60419	28637	10467	11203	20577	7452	5995	7891	5840	9617	7886	5342	3723	8626	9970	10238	14333	3977	6843	12129	5126	3299	6226	5631	13313	7508	5646	733	8253	4961	6265	8788	4594	11043	2622	8882	27290	8688	5269	15738	4527
ATGCGAAATCGCTCGC	1140	425	4818	439	1234	1066	445	177	415	3	70	57	350	162	201	381	1303	627	1	51	31	8	301	258	377	132	1391	532	435	31	198	215	148	438	4	3	0	2	7	2309	2419	14	19
ATAATCGCCATCTGGG	14130	5636	28725	17311	8123	6953	14841	5096	4110	7657	8518	8042	8592	4529	3214	8479	8577	8365	6686	3388	5095	7983	4193	3695	7195	4939	9676	8141	5000	692	6531	5916	8033	7380	6012	11387	2154	11874	25841	1200	6488	15445	3615
CACCACAATGCAACGC	1477	532	879	741	906	761	2272	1002	721	1210	1695	1842	162	733	319	484	2168	1034	1843	52	725	2730	522	451	1555	39	345	669	866	112	939	777	618	452	9	1623	1	564	720	6	1	3291	34
CACGCGCGAGGGAATA	3	1	7	0	0	0	0	0	0	0	0	0	0	0	0	0	0	1	0	0	0	0	0	0	0	0	0	0	0	0	0	0	0	0	0	0	0	0	0	0	0	0	1
CTGAGCCTGTACGTCA	5804	2110	28562	5231	2086	4304	5549	1251	1534	1676	995	1449	1667	1330	1191	1574	1437	3553	8944	2163	1692	3939	987	1117	2003	1481	1598	864	1458	219	1438	1735	1492	2286	16	301	2706	5070	1289	1641	2787	115	899
CTAGCATCGCCTACCA	8316	3015	34440	9248	4983	4064	5761	2059	1979	2060	3646	6311	2536	1501	1403	3108	4077	2247	6653	1008	2347	4621	1350	1343	4305	2153	3982	2011	1699	221	3026	2179	1774	2687	3221	6399	7	4861	2099	2308	4	3172	119
GTTCGTAATTTATTCT	2305	955	2265	1248	2329	3321	4462	997	989	1978	2388	266	1566	662	377	1600	294	1750	818	1099	1450	635	658	713	1532	466	3089	426	681	177	1535	850	571	1766	2012	34	1	642	1303	6	1874	2708	1430
ATCTCAATCCATATAT	744	243	1129	1452	1224	1410	978	1777	1330	1493	1698	2807	3729	768	500	1293	1466	1549	4190	2358	1237	1688	625	588	1477	532	2101	1324	1087	201	1234	709	934	1333	1912	3719	6	1887	6244	3384	3464	3446	784
GCGGTAGCAGTCATCA	19483	6363	81406	14792	9451	14116	23946	4757	6602	5965	6525	6896	8838	4981	3908	5806	7968	8697	15858	5288	11541	15033	3920	3684	8965	3486	7371	9758	4630	1070	8169	5066	6034	6722	4704	14360	11	13646	8534	616	9169	12683	5046
TCTGGATTGTTAAAGA	96	36	252	6	7	0	554	9	0	1	7	15	0	39	10	4	23	0	434	1896	52	20	0	0	1	2	24	1	116	0	123	121	14	4	1417	3	2579	4	1	0	0	1	1
CAACAGAGGGGGGCAC	7512	2646	33548	4954	3547	4107	3776	2532	2268	4834	1448	1738	4078	1735	1520	2281	3179	4936	3303	796	464	5153	1454	1380	2183	1498	1857	3802	1738	390	3882	1593	2458	3458	3697	1218	5361	6794	4996	1288	4398	1687	1210
AGCTAACACGTTAGTA	2052	720	8596	2497	1107	2158	3030	1021	798	402	321	1688	1182	543	459	1476	593	1836	9	31	736	336	827	640	495	396	963	866	543	142	986	931	744	835	4003	12	0	1402	696	2	2105	30	50
CTGGTTAGAGTTATGT	13742	5181	53076	16074	7038	6809	14420	4489	3631	5531	6081	8854	7869	3797	3137	5811	9400	7374	6295	8487	4230	7280	3255	2714	5726	1795	6537	4215	4071	825	6288	4427	5058	7372	7193	8722	11	9265	14276	4052	4308	12382	2325
AGGCTGCGGCTGTGGG	5195	1927	9174	6506	1599	4558	7009	1660	1123	1816	1381	2271	1612	1291	1000	2051	2271	2682	1907	3061	1050	2993	1132	1230	1762	1378	3389	2420	1624	308	3093	2183	2236	3457	1240	7	4	4450	2855	16	1	3019	1930
AGTAACCGTGTTTCCG	4101	1818	293	5146	7364	2081	7401	3489	2217	2085	3548	4858	4146	1707	1369	3734	5557	4186	2375	1407	473	3284	2308	1945	3978	1311	3223	2851	2108	416	3630	2909	3288	3351	13	4432	4707	6346	1001	9	2215	1800	5486
CACTTGCCGCGAGGAT	31958	9302	324384	11675	9730	9367	10315	7750	6199	8317	7235	12476	11692	8359	6078	9707	15163	12468	15667	14505	6405	14183	5749	5616	12408	4895	8156	7677	7563	753	10068	6052	10379	12166	6814	5001	4096	18880	13323	1062	4703	5190	3238
TATTGTGGTCGCCGCA	2274	609	7538	12	554	63	2021	1199	965	998	614	3928	688	518	463	880	469	1293	2236	1502	86	1161	340	161	1633	451	1720	820	800	166	601	731	727	315	5	2	1	498	6	5	2	3408	54
AGCACGCATGATTTCG	461	193	735	3	963	12	0	195	48	818	5	21	25	139	70	403	12	298	1720	9	489	39	234	7	5	101	11	244	96	58	93	89	126	252	1	0	4043	357	2	1	0	7	8
GAAGATTACATCCACC	2	0	2	0	1	0	0	0	1	0	0	2	1	1	0	1	1	0	0	0	2	0	1	0	0	0	1	1	2	1	0	0	0	1	0	1	0	0	0	0	0	0	1
GAAGTACGCCGGTTCC	7276	2397	17635	7010	3167	3760	6547	3149	1121	5523	2088	2597	5222	1964	1378	3895	4414	4280	10095	3588	1480	4347	1498	1638	3345	2335	4529	2087	2412	396	4256	1822	2595	2729	3070	1463	7573	1993	3972	225	3790	3739	149
ATAGACTTTGACGCAG	15539	6198	24355	15805	11532	13514	18464	5976	4868	9390	8469	7732	6628	5441	3593	8579	7170	11388	12792	4789	6585	5239	4205	3776	8889	4522	8520	9083	5667	1309	7039	5559	7122	9133	2157	6513	2663	19149	15114	3590	5994	12972	4275
TGTATTACGCGTGCGC	9674	3586	18850	4160	2257	3908	10099	3170	2846	5039	2839	5399	4874	2601	1817	4397	5651	5041	8628	2268	4080	3912	2464	2196	3632	1388	3684	4075	2587	403	4279	2670	2901	4532	780	2720	4	5963	1570	1148	9370	3348	3849
ATGGGACCTTTTCAAT	7456	3698	17697	13890	10965	10137	19690	5999	6197	12473	8954	8963	14350	4875	4553	11408	12992	12683	12595	9207	11965	11724	4930	3668	10237	6321	11218	10520	5191	1065	11516	8380	8671	12593	9420	9924	333	21521	18849	8545	2654	19891	2328
CGAGGGCGTCACGCCT	39071	14489	169354	37244	18237	16610	34143	8497	12067	16065	10248	14780	21622	10313	8295	18518	17403	19403	32790	14369	7981	8910	7967	8427	15309	7477	17020	13430	10008	1884	15378	11383	11466	15207	22884	21987	5425	37094	30107	15950	12913	21823	9066
ACTGTCATGCGTTCGA	511	159	823	1	7	476	595	266	6	536	3	12	13	134	90	640	157	810	10	9	566	1406	58	80	145	106	4	15	154	48	456	3	9	209	872	4	0	0	4	2	0	8	21
TGTCGACGCCCATGTA	2991	1016	9213	2550	1673	2230	985	733	284	562	977	1808	1171	727	547	749	682	1318	1540	316	1976	1693	524	579	1511	329	2686	1713	1073	156	1933	709	784	1083	16	2616	3	8994	2080	1061	2625	37	1337
GTTGGACTGTGCTAGC	183	72	28	0	1	1	1	51	122	2	10	956	12	79	102	125	285	332	1	2	1	8	59	99	93	71	10	866	77	25	72	64	195	181	0	0	0	0	0	2	0	5	13
ATGAAACGAGACCCCT	6603	3045	7008	11	1032	328	309	283	4	989	8	677	22	179	61	321	1440	526	10	3	826	362	137	99	80	53	544	579	119	40	352	78	1766	263	2913	8	1775	19	2993	10	6	6353	959
CCAACCGTTCTTATCG	14187	3982	148855	6354	6042	4755	5364	3533	2538	6386	2479	4120	4357	3946	3035	6426	3224	5516	6353	4898	2841	7183	2987	2333	6330	3056	4009	4252	3620	325	5611	4859	2760	3210	3944	1139	3	5886	1914	1118	1734	3129	928
TGCAAGCTACTAAGAC	7152	2819	29107	5836	8870	1634	7599	1784	1852	5544	2381	1977	4078	2039	1479	3667	2526	3061	6443	1329	4699	3206	1959	1932	1678	1562	2962	3940	2497	448	2662	2150	2591	4035	25	7070	3576	2777	3333	309	725	74	883
CATGCTATAAGGAACC	35361	14132	77813	27642	23202	18812	37546	14502	11940	18506	17074	12184	20856	10414	8654	14757	20558	22839	22552	11516	10590	16821	9570	8160	18468	9212	18395	13663	12026	2705	18322	13230	16462	17953	20279	16010	17725	24852	38633	22474	15148	44031	8088
CTTTAGAGACGGGTCC	3314	1307	6662	10885	2681	1367	2893	1018	1320	1688	280	2832	1073	1376	1087	1054	3905	3744	1032	847	3498	757	759	802	2102	813	2724	2431	1285	347	1495	1051	1458	2287	460	3488	0	4049	6154	14	1358	2853	99
GCGCCCACACATCGAT	11002	4205	19977	14388	4924	5126	18016	3579	2306	7286	1869	4783	6280	3204	2384	4140	5514	7130	6130	1876	4847	6856	3175	1974	4849	2531	5350	4492	2923	750	5911	3464	5458	4844	7068	3863	7	10864	6128	5414	4216	9858	5337
GGATTGGCTAAGATGG	24501	8979	93640	21955	12610	7688	24743	7709	6413	8225	9305	8089	13649	7341	5846	10216	11366	13097	17362	13706	10204	8613	6258	5426	10886	5768	15281	9806	7696	1189	13413	6605	8679	11949	8625	14386	4643	23808	37119	5130	10763	13546	9576
CTCCGAGAGCACGTGA	12026	4582	34576	10921	5853	7505	9119	2747	3957	4427	4393	4823	3718	2782	2458	6299	8986	7075	6493	879	2200	13197	3617	2652	5159	2517	7916	3401	3226	772	4984	3451	4084	5677	1613	6063	14486	9152	12419	7498	5465	9618	3560
GGTGATAGGGCGACTC	7240	2536	22962	1981	5885	2388	3686	1597	1724	1559	1797	1582	2194	1735	1303	2650	3010	3161	3378	1454	2535	3882	1058	976	2306	1584	1899	924	1634	177	3438	2038	2079	1637	15	4719	2	10368	12841	12	5902	4428	189
ACTCTGCGACGGTGTG	244	65	917	0	1	0	138	106	2	1	3	2	189	29	37	3	232	51	0	1	2	1	208	71	210	207	5	10	77	2	58	169	8	196	0	0	0	0	1	1	0	1	4
ACCTTGGGACTAATCG	3514	1588	6246	6445	4387	2527	4613	1544	2135	2862	2385	2569	2138	1489	1128	2829	2712	2578	3514	5561	4490	1153	1233	876	2555	757	1399	2022	1695	378	2480	1989	2285	2217	321	11	2769	8963	9719	1719	3480	49	1402
AAGTGTCTAAGCCACG	272	138	190	0	468	4	0	51	108	0	7	5	254	87	65	123	559	126	1097	64	11	11	143	181	0	394	12	16	7	8	493	85	7	206	0	0	0	0	1	2	0	3	2
CGCTAGCAAGTAGTTA	992	420	3742	2419	46	932	565	361	323	390	761	35	1351	543	254	1040	734	101	1798	1813	53	650	249	255	404	401	20	555	415	85	337	266	319	107	0	0	2389	716	6	169	1	5	10
TACCCCCGGATTTCGG	3569	1570	5682	94	2807	3872	4880	1946	1576	3192	3008	3595	2958	1661	1152	2426	5433	2545	3382	2403	2962	3147	1526	1275	3275	1216	1994	3667	1798	282	2784	1674	1416	3065	3439	6020	1154	5254	11798	2667	2573	47	87
TAGTAGCGGCCGGACT	6	4	0	0	0	0	0	0	1	0	0	0	0	4	11	1	0	1	0	0	0	0	0	0	0	0	0	0	0	0	0	0	0	0	0	0	0	0	0	0	0	0	0
TTTCGCAGCCGGAATT	2647	854	11320	2705	961	650	1533	1019	457	2270	1058	541	2072	756	432	570	1108	953	2435	30	73	2005	464	495	1419	490	439	438	565	67	911	26	335	357	1478	361	0	3412	5034	5	2640	34	3561
ATGTCGGCTCAGGTGC	2579	891	3921	3543	2010	1338	2341	526	596	1304	249	102	836	729	536	719	677	1425	276	42	74	2517	409	633	1227	705	671	2105	772	122	1109	1724	804	526	1809	10	1	6	3	3863	3	47	128
GCTCCATGATATGTTG	3744	1204	12211	1487	462	10	3215	1009	1031	1232	174	806	1185	826	758	739	1358	2342	4440	725	1492	1635	658	460	800	424	1322	1421	763	77	802	534	1092	901	2373	2149	0	320	64	9	1	26	2535
CTTAACGGTAAGGCTC	14146	4886	49425	8150	6192	3303	11209	6182	3593	6788	6957	8421	6156	4080	3225	7112	8257	10259	14927	1133	5732	6943	4298	3121	8386	4526	6539	5231	4895	819	6323	4082	5890	5679	4570	8396	6412	9011	10252	8254	4511	6744	2146
CTCCAGGCTATTCCTA	18718	6785	80504	16510	12241	12726	17371	6143	6534	10873	4730	6472	10773	7034	4744	8025	11153	13826	18718	7561	4109	12935	4866	4655	9280	4362	10710	5868	6792	861	10848	5837	6843	8947	6721	8154	2174	16162	13346	4181	2368	4758	3021
AGAAGCTATGAACCAG	8402	3190	24723	3204	6797	4173	10560	3325	2925	4869	6245	4579	4906	2901	2235	4775	4323	5116	9528	5284	4598	5069	2132	2299	4565	2158	4535	1514	2897	544	3736	2363	4723	3849	1697	1938	11020	12575	5769	2884	2301	12658	1010
CGACACAGCGCCATTG	172	40	939	0	23	0	1	1	4	0	2	58	2	1	3	2	68	2	0	0	31	0	2	1	0	0	50	3	9	0	1	1	56	1	0	0	0	0	0	1	0	1	2
CCGCTCCCACCCTATT	19477	7702	48622	13326	13731	14120	23082	9737	6204	14582	9324	7759	16280	6340	4895	11242	11489	12517	22237	2559	6230	11158	5030	4870	10674	5416	10138	10184	6900	1077	9642	9871	7315	9587	9883	9259	9056	18293	16464	8542	1416	21638	7038
GCCATCCGTGTCGTGG	9000	3095	28819	6836	3869	4311	8912	2515	2323	3079	1377	5253	2793	2426	1893	4734	5999	4008	5672	1460	6529	3508	2400	1931	4383	1364	4470	3684	2836	559	3014	2222	4350	2835	2288	3391	2097	16622	10408	3227	2606	2320	1037
CGTAGGAAGTCCCCTA	9096	3562	37259	5468	4745	5545	9217	3031	2399	4444	5503	6769	2474	2513	1575	3115	3760	3916	11990	242	2954	3982	1826	1469	3462	1531	2063	3913	2578	389	3320	3043	2906	4593	9316	2299	2813	8931	50	3345	3179	13359	1134
TCCGGGGGGTCGTCCC	474	242	413	15	493	777	1595	170	5	5	119	6	486	161	179	69	13	293	1901	939	30	30	177	8	94	196	159	385	79	28	372	16	22	658	1123	13	0	19	4942	0	5	6	44
GCCCGACGATGCAACC	5758	2363	12191	3126	4025	2238	7901	2098	3815	2456	2086	3994	2868	1905	1605	2626	2676	3528	7239	1087	291	5410	2132	1309	3908	622	4816	1403	1915	435	3283	1577	1938	3667	2348	21	5024	3680	6173	56	6401	3389	134
TAGATTTTAATTGACT	9204	3313	21251	8791	7688	7308	9163	3680	2376	5153	3817	6799	4917	2690	1845	4628	5717	3819	4692	622	1603	2395	2345	1902	4441	2691	6777	3755	2043	339	4584	2947	4624	5311	2164	1488	4998	15124	8491	33	9855	172	1984
TTAAATAGGACCTACA	7948	3685	752	11318	10543	11634	14497	7046	6001	4168	4272	7155	8236	4293	3564	6584	12545	11635	8691	8644	8249	7312	5702	4189	10671	3905	6327	6890	5896	1434	9521	4472	7509	9197	8606	4184	18321	24789	9507	2930	4606	9400	3552
AGCAAGGTATCCTTGT	19470	6590	38057	11461	11849	10003	15616	6637	4223	11082	6596	7223	10085	5595	4677	8336	9320	13827	13275	6668	4568	6248	5802	4514	9166	4416	4923	9125	4891	1108	8982	6021	6928	10024	8879	4227	5422	26596	9339	10962	7247	21389	7419
GGCAACTCCTTCATGT	11364	4680	5621	18494	8492	5710	13069	3528	4045	5342	4405	9815	5867	2738	2875	5193	3734	7001	7964	1804	3173	7355	2732	2550	5709	3072	3745	6716	3293	953	7052	4667	4794	6370	4124	7788	8	9803	5037	2204	2404	15974	4313
CGGTTTTAGTCTGCGC	77	29	39	2	422	7	0	8	1	3	0	184	113	34	27	0	17	4	0	0	0	1	76	77	12	4	436	12	36	8	96	4	7	345	1	0	0	2250	9	2	0	0	7
ATACTGAATCGGCCCA	14522	5491	87457	24391	6837	14007	20054	5631	5774	9269	6814	9825	10890	5501	4967	9903	11909	9907	23350	7501	4876	12061	4688	3840	6358	4689	8793	7876	5724	1345	9582	5104	5815	8362	3803	7985	6257	19875	23149	3794	8119	25704	2942
GCAATCGGCTGGCTAA	63967	19314	375622	55783	31855	40089	56508	19049	15954	25281	19028	25448	20080	16572	11608	24062	29978	31378	34062	16428	14080	28932	13739	11512	26901	14280	34730	17989	16019	3568	25648	17239	22045	29523	25606	21905	17829	47788	73695	10653	24097	42863	20333
CCGGCTTCTGTCACCT	3295	1277	8481	8290	1575	2923	6277	930	1345	2177	1299	2236	2305	1530	994	2445	2686	4866	2093	67	2726	1802	1267	928	1786	1106	2869	1455	1514	337	1864	1246	1071	3271	1218	5634	4	2014	28	17	7	3160	626
TAGCTCGTGATGATTG	8053	2802	24856	4793	4099	4765	10311	2272	2385	5167	4514	5670	3423	2108	1492	3949	6265	4165	5643	146	3648	6687	1863	1275	3239	1550	2068	2632	1827	549	2947	2422	2740	3449	1079	4246	2	4069	8716	1872	2723	1572	1944
GGTAACTCATAGCAGC	14039	5223	36287	14181	7421	7174	16997	4267	4772	4132	6911	8799	6157	4206	3691	6167	8688	9247	12872	9370	6448	7852	3512	3480	7723	3571	7022	5959	5280	853	5455	6093	6169	6892	11464	10230	13	9786	4655	7116	8911	13169	424
GAGATGTGTAGTTGTT	2626	1105	3990	2331	2034	1390	4999	1677	1072	558	888	2960	940	846	750	1593	2814	2102	718	27	100	1355	849	556	1585	614	944	409	986	203	2082	1201	1450	790	5	588	1	2936	1716	8	8	2935	156
CTAGTCATCGACTACA	10007	3456	37752	11400	4332	6150	8652	3337	1877	5971	3320	4625	5669	2368	2016	4723	4819	5205	7065	6023	1699	3764	2507	2304	5515	2124	6166	4352	2773	536	4005	2087	4122	3671	1325	4112	2395	5577	10708	2629	815	10582	1132
GGGTATTGGTCGTCCC	12585	4789	11748	14398	10747	10546	21428	5482	6353	7670	6280	9520	10398	5046	3435	7530	7520	10036	15863	8809	8006	9574	5865	4703	8694	4980	11432	8052	6465	1359	7691	6272	8565	10601	9201	11170	21	19299	9085	2029	9956	16273	6813
CATTCTACATTTTGCT	1	1	0	0	0	0	0	0	0	0	0	0	0	0	0	0	0	0	0	0	0	0	0	0	0	0	0	0	0	0	0	0	0	0	0	0	0	0	0	0	0	0	0
AGCGAACAGTTGGGGG	6499	2072	19146	4444	3477	4447	6716	2272	1515	3890	1955	1869	2150	1677	1175	2406	3552	2953	683	4572	3269	3648	1321	1168	1631	1465	3467	2272	1706	216	2996	1952	1894	2485	36	5344	2439	7754	5222	1957	2760	7901	141
TGAATTGCCAATCCTT	8737	3099	27137	12504	4680	4014	5928	1739	1632	3315	2120	3949	3361	2358	1695	2228	5067	3607	5964	204	4018	3441	2202	1641	3724	2792	1091	3939	2188	327	2739	2175	4179	3035	1959	4943	4	5967	36	1745	2310	3676	3919
TTGCTTTGAACCAAAG	2464	926	4867	2321	2412	3904	2482	376	1241	839	67	701	2163	824	558	1777	2794	1404	2754	875	1999	799	760	584	1133	513	884	835	660	142	725	847	1297	1634	721	2622	3	6494	7153	11	3	11356	515
ACTGCCGCTTACCGCC	7642	2971	31579	5821	5347	4124	8419	2689	1615	1728	2221	5795	1894	2316	1534	4095	4346	3402	9784	410	2985	4499	1878	1239	3634	1393	2589	2069	2753	379	3994	1504	3544	2872	74	8944	4887	3718	36	4819	3475	4732	865
ATCTACGCCGGTACCA	20173	6696	119680	13633	7477	12602	18332	6989	5350	6307	6418	6728	10867	5537	4581	8194	10088	9353	13615	2382	7929	11289	4764	4440	7589	3186	7080	7477	7316	777	7507	4472	8773	10863	3039	6607	1647	7648	9727	2522	2508	2577	3920
TCGCAACCGAGACCCC	12537	4274	55863	8747	4997	6663	11777	3369	3239	5756	5285	3313	4452	2799	2418	4473	3613	6051	5626	4067	8766	2609	2976	1579	4172	3010	1358	4998	3273	448	5067	3277	4232	2610	3148	2315	1759	12423	3061	57	4291	5266	2919
TTTTGGCCTAACAATG	7579	3193	28329	15010	4878	5237	11014	3779	2808	6284	1569	3383	4529	3105	2074	3487	3821	4269	4096	1989	6354	5201	2241	2562	5974	2155	3437	3409	3108	635	3869	2900	3740	4118	6946	2489	6760	7211	11655	5651	7084	190	3878
TACCACCTCACGATGT	17132	6052	69595	19057	6330	17289	13959	5152	4688	7151	5439	10675	11043	4677	3870	6638	10089	9209	11255	5470	4353	5195	3911	3472	7621	5152	8725	5164	4850	954	6746	4144	7402	8440	9062	7320	6376	15599	7437	10569	7394	13633	2984
AGTTCATGCCTCGATG	1136	498	2754	1796	1409	886	1145	436	249	239	175	114	550	282	270	331	104	445	1368	13	687	29	362	387	425	85	89	570	405	180	605	776	1082	580	503	2252	0	3	1711	1	2	12	28
TCATAATAGCGAAGCG	8444	3197	29453	3840	1966	2514	7474	2590	2280	612	1733	4896	2851	1752	1477	3076	5261	3652	4138	4734	1677	6163	1590	1695	2850	1862	767	2831	2197	311	4362	2846	1063	4237	1858	6862	5074	11038	8774	27	1182	11635	871
GCGTACTACTCGGGAT	6633	2317	27347	3868	4489	5673	8234	1499	1283	3369	2897	1714	3536	1674	1066	2423	3386	4194	3127	1454	1608	2762	1398	1305	2851	633	1662	3078	1622	247	2616	1949	1895	3248	3735	3835	6	9221	5431	1674	1423	129	1416
AAGTATCAATCTGACG	4221	1653	6178	3683	2911	4924	7050	1477	1529	2068	1297	4072	6055	1721	1418	2884	1814	1668	961	388	1883	3876	1446	1038	1547	1571	4464	3559	1925	376	3232	1048	983	2110	16	5132	9061	2763	3905	911	54	1044	6077
GCGTTAGCGCCCTTAA	123	49	753	45	67	34	54	62	302	53	45	70	61	42	16	43	85	68	60	63	40	104	47	40	47	67	78	64	52	32	51	44	67	441	20	42	22	11	38	4	14	19	29
CTTCCGTGCCAGGGTG	4861	1771	21867	2132	2579	2460	2631	1575	1368	2357	1657	2406	2726	1540	1052	2516	2524	2349	1828	110	1469	3153	1302	1405	2099	904	1423	2306	1173	198	1924	1393	1454	3546	1396	5243	2	5532	11734	2218	4767	2929	1877
CTGCTAACAAGGCTAG	44716	15240	239387	29487	23593	20272	34505	14320	14270	22903	12499	21632	19699	14309	11507	18626	24617	25865	33492	19872	14721	21140	11597	10705	20910	10149	22075	23306	13819	2118	19398	14297	18171	24420	14697	20971	9936	31935	45392	10390	16139	15289	6778
CCCTCCGCATGTATGA	9227	3597	35932	5259	6085	2941	9538	3652	3328	3408	3014	3905	4006	2568	2383	5872	4851	7067	7679	4700	935	3716	2802	1585	4454	2090	2812	5470	3161	588	4229	1860	4038	3464	9491	3622	3	6672	5719	8241	4032	160	2347
CCATCTTGAGGCGTGG	995	366	2624	2	756	425	34	219	255	276	382	414	390	303	213	577	135	809	2178	20	63	1080	354	90	22	98	242	378	343	52	343	17	447	210	909	13	0	340	21	0	5	14	57
TTTGGCGCAAAGCAAT	19447	8105	17487	29185	12477	14793	25339	8428	6584	13112	10985	15526	10252	7257	5190	11394	13656	17145	14795	10764	9898	17919	7635	5179	15048	5632	14386	10846	8374	1641	11374	8258	9498	13094	13995	15486	15922	8295	28647	2276	14093	7435	10735
TTAGCGGCCTCTGCCC	17332	6579	38305	12271	8191	9170	17998	4667	4306	6164	3249	4718	6822	4743	3199	9239	5944	8069	15710	3037	8385	5676	4772	3858	6730	2490	4382	4886	4754	580	5680	5229	5980	8248	14318	11544	24621	13434	75	286	2978	8170	2826
TAGGTATGGGCCATAA	21694	8381	40444	29839	13363	11998	19216	6922	7072	9001	6253	10605	12628	6857	5729	11107	15490	12132	24779	12169	5079	17632	5599	6332	10342	6534	13894	8046	6590	1388	11575	5966	8193	11953	6171	23846	14	24455	27131	6641	12445	15280	1180
AAGCAAATACACAACT	73465	28213	292027	86376	44829	46896	65898	29162	25362	34569	27836	32956	36701	23782	17820	36649	46262	49052	69726	26355	28353	46176	21572	18338	33174	17856	33681	33005	24806	4251	38268	26920	30807	37176	23463	35483	37531	79219	79944	13863	40765	46539	16845
CTAGAGTGCACCTGGT	1195	487	4210	1853	1109	1605	994	582	566	186	726	796	72	439	300	529	997	632	14	2671	629	490	374	350	286	352	24	107	318	104	393	474	221	396	1836	2311	0	71	4	2	0	7	18
ACCTGACACTTGACGA	17659	6791	24970	13875	19138	13974	19195	5884	6342	10625	8917	9798	12767	5904	4366	10407	9288	10273	12348	4343	3583	14117	5611	3937	7301	4774	6539	7066	6123	1146	9623	4743	7586	9912	5410	8200	2572	29625	24243	8676	3741	8490	4888
AATGGTACCGTCCAGC	4423	1681	13258	5669	2549	2112	3913	1490	846	2813	1392	1603	2443	1188	1092	2750	4566	3505	5610	5579	418	1172	915	1332	2050	997	1862	1973	1135	332	1705	1082	2320	2835	891	8828	1334	6220	4763	12	6	3370	1333
AACGTCACCCGTCTGG	9480	3445	26105	1392	5139	7640	7016	3682	2217	5253	4685	2779	3981	2808	1869	2835	2788	3690	5620	8911	5382	8099	2812	2315	4161	2244	6426	2517	2787	517	5164	3252	3317	6411	3156	2549	750	7747	4770	1599	8	109	1456
CGCCATCTATTTGATG	1813	604	8134	920	100	1988	3195	638	543	420	365	768	726	473	386	1044	847	997	3901	19	416	67	436	295	1175	232	38	631	625	79	541	690	177	463	771	871	4	1344	454	2444	2	22	25
CTATAGATCAGGCTTT	21098	7187	119732	21683	15610	17908	15378	6420	5918	9706	7617	10764	10868	6724	4816	8840	12758	10450	16123	9066	12011	12364	5726	3296	9452	5151	10413	7494	5966	981	7809	6591	7657	8146	10329	4535	11745	20368	10390	4223	3953	3237	4960
AGACCTAACACCCAGC	21456	7425	75324	13082	6261	8346	20336	5905	3426	9307	6946	5360	13269	5375	3860	7398	9662	10196	15790	3854	7318	11889	4484	3918	11247	4028	9293	9199	6426	941	7724	5147	5669	9742	9794	9178	2503	18034	29892	5618	5903	8173	4304
ATGATTAGACTAGCTG	10957	4210	36560	7442	6846	11295	16996	3670	3276	7402	6898	8632	8868	3620	2487	6482	6296	6891	7252	2347	2454	6275	2738	2462	6052	3483	5852	2818	3831	878	6106	5246	3157	6445	4205	8370	2373	6955	7871	2085	8064	1884	2977
ATCCCGCCATTCCGGA	12701	3947	46454	8787	4031	6477	11378	3249	1964	4145	2723	3849	7115	3059	2205	3522	5534	5654	17436	941	3726	3425	2156	2333	5433	2170	2931	3486	3213	579	4836	3401	3766	5773	3871	1749	10	8208	2761	111	4048	9358	635
TCCGCTTGATCTATCA	8809	3298	47883	11561	5838	3934	5371	3971	2543	3359	4607	1292	3460	2245	1655	4193	2473	3985	2969	128	2319	4261	1584	1873	3899	1045	3435	4384	2047	307	2875	2066	3864	4131	3290	7246	9	6660	969	1933	5	7412	145
ATTACCGCCTGGTTCC	15761	5432	51645	8760	5238	6779	13836	3252	3077	6608	7110	6627	6603	4278	2953	6659	5072	8240	10327	7389	3102	8380	3187	1726	6090	2300	7196	6590	3893	411	6157	4018	4751	6373	7070	5035	7	16941	18189	1892	6594	11416	4288
TGTCTCAACGGTACTT	9571	3240	32432	10524	4690	10684	10922	4277	3161	4666	3568	2612	3634	2629	2140	4070	7207	4103	4554	2121	4526	5363	2910	1887	4110	2220	4769	4121	3399	602	4535	3371	3991	3162	5139	9452	4506	5894	9376	28	8704	4549	2703
ACCCCCTTGTTGCCAC	17578	6170	108414	12709	11074	10300	9450	4798	3985	6321	6969	6253	6677	4942	3151	8148	10555	8317	16928	7742	3762	10451	3632	3082	5518	4453	7078	8345	4448	901	7083	4637	6045	9251	7638	16084	3545	12800	6519	7749	11581	1953	4546
GCATCTGCTAGGGCCC	5905	2236	24841	7459	2608	661	4971	1527	836	982	1574	2783	3242	1784	1308	2518	2221	3244	2585	2319	106	1528	1234	1349	2637	1184	1447	2007	1604	260	2680	2088	2043	1684	1033	1550	3	4330	395	15	4	3202	290
GTCACCCCCCACTTGC	4393	1438	15214	1960	2036	1085	4410	1079	540	878	2136	1472	715	1266	1073	2457	1252	2569	1006	3535	931	1496	1100	941	1466	907	1410	1611	981	313	2524	2103	1196	1865	3013	2651	1980	1986	4278	39	2588	3416	2156
ACAAAGCATCCATACT	2839	1005	18706	18	2166	992	2469	698	619	951	1213	902	925	556	518	992	467	997	33	25	117	4522	719	424	1708	109	271	1580	519	53	1215	856	454	533	626	10	3303	2722	8	6018	2	39	303
CGACTTATTCGGACCC	21902	6315	239693	7697	8573	9267	6872	5893	5573	5590	8544	6434	7366	6493	4406	9177	9871	10798	4569	3324	8130	8718	4384	3906	6809	3018	7541	5250	6278	633	7871	5775	5990	7913	2632	4238	16709	16307	8396	3286	1134	3419	2406
GTAGGCTAGTTCAGGT	3937	1558	11503	1221	2276	3120	5712	2063	727	2900	1360	1747	3288	1244	902	2028	1672	2898	2832	1715	5483	157	694	715	1619	1042	402	839	1251	257	1772	849	1148	2030	971	1228	2051	4028	32	3495	2054	66	1007
CGCTAGCCCACGGCTT	27604	9473	124470	26324	12492	25406	27923	7990	8219	9868	12200	10958	10620	7514	5785	11475	19515	15902	25161	12863	5690	14866	7403	4803	12418	7939	14382	10917	7572	1533	9886	7804	12947	13788	13342	10536	10166	27910	24385	8006	9650	17975	7366
TAGCTATGATGACCTT	11895	4464	21139	7098	4263	7877	11545	5471	4828	6233	8068	4922	9439	4187	3533	7895	7643	8719	11012	12113	3460	14550	4415	3073	7090	3364	5131	7949	4190	809	5431	5217	6184	5059	3127	3426	22	24231	13477	4929	5226	9577	7450
GCTGGAGGAGTCGAGG	6095	2416	11279	5359	4965	6073	8057	1992	2123	2534	981	3114	3170	2032	1428	3664	2559	6369	3570	2865	3040	2766	2410	1593	3380	1522	5910	2078	1814	428	2890	2803	2128	2249	6011	1609	2379	7663	6025	1866	9824	2779	529
CCTGCGATACAGGCTA	17440	6150	50916	23463	13854	14949	23017	5590	6328	10274	7429	10328	10829	5776	4898	9507	9653	11610	12163	7612	9475	7279	5554	5735	8705	5741	12655	5996	6852	1187	11551	4882	9295	9894	8859	10706	4850	16065	23003	4214	7403	27706	6032
TGTAAGTCTCAACTAG	22401	7881	89233	21309	11039	15238	24037	7692	5906	9044	8340	9431	10641	6146	4254	8671	12412	10188	27366	6473	5800	5471	5021	4228	11686	4059	7348	5927	6762	421	8492	7738	7698	7459	12251	19251	9625	21432	14656	8766	8753	17581	2913
GTCCTGAGCGAGTAGA	2430	935	13469	2871	248	925	1517	1257	491	2277	1213	1016	1218	720	473	707	921	988	1017	28	702	44	779	466	447	287	897	178	1079	118	1353	702	223	627	5	4	3	3624	4160	1957	2	6638	662
ACGACAACTCCCCATA	750	320	2745	2362	10	549	526	184	328	226	14	909	912	214	177	532	40	318	740	917	727	24	234	97	272	66	1625	35	264	73	450	153	713	878	0	4	1	40	9	3	1757	7	25
GTTCGAGATCCAGAAT	13423	4760	46921	8053	9170	10504	5661	3876	3407	6198	5515	4918	3293	3605	2561	4070	7319	6668	4710	1175	6031	9809	3021	1954	5125	3232	3195	5148	3716	429	6130	3025	4802	4578	7651	14331	1902	23579	3975	6058	11279	3352	3753
TGGCAAGTTCTGTCAA	23645	7053	191075	27087	13264	16413	25995	6182	6468	9570	5186	12275	6883	6119	5387	8735	12504	11738	6231	11509	8446	10222	4524	3822	8124	4082	6698	7351	5702	1302	7016	5126	8452	11261	14422	7914	12664	19652	8675	6159	5788	13851	2667
CTACTCAAACAAAATC	8120	3014	35125	9476	3525	661	7963	3028	2365	3822	3903	2990	4416	2290	1892	3538	5394	5443	6484	3494	1241	4066	1949	1434	3486	1186	1998	3422	2952	466	3402	2449	2455	4354	5682	2538	4	7975	8240	196	3547	7568	7526
CAAAACTCATGATTCT	37325	10806	92998	3494	1508	927	77	409	4	338	366	776	130	149	91	273	2276	1227	163	4	2402	74	42	40	724	69	489	839	101	27	299	159	2021	1594	4754	1523	14	54	61	5572	12	31336	444
CGCGACACGGAAATGA	17744	6936	48353	24575	7350	7028	19736	5677	4352	9231	4659	7350	9302	4214	3430	7704	8637	9000	20146	4088	1889	7527	4796	3833	9348	1987	5977	4739	4789	714	5242	5257	6785	7371	6080	7318	10627	18480	11593	781	5681	4899	7853
GTCAACCTGATGTGAA	20822	6760	124423	6286	7451	9133	11960	4501	4450	6343	6206	6836	10062	4560	3634	7841	8586	11524	9855	7675	5183	12143	3497	3380	9376	3516	6650	4312	5108	666	8640	4362	6013	4368	5062	5263	5768	18612	12990	392	3697	1977	2724
GATGTCCGATCGAATG	3149	1193	11260	1006	1140	1912	3594	793	1265	1622	874	1115	1061	934	707	1352	1121	2452	1083	703	99	3444	991	530	1274	1083	476	1000	1054	196	2066	1167	1953	1325	1006	1202	8	30	2807	576	7	10676	1256
ATAATGCGTCAATACA	303	64	898	441	10	869	11	15	16	5	1	10	16	52	2	10	13	22	3	7	10	14	19	4	5	4	12	11	38	6	7	119	11	13	3	1	3	4	3	4	3	5	7
GAAGTGCATGAGAGTC	4421	1716	16602	129	2992	2938	6546	1308	1724	1103	1303	2123	2466	1240	939	1475	988	3076	2039	2007	3388	6057	984	1279	3538	1500	691	1335	1236	339	1862	1211	1804	1961	2047	3913	2	9468	7398	4387	2458	2849	141
CTTCATGAGCATTGAA	31434	11522	90816	36125	13726	19853	30508	9636	9298	12112	11120	15848	14346	9769	6420	14798	16890	20407	42613	6852	10245	15064	8607	7552	16267	7602	14718	16573	10575	1870	13492	9792	9932	15876	17595	19568	10232	26859	43698	12098	15474	18156	5023
CGGTCCGGATATAAAC	3664	1193	14524	710	620	715	4713	1386	412	4146	1569	1839	3504	697	408	1712	2949	1441	2405	35	4569	2342	689	250	1472	447	1159	1322	738	111	1258	1029	1945	2548	1202	2977	2	3135	1662	10	4	2066	1421
ATGGGAGCTTAAGTGG	1596	640	3835	1260	415	2968	2939	586	501	526	797	1976	859	501	435	194	1484	1319	2146	946	53	524	553	434	961	665	57	990	814	89	222	808	524	1191	11	2629	1	6780	28	1733	2	26	31
GGAGAAGTAGTGGCTT	1121	367	3110	2227	1823	31	2997	95	294	224	578	105	2083	320	292	873	505	1644	6	17	2218	344	257	215	37	387	742	819	374	91	277	541	1379	684	6	190	1	2209	4613	807	2	2530	45
TCTCGGAACTGGCCGG	3770	1395	7875	4558	2145	4885	3864	1166	1176	1036	1293	1003	2026	1285	887	1730	2272	2845	6510	2778	1640	5286	705	735	1350	870	1534	1436	1285	295	1489	1345	1017	1393	348	3504	3	7016	2378	2124	2	3078	4121
GAACGGTTCTGTGTTT	21016	8163	29862	29751	16385	16734	34031	9108	10320	14147	11208	9473	13525	8086	5879	10666	13347	16296	9257	12048	13868	14402	7775	7139	14531	7845	16641	12982	9012	1766	12024	8341	9041	12676	10670	9487	10908	32885	15826	9596	20009	31667	6529
TCCTTTCAACAGCACA	3758	1314	16226	852	1948	4482	4323	466	1264	622	506	2898	1154	898	654	1217	1284	2975	529	59	104	3082	851	752	1670	684	96	465	1088	177	939	588	1435	1098	2481	2411	0	4	707	6	10	35	70
TCAAAGCGTATATTCG	20571	7603	81526	25740	15489	9919	19106	5905	7166	9611	8639	10459	9614	6326	4813	9031	13783	11392	20175	5881	3455	9715	5869	4003	12565	5505	9084	12074	6035	1233	12274	7627	6234	12194	1878	12129	8	26418	33198	5220	5258	9749	6133
GGGAAATTACGACGTG	923	388	3889	2068	438	1876	879	248	10	8	525	847	271	215	196	363	290	880	3	0	4	12	216	126	466	97	20	814	187	23	220	9	18	311	1068	4	0	6	1	3	0	1958	22
ATTAACTGTTCAGCGG	1922	755	3482	2064	696	2991	3183	806	569	1006	866	1046	1330	764	556	1447	1167	1837	1537	905	40	783	471	388	1712	354	1820	1359	966	191	729	881	843	819	1683	3806	5	3153	4575	894	3	7433	79
TCGATAGCTGCGTTCC	15279	5448	58978	20632	6994	11909	12473	4466	4535	6574	7977	10745	7090	4065	3198	9616	8528	8391	17851	2741	4992	7566	3970	2688	6085	4015	9629	5859	4520	798	9048	5963	7852	6780	13173	6402	10	29437	8898	8586	6379	22178	6672
CGCGGCTAGTACCTTC	31866	12021	93853	28980	18196	17622	36085	8875	9995	14624	11855	9807	13854	7987	6984	14811	19145	16123	31827	5078	11269	9007	7101	6581	10212	7130	14996	10527	8285	2068	12225	8856	8971	16191	2604	21287	11079	26911	31098	11062	10345	19069	6717
TGGGCCCTATCGCTAC	6402	2410	15252	7550	5391	2641	6022	2395	2965	3405	4590	2657	5310	2386	1674	3482	3340	3446	9750	2017	2517	5364	2144	1820	3691	2009	3078	3658	2604	466	3490	2386	3463	3882	22	622	5338	10299	4567	3321	2386	132	334
CGCATTTAGTTAGCAA	32208	10193	242253	14893	16936	14353	16351	8772	7065	13558	10286	12350	16215	9690	6731	14294	8675	19432	14904	3341	11235	16115	7438	6545	11831	5913	16490	12321	10406	1290	14282	7737	7891	13252	10789	12841	743	17362	28053	1971	2979	14456	4625
CTGGTGCCCCCTCTAT	42	20	127	0	0	0	0	142	0	1	1	0	1	0	7	0	1	0	0	0	0	0	173	1	0	3	1	3	1	7	0	0	0	2	0	0	0	0	0	0	0	1	1
TAGTGATGCGGACCAT	1028	441	3024	1	80	5	863	272	175	2571	337	52	863	305	228	306	981	498	594	4	404	35	163	227	821	87	1427	19	317	24	137	385	521	615	3	1285	0	1372	6	3	0	7	990
GCTGAAGGTTTACCAG	2416	1071	1099	7142	1245	3873	2266	790	693	2944	780	1649	860	874	614	1493	2886	1578	3607	1631	1769	3788	967	779	1482	567	2038	1187	942	343	1185	1599	1732	2644	1027	309	3	1401	4444	7	4	2767	1285
GATGCACGTAGCCCTT	2791	1061	10452	1253	1930	2790	2819	812	794	1987	573	544	117	414	460	985	1586	1360	3473	1744	1304	2531	346	187	1369	538	515	737	685	103	1148	1157	1466	1104	11	2664	1	13	2808	8	1700	3042	187
GGGTCTAATGAGCCGC	26389	9413	113510	4890	11997	8090	16971	5071	5110	7003	6862	10097	13039	5676	3881	6051	8535	11535	10658	8812	5745	10817	4545	3932	8877	3448	8423	7170	4999	803	6305	4940	7360	7819	7553	9803	128	18920	18326	7413	13022	3845	6270
ATAGCCCACACTAAGG	406	110	4062	2	259	1	191	157	139	8	7	280	38	121	32	305	44	7	645	7	733	12	9	119	375	5	42	10	39	4	216	34	167	415	18	0	1	321	4	1	1	1094	7
GACACTCATTGTATGT	6751	2803	18282	10163	4285	5705	7237	1419	2177	4340	2342	1353	3982	2303	1581	5196	6927	5897	8968	5020	1714	6783	1816	2185	2476	2050	5855	3617	2454	477	3775	3728	2825	3824	7365	6230	9875	5693	5825	1793	6014	89	3628
CACGCCGTGCATGACA	490	183	1432	711	626	384	653	102	110	832	20	15	287	160	94	362	570	580	323	8	6	181	90	122	284	153	6	209	106	2	7	20	275	36	2	1	1	2	1	1083	0	12	8
CAGTCACCGCGTCAAC	17006	6271	52604	6261	9599	16089	14834	4030	4074	8574	4157	8685	8130	4847	3461	7004	5601	7221	9633	6214	5523	10877	2704	2716	8299	3639	7464	6916	5244	893	7799	5106	5395	7451	12621	8927	4735	13395	7616	5101	13773	11923	3413
GGGGCGTGCTACGTTA	15	6	107	22	8	2	15	5	3	0	0	9	1	2	0	1	6	3	1	0	1	0	1	0	3	0	4	1	0	0	1	1	1	2	2	0	16	1	1	1	21	10	0
TTCCAACGTACAAGTT	9519	3411	36154	12296	7727	4987	7730	3886	3011	6364	3376	5656	5125	3286	2156	3908	6739	5290	6375	3135	6321	6900	2892	2385	5367	2614	3562	4044	3542	610	6019	2801	5474	4478	3099	5723	14	7789	16802	3813	2423	7170	1898
ACCCATGATGCTGGAA	17620	5853	133447	15137	7017	6321	13666	4427	3679	6270	5151	5983	6920	4276	2940	6245	8743	4451	11102	2419	5870	7475	3029	3423	7380	3598	6958	4905	3786	536	4957	3919	4863	4755	3971	10864	7395	11230	30103	1476	5155	7232	3401
AGGCGCCCTTGATTGC	191	13	4	2694	6820	2949	9946	2476	1609	6002	2997	4828	4309	1839	1343	3785	6571	5383	10503	3245	1236	4283	1083	1413	5758	1708	4060	4743	1808	172	3427	1984	2991	3749	3709	2123	5	9218	12145	2341	1417	122	902
GTGGGCTCTAAGAACC	28044	9888	165863	26338	13580	15071	27333	9769	9155	12715	11128	11176	13687	7696	5703	12555	18543	16459	20734	13898	9333	16212	6076	5749	12107	6007	11849	9020	7993	1447	11589	7849	9635	13382	13026	23727	2792	29526	22272	6849	9596	4015	6670
CTGCGAAAGGGTGCCC	16522	6609	32297	24055	12722	15031	19837	6620	5940	10596	7267	11388	13799	5723	4533	10321	9550	8850	11026	6303	9645	16765	5641	4367	9970	7868	11380	5583	7364	1516	10371	7736	9073	9722	4372	8843	4804	19887	23903	9894	2429	17511	8650
CGCCACGCGGGTTCCC	29	5	438	0	0	0	0	2	130	0	1	3	0	32	0	1	0	1	0	0	0	0	0	1	0	0	0	0	0	1	0	0	0	0	0	0	0	0	0	0	0	0	0
GGGAAGCTAGCTAACC	5990	2379	16540	14590	3329	3392	3721	1976	1994	1567	2256	1137	3179	1821	1486	1964	3944	3305	2208	1688	2053	5304	1834	797	3441	1069	2064	4222	1873	323	2788	2473	2492	2393	8	2010	7	7479	9954	3042	5	110	2243
ATAGCTGTCCCGACTC	623	196	2193	2483	558	4	7	152	244	151	736	62	13	153	24	48	8	5	1	3	0	0	13	116	300	164	10	3	8	41	137	77	7	165	9	2661	0	4	1	1	1	10	10
ATTCCTTACAGATAGG	3559	1238	19003	6354	1027	1385	547	814	661	1972	1089	183	1677	1155	698	1879	1722	1598	4358	1034	2069	2410	798	974	1424	590	1183	784	1354	214	958	1257	755	1640	2092	1378	3	6060	2032	971	1784	2598	64
TACGACCGACTTCTGT	2228	709	8680	2712	839	725	2318	364	394	498	1257	955	931	506	360	543	1246	917	14	14	1355	1403	348	196	385	469	75	750	498	28	855	510	566	723	11	1411	2	2444	4898	1213	1	3601	38
ACTCGAATAGCCTCTC	3	0	50	0	0	0	0	0	0	0	0	0	0	1	0	0	0	0	0	0	0	0	1	0	0	0	0	0	1	0	0	1	0	0	0	0	0	0	0	0	0	0	0
CAGCTGCTCGACCTAT	12330	4329	51102	4386	2973	6250	9844	3115	2372	1334	2525	2681	3573	2506	1892	3274	2734	3913	8050	5769	2718	6948	2379	1820	3703	2255	3301	3021	2166	353	5353	1964	3000	4244	7611	10811	11400	15029	97	5130	1583	10992	2363
CTGACACGCCTCCTAC	40289	12453	287684	25982	17458	15840	23380	8123	6730	9413	12707	13609	11949	9738	5944	11939	13257	13244	23995	19026	9956	14943	7299	6010	15720	6190	14528	11400	8140	770	12490	7303	9115	13452	6897	13678	23785	9218	12513	2269	2944	7222	5656
CGACCGAGGCGGGACA	13283	4565	38933	11438	5942	8238	10818	4324	2695	3039	2266	4270	6185	3648	2492	5777	8298	6264	8459	3806	4752	3778	3100	2661	5274	1443	7364	5065	3796	656	5057	4036	4447	4634	7223	4097	3744	7613	11461	23	5691	5488	4205
CCGTTGTATCATGGAC	12	7	49	0	0	0	0	0	0	0	0	0	0	0	4	0	0	0	0	0	0	0	0	0	0	0	0	0	0	0	0	0	0	0	0	0	0	0	0	0	0	0	0
CTCCCCCCTACTTGTG	24341	9221	124262	34309	11999	23766	27088	9598	7738	12988	8954	12203	14039	7720	5699	11121	13223	13658	18298	3962	13588	15564	5906	5421	10814	5366	10329	10662	7993	1546	10083	7757	7957	9959	13591	11383	24089	20778	34385	8866	9026	5047	8374
CGCGAATGTCATACTT	67222	22566	185437	68184	37912	56588	64616	25202	20843	34257	23833	33833	36245	20068	14591	30116	35519	37183	35768	18637	19827	34716	17783	16086	32320	16766	28982	30882	23475	3766	32657	24583	29188	35104	20869	20509	25467	74021	67170	7670	28622	31667	12924
CGGGGGACACAAGGTC	8992	3248	42355	2518	3507	4525	8388	2517	1900	5157	3143	2433	3902	2364	1823	3542	4155	4758	8934	1184	4248	175	2094	1639	3470	1242	4541	796	2087	633	2979	1913	3177	1895	2010	30	5	6298	3666	4535	3676	3622	4406
TGTCTGCATAGTTATA	36	18	83	2	16	1	504	4	1	625	4	72	5	12	1	0	36	3	2	0	25	1	1	0	1	0	35	0	0	5	0	0	36	0	0	0	0	0	1	0	0	0	1
GCTCTCTTAAAGAACG	343	138	1530	1183	0	0	3	46	147	2	84	2	4	84	46	64	3	2	0	2	2	358	69	1	1	123	1	2	31	10	105	1	2	3	0	0	0	2	0	0	0	5	0
CCTAACACACACTCGA	3976	1691	3914	4780	3047	1014	4935	1462	1271	3098	2148	2368	2938	1181	1009	2117	1717	2133	5484	1063	4570	3550	960	1251	2471	1297	925	1378	1379	293	1444	1819	1202	2763	1325	1318	2	3169	6233	4456	4207	65	417
CTGCCCCCGAACTTGA	2771	971	6025	4215	2375	1676	4032	425	666	642	865	398	953	654	495	1074	1030	1857	1136	272	43	420	744	492	693	68	486	905	814	152	792	751	707	1304	7	4	1	4334	762	495	2583	3235	1182
CGACTTGCATACTACA	11608	4382	46300	3524	7370	2562	9711	4685	2219	4888	3620	5838	4832	2967	2559	5125	4628	6968	14871	6607	2886	8178	3229	2414	5155	3024	4495	5705	3333	728	4980	4100	4695	5949	629	13490	2	7872	5843	2378	3978	164	2305
GTCGGAGGCCCGGGAG	341	94	2177	0	4	0	1	5	263	305	2	17	2	133	112	40	392	8	0	0	4	0	102	127	141	3	175	8	4	3	2	1	8	261	0	1	0	0	0	0	0	1	5
GTAGCAGGCTGATCAG	13526	4837	57576	8174	4759	5702	9010	5074	4083	7146	3698	2978	8937	3659	2937	6964	8913	7018	10332	1698	5734	5475	4142	3351	5689	1891	3774	5786	3827	768	7409	3927	5370	6522	3995	5542	6927	8830	6744	27	995	4540	1210
CCCGGGGAGGATCTAC	7253	2911	27353	5682	3348	3679	4170	2079	2114	5510	1254	3180	2972	1954	1405	3100	5206	3175	3683	2309	3062	4114	1278	1483	2522	1306	4323	3033	1932	465	2276	2278	3006	1872	3114	34	7090	3524	15445	1831	4098	196	352
TAGTAATGGATACGTT	8010	3226	15892	13030	6190	9346	11961	3987	2998	2376	6207	3818	4028	2974	2552	4284	10506	6465	9211	5819	6045	6753	2796	2689	3906	3395	4120	4338	3323	555	3517	3385	5922	5441	5900	5842	17	8692	6380	4474	3773	216	3120
CTAGAGGTAAATGTGA	32099	12758	118250	47730	21416	27913	43451	11501	10865	15839	10346	18049	17085	10237	8245	13416	19234	19181	23168	14624	10669	18900	9012	7939	17042	9904	22618	12084	10867	1911	15065	12207	12177	15288	12864	27102	883	25626	20817	9352	8403	32481	11303
TGCAACTGGGGTAAAT	5232	1698	29911	2469	3131	1755	3533	1011	1135	889	2777	3615	1560	1812	1198	2890	2348	2145	6288	1070	1577	2492	1186	1225	2365	804	3909	983	1423	200	2483	1177	2235	1752	1459	3152	5	3464	1770	904	4	5736	1813
AAGTGTGCGTCAATGG	11330	3895	31243	10560	4256	7268	9879	4251	1868	4566	6129	6453	8360	3184	2127	4764	5899	7124	8538	3357	1677	5899	2803	2136	5459	2603	3200	3906	2862	531	5400	2641	3709	6073	1670	3783	2452	4612	2962	5564	7	6736	3523
GAGGACGGCTTGCACG	24288	8325	64452	24947	15121	14657	20267	6635	7085	13145	5821	11373	13282	7404	5229	10388	14864	12686	15253	8724	9456	13066	5755	5172	11764	6982	14567	9727	6817	1426	10844	7837	8895	11836	14654	11413	7472	22684	31167	4960	14027	10314	6837
TAAGGGGTTCGTATGA	57	24	166	0	0	0	3	90	0	560	2	6	3	3	3	113	3	323	1	0	0	1	0	0	2	2	0	0	0	0	0	0	0	0	0	2	0	6	2364	0	1413	5	7
GGCGAGTCATTCCCGG	14841	5468	31574	14675	8824	13296	23439	5866	4149	8022	3666	4772	6878	4715	3440	5254	7378	8350	18509	2984	9268	8304	3757	3349	9301	3175	7529	4629	4795	1155	8738	4162	6594	9239	1560	4534	11	15433	9228	2277	2049	21050	508
AGGAAAACCTAAGATG	15574	4977	156207	8034	7524	6889	4780	4462	5393	7235	3329	6739	5424	5431	3792	5319	7461	11240	11133	6743	4168	7614	3840	3292	6592	4501	7627	3771	4912	608	8729	6943	7226	5930	2054	5402	1913	8081	6712	191	2699	1688	3193
CATGCGGCTTTGGCGA	4618	1726	20878	17	3207	2166	4679	1035	732	1846	1953	2521	3325	1288	1060	1507	975	726	3664	1550	979	1981	957	779	3133	1296	2967	2555	998	193	2125	1282	2890	1675	9	1343	3	1888	4054	15	5089	7637	2005
GCCTCGTTTGCGCCAG	1505	563	3425	2128	1666	1387	1737	1044	645	1757	328	429	1538	444	457	1245	58	677	1376	910	46	647	507	693	589	532	1239	54	597	83	712	380	946	743	840	7	1	1193	8	5	0	2541	33
CTTTATACAATTACTG	1694	637	3046	1098	772	1791	1778	431	177	1822	395	211	74	632	448	732	942	916	3181	1993	91	2099	360	618	662	312	362	539	425	110	1507	950	421	913	2645	18	4	1979	8	12	0	65	22
ATGAACCTGAATGGAT	40	8	47	0	1	1	0	0	0	0	0	3	0	16	2	4	482	9	0	0	0	0	1	1	0	0	100	1	0	0	0	0	1	0	0	0	0	0	0	0	0	0	1
GGACGTGGACCGTGGA	3704	1100	16738	3531	1418	3687	3238	542	1053	1551	1992	602	665	887	612	1308	1211	1328	1549	325	55	2683	615	755	2072	872	1279	223	1038	121	1352	1215	396	1139	1515	10	3	1186	227	2155	5267	40	51
CCGGTCCTACGAGGGA	5562	2071	25007	9607	2210	2215	3075	1069	1389	988	868	2573	1483	1322	891	2301	3965	3258	1931	2771	1692	7574	1367	1031	1959	403	2139	757	972	241	952	571	1480	1363	5710	20	7	7329	3174	4064	2	4839	672
GCGAAATTATTTACAC	1577	574	6979	1855	2087	2096	2513	514	356	411	409	1079	1308	395	392	481	766	620	1506	756	1576	1212	238	395	759	265	945	31	610	60	878	325	170	839	5	1464	0	15	5318	1149	2	12	28
TAACCCCTAGCGTCGT	824	341	4296	5	481	8	1018	18	4	4	22	566	563	185	220	138	523	401	2	4	28	1036	203	41	476	112	29	13	276	50	291	12	30	116	1794	9	0	611	3	0	1441	6	28
ATGTATGGTCGAATCC	10	0	53	0	0	0	0	0	0	0	0	0	0	0	0	0	0	0	0	0	0	0	0	0	0	0	0	0	0	0	0	0	0	0	0	0	0	0	0	0	0	0	0
GAGTCGCAATACATTT	10867	4051	49120	4921	5430	5561	6690	3585	3456	5242	3448	5870	3296	3695	2652	5428	7482	7357	12341	2695	4066	3204	3377	1759	5206	1150	6517	4452	3181	668	6090	3140	3547	6977	3845	14576	18510	12955	10399	2596	11048	10408	1217
GATGGCACCTCGATAG	278	70	578	0	4	0	0	46	3	200	1	299	6	37	86	42	7	2	1	0	6	0	43	11	2	71	823	8	37	20	141	191	857	159	0	0	0	0	0	2	0	1	2
TACTATAACCGTCAAT	39329	13580	55899	57431	15127	21545	38255	11883	11315	25958	15002	17304	18964	11608	8657	17703	18118	21477	23114	11646	15853	25094	9536	8117	16370	10881	16663	14770	11382	2473	18286	11561	17106	16541	21694	13450	4521	61610	30164	7791	2835	28816	16791
AATCTTCAGTGTGGGT	1559	576	4086	2301	1321	1842	570	406	552	26	48	597	295	732	341	1086	945	1623	17	29	541	1136	312	587	769	344	1417	84	501	70	1009	707	299	719	2265	1527	2	2210	19	4	2	2545	1279
GGCTAGCTACGAGAGT	18709	6694	75925	6381	8357	7215	15911	5033	3411	7236	3692	4971	6592	4248	2949	5770	9785	8449	11408	5463	1665	10644	2943	3360	8533	3608	6427	7686	4523	775	6816	5875	6107	6229	10283	5202	13302	10020	11600	53	3969	6073	3732
CCTAGTTCTCCGATCT	465	209	1321	7	78	865	1643	375	144	486	12	178	54	132	152	75	10	81	583	1921	18	44	144	8	520	5	3	37	95	40	60	167	100	57	1	4	0	1950	2342	1	2470	3187	24
GCGACAGTTACCAACT	8431	2948	44640	8025	5643	2330	4800	1845	2276	2107	2369	2263	1016	2020	1706	3091	2967	2969	5750	2464	2177	4630	1737	1780	3992	1235	2125	3217	2111	260	2423	1471	5079	1901	2064	4198	2859	2833	10176	20	4337	6582	5663
TTGAAACCCAACAGCG	7768	3145	21074	8579	5601	4489	9701	2807	2346	4387	4022	4664	5449	2766	2065	4248	6713	2114	9998	1088	2212	6630	2511	2199	3761	1059	5639	5647	2896	483	3608	3243	2409	5237	411	770	1286	7806	8442	2873	3642	2794	2881
GTCCACGCTACAGCCG	2179	805	6066	931	424	1066	1491	916	867	1794	71	689	618	563	551	482	832	407	27	25	1349	1359	794	771	1205	475	1345	125	597	156	953	583	543	206	1815	2974	1	740	3515	762	3	3033	2531
GTGCCCGGGTTATCAG	1198	386	5795	2330	1195	24	1464	396	279	438	460	1175	536	425	239	361	367	324	4	10	14	10	381	225	441	395	868	32	351	43	336	616	620	98	4	434	1	9	2376	1	1194	10	19
GGCCAATCATTTAGCT	65	22	39	1445	30	1063	1422	141	186	352	6	11	115	136	189	31	8	48	2185	175	33	836	177	194	1024	145	8	41	168	12	244	277	187	362	1	0	0	4211	1492	995	0	9	2
GCCTGTAATCAGCAGG	2307	916	5080	2558	493	767	517	931	752	2236	322	512	2919	754	551	819	2273	2721	682	18	313	1660	645	386	1478	652	1010	99	977	150	2131	826	1774	1815	2739	1067	2429	2648	7919	11	5	7026	1152
CTCTTGTCCTCTGGCA	2869	991	7000	14	1966	1411	1434	638	468	451	969	1284	1398	610	598	1124	1562	2506	1950	220	886	646	302	672	1539	829	669	1536	532	105	614	919	786	1095	999	5	2569	1669	2269	2322	2375	43	67
GAGAACATCTAGCTTT	454	208	381	328	748	898	1167	102	272	401	11	39	19	263	94	211	48	529	28	779	45	22	260	86	431	301	79	1111	364	8	629	236	581	286	1082	4	0	0	6	0	0	10	8
GGGATGTGTTTGCCTT	1031	506	1870	3802	30	4	329	415	316	334	12	777	49	171	133	263	1232	360	9	11	1758	15	401	69	609	320	63	15	150	34	846	336	520	589	4	1319	0	2534	220	2	0	10	15
AGGGAAGGGGTACAGT	119	32	116	0	12	948	3	3	1	489	4	6	8	40	32	159	313	480	0	0	1	3	81	146	3	6	2	7	0	24	90	1	3	1	0	0	0	0	1	0	0	7	435
ACGGCATGAATGGGTG	10378	3444	35827	5297	4923	4811	10367	2568	2390	4251	2971	4563	2880	2382	1955	4843	5545	3480	3771	4521	3543	5372	2305	2157	3366	1347	6336	3282	2661	260	3702	2793	3416	2641	6209	4582	10332	9807	13266	22	3493	4104	1180
ATATTTCCCGCCCATC	1193	467	4069	0	486	1521	69	110	327	349	8	108	14	274	212	827	828	294	17	8	84	1323	222	421	462	8	131	34	76	65	461	570	350	326	0	4	0	13	5255	2	1	9	17
CACAAAGAAGTAAGGT	1224	392	9077	0	1232	331	324	133	240	4	369	50	599	232	191	14	847	193	11	9	49	2127	369	355	290	54	53	18	198	21	229	8	249	607	1	2	0	239	3	1928	0	10	11
ACCCCTTAAGTAAGAA	25419	8189	146247	19442	10568	11041	17965	7162	6499	12030	7461	7682	8112	5555	4288	6453	9948	13383	12531	10492	8995	10399	5203	4655	8721	3882	10570	6164	5420	610	7828	5608	7831	7411	7295	17846	8281	26572	13268	4188	6352	8148	5630
CTTTGACACCTATTTC	14801	5370	31482	9492	7008	12771	14198	5109	3467	6138	5020	6453	7471	4350	3133	8334	7726	9700	15180	5234	5197	15039	3601	3109	7974	4023	3699	7857	3897	842	5298	4094	6421	8548	4318	10927	2794	7802	14931	158	2868	2978	7239
GCCTCTATCCCTGGCC	35945	12619	95722	40686	22501	20814	29446	10870	10735	28004	14824	14125	15539	10536	7815	17315	20027	25140	28312	19525	17952	15010	8846	7667	13748	8833	12669	16875	11009	1750	18426	9279	12560	17310	18370	11065	20412	20266	17250	11365	8328	7787	6907
GAACGATGGTATAGAG	13954	5216	27609	8948	9045	11018	17211	5741	4068	7996	6176	8427	8892	4606	3441	6714	9939	10436	13114	4875	2518	5096	4752	3397	6941	3222	8752	7849	5060	1022	8392	4332	7204	6937	3403	3748	2461	22690	10212	2098	9283	17232	3304
CAAGTGTACAGTATGC	18895	7205	39341	30217	12241	6964	23921	4868	6221	7620	6791	8730	9946	5248	4012	8361	13838	8706	10949	9372	5644	10753	4068	4321	10758	4639	7190	6903	6010	1125	9463	6794	7170	7072	6105	13568	19	12126	29845	7187	6357	18957	5564
GGCAGGAAATGAGTCG	15727	5699	39939	14091	8023	17846	17578	4726	5079	6943	6053	4603	6737	4651	3263	9738	7323	11410	14016	4730	2442	5355	3208	3059	8574	3812	8139	6108	3939	878	6046	3399	8459	9119	5076	10862	24	17035	21504	3160	6062	9181	2920
GTGTCCTCCGCTGTGG	13901	5539	24213	7887	7558	7507	16961	6823	4751	10248	8596	8023	5620	4736	3471	7693	8261	8984	7621	8842	7300	6255	3788	3207	8562	3661	8490	5284	4083	879	8265	6402	6460	8786	6579	2643	7020	11112	5824	6119	2053	5666	4505
CGCTAAAATCGATGCG	4003	1565	8331	5812	1533	4292	5275	1177	794	729	1226	364	1453	1056	799	1667	2718	3322	5943	1590	1343	887	699	845	2617	1081	2420	1112	1181	231	1690	2419	488	2536	1739	34	2049	2630	4017	1436	7898	59	762
GCCGTCGTGCGCCTCT	23480	8013	92546	12603	9280	13143	19270	6451	4232	10068	7629	7640	8376	5493	4560	6927	9131	9759	10146	8654	3841	13247	4467	4616	6791	4463	15921	9307	4833	906	7514	5942	8552	8499	5638	7583	21087	27663	13818	5987	8714	5135	5257
CTTGGGAGCCTGCCAC	10724	3237	111932	4081	3306	7077	2855	2279	2062	3269	2859	3972	5515	2915	2499	2554	4978	7179	5450	1190	3299	600	2073	1637	2600	2347	2650	977	3235	220	3837	2301	2228	3080	861	3136	1962	3469	1856	2105	866	1793	464
CGCTCGAGAGGTCGCT	1203	452	4909	5402	460	7	1346	631	644	380	597	1042	142	418	234	505	811	760	1780	8	34	14	451	194	928	124	41	647	338	71	725	514	459	266	2683	687	2	15	2766	5	0	13	21
TCGTAGTACGGCCTTT	21900	7753	113739	17192	14071	15715	18290	7590	6504	13803	5632	9273	11067	6819	5326	10669	14592	12228	19020	13424	9926	9646	4561	4445	10244	6386	10455	10636	7105	1094	8880	7083	8634	12220	3943	5257	4292	23671	6782	7800	9978	2899	2983
GTTGAATCTGCTTTGT	2242	695	4862	49	1054	499	1188	705	593	957	411	1759	1627	568	547	914	2087	1223	23	366	24	33	427	315	792	1109	1476	640	486	166	699	1125	1369	1104	534	3468	4478	667	5810	16	2231	98	666
GATGTAGCATCGCTCC	7213	2502	26303	2904	2386	2090	4382	567	1548	887	1600	2246	1658	1602	1176	1689	3442	3887	3302	6119	2281	3248	1457	1622	2499	1123	2305	1853	1598	345	3032	1152	1052	2805	4593	1477	4	7044	4661	3006	3	3606	131
TACGACGTAGGTGTTC	19331	7534	50000	16116	11853	17682	28815	6693	7737	11971	10271	11025	14554	6568	4763	11796	11626	14527	16361	7553	10563	8424	5668	4733	11647	6024	14213	7856	6356	1770	9854	6930	11685	9929	11925	12900	8215	27804	15266	4349	6469	13357	4727
CCAATGGGCTTCTGGA	5	3	35	0	0	0	0	0	0	0	0	0	0	1	1	37	1	0	0	0	0	0	0	0	0	0	0	0	0	0	0	0	0	0	0	0	0	0	0	1	0	0	1
CGTAGTCTGCGATCGT	42321	15126	136516	42854	20812	23931	30204	11800	10377	20388	16139	15825	19507	12032	9567	17674	23000	19373	28434	12113	19731	26290	10180	9347	18411	7487	16891	16172	12136	2268	18241	11006	12389	21571	18382	20671	8738	43853	52378	14773	12209	30767	5805
GGCTACGAGAATACGG	2849	1175	4003	3055	1667	828	1588	1330	891	1957	918	1534	2085	842	667	1664	1429	1548	944	62	1784	1460	966	921	2575	642	2052	1402	1069	251	2212	1207	1075	1154	1099	2089	0	4999	7452	534	4972	37	348
TTTGGACGGAACTATC	8367	2917	28613	11150	4923	4714	5219	2465	1892	4928	3058	3228	3445	2076	1673	2651	2954	4300	4644	1981	5008	2529	2358	1228	3737	1175	4655	2206	2472	400	3398	2211	3222	4331	3831	1998	1457	9581	8366	5310	3031	9887	3028
TCCAGAAAGGTGTTCT	2	2	0	0	0	0	0	0	0	0	0	0	0	0	0	0	0	0	0	0	0	0	0	0	0	0	0	0	0	0	0	0	0	0	0	0	0	0	0	0	0	0	0
AAGCAGAAGTACCCCC	3504	1423	15295	2412	4256	3718	2426	919	1505	1325	1761	4233	2935	1173	884	1195	1812	2935	1492	2013	2226	240	913	806	1390	1346	2189	1500	906	194	1630	1308	2062	1049	1	13	2726	1109	4158	1293	5	57	595
ACGCAACTATCGGGGA	6445	2473	19378	5162	5739	5205	11056	2350	1980	4737	1895	2405	2971	2119	1646	2344	3648	3680	1969	110	1346	4243	1706	1398	4024	1254	1756	1148	1908	392	2863	1790	3360	2258	2964	9988	6	3519	2709	888	1212	1142	4531
GCCGGGTCAAGCCAGT	16572	5766	35229	17144	9626	5700	17354	4287	5135	5788	5937	8487	7362	5034	4157	9353	10102	12762	11515	9520	8180	9364	4727	3944	7438	4059	8312	5605	4979	1326	10431	6154	6999	7722	5064	7466	4948	13603	9764	3457	5608	9809	6580
AATGACCTTTCCTCAT	9785	4035	26801	7614	5296	10595	10838	2495	3031	4702	3955	4320	3687	3344	2234	3946	9673	5736	7225	2246	4340	3584	2774	1970	4828	3612	6948	6710	3041	460	3838	3611	4242	6133	4476	2303	7	7842	13223	2390	6	1703	4496
CGCTGGCGCCTTTCTT	2808	1134	3056	261	2711	558	3851	1095	864	1615	774	1576	2124	947	653	2346	2182	1122	4854	229	2152	3647	932	762	2670	272	1415	2126	1292	221	1224	612	1606	1531	23	8	2	1629	163	25	1	3018	83
CACCCCCTCATGGAGC	10211	3594	47622	9327	6491	5973	10067	3192	2214	2448	3284	2828	3462	2850	1873	4009	7178	6552	6147	3409	3210	3751	1921	1551	4277	2366	3905	3041	2410	418	3280	2796	3019	4486	2233	2547	2732	13453	5525	4468	17	6443	3727
ATCTCCGAGTAATGCT	4453	1688	11109	7806	3141	1037	4460	1732	1762	1506	1011	2321	1713	1690	1260	3830	2625	3096	7718	865	2065	3816	1014	812	1046	812	984	1125	1596	377	1165	1602	2338	2268	973	251	6	10027	9965	1987	15	5694	772
GTGTATTAAGCGGACG	112	45	392	2	0	9	0	8	1	0	4	0	27	71	2	95	0	31	241	5	217	752	54	5	1	0	0	22	40	18	0	78	3	31	0	0	0	1357	0	1	0	2	2
TAGCTAGAACGGTTCC	14092	5394	7562	32911	18304	7072	30733	7912	7183	12835	11764	10528	12746	6564	5614	9872	9627	15017	16628	6101	7334	13935	5654	5115	9536	4807	7005	10633	7295	2045	13047	7860	10545	11090	15393	16042	12343	25530	44444	11079	13829	7869	3619
GCGCGACGGGTGTTGG	3915	1497	6004	3138	1778	1447	5305	1397	1550	3482	1094	678	2705	1228	1001	1937	2938	2235	1061	313	3279	2813	998	1269	2515	753	996	493	869	164	1960	1011	1115	2091	2293	63	1	3745	1982	884	2215	3491	536
CAGCTGCGGGTAGTAA	791	296	2030	4	12	1	1215	179	106	837	1048	497	27	213	147	108	440	212	468	5	21	4	295	23	103	4	32	7	199	42	335	626	169	337	0	3	0	1121	4	0	0	6	10
GGTACGTGTGGGGTCG	1091	412	4032	4	741	1424	667	48	76	796	11	721	103	389	362	344	475	496	1255	990	65	19	549	565	596	226	1308	150	339	64	272	635	408	239	432	3	1	5320	4003	5	976	14	22
GCTTCCAAGTACACTT	10507	3896	41843	15481	6538	8733	10349	4571	3964	6581	3639	4234	3552	3278	2303	6307	5613	8759	6517	4766	7888	5262	2810	2648	4570	2802	4515	2833	3693	707	5214	3930	5328	6104	866	7346	17	15170	10816	4475	11	5782	4044
CGAACATGGTAGGCTT	9702	3232	50822	15465	4294	9533	5974	2262	2757	5527	2600	4678	3635	2573	2184	3324	5575	7007	1538	4419	2784	6188	3026	1989	5404	2404	6058	3977	2887	732	3509	3198	4891	3071	2888	7884	3908	4515	8593	267	7715	2817	3883
CTTACTGTGACGGAAG	47	11	66	0	0	0	1	0	22	0	2	3	2	2	1	1	2	2	0	0	0	1	1	0	2	0	1	2	1	1	1	1	6	76	0	1	0	1	0	0	0	1	0
GGATCAGAAGATGTAT	17729	6202	29333	18786	8137	9357	18092	5379	4667	7496	7257	9035	8364	4742	3673	6043	8564	9820	16050	1917	6668	7058	4743	3570	7159	4153	8452	5515	5244	944	8480	4471	6787	7804	9354	13471	4856	25330	10843	4364	2522	24713	4934
CCGCTCATGTACCGGC	12443	4283	25691	5983	8580	9368	13593	2827	3779	7326	6657	4243	6023	4044	2555	4968	9075	8900	16920	7511	6340	6356	3015	2787	4377	2796	4456	7231	3882	476	4966	3788	5632	6103	2348	9696	6	6421	11406	45	3156	14454	331
AATTACTCAACGTGGG	224	101	170	1	172	1	281	8	120	70	203	15	572	129	84	3	400	116	1544	9	16	9	157	6	234	122	7	8	67	10	477	3	353	191	1	7	0	0	0	782	0	5	2
AGAATGCAACTAGCGA	8729	3552	9576	15107	4827	3671	12030	4187	3635	5162	2543	5587	4406	2942	2108	5083	6048	5998	6260	3546	4623	3291	2567	2089	4796	2957	5034	4369	3253	698	5038	4409	4008	4470	6370	11720	3	3843	2283	738	5979	10333	6140
GGATTCGAATTCCACT	6501	2520	10638	6903	5901	1947	4905	3541	2220	2433	1369	773	4268	2489	1455	4235	5091	3626	7095	5667	2809	2199	1410	1393	2311	1282	4390	3063	1813	312	4072	2575	1436	3669	3251	2372	2862	5226	11490	2586	2734	1470	124
CAAGGCAATTATCGCG	12767	4321	45861	16177	5954	4405	10527	3371	2985	5465	2467	5005	6585	3021	2128	3754	2995	7081	4946	10357	4917	10230	3121	2244	5952	2087	4139	5727	2896	702	5934	3813	5542	4270	5308	5064	1830	7066	18496	3257	8888	8253	4754
TTTTTTGCATCCAGAG	6348	2282	10686	4282	3611	2960	6506	1960	1566	1885	1765	2235	1769	1926	1256	2100	3397	2539	1927	3203	1815	4881	1765	868	2495	1126	4342	4208	1464	297	1795	2709	1469	1181	2307	2598	5455	1872	2344	21	3693	5844	1230
GCTGGACACAGTGGAC	3004	1115	4486	4443	748	988	2181	1100	1172	1694	1092	700	2245	613	627	635	1061	1199	1983	34	59	671	437	256	1040	1179	1410	1556	451	147	728	962	972	1143	15	2262	0	2777	29	7	450	34	59
GAACAGCAAGACGAGC	20652	5763	179634	3529	6381	9302	3082	4526	4715	6483	3571	4469	3627	5388	4486	6835	5443	9277	11021	5418	8164	11314	2971	3427	5270	3058	3420	5266	5291	338	5756	3288	3885	5473	7200	2796	2198	6118	5426	797	5607	1699	1136
TTTCAAATGATCGGTT	1142	419	2868	5	23	350	1038	214	260	498	56	79	246	325	332	1048	1244	1205	3264	20	87	958	247	370	530	114	394	177	625	84	474	187	806	602	0	8	1	1139	14	1	1280	24	2582
GTGACGTATTGTGGTA	28995	10291	94219	23669	18573	10142	30482	10643	8678	14289	7889	10358	13729	8704	6099	14549	17052	19735	19203	6492	10509	17417	8591	6532	15523	6224	13588	9283	9936	1593	14600	11111	11297	12210	14252	19332	7428	31813	12536	12610	17111	23365	5883
ATGGGACTTCTAACTA	3609	1530	4067	3747	2046	3566	4087	1712	1907	2342	2141	3590	2270	1537	1333	2702	3284	3170	1491	374	4165	6553	1439	945	2920	1311	2828	3399	1750	273	3026	1721	2557	2167	3644	5273	4277	9587	4592	1185	7	2562	3946
TTTTAAGCTAGGGTCT	762	317	2242	2	785	836	892	358	372	1356	24	1418	45	284	240	581	566	1303	145	4	670	10	242	268	403	196	441	155	181	44	91	9	699	241	0	2	0	1	7	1166	2	26	18
GAGAGCGCTAGCACAC	32197	10689	224958	15392	15567	19942	20414	9105	11952	16471	11154	13004	17359	10374	7919	12212	14373	16625	34015	11433	12466	23287	10113	7534	14036	8065	18991	14229	10468	1483	13558	8487	8960	13601	10418	10591	16294	20774	25519	7479	5351	9403	5843
CCAGTCTATACCGGCA	16542	6560	26594	12743	11541	15221	24451	6481	6950	8987	6880	8473	9894	5270	4424	8974	7121	13086	22744	5295	6363	8126	4437	3977	9932	4874	10973	8460	6920	1245	9165	5584	8319	10821	4253	5372	2077	24213	18790	4520	4144	24192	3955
CCGCGCTCAGAAACCG	3971	1437	16018	29	975	14	4592	295	725	2146	1415	1757	765	917	696	452	679	1394	39	2620	1193	2157	695	417	1251	940	778	1177	1038	116	366	972	348	177	1010	16	0	3864	29	6	5266	28	58
TCGTCCCTGCAGGCTG	2550	766	8865	14	1342	962	3060	1130	282	621	875	1162	1427	727	536	1621	736	1165	458	829	878	647	608	335	838	624	1900	537	489	149	968	1058	385	933	944	5	0	3229	18	9	8	29	1215
TTTCGACACGACGCGA	254	94	179	1987	247	7	545	13	15	626	10	88	538	128	138	128	16	543	5	1	4	1	92	115	434	278	9	12	194	54	306	6	620	248	1	303	0	2	0	1	0	5	5
AATTGTTTGTTCCAGT	281	126	398	13	39	5	1	213	262	2	5	9	18	188	24	386	10	104	5	2	688	16	82	118	2	8	11	899	59	31	211	5	10	545	0	1	0	0	2	1	0	2	7
CCGCCAACAGGGATTT	4934	1975	6958	2233	3299	3782	4840	2531	1421	3227	2429	1901	3029	1921	1365	1998	2721	4044	3226	4247	217	5966	1281	1360	3205	1219	4442	1678	1998	459	1885	1904	2151	2866	2453	1263	2707	2033	27	2058	2311	141	107
GCCCCTTTTAGACCTT	10949	4174	36376	9119	7910	9571	13225	2931	2786	2593	3642	3744	4120	2853	2457	4585	7006	6069	10147	608	6084	4709	2791	1588	5788	2394	5346	4383	3194	683	4394	3631	5364	7786	2122	7026	13	9301	14538	5832	6789	15672	1490
CTAGAGGGACGGGAGA	52626	19130	215426	55589	27125	36090	49788	14913	13238	27709	18902	28415	27577	14880	10553	21691	29440	24522	42751	13787	19447	27117	12575	11506	21101	11685	25645	21375	15272	2356	21014	14354	19805	20199	7146	20397	18422	42837	41556	13410	8918	34291	13716
GGTGCCTCTAAGCCGG	412	125	1097	2296	0	1	732	16	27	505	138	11	9	147	34	139	612	23	23	19	14	1431	177	93	192	46	3	6	29	0	2	205	5	76	1	1	0	0	0	0	596	5	4
TTTAGATGGCCCCTTA	17925	7041	35733	28030	13428	20093	20733	7703	6387	9866	11589	9683	6869	5619	4952	11307	16737	16082	15553	9846	6631	7060	5912	4752	10382	5352	14303	11112	7672	1493	9613	7996	11322	12103	4649	7234	7047	24469	5164	9189	5454	8993	5502
ACACGAGTATAGGTGT	4353	1838	5021	4930	3065	2191	5533	2555	1644	5565	2873	1476	2784	1427	1393	3515	3812	3880	2937	1918	928	8698	1782	1149	4403	1726	4901	3142	2499	383	2482	2894	2325	3049	9180	3275	2	4331	3121	18	4870	2855	1597
CTTCCACGCCCACTCT	4798	1902	8132	7660	3954	4704	5942	1618	1357	2862	1054	1843	2890	1258	964	2179	1936	2275	4067	5834	2410	3650	2305	1059	2210	1537	2094	1076	1555	376	2362	2197	1908	1158	7	53	10136	7260	7844	13	3313	8381	1660
TAACGGACAGTTGATC	6159	2210	20752	5812	2716	1905	4457	1248	1532	614	2924	2701	2656	1778	1278	2153	2927	2722	6857	5799	2184	2272	1514	1216	2328	1351	1854	2299	2202	207	2111	1820	1764	3196	12	1748	4	6260	1346	2601	3	3314	115
AAATCGACCAATCTAC	107	34	229	1	63	1	1235	4	2	2	1	700	7	11	36	1	6	2	0	0	4	0	0	0	0	0	0	1	85	2	0	2	3	179	0	0	0	0	0	0	0	0	2
GTAACTCCCACATTCC	8883	3379	23386	6676	3967	7292	9786	3048	2961	3686	4486	3999	7153	2785	2232	3545	2700	5395	5949	4027	2381	2749	2672	1974	3561	2644	4222	5161	2822	538	3486	3544	3829	4144	933	3615	8	9917	8598	3099	5992	16652	3582
CAGACATCAGGTCGCT	38338	13003	155317	35263	15589	18792	34501	10007	8643	16441	11223	18286	13036	9316	6650	15144	15782	14361	20158	11602	20317	12217	9065	7253	14557	7245	16636	10836	8873	1625	13721	10535	12244	12632	14669	7607	8791	31676	12830	16372	14426	23122	6605
GACATCGGGAACGCTG	13	0	0	0	0	0	0	0	0	0	0	0	0	0	0	0	0	0	0	0	0	0	0	0	0	0	0	0	0	0	0	0	0	0	0	1	0	0	0	0	0	0	0
GATGTGCACTAACCTA	18136	6502	83037	15339	8806	4159	20251	5339	6396	9216	4220	4870	8528	5100	3798	4601	6908	9881	15304	2223	3374	9762	3671	4268	8350	3148	4788	9351	6086	1205	8692	5612	5761	9273	4138	24230	11164	18709	14504	6818	8776	3806	8787
CGCTGCTCATTTCTCT	16369	5918	38151	15925	12011	15347	16523	6579	6899	7936	9473	8046	12432	5756	4193	7961	9550	13428	12977	11425	11537	10843	5645	4336	10364	5453	10036	10452	5462	1288	9228	6451	6902	9743	8751	3053	5968	10458	26914	7614	9827	7554	4054
GTCCGCTCGCATATTC	20129	6727	84010	22744	9973	8679	14001	3626	3887	8936	2338	5620	7450	4268	2924	6673	10416	8011	7935	7786	3208	11785	3097	3198	7849	3944	7878	4179	4201	496	5941	3557	5258	7154	2510	6917	5242	15973	13722	4075	9241	7818	2353
GTCGATAATTTATGTT	3259	961	33351	9	1732	3169	1097	1504	440	1986	1092	1187	1597	1087	833	897	2148	875	4159	1257	1231	838	779	430	1599	396	1923	1125	928	87	955	841	579	404	1182	1580	1	1405	2526	240	4	1212	353
GTACAGGCCATTCCTC	11608	4301	67411	11608	5033	4794	6884	2477	3090	3523	3347	5226	2177	2818	2095	5144	6452	6758	1503	4464	4164	9804	2506	1648	5766	1353	3491	5314	3734	444	5343	2649	2814	3490	8317	2564	8273	3688	7443	4960	9	10492	3398
GTCGCACTTGCTCTGT	25104	9247	84664	27635	13722	13825	23166	8357	8137	12963	7101	10867	17490	7557	6613	12502	10879	14681	15640	11779	5166	14018	7735	6300	12461	7036	9593	12413	7595	1796	11663	6613	10278	12456	15778	10244	5045	14600	31238	11437	10353	22981	7023
TTCGTTCTTGCTGGGC	7028	2463	27924	4804	3862	10278	6630	1741	2024	3880	970	3509	2258	2134	1319	2652	4726	4563	5559	4177	1825	3294	2074	2155	2864	1963	4897	3357	2388	482	3371	3261	2737	3662	5183	2632	7	3559	45	2939	8424	7267	3421
TAGGTAGCCACTACTA	603	218	1438	1	942	910	630	342	120	4	63	89	297	167	147	213	531	600	2	3	72	8	15	221	176	134	79	181	123	24	272	447	341	244	0	1	0	0	2	0	0	11	13
GTAGCTGGTTTCCGAA	894	367	2722	855	942	32	1253	242	173	1447	106	39	674	337	169	428	470	665	847	4	17	60	64	115	589	592	31	97	236	78	146	237	508	475	12	0	0	2261	18	6	1	3330	658
CCGGTTCGTGGGCGGG	12506	4718	51996	5141	6502	2952	9990	3170	3239	4020	4599	7341	8473	3161	2412	4324	6442	7421	11147	4790	3063	7990	2518	2728	4422	2866	3490	6505	3169	479	4178	4316	5291	5469	7850	1471	8	10474	9139	2245	4801	12342	2861
GTGAGTGGGGACGCAT	5947	2256	20451	5154	3820	1539	6111	2056	1358	1312	825	2131	2562	1643	1165	2608	2037	4939	7363	1265	1785	3289	1579	1010	2662	1210	3455	2024	1577	308	2703	2173	2437	4889	1116	4116	1	6883	10729	132	2514	2701	147
TCCGCTTGGAGTCTCT	21486	6919	192824	16687	12997	8686	13238	7625	6021	9338	9043	9182	10247	7738	5179	7774	13202	15118	12918	6848	8817	15997	5797	4963	10082	5091	9837	7479	7205	918	7215	7087	8115	11467	3914	9064	6109	10422	17091	4911	4743	5444	4122
GGTCCGCTTAAACGAC	962	418	487	1606	485	1317	501	402	626	182	26	576	468	268	182	761	231	492	917	1429	38	85	269	221	872	250	505	1010	305	73	311	105	568	495	984	3	1	881	6	4	0	7254	40
CTTCCCTAATCTAACT	8693	3661	20628	8846	6909	9863	9575	3352	1917	5800	3319	2775	5374	3086	2511	5906	7181	7157	8433	4506	4245	8216	2583	2612	4946	2614	4032	6808	3997	480	5145	4650	4322	4959	5993	48	4756	10288	13194	8919	3667	5795	2132
GGGTACAATCAATCTT	1771	723	8028	1089	519	366	1166	383	285	1679	1080	458	272	445	374	912	1380	2008	2654	2436	84	1466	378	450	811	404	2057	158	569	113	427	1020	323	1335	305	1302	4	3490	15	2098	0	3109	53
CGCTGAGCAGTCTCCC	24845	8467	128640	17262	8512	12795	21591	6517	4630	8988	4756	9510	11262	5709	4521	9012	11645	8849	20435	5386	11272	13787	4418	4214	9839	3722	8709	6524	5197	1106	7315	6919	6851	5806	8725	9810	11881	25597	20649	8299	8092	12911	12149
CCCTACGCATCAGCTT	17722	6686	111466	16091	8698	8507	14699	4514	4895	8750	4994	7782	7034	4033	3427	6873	7268	7224	9997	5208	4207	7330	3649	2902	7121	3373	8591	5706	5040	558	6247	2975	5875	6560	8826	7396	8619	13765	1544	4700	6285	6769	3128
CTAAGGGGCAGTTGAG	1386	509	4079	4464	432	733	701	265	315	18	334	1163	943	393	244	431	2152	1134	3197	25	1221	1426	584	336	446	476	349	1103	500	92	603	224	970	811	7	63	2	37	6087	10	2299	61	655
GCAGCAGTGTACCCCC	11669	4273	62933	15213	6913	6656	8682	4184	2561	5055	3820	6353	5957	3179	2205	5274	6085	6620	8970	10897	4512	7938	2551	2160	4742	2097	4994	2232	2755	518	5336	3661	4824	4014	2015	7121	5956	19941	6065	787	1037	3243	3876
TCAAAAGAGTTACACA	5360	1795	31059	988	2163	4171	7419	1648	1074	2748	2025	2224	1578	1774	986	3239	3821	3965	7593	1412	1476	1502	1422	1230	2064	978	2441	861	1323	297	3285	913	980	2279	4618	4803	2591	4298	8759	2302	4999	3160	115
GCATTAGAGATAGCCG	2731	1027	3830	33	1994	2618	2280	524	714	1304	1655	1067	1628	894	771	1409	1360	1052	7661	1270	1643	3297	795	918	471	832	2769	791	1081	194	1032	955	1454	413	247	10	3	3211	2245	4146	8055	7733	683
TATGGACGAGATATGC	14539	5771	39713	10321	6996	12705	14576	4657	3855	8612	5315	11987	9223	3972	3806	7529	9980	6946	11856	2829	5022	11635	4734	2793	8298	3646	6202	3926	5049	671	5492	4797	4574	6271	4464	6560	2138	15864	19037	7606	8952	10765	1680
GGACGCTCTAACGACC	15819	4940	96117	5652	3316	7867	10512	2118	2820	3954	4858	5790	2954	3159	2110	5015	5133	4721	6563	4683	5042	3857	2218	1806	4010	1764	3476	3933	2578	315	3684	3128	4036	5502	3954	13169	9007	8274	375	1552	3011	10361	6965
GCAGCCACCTCGTAAC	5991	2407	911	12707	9577	4959	19059	3287	3452	7675	5562	3908	7750	2803	2419	5741	5253	7027	5046	1760	5886	7057	4604	2535	7291	2592	6065	6879	3416	630	5972	5215	4051	4495	6700	8094	6	10164	15707	162	5428	15476	1841
TGGATTGCATCAGTTC	3	1	77	0	0	0	0	0	0	0	0	0	0	0	0	0	0	0	0	0	0	0	0	0	0	0	0	0	0	0	0	0	0	0	0	0	0	0	0	0	0	0	0
ATTGGCATCTGGGTCA	1385	462	8366	1585	761	15	126	897	284	8	287	283	1171	554	409	591	1444	845	168	15	42	2836	274	497	810	223	633	469	521	75	122	371	362	1508	4	3	0	6	4	6	1	2928	1215
TACTCTCGTTGTGACC	5828	2144	15255	6691	2748	9597	4667	2029	2546	6451	3160	2613	2863	2066	1376	2208	4561	4263	3110	432	1172	1145	1639	1362	4065	1828	3064	1270	1925	408	4155	2500	2371	2838	3255	9523	3	6328	5556	1972	3833	3245	140
GATCGATCGAAATCCG	4823	1328	37296	4622	3414	1220	1365	294	741	603	1011	2479	763	1187	852	1669	123	1636	104	27	820	800	847	1024	1129	623	1942	971	877	126	894	1399	1778	760	1262	12	2403	2500	28	21	1606	5983	128
CCCGGACCATAAGTGC	2141	841	4636	4700	3198	1907	3229	1111	1049	1463	940	1653	1142	598	434	639	1200	1551	1884	859	1467	1116	456	387	1894	750	1245	1300	479	171	1946	383	1178	2022	7	1839	1	13	10	5	2	1194	43
TCGTGTTAGGATGGGT	10845	3724	33532	2615	3707	3965	6329	2346	1882	4055	2358	3748	4251	2575	1924	4021	3958	4001	4396	5022	5012	3341	2539	1961	3591	1360	7615	3677	2768	278	3794	3750	3357	4187	2827	11687	4533	9803	10976	2489	9934	7379	896
AAGTGTCGTCGCTCAG	12778	3622	90845	18105	8295	6235	13245	2959	3046	2831	5591	1836	6031	2733	2471	3598	6285	6048	6527	2029	2938	7133	2464	1810	4564	2398	2268	7963	2218	637	6271	2575	3022	4048	4085	6355	2682	6973	7444	2687	4633	169	253
TTTCAATTCGAAGCCA	15637	5614	89146	23180	7526	7023	9296	3677	3549	5378	4329	4582	4339	4067	3240	6407	6224	8884	7949	5263	1990	6769	3623	2555	6385	2481	4291	7703	4088	758	6049	3632	5987	6609	1911	6546	4112	15643	24582	5024	1850	8805	3185
GACTTTTGCGTGTATA	20057	7757	74249	20426	12217	12800	24381	7523	7335	12723	7087	12909	14921	6672	4766	8836	15792	15216	10386	2551	5563	13219	5461	5238	9276	4172	4985	7973	7386	1094	9466	6287	9406	8598	8231	21754	7582	24291	9290	4418	10623	13274	10074
GTACCTACTGAGCGCT	6306	2097	22036	4474	2662	1996	7264	1355	2220	3823	5107	2319	2347	1720	1163	2641	4104	3851	1238	5028	3254	2268	1607	1520	2588	1141	3951	2379	1527	344	1594	1813	2218	3591	7390	4412	4	6155	7538	21	6	79	1003
TTCTTTATGACCATAG	10428	3715	78201	10231	5740	5168	6021	3601	3045	5678	3651	6818	4454	3138	2852	2997	5296	4829	10902	5580	5978	7287	3117	2480	5405	2112	8444	3810	3258	419	7124	3226	4927	4782	2733	11486	3673	3091	8660	2535	5165	10031	1204
CCGAGCGCGATAGTAG	8401	2930	36485	6190	2310	2009	5806	3304	2748	5688	2020	2421	1797	2294	1555	3171	6398	2836	3992	4371	4351	4113	2269	1485	3595	1858	2856	2448	2446	394	4095	2619	3338	4324	3001	6673	5	8097	4596	2894	5089	10139	229
TGGCTGGCAGGATTTT	651	262	2744	6	423	21	945	222	62	4	59	46	40	90	176	398	609	401	1145	46	2478	36	37	42	226	404	56	906	178	28	396	374	47	471	2	1	0	3	1	2171	0	13	12
TTAGGCCTCCAACAGC	7457	2927	32223	14232	3320	5186	6229	3028	1996	3098	1697	3723	2692	2126	1575	3132	4455	4523	5730	6001	2885	3503	1767	1862	3402	1823	3797	1177	2292	332	2527	1117	3355	3654	4151	2597	5	10496	74	1849	1585	5570	169
AGGCCATGGGTTGATG	1833	697	3957	1652	1194	1002	2540	469	636	255	1530	1469	1734	536	561	1568	1928	986	2752	981	2539	1032	685	702	586	952	1052	364	367	164	907	275	464	1109	147	2179	1	14	4188	5	1770	16	43
GCCCCACGTTGGCGCG	4251	1637	9988	3082	2100	577	4407	1977	1267	4300	2174	2183	1077	1498	999	2465	5662	2572	2298	1838	774	2391	1244	1207	2084	1409	1707	1069	1633	361	2210	2099	1001	2399	1778	2446	12	4419	11380	9	7	5678	93
AGGCTAATCCGGCCCA	833	326	2404	32	474	4	1377	100	6	1105	104	83	8	151	147	214	761	364	844	563	78	805	267	378	326	37	56	13	253	29	480	6	136	292	12	2	4	623	6	2444	2	1582	21
AAAGCATTACACGCGA	3346	1325	6933	349	813	1989	2872	720	1289	2228	1378	2232	379	1095	720	1863	2197	1650	3623	3815	1694	2795	601	808	1100	745	656	2281	1236	210	1497	1256	889	2199	2289	3777	1	1269	17	6	1388	29	457
GGAATCTGGGTTTTGT	48	16	93	0	0	0	0	1	0	144	0	2	1	5	0	0	0	0	1	3	12	541	0	0	1	0	0	1	21	16	1	2	185	7	0	0	0	0	0	0	0	0	0
TTCGCCGTCTATGGGA	13137	4878	71472	12908	3598	5040	9104	3076	2086	5891	2900	3543	4235	2838	2050	4866	4874	7650	8700	756	3734	3838	2278	1566	5483	2734	2847	4535	2614	440	4305	3600	6214	4183	2437	7104	4	13763	8652	1804	1224	5243	2157
AAACTTTTCCACAATA	14700	5837	32605	12242	12933	12132	17774	5705	5658	6853	2899	7479	10067	4706	3610	7841	8632	9170	10440	8480	4774	8884	4535	3281	6595	4657	6175	7206	5552	918	7132	4407	5729	8325	8356	6596	4277	20588	11185	4661	5518	14372	1996
TGTGGTTCTCCTTACC	229	74	2027	2	0	1	650	287	222	2	4	2	9	48	108	6	6	141	1805	2	17	13	4	87	6	1	5	1	30	40	51	199	6	81	0	2	0	0	0	0	0	2	5
TGAAATATCAGCTCCT	7752	2710	41946	2376	4207	4098	6196	2490	2217	5907	2566	3137	3833	1941	1626	4080	3654	4175	10721	1649	708	5147	1259	1833	2185	1880	1908	2141	2295	389	3002	2177	3039	3475	6116	2602	5561	6271	15906	1324	5	6482	2075
GCATCAAGCGTGAAGG	3450	1292	12195	8	1821	3651	1456	745	981	3028	286	590	1552	733	401	929	913	1518	6017	509	1982	92	640	477	1503	603	1263	553	713	169	1032	647	695	1658	1983	2502	2343	1719	18	7	950	3060	1121
GAGGCCCCACTAAGGC	9097	3092	34226	12617	2730	4257	10413	2238	1058	2289	3707	6032	3474	1968	1285	2884	5045	3285	6280	993	5059	3209	1866	1649	3175	1709	2179	5500	2323	262	2407	2002	2244	3379	3474	706	332	4920	8259	18	1576	10034	2052
CTACATTGCCAAAATT	29232	10089	95830	21576	18355	14764	24478	7763	10622	15814	11359	10773	12980	8671	6467	11315	14187	12315	18302	13313	7874	11584	6782	7203	9586	6091	5135	9716	8610	989	13186	10421	11370	12016	3345	11284	11860	32363	33829	3169	9650	12498	3923
TTTTTTCAGAGGTGTG	3229	1291	3723	2728	2433	889	3425	1082	1516	2695	409	4491	2995	1047	855	1908	1683	2912	3177	1509	2550	1814	1539	1169	1598	836	3626	2674	1040	342	2091	1012	2722	1636	21	4099	3	3321	2393	2204	2043	2677	1390
TAACGCTATATCTTTA	3051	1250	9186	1924	3216	1585	3046	977	816	1680	863	1775	1200	898	837	1980	3353	2473	4396	4778	471	166	976	938	1561	758	357	308	905	178	1395	713	1545	1672	2288	5449	6	2056	2638	10	4875	88	687
TTCCAGCGGATACATC	22495	7760	87619	24232	13132	10725	23133	5651	5183	10957	7077	9625	11452	5218	3681	8485	10758	7976	11552	9657	6667	10718	4069	3214	8598	3491	6442	6241	5153	1032	7018	5113	6721	8964	3490	2499	12040	13710	12384	4647	5344	5483	11880
TGGCCATGTACTCCCT	23821	8611	163040	11175	10141	8102	18759	8645	7588	12298	11978	14989	13039	7151	4974	10459	12028	11079	16752	8863	7406	14007	6256	4287	7637	4392	8085	9095	7214	909	10051	6047	7600	9895	6604	9417	959	11935	8271	4235	8168	11273	4396
TTGAGGATTAACAGCA	17068	6596	53198	8373	8305	8845	12685	3723	2951	7893	5514	5890	8227	3720	2628	4988	6552	7342	13816	10887	6103	11015	3053	2648	6896	3300	6972	4586	3458	697	5088	4270	3497	8269	4006	7542	5465	12822	9355	5987	4291	18668	3718
GTGCGTCCCCTTGAGC	17132	6348	45514	13179	12222	17147	20805	7459	4976	11424	5760	6234	8330	5067	4027	6984	9463	11706	19109	9158	6794	7294	4547	4983	6864	4204	9622	4040	5313	1126	10178	5298	5362	9573	11048	7274	5186	25126	30219	4009	7278	4865	3073
AGATGGGCCGTCCGAT	36950	12576	165106	46497	15616	11938	30966	9841	10632	12353	14974	13975	11215	8849	7051	14586	16148	16123	25582	16468	3575	12527	7682	6130	17096	6585	13834	9236	8299	1514	13516	11152	9916	19150	20106	10137	29000	18488	27360	9348	11593	21927	6511
AAATCGGCTGACAGAT	3810	1331	10138	13612	2572	1185	2190	1106	1868	1547	953	1421	2826	1209	810	1921	2306	1651	6846	74	1034	2879	1272	1038	2668	834	4517	1688	1286	219	1702	1404	2060	1760	1857	6153	4	1851	4520	588	5	4581	2118
GGGTACGCAATGGGCC	918	314	4563	1606	259	2081	3	281	467	1029	312	37	563	190	130	435	635	692	1064	3478	49	43	229	123	899	265	393	1249	331	41	534	232	358	87	2758	89	1	1273	653	2489	1	21	15
ACATATAAGCACGTGG	3038	1119	5751	3636	2477	1323	2808	1526	1031	2559	2366	2672	367	955	807	1078	2219	1182	28	1408	1174	2418	796	1080	790	856	1314	1878	657	138	885	1338	775	1120	1978	46	1	1218	1652	970	3883	29	45
TCTTCGCAGGTCACGT	4135	1455	28524	4911	3026	1047	5530	1544	1114	1025	1284	2215	2757	1145	946	2829	2479	2267	4316	167	4890	1704	931	1025	2236	1602	1171	1796	1048	385	2421	1551	1383	2306	13	2682	5	4599	4239	5	17	5102	1826
AATTGATTGGAGATAC	6840	2948	31227	15405	3120	2872	5867	2791	2246	5392	4965	2831	4547	2306	1755	5260	4206	4309	9339	1601	3718	7420	2348	1452	5631	1888	5369	4532	2186	440	3623	2392	2779	3591	4067	1370	6653	6168	4874	2272	5372	5983	746
CCCAGCTGTTGCCTTC	4764	1604	13068	3348	2720	3672	4777	1798	1752	2151	415	3146	1490	1312	1082	1859	2865	1238	55	37	64	1224	1512	996	1603	827	821	1446	1306	277	1567	1713	1339	1782	2564	20	84	2432	2440	844	4204	1564	105
CGGCCACGTTTCAAGT	15131	4982	64246	11806	9653	7507	11840	3961	4036	5801	5369	6442	3412	3399	2359	4448	5851	6170	13200	4240	5197	2884	2814	2314	5572	1351	7609	3143	3661	296	4593	2924	3829	3127	16208	4123	2999	17558	9196	147	5768	11248	2886
TCGGTAAGCTCTCTTG	5204	1753	20829	6253	2830	3309	9488	1915	1156	3685	1805	1591	2188	1508	1056	1060	4474	2837	2603	41	642	4620	1340	1545	1691	1051	2120	1010	1710	275	2163	1041	2276	2688	1415	44	4525	3156	7453	1539	1375	8990	125
TCTCTGGCTGAGTCGT	2861	1138	5582	4679	3109	2493	1887	1342	641	2617	1598	1809	2210	955	751	914	2903	2663	103	992	245	3341	1208	604	1477	1048	2015	1101	1353	277	1455	747	1605	1249	38	3519	2	1463	15	8	3	39	1440
GGACGTCGAACAACTC	1	5	8	0	0	0	0	0	0	0	0	0	0	22	1	0	0	0	0	0	0	0	0	1	0	65	1	0	0	0	0	0	0	0	0	0	0	0	0	0	0	0	0
CCGGCATGTGAGAGGT	8403	3074	29366	14226	4287	6900	7041	2311	2437	4111	2890	4046	2816	2492	1717	3043	5149	5747	6661	2497	1821	3475	1816	1351	3263	1922	7107	3617	2479	560	4519	2722	1920	3087	5938	2730	4	5294	6605	1404	1363	2705	1337
GACGAAAAATATTCGA	10685	4190	34974	19743	7179	6247	10929	3018	4115	3930	3788	3578	7347	3472	2387	5565	6881	6037	10501	5206	5851	6197	2784	2388	7530	2382	8130	3164	3397	583	5817	3889	5127	4672	9958	6955	2	12307	358	1144	11978	3538	3511
GGTCCCAGAAGCGGAG	14334	4499	45495	17961	4230	5130	9242	3519	2712	4689	2497	3712	5681	3192	2110	5093	4924	5601	8928	2139	1095	6358	3172	2590	5296	3338	1742	4678	2637	451	5557	2591	3831	4224	5518	4311	4204	7715	6516	2337	6284	11127	2858
ATTGAGCAGCGGTTGA	27041	9638	115709	33639	12804	14323	19927	6789	6919	10889	6700	11080	10941	6605	4940	10999	11780	13555	17922	7363	8112	13326	5052	4462	10546	3640	13119	10145	7501	946	10079	6311	9381	10653	12082	6629	2775	17790	19551	4786	5217	19291	7789
CGAGGCAGTGCAACCC	893	269	4930	1	314	7	715	15	177	663	699	19	723	180	22	9	776	11	1169	5	10	8	133	3	8	198	8	309	136	20	294	101	556	350	4	1432	0	6	3	1	0	2	7
CATCCATCCTAGACAC	1963	647	10090	1918	1012	1028	1767	886	343	168	325	718	370	340	239	963	47	988	4298	3654	66	143	400	232	1569	119	960	200	413	50	676	296	215	733	1241	2615	2	585	11	2570	1	36	1852
GCGGTGGAGGACGTGC	2034	787	5275	4774	761	1100	2671	394	790	987	636	1079	1583	619	532	1419	1336	1842	910	1162	1862	869	568	372	584	520	1104	790	792	131	650	956	511	864	799	2551	0	21	5045	7	2	4870	70
CACATCTGAATTTTTA	7169	2976	9430	3075	4978	6609	9571	3165	3207	6285	3841	5705	3550	2442	1947	4515	2819	4781	7070	5065	1546	7520	2223	1875	3776	1742	8570	3437	3719	730	4972	2653	3070	5097	1128	10716	3794	5717	13175	2327	6503	6284	6802
AAAGCAACGTAATCAA	23104	8839	97775	19139	10618	11485	26547	9242	8912	12496	7791	7835	13700	7194	5324	12701	19414	17510	28316	6515	7400	14411	7482	6306	10572	6073	16125	11625	8639	1415	10048	7534	7894	12095	6435	16363	2751	21627	40954	1905	7496	26874	5037
ATTCTTCTGTATGGTG	2409	905	11410	3250	2866	2064	2707	1159	483	577	417	365	703	1090	592	954	1288	1851	2946	296	299	782	761	399	790	697	551	2167	1251	156	745	823	1364	1627	356	1090	1	116	1866	1826	1538	38	118
TCCGTCCCGTTGATTC	23229	8201	73625	20584	12047	14193	18313	6882	6645	11970	8507	11288	12006	6887	4887	10689	13090	14472	17441	10718	11236	11005	4935	5164	11523	6087	12660	7030	6471	1307	8465	5539	8837	12764	6639	11362	15373	22108	22793	4433	14225	12281	7409
CGAAGGTCGTATTGAA	44849	17699	121188	52833	32023	34020	59972	18403	15990	23328	17564	24661	24209	15636	12027	22916	31654	31290	33994	26614	14703	24790	13475	10216	22148	12477	19003	22017	17086	3615	24765	14338	22473	24566	25717	32843	10107	44818	63687	13143	19639	27798	12984
AATTACAGAAAGGCTT	15129	6191	25612	13327	13044	9532	22888	8716	6651	9347	2619	6630	8266	5579	4563	8425	10210	9620	14732	12294	8470	11089	6039	3703	9771	4572	9486	4646	6732	959	9109	5989	6167	9842	6970	5740	7865	23200	6822	3443	18446	9262	3331
GTCCTACCCTGGAGAC	22154	7960	107971	19196	9312	12705	19258	6104	5176	8527	7630	10060	9719	5416	3634	8874	10917	9789	12135	7187	4026	3918	4531	4204	9671	2144	11643	7930	5791	883	8675	5351	7372	9469	13411	20178	21	14051	22411	12570	2219	10480	5150
ATTCGTATCTATCTTA	19714	7500	60995	19430	11984	13239	23359	6582	7035	11692	10413	12404	13696	6262	5210	10820	11226	13234	20303	7349	8363	20273	5060	4056	13029	6457	11220	10046	7710	1324	10948	6669	12138	9838	14146	17070	7110	15618	35167	4410	14469	10434	9078
GTCCTTGCCTGGTACA	301	95	1768	0	0	10	0	17	0	0	0	2	25	114	58	14	346	37	1	0	2	498	126	49	3	1	6	681	181	16	3	51	5	38	1	1	1	0	1	0	1	1	1
ATTCAAGGGGTAAGAG	1406	554	3354	7	1199	923	1042	344	1016	264	452	660	105	526	435	694	1149	1004	856	1498	2154	3113	433	398	108	746	349	974	587	108	848	1034	606	347	2	4	0	527	10	1256	1	18	1267
CAAGTTTGTGGTGATC	1026	378	1641	8	585	1507	1376	619	250	41	312	84	17	422	234	1375	1359	785	1461	2151	2170	1370	415	386	827	150	129	198	442	92	973	597	739	433	1	5	0	10	172	22	1	29	1584
CTTCTCATCTAGAACC	9869	3877	33685	5901	4429	6525	18280	3706	4200	5695	4027	4290	4867	3091	2386	4572	7333	7088	15099	1647	3969	5663	3083	2335	4618	2029	6425	2703	4193	663	4010	3087	5310	5245	2437	5619	12265	12089	21030	4369	6997	6342	4270
CTGTATCTGTAACAGA	13109	5030	38527	5558	9318	13159	17045	6078	5017	9227	5849	7219	7049	4273	3275	6230	10224	11644	14384	7467	5389	10806	3594	2699	5891	2404	8252	4080	4760	963	5966	4549	7472	7627	7519	9697	5016	10757	12084	1185	7620	14456	2870
CATATGGACCTTGCGG	14198	5047	51423	19711	8990	5181	10532	5163	3708	6418	5621	6364	4188	4674	3169	7416	9481	9307	12686	2920	2960	13089	3969	3494	6657	3069	4163	4458	3692	941	6367	4193	4497	7091	14066	5282	8	7023	13712	1097	3452	6566	4018
ATTCCTAGACCGCTCG	20721	7113	107601	13263	7468	7212	16771	7285	5708	10717	4431	10576	11205	5842	3918	8184	9992	12421	18475	7076	8884	10776	4736	3338	8601	3977	8623	9157	6994	1243	8467	6171	7004	10531	6937	14966	8	14649	8630	8673	8814	6947	4382
GGATGGTAGGAACCAC	4264	1713	7818	4515	2594	1521	6641	2209	1438	2780	4100	3876	1360	1312	1509	1999	2905	3985	1511	36	2048	2966	1644	763	1091	1007	1722	2958	1576	314	2125	1400	1319	3077	4474	2921	5580	2927	112	2284	1607	5175	1517
CTAGCCCATCGGTGGC	23423	8332	108210	22873	8139	14324	20550	6334	3316	11442	5010	7212	4732	5172	4102	7637	10432	13329	18577	8115	4373	15003	5022	3666	10799	4559	5237	7311	5328	598	6400	5091	8200	8427	7726	14618	2913	18615	8900	3388	4900	5289	9736
GAGTCATACCCACTAC	9480	3655	38939	7578	7542	3636	7550	2931	2942	5872	2660	5054	6102	2495	1583	2913	3454	4513	7705	4791	5827	3245	2179	1692	2801	1251	2733	2746	2725	432	4809	1993	3941	4459	4406	5093	8537	9337	11927	4483	10353	10173	1557
ACCATCTGAATCAATG	5625	2324	16124	8860	3787	2324	6374	1469	2241	3349	3499	4423	3045	1915	1439	2036	2769	3908	5099	383	2530	1342	1854	1587	2758	1610	1633	2969	2059	330	4538	2489	2706	3120	1943	3016	5	4550	6968	1570	2097	2549	1318
ATGGGAATGACGTCCG	3143	967	16721	308	795	599	3744	1069	473	1148	288	2008	1753	801	404	1333	609	1679	28	60	2856	461	604	503	648	868	1573	296	646	134	884	831	409	1554	1054	17	0	1867	1821	1039	1	1308	743
CGGGAGTATAATGTCG	6399	2186	23989	12296	1798	2139	6525	2139	1543	3093	1376	2643	1081	1673	1272	2588	3257	2308	5682	2528	2327	4648	1697	959	4433	921	2688	2106	2295	403	2914	1972	2145	3226	6906	7390	0	4167	4199	1001	99	1458	1321
CGGACGAAACAAACTA	4449	1481	18455	2799	2732	3240	3745	1118	1283	4145	2331	1043	2290	1018	977	1464	2280	1539	3415	2520	1337	1374	1037	1378	1408	820	1011	1414	934	240	1810	982	1704	2472	3829	1215	7559	1977	2060	10	8	58	1392
GGATTATTAAGGCGAC	4237	1909	6958	3623	4006	1570	7888	2566	1218	4242	2319	4015	2793	1521	997	2115	2225	2136	11310	398	1900	3194	1904	1130	3260	1410	4196	5668	1578	422	2511	1169	2526	2702	3900	2506	2	4212	6419	1335	7540	6318	798
CCTTCCTACCGGGCGT	11255	3817	48663	3696	5052	5268	6077	2797	1887	3120	2015	1620	3541	2965	1711	3908	7553	5876	2154	119	6320	3204	2828	2029	5218	2671	8325	3804	2282	416	3922	2906	2024	3671	3060	2797	3	13136	86	3959	4332	104	201
CTCGGACATGGGTACA	5231	1784	14181	1476	2542	2198	4673	1575	1954	1063	2067	3171	3113	1603	969	3370	2550	3202	7911	996	5281	3318	1044	1095	927	2091	2744	688	1658	275	2778	2270	2012	3044	1334	3309	7554	7169	37	10	1122	9861	128
CTCTACCTGGGCGGGT	19533	6522	66581	21595	9070	6982	16342	6818	4359	9375	8246	7858	10115	5510	4235	8980	9062	10027	22503	4840	7331	14784	5383	3981	9208	3807	11397	8420	5775	1147	8434	7052	8157	10349	2893	5667	404	9779	13521	2000	3917	5754	4005
CCAATTGGGAAGCTAT	4677	1556	19783	12044	2602	1164	5596	1269	1101	1585	1652	3087	1907	1459	772	2173	3448	1847	3154	4405	1971	2198	1415	910	1292	1083	1202	1473	1007	220	1924	1751	1663	2290	1062	292	9	593	24	5608	3478	1782	861
GTCTTGTTTATCGTTG	25547	8364	87109	37237	15029	10151	27321	7752	8401	13227	8996	10291	10776	8442	6028	14374	16673	15727	17618	7960	5137	17850	6266	5053	9135	5520	13124	12986	8615	1675	12352	8291	11324	12668	7521	9973	10294	24971	47666	6130	6207	32540	8467
ATTGATCCGAGGTAAA	25	12	30	0	0	0	0	0	0	0	1	0	0	1	16	0	1	0	1	526	5	6	0	0	0	1	0	0	0	0	0	1	0	0	0	0	0	0	0	0	0	0	0
GCCAGGTACTCCCCAC	30385	10923	74032	35899	13304	21797	24140	10802	7896	15131	8553	14681	13272	9567	6967	17011	19054	20364	21948	14873	18474	22372	6603	6011	14876	7875	11068	11336	9163	1745	13650	8949	12084	16259	8042	18899	13355	36674	44117	15413	8653	21511	11980
GCGTTTCGTAAACAGC	965	333	2128	8	64	806	1783	489	154	8	16	773	632	354	291	456	1305	529	0	4	10	5	376	171	23	329	286	403	184	87	360	538	514	657	6	6	0	614	2748	4	1	6311	1529
CGGTGTTTGGCGGACG	22922	7280	159983	11777	10032	11440	9856	5659	5987	8976	13371	11269	9632	6516	4699	7373	10039	8636	10125	4658	9386	8676	5044	5032	8944	4785	6233	7755	6616	956	8692	6280	10175	9435	1352	5661	9254	14710	10501	1431	1493	8207	7394
TCAGGCTCTGTCCCGC	237	108	1153	3	0	1	0	127	22	5	5	1	6	56	20	6	5	256	0	0	0	1	23	4	349	108	6	4	49	14	118	22	2	192	1	0	3	1034	4	1116	0	9	2
TTCTACCGATCCGTAG	3478	1519	9751	7798	2006	3970	4820	1533	1979	3449	1935	3235	2313	1119	885	2299	3521	2720	992	1965	937	2490	855	985	1409	640	1317	1041	1565	246	2161	607	1430	1792	1288	837	2529	7954	13633	6	1353	3190	109
GTTAAGGTCAGCTGTT	3487	1475	8795	6394	3353	3784	5778	1683	1998	994	1564	2306	2679	1140	1109	2414	2873	2150	2377	78	3296	2280	1538	1109	2577	726	620	1411	1546	265	825	1365	1944	1459	5	5	1148	955	2346	1814	3	2357	89
GGCAAAAGGTCTAGCA	75	50	168	4	2	1	368	79	19	4	0	9	8	41	47	0	9	92	2	0	14	2	0	41	0	0	16	3	1	0	0	0	11	4	1052	3	0	0	1	1	0	2	1
CTCTGCACTGGCACGA	7	0	0	0	0	0	0	0	0	0	0	0	0	0	0	0	0	0	0	0	0	0	0	0	0	0	0	0	12	0	0	0	1	0	0	3	0	0	0	0	0	0	0
ACCGGTCAGACTCGCG	21846	7270	97638	20650	10459	5722	16431	4119	5336	6622	6862	9242	6848	5241	4623	9835	13741	8645	20650	1915	6235	4684	4378	4337	9810	5689	9649	6303	5475	915	7904	5574	8328	9185	8223	5933	11	14336	17010	4481	9601	9853	5807
AATCAACCAGCTCAAG	34593	12283	97892	43882	19553	23256	30089	10012	8183	20923	11710	18982	19131	9869	7095	17610	22285	17972	18977	3947	18425	19232	9660	7168	16081	6564	22097	14775	10902	2030	14868	10959	18221	15153	17276	11716	1532	27272	35869	4387	9366	13482	10095
AGCCCGAAATGTAGTG	10135	3744	39771	11857	6336	7010	7680	3724	3550	6842	3291	6164	6374	3168	2624	4968	7983	6043	9700	7510	3057	6917	2332	2980	5249	2561	5527	4335	2718	627	3863	3989	3199	4582	8748	2413	15	9361	13602	4481	7957	8180	1679
CGGGGATCCACCATTG	371	78	1125	0	21	0	219	162	11	4	5	46	7	42	8	3	54	3	2	1	40	3	31	1	42	2	53	3	26	0	3	3	36	7	0	1	0	1	0	0	0	3	3
CGTGCATCACACTACT	26080	9524	135675	28319	15214	12687	17335	8367	7122	13507	7162	9123	14426	7500	5454	12039	12691	13809	15219	4940	15108	14777	6763	5396	11998	5015	11674	8143	7239	1161	10689	8807	9895	12691	14851	8458	17864	25894	12401	2781	9654	24726	3192
AAGACAGAGAACCTAA	2094	814	3283	15	1211	3231	3493	416	1326	3056	601	1766	1821	730	643	1708	2437	2693	2153	30	1895	80	1106	1279	2419	555	1171	1552	1032	224	1825	953	1388	2092	8	2660	0	412	1139	658	2072	41	65
GTTCAAACGCTATGAC	39925	13661	85006	20219	19510	23047	31486	12733	10858	17491	11240	21764	15072	10377	7524	13835	18832	18640	18001	14206	8247	14074	9160	7149	15194	6286	12951	12869	9714	1719	18274	10263	9849	16891	11178	14926	11	28090	27894	8753	5752	13715	8030
TATGGGAAAACCCCAG	2943	1272	7655	899	2156	2299	3446	2114	1010	979	993	1951	2324	1323	1018	1435	1278	2465	7397	988	3569	9519	927	1148	2430	1359	3176	1764	1279	354	1134	1703	1396	2246	4206	1534	9740	2569	1117	343	3	4837	3227
GGGGTTACTATTCCCC	19159	7461	77027	21452	5495	5743	14178	7117	5347	9077	8711	7549	9714	5392	3640	8616	8899	11493	16934	9650	5893	10968	4748	3652	9415	5933	7957	10941	5589	829	9097	5399	6021	8458	4131	9857	2811	5379	21789	8555	9446	17414	5879
CACTTGATCAAAGTGG	17441	6896	29921	11682	11778	14623	17526	4825	5413	6899	7049	9784	12800	5287	3913	8236	11662	10486	13979	7652	5008	15695	4925	4493	8559	3999	7366	10147	5624	1041	8907	5426	5515	10588	5163	4073	15	18561	23367	7230	5422	8964	7889
TACTAACAGAAAGCGT	11335	4473	17483	15575	6017	11191	8591	4765	3931	5951	5771	6973	6712	4314	3148	7480	9599	7673	11248	906	4772	9977	3646	3032	7865	2463	7475	6945	5179	821	6785	5035	5941	6623	4049	15344	20	8392	10983	5140	4993	12758	6402
TCAAGAATATGCTACT	6327	2696	11616	3560	5669	6377	8725	1790	2522	2541	1194	2760	2944	2066	1465	2281	4620	4661	4556	963	760	6711	2022	1852	3292	957	3537	3062	2391	576	2011	1978	4877	1890	2361	4664	2439	8181	6300	1847	7	8302	4773
CTGGCCCCCAGAAACG	2353	818	7510	2420	712	2718	3471	735	642	995	529	1185	1374	732	490	1001	1934	302	1882	1936	114	2169	550	415	1274	1056	878	726	800	53	737	932	1301	1159	927	825	4	2087	17	1074	3	2658	555
TCACTTTTAGGGCCGT	919	382	3957	2067	211	38	6	213	120	13	13	524	196	298	113	979	1309	198	1540	10	18	14	151	150	684	202	693	321	205	45	94	368	687	190	7	2003	1	12	3564	1	2	7	10
AGGTTCCAGACTAACA	17499	7054	54883	14882	13027	15239	23387	6771	6890	8524	10944	10124	8660	6228	4661	9201	11477	10718	22458	4151	8632	14724	5662	5217	10443	5208	11223	12393	6757	1267	9590	6724	6514	10243	8207	10303	19912	22782	13189	8326	9932	21534	4395
ACGGATAAATGTGATC	180	71	292	7	18	1565	1	121	132	4	270	15	370	22	55	337	13	192	1172	4	6	10	8	5	10	189	562	12	127	12	330	100	14	454	1	0	1	4	30	7	0	6	3
GTGTTGACTTTCATCA	13234	5178	47536	14830	7179	4753	14204	3980	3613	7708	5982	6477	8138	4330	3266	7648	6609	7229	5500	11344	5202	10230	3947	2369	6052	4441	7123	5387	4605	827	4586	4510	6201	6762	4406	5180	4061	16151	4964	4575	3627	13083	2090
ACTGGACAGCCCTCGG	6122	1878	58379	1902	1723	2390	1807	2251	1300	2292	1746	2050	2317	1486	1337	1178	2140	2818	5800	4551	1472	3513	1391	761	779	1343	1779	1573	1379	170	1926	763	1452	2274	2057	1240	2149	1715	4900	873	459	2401	134
AAGCTATTATACTTAA	8851	3499	17565	5303	7233	7857	15966	5369	3426	8192	5029	8944	6648	3515	2301	5702	8186	7104	12956	8281	4501	9616	3317	2812	5101	3344	4719	7058	3746	858	6965	3772	5165	7471	8221	5476	9997	7452	10082	6339	6481	10892	552
CTTCTAAAACCTGAAG	19963	7999	64742	22784	13706	13224	23440	7896	6266	10949	10668	15276	10646	6782	4651	11563	14534	11456	22830	10541	7734	11312	5447	5099	11768	6232	11731	11652	6177	860	10239	7113	6577	8898	13431	13010	7979	18728	16703	5159	9749	19981	4039
TAGAGCATCTCCCCAG	8440	2923	38148	10029	3627	4693	9209	2454	2250	3742	4218	2677	3556	2390	1702	3150	4288	4011	11537	5976	1288	4785	2487	1983	5267	791	3901	2197	1949	513	3715	2599	3165	5566	4116	1749	10822	5222	10808	5482	4560	3196	1733
TGAGTCACCAAAATTC	16872	6109	75678	6537	7831	10858	12062	4651	4008	6818	6388	5184	6064	4099	2989	6218	9979	8320	6649	2897	3053	5139	3170	3254	7563	2913	7940	3122	4620	838	5950	3830	5041	7953	5425	7600	11793	18961	5933	7679	7903	11801	1676
TCAGCGGGGAGCTTCA	7510	2530	14412	1368	3767	4968	8985	1804	2094	3881	2476	4091	4032	1959	1547	3886	4289	3808	6967	1248	6015	3031	1612	1230	3228	1629	2641	2982	2455	378	2532	2167	2152	1818	2063	4899	1986	8100	11951	1539	3	10255	1526
CCTCTAACCTGCCAAC	4652	1729	26450	5110	1348	3611	8353	1666	1471	2032	928	2071	1952	1459	1119	2688	2514	2485	4082	519	1467	2857	1033	820	1888	1605	3182	2220	1289	252	1713	837	1395	2271	2051	995	2	2258	35	20	4	6642	124
CTTATTCTGTCCCTCC	5726	2203	10808	6516	4378	2495	6415	2125	2430	4369	2009	1612	3814	1691	1327	3313	3703	3099	4085	2231	1490	2663	1441	1461	1906	1202	1624	930	1443	441	2220	1943	2771	2444	2994	7814	5272	5629	10769	1880	3	3025	1079
CTTTCGCATGTACAGA	41982	14772	123218	42615	19340	23231	35919	9969	9616	14404	11377	15636	15870	11087	7873	16694	16351	22576	18602	23390	18659	20792	8735	8480	14425	7269	16231	13282	11050	1694	15875	12110	12745	13139	15563	20303	15110	44270	43026	4369	5557	23009	10107
GGAGGGATCCGGTTCG	5054	1760	18041	2351	2436	2902	1858	2117	1541	2180	3301	1681	1988	1249	946	1516	2156	3461	4398	1277	2968	4672	1589	919	1613	1453	895	3031	1445	220	2412	1235	1585	2901	1088	1503	2606	5113	4695	1061	4	81	4301
TCTCGACAGATTATTT	11893	3870	33587	6858	6698	8942	12240	5438	4790	5269	2820	7186	7000	3286	2607	4090	7697	6865	9632	4252	7076	4842	3199	3313	6931	2522	4282	4352	4074	866	6180	3502	5304	6089	2823	5648	5338	11626	8124	7471	6136	8998	4498
AGTGCGGGCGGGATCT	262	98	1361	1006	18	3	3	234	2	307	139	6	8	107	50	115	3	263	3	7	4	577	127	3	95	4	2	9	129	16	0	57	0	5	1000	2	2	3	2	1091	0	13	8
TTGGAGTACGCCGTGC	16237	6434	39407	13955	9436	9109	17341	6826	4828	10479	7712	7796	5852	5456	3738	6315	12069	9125	11950	2643	10132	6527	4909	3277	8313	4079	6101	3748	5532	1042	8812	4821	8384	7556	4536	4550	15127	3106	8080	130	5281	15174	2357
CTGAAGCCTTTATCGG	34373	11830	123387	36792	17136	13632	26146	9678	11187	16320	12402	14393	11357	9530	7615	15341	13701	17369	21705	13836	10491	24437	8526	6977	14504	7226	11245	11295	9468	1951	16537	9243	12242	16287	12501	16740	5016	26393	17290	7934	6887	33889	11303
CGGCTGGCCGAGACCT	32740	9215	277053	18880	9850	12378	21943	6121	7297	11815	8754	8508	8428	6909	5150	10484	13683	12239	25110	13507	3423	22659	4653	5489	9121	6070	7927	9422	6621	1828	10701	5995	8104	9165	20826	198	28922	19394	14528	2383	12440	17214	7072
AGTTTGGTGTCCATGA	15703	5283	46043	17792	7471	11816	13554	5401	4615	10377	3111	9155	6827	4153	3120	3994	6227	7090	12028	12122	6468	6019	3471	2663	5789	2562	9112	10449	4579	564	5735	4002	4585	7928	4638	1047	140	11441	28725	7140	10652	6470	5398
ACGTCCCGTTTGCGGA	5553	1771	17981	7173	3926	2763	6235	1629	1164	1796	676	1464	2130	1309	1056	1920	2468	2230	4330	3107	278	2559	1220	611	1438	1282	3168	2092	1471	267	3053	2040	1155	2129	279	4372	4	10097	7021	12	3336	4832	1340
GTGTCGAAACTGCGTA	363	178	358	0	646	6	1	290	4	9	14	26	1816	129	74	607	24	262	212	1	6	6	184	246	1	54	10	153	84	54	3	77	532	220	0	1	0	0	1	1	0	6	4
AAGATAACGGGTACTC	2	0	0	0	0	0	0	0	0	0	0	0	0	0	0	0	0	0	0	0	0	0	0	0	0	0	0	0	0	0	0	0	0	0	0	0	0	0	0	0	0	0	0
AAAGCTGGACGGGGTA	2709	1123	3525	3543	1317	2921	3451	1122	788	1487	2318	2489	762	1247	894	1741	4112	975	5527	2146	1329	1200	830	788	1390	766	2953	1938	1334	209	1503	808	1486	2099	4	273	8517	2255	3628	8	3	40	1625
ATCGCACCAACTGTAC	1890	698	5225	7	763	1934	1278	369	764	39	361	986	1020	598	453	313	1466	835	102	16	954	1148	497	496	1171	832	622	1399	647	124	766	233	66	1111	2224	7	0	2316	2623	6	3	18	40
TGACTCGTCTCCATGA	22197	7444	83658	7197	12268	20177	16964	5541	5206	9776	7413	8211	9219	5771	4388	7802	8675	11708	12468	12626	5975	12958	4732	3841	8996	5140	6507	5713	5641	1243	7778	6469	6320	7373	4261	11286	2091	12955	7222	7293	11473	15087	8420
ATTTATGTCTGAACAC	3380	1394	10549	29	1540	275	2409	1149	1098	2318	1672	3967	1094	1028	988	1638	493	1610	2896	1294	1328	2834	1016	751	1459	943	910	1517	1099	225	1574	820	1313	1575	1119	11	9	3449	3593	1601	2128	94	1150
GCAATTCTAAAAATCT	13703	5208	54559	7963	3551	7067	7764	4539	3385	5441	3578	3795	6641	3385	2782	5969	6222	7366	13795	1497	7027	2811	3597	3568	7179	2977	6399	4677	3520	690	5432	3242	5299	6763	4617	8766	11442	8626	8062	27	6938	10233	6809
GTATGGAACGAACCAT	1224	438	4000	5331	507	21	1286	270	268	25	14	791	1050	349	196	625	1152	1263	315	72	56	21	324	276	258	402	836	41	234	32	210	224	343	48	3	1	3	1514	12	4	1568	22	381
TGGAATCGCTCTTCGA	676	209	2916	1070	2	1	309	174	167	669	24	11	182	153	104	116	612	72	1	0	2	0	40	113	162	129	6	11	100	24	4	79	5	5	845	2	0	0	1	0	1	9	6
TCCTGGTACTTCGTCT	4566	1740	20110	9399	2648	3582	7584	1424	1183	832	2121	1138	1766	1543	1028	2325	2043	3206	2310	84	4969	5889	1688	397	2877	1010	3506	1176	1405	261	1276	1542	2496	1465	163	3632	2736	2385	880	1077	2709	62	1339
TAGGTACGGTGGAATT	760	307	1283	7	890	399	669	270	55	9	28	92	49	186	118	100	1047	143	13	19	75	2278	19	162	353	25	1439	68	124	13	217	127	575	131	4	78	3	8	2	4652	1	15	795
GCGCCGCAAGTGTTGT	3759	1526	10031	365	2767	2734	3931	929	996	2900	1432	1312	819	999	772	1804	2413	2942	6908	1153	2206	768	1109	901	1030	991	1108	2757	1086	317	1545	1110	794	1151	836	5	2	3741	6141	2170	3	2982	84
CCGGCGCGCTTGGGCA	1376	429	2749	1697	1939	71	1233	720	435	656	378	1115	1002	386	181	522	870	149	8	1033	30	105	50	84	346	97	23	124	275	50	1019	311	634	634	927	14	0	2735	38	5	6	10	769
CCAATGACGAAATAAC	28048	10345	113805	7207	4617	6583	14979	6904	7532	15065	7155	8960	8720	6938	4897	10879	8250	14779	13979	10365	6973	15960	5779	3915	8712	4704	7726	9404	5577	578	10413	5843	5198	9752	5436	15637	15139	22988	18756	2709	9940	8387	2957
CGCAGCTTCCCCGAAT	39732	13640	87001	27125	18031	22329	30685	9829	8651	17044	11453	14496	16019	9832	6877	12830	22086	21145	21408	11068	15745	18607	8172	7842	13111	6269	20364	12490	9316	1557	13841	7270	13531	17437	18459	20484	7101	28478	46354	14318	18622	8673	12806
CAGACCGAAGCACTCT	123	33	405	0	1	0	5	0	0	0	1	1	0	16	11	6	6	0	8	3	1330	5	0	0	0	0	4	0	23	0	103	26	1	5	0	2	0	15	4385	0	0	1	6
TTGACACCGGTCCTTT	2973	1183	9324	4736	1524	2604	4274	822	837	1858	416	1642	1473	825	814	1584	999	4254	2457	1188	2384	1704	836	565	1488	835	2348	2083	871	165	1254	1103	1173	1790	1564	14	0	1252	21	14	2	64	123
ATCAGAGACCGATCAT	463	175	287	13	336	759	1810	28	149	149	193	356	44	270	123	227	418	48	1299	4	346	268	390	125	362	5	17	27	98	30	514	454	544	497	2	2	1	3	6	4	1	1477	16
GGCATGTCGCCTCTTA	15729	5907	29171	9097	8841	6217	19974	5639	4847	11343	4310	11010	13854	5234	4092	6103	8479	9088	15290	5508	7434	9698	4183	4107	8691	4032	7921	10039	4657	987	6920	5383	9025	9629	11946	9198	2363	19454	24102	2639	13542	6777	7907
TGCTCTAACGCATGAT	27198	9820	85242	36844	15823	12362	24132	7924	6005	10457	7916	9958	11481	7035	5623	10343	13826	15467	21372	13107	11455	10288	5908	5158	8924	5819	14833	7066	7118	1079	10319	7425	7839	11192	9159	21483	1298	19153	23892	8281	9133	14578	6671
AGGTGGACGGGTAACG	29247	10605	54092	28785	12676	16691	22259	9986	7280	15006	9345	9012	9995	7477	5769	10753	14501	14094	17628	13644	8753	11767	6096	4419	9606	6165	12189	7785	7556	1466	10634	6844	8250	11342	13226	19718	12882	23365	18061	6030	18558	9399	6581
ATTCGGATGCTCGCTA	6527	2607	18313	8530	2590	5803	4482	1343	2088	2575	1702	3592	2195	1895	1554	3323	2135	5531	9266	1522	3270	1928	1868	1791	3636	1077	4857	2638	2325	469	3538	2870	3135	3318	1102	2390	2	10664	9626	1434	2806	7248	2803
ACCCCTAATTCCGGGT	8427	3573	9064	14702	6893	6426	14998	4591	3824	8236	7320	3070	5726	3968	2498	6224	4466	5233	14667	7020	1321	8837	3708	2051	6650	2602	6313	5734	3325	691	4629	4211	5301	6704	3330	8775	14	7032	19617	8447	6732	3495	3416
CATAGGCTCGCGAGGG	10	3	40	0	0	0	0	0	0	0	0	0	0	1	0	0	0	0	0	0	0	0	0	0	0	0	0	0	0	0	0	0	1	0	0	0	0	0	0	0	0	0	0
CTTACAGCCGACACCG	1187	418	3290	4	173	975	1038	39	256	1600	808	338	331	473	282	523	1538	591	2093	9	14	52	201	230	1244	401	35	416	530	85	630	464	668	58	565	2	0	0	31	1	1	9	15
CGACTACATAGAAGTT	10110	3567	26764	10104	5054	5416	9303	5090	3544	9724	3435	5121	5064	3278	2046	5091	4505	6219	7577	8959	1179	7765	2919	2549	7235	1721	4707	4824	3601	850	4197	3828	3566	5120	7956	6245	2807	7253	11201	478	5266	3112	1390
CACGCGAGCCGAAAAT	18477	6758	46975	20490	7960	13035	18876	6445	5652	4676	6661	8829	7889	5108	4062	5721	11686	11968	14551	6498	8414	10918	4359	4661	8829	4570	8028	8360	5802	947	5489	6298	6631	11020	9281	15681	4502	19947	10577	4582	1430	7322	3285
CAAAGATTGGAGAGCT	1430	592	4907	2337	986	430	872	241	329	1121	50	447	983	396	305	200	1077	237	2124	859	910	201	451	356	191	178	85	57	504	116	584	267	295	279	969	7	2	9	8	5	820	24	323
GTCATCGGCTCCTGAG	4225	1467	14239	2545	3070	701	1884	1052	952	2279	3372	1103	1069	1084	985	1952	1331	1980	1378	1184	1781	2949	650	1126	1498	610	1262	1879	1025	241	1780	549	795	2121	864	2227	0	2358	24	2121	741	3097	1360
TTCCGGATGTCTCTAC	7931	1973	733	7839	4878	2448	8175	2378	1495	3025	2769	2811	2927	838	708	3420	4882	5098	5116	3074	812	4350	1120	1079	1889	1628	4933	1987	1232	176	2639	1911	2765	3998	461	4481	6487	6481	8904	3301	2386	29136	3652
CAGGTGGATCGGTAAC	1254	459	555	2272	794	1003	1486	181	723	1395	365	721	1149	608	359	812	685	980	1011	16	75	1366	434	323	332	406	754	1816	731	136	1100	392	1810	934	14	1450	1	3242	7	11	1	4868	45
CCGACCATTTCTAAAC	1052	426	1773	2374	1530	997	2095	352	162	284	823	728	392	410	379	631	770	1575	2501	1819	125	123	241	479	339	688	172	702	446	77	469	221	1001	399	20	3	2	6	8	4	2	3178	1429
CGCCTTGCACCTGTGT	443	148	3249	17	334	3	2288	26	4	275	568	51	145	75	46	71	187	161	4	2	29	0	198	5	545	8	41	6	30	10	526	6	33	41	755	4	0	2	4	943	2	6	9
GGTCTTTGCTAGCTTG	92	20	54	0	0	1	0	16	0	136	2	1	0	30	57	4	1	0	10	1543	19	16	11	1	1	4	0	0	25	1	2	90	5	119	0	1	0	0	1	0	0	1	1
GAGGTAAGACGTCCAC	3187	1270	14331	8	567	1920	3233	1029	643	1699	1162	642	1565	988	700	1640	1020	2569	2535	3102	960	3573	683	329	618	926	63	2521	1042	87	1858	554	348	1306	1633	12	0	2678	4366	3	1	46	139
GCAGGGCGGCTTCGAT	372	138	665	2	3	3	801	444	4	782	10	16	290	77	44	231	579	539	6	7	1100	11	68	48	380	5	19	624	92	7	152	122	5	81	2231	7	0	26	2	1	0	9	7
TCTTATGTGCCTATCG	3723	1323	11251	4535	2880	2857	5443	1550	1504	1713	467	2815	2772	1665	1230	2273	1836	2197	3780	279	819	2082	1940	832	1861	957	2959	2233	1732	251	2178	1268	1479	2548	1122	2740	4	2209	2253	4294	4645	59	1281
GGTTGACCTGGATACT	6861	2948	18038	8956	5063	4187	4481	2948	2859	3582	4221	4172	4034	2829	1375	3016	4364	4883	11513	96	1411	3180	2688	1978	4682	2112	3335	2638	2498	520	3028	2150	1991	3561	6843	4353	3	3052	9163	210	6	3631	2014
TAATCGGGTGTCATTG	7599	2687	17296	6847	3931	3142	8731	2972	1826	3705	1336	2765	4201	2320	1719	3642	4048	2782	6332	5139	3090	5248	1552	1377	4601	2204	2521	2534	2278	438	4224	2465	3556	3040	3355	6571	4	8608	12673	137	1182	9229	1400
CCAGGGCGCGTAAATG	7095	2561	13374	9056	4958	9203	6747	2084	2597	5379	3808	3797	3758	2500	1595	3545	3863	4499	3808	3265	894	4539	2616	1619	2862	1893	3853	4413	2386	532	4332	2878	3248	4067	7295	49	2195	11476	8351	3709	1566	110	1612
TCCATTTACTACAGAA	1214	396	6099	6	433	108	957	266	29	626	592	52	1212	238	270	962	366	1509	2316	31	1237	1404	325	221	904	174	25	239	317	45	556	626	252	858	7	1840	1	932	7	0	0	9	32
CCAAGTTCACCGATTT	6615	2342	24922	9636	3665	3916	6428	1638	1738	4119	1725	2303	3062	1823	1360	3534	4224	3056	7525	4472	515	3155	1868	970	2593	1773	6113	2338	1389	187	2633	2335	3345	2682	2492	1060	1	5164	10060	2249	6	91	2900
TTGTCAGGTGAAACGT	223	44	294	14	49	5	7	7	20	6	3	11	498	7	5	2	5	7	2	2	6	4	3	2	5	17	5	43	64	1	14	2	32	8	0	1	0	0	3	1	1	4	4
CGGGATCTAAGGAGCT	14682	5622	56108	21650	6861	10130	13506	3693	4033	2813	3111	7658	8530	3718	3008	6603	7245	8347	9873	3585	3245	9516	2837	3572	6201	3296	5759	7166	4094	799	5643	4528	6795	5406	1117	10707	3471	15521	1842	3669	2920	8380	2481
TCCTAGGATGTATTGC	7420	2910	16459	2114	6446	5217	10533	3426	2021	4934	2522	3227	3714	2537	2147	4142	7142	5553	1007	4561	5822	5020	2474	2270	4981	1782	5748	5198	2592	853	5289	3357	3451	3211	6573	3387	5111	10291	11887	3420	3040	9080	1493
TCGCCCTACGTGCGTC	23034	9899	16754	50998	17876	34250	38788	10492	10753	21224	15856	20241	19105	8877	7090	15112	19514	19039	26717	12640	13596	17581	8568	7578	19357	7602	20687	9226	9718	2523	16815	10497	13119	16298	9294	16456	10923	15788	20749	6729	8894	13635	11041
TACGAAAGCGATTCTA	1493	547	4630	12	1498	1559	2243	195	712	521	23	888	849	405	296	1121	920	1210	844	13	1614	655	365	278	598	186	1488	1570	250	60	639	186	729	2014	10	1338	1	779	7	2087	2569	3338	1419
GGTAGTGTTTCAAGGA	4115	1497	17785	5057	1417	3485	3693	1242	1073	2219	1396	1395	2044	1431	1211	1197	2834	2681	7989	3263	1583	4075	1398	1108	1998	1326	1920	2224	1259	196	1442	1244	1654	2583	698	3144	1	2712	1550	901	1576	2426	1089
ACTTCCGTACAGGTTT	0	0	1	0	0	0	0	0	0	0	0	0	0	0	0	0	0	0	0	0	0	0	0	0	0	0	0	0	0	0	0	0	0	0	0	0	0	0	0	0	0	0	0
CAGATGACTGTAGAGA	1152	435	3384	5	269	1695	568	428	570	129	29	34	651	458	230	200	388	394	2524	1712	53	67	396	332	454	65	128	1214	549	69	221	445	754	552	9	2135	4680	2	15	0	3626	13	39
AGGTACTCGTAATTCA	1989	791	5934	2774	544	50	947	651	991	1100	1144	2395	735	411	295	827	559	1138	1844	14	1236	86	493	647	553	325	1896	697	452	73	1281	863	43	597	11	1225	1	11	5	9	2	6791	47
CAAATGAAAAATCTAT	6595	2473	25062	9858	4198	2221	4407	1841	1980	3434	1758	3949	2207	2349	1887	3200	6030	3835	3498	118	927	4682	2260	1730	4019	2160	3167	2506	2984	405	3927	2764	2731	4199	1418	6086	6752	3480	11366	1227	2486	3164	169
CATGAAGGCCTACCCC	3561	1512	5021	48	3702	647	2647	1552	1662	1441	2517	1745	2378	1266	866	3103	2677	1493	908	4072	3565	4306	807	1139	2783	1011	2741	1722	1127	348	2616	1686	2375	2412	2565	4963	7045	4453	2091	15	5362	2972	1442
TGATCCGCACAGGGCT	9852	3997	16773	7705	7784	9521	7674	5750	3131	3514	3607	3353	5025	3379	2448	3859	7211	3009	16653	2695	2844	4746	2788	2226	5001	2005	3646	4531	3407	832	5549	3719	4700	4443	6391	11469	7	10184	5804	3827	4082	3316	3096
CTTACGGCGTCAACAG	13814	5515	30055	17861	10595	11971	18657	4825	5040	6103	7662	6774	8030	5002	3499	9703	9848	10063	10845	7016	5058	5536	4657	3804	11078	2836	5456	9298	4768	1132	7690	5048	6150	8167	7815	8960	4	5081	16594	1695	2344	3848	5641
CCTAGGTCGGTCCTAA	2209	836	11810	47	48	2263	3779	933	419	747	1068	895	518	776	428	979	963	642	1794	89	40	1420	503	430	470	193	1422	687	783	138	1294	379	1244	1081	1941	11	7	2578	301	8	30	3322	51
GTGAACGAAGCCCTAG	30239	10089	103873	17055	13153	18349	20220	7893	5493	10992	9765	10803	12250	7119	5392	10039	17294	17346	18092	6762	9967	8164	6669	5610	9714	6448	9844	12058	7051	1041	11327	8281	9992	13323	8472	6152	15556	21950	30606	9396	95	17456	9589
GCGGATTGGAGTTTCG	366	131	1311	4	1	0	548	10	3	0	0	8	121	84	2	5	10	71	0	0	8	0	69	17	121	22	1218	13	15	2	278	66	12	2	0	1	0	0	0	1	0	0	2
GTGGCGCCACAAGGAG	18215	6334	35199	21689	10524	10867	17337	5051	4965	8298	6922	5469	9363	5158	4290	6643	10982	10272	15841	8436	8661	13746	4808	4223	6156	3699	6951	6773	5290	1365	7329	5513	10491	8771	9576	12343	7022	23697	16472	3088	3323	2941	4661
AGCATGAGCTACTGCG	0	1	0	0	0	0	0	0	0	0	0	0	0	0	0	0	0	0	0	0	0	0	0	0	0	0	0	0	0	0	0	0	0	0	0	0	0	0	0	0	0	0	0
ATAAGTATAAGTCGCC	1538	469	3365	41	2260	859	1355	508	518	10	669	697	33	402	428	657	924	1659	13	41	1553	21	540	368	875	208	668	36	424	88	627	581	769	394	8	1784	2	14	2677	2427	1514	34	42
TTCGATGTAGGAAACA	378	115	1878	1	983	8	2	181	73	416	17	998	19	108	18	260	15	211	1	8	6	0	22	214	2	58	11	2	186	26	424	120	391	188	0	2	0	150	3	1	0	1	8
TGGGGATGTAACACCG	1742	747	4351	496	745	36	2330	247	295	1290	1103	1953	667	578	387	946	848	1052	911	13	208	74	594	378	1033	373	28	143	585	94	641	555	94	783	1	203	0	234	4919	1905	1	26	2933
TAAAATCTGAACGCAC	30802	9634	262135	16329	11808	9994	14167	8309	6879	9786	8193	12383	10138	8769	7121	10278	10843	13929	16789	8778	11016	16520	6538	4886	8667	5175	5293	6269	7907	823	11381	6627	9216	11982	8293	9579	3446	9751	15992	2444	3450	4025	4690
TTTCTACTTACCTGAT	22122	6486	184632	7982	9242	7447	9550	5213	5823	9954	5437	10017	5529	6926	5017	6775	7612	11026	20530	3087	5655	7805	5119	3500	11274	6360	5424	7906	6065	844	7955	6212	8490	9648	4886	4737	4915	8620	8860	6712	3758	10157	3160
TAACAGGCATCGTCTG	19791	7420	62808	13442	8763	15098	17477	6004	4716	10230	7151	6189	11644	5607	4381	7487	13438	10704	20895	9336	12311	9722	4755	4956	10051	3995	6364	8027	5245	693	10730	7744	6529	9967	7141	12658	14	14371	26308	3869	591	11886	8108
TTCGGGTCGGGATTAT	559	217	2194	1	1	11	5	123	11	4	153	11	576	166	140	181	516	18	1	1	3	14	89	339	198	154	8	62	186	48	160	69	474	21	1703	9	0	297	6	1	0	8	1582
TACGAGTAGACCCCTG	3338	1075	36528	744	1472	941	1839	641	597	955	1453	457	2485	890	697	1295	2733	1919	2619	1710	179	1916	444	331	541	645	1534	726	988	97	898	982	636	707	358	15	1	536	5413	9	24	50	80
ACGAAACTTGAACATA	129	60	422	4	5	492	0	12	4	358	3	10	416	49	11	3	6	258	3	775	14	17	2	75	3	3	80	7	11	4	3	0	5	399	0	0	1	4	0	2079	0	4	3
CGGCAGCAACCGGGAT	9392	3551	16497	4906	6512	5750	11021	2490	3382	5865	4186	6915	4381	2480	2460	4903	4151	6947	5754	2356	4596	5623	2532	2829	3694	1647	2718	3475	2504	892	7212	3086	5413	3557	6360	4115	8	17229	8021	2215	10	6030	3565
CGGGCTAGTCCCGAAC	305	97	1392	0	1	0	1	5	9	261	280	313	12	73	22	133	551	135	0	1	4	3	5	9	2	3	11	611	3	0	79	1	5	4	0	0	0	0	0	1	0	4	9
GCAATCGAAACATGTT	2428	917	6852	9	374	1511	3519	1183	721	1768	725	1040	1083	773	562	1805	1701	378	2064	1208	1163	687	879	353	967	413	1645	820	639	116	480	979	219	199	8	2475	0	1	36	2	5	17	2048
TATGGCGACCCTAAGA	5306	1949	21224	32	3147	4358	4396	1734	933	5295	2123	2997	2633	1534	1153	2645	1303	2927	7252	1113	2749	3549	1323	1126	2696	1582	719	1501	1754	348	2611	1823	1797	3823	2855	4834	2497	3333	50	14	2705	2729	1587
CCCGTAGGAAGATAAA	7624	2978	34370	12193	2811	3787	5346	2489	2141	2474	2714	1458	5332	2302	1771	4047	3138	3211	7954	1965	3152	3949	2620	2164	3348	1317	3865	2900	2142	484	1850	2459	3164	3716	4341	5881	4785	6481	2005	33	1506	4358	2396
TCTGTGCGCCGGTCTG	2654	1000	5752	2	1024	303	454	724	658	1943	316	1425	1080	908	565	1130	1407	1608	31	1000	128	1467	956	801	1261	458	723	804	735	137	711	682	1602	1309	216	2674	2099	982	11	7	1423	28	975
GTATCAGCACTTTGCT	73941	27016	311431	60813	40052	38308	64949	25393	22244	33851	30083	42610	39932	23525	17818	33198	44179	46358	46779	21436	23711	39634	21719	15704	34203	17912	34464	29303	24463	4716	36856	23790	27776	35570	31477	37836	30743	69853	65880	22599	34172	31575	21771
GTTCGGCGGAACGTGC	44549	16443	150544	40123	22602	26594	36991	13059	10922	20609	16450	19444	16721	11842	9192	18581	22465	26483	30406	17093	9048	25103	10855	7880	17698	9273	21172	19106	12007	2313	17204	13481	15591	17036	20647	27598	12927	37696	57933	16640	19674	38022	7153
TCGCCCGTTTTCTCGA	96	11	403	1	1	0	1	1	1	0	1	0	1	0	2	2	0	2	3	0	2	20	1	0	0	2	1	0	1	1	1	0	2	2	0	0	0	0	0	1	0	0	0
TGTTGGCTACCAGGTG	11938	4817	36354	15648	7627	6643	15900	4911	3823	4484	3762	5773	6769	4045	2732	6197	8474	9752	12082	7445	8212	6462	3274	3213	4915	5433	8917	6590	4059	794	5030	3729	5348	6582	6982	7517	4119	17982	19428	2149	8652	6590	7326
AACAGCCTAAGCCAGT	35986	12695	123556	24117	21296	12815	29792	12874	9912	17575	9953	14696	12404	10025	7680	14513	18100	17258	29826	6977	13173	21272	7613	7143	15019	8227	11033	13232	10737	1757	15991	10781	13821	15485	11910	20096	100	22017	16669	7122	10105	13021	11444
TATAAAGGTGGGCGGA	15848	6007	30517	7870	12186	11782	12072	4127	4751	8978	4652	6997	7151	5489	3898	8094	13093	10875	13985	5769	5616	10307	4279	4243	8775	4505	7962	6059	5637	902	6447	5938	7362	8193	6734	15684	17958	27206	17328	5250	2726	14006	442
GATAGTCCACCCGACA	4857	1891	8318	4477	2551	4333	3152	1962	1663	4342	2108	1906	3376	2052	1144	2616	4578	2577	2105	4965	978	3636	2108	1230	2586	1863	3634	1280	2238	391	3195	1789	3181	2893	1658	2204	5481	6450	13316	9	8253	1887	3065
TCACGGTTATTGCGCA	34182	11125	284206	24024	14820	6422	19485	8093	7135	13191	9979	12032	15736	7491	5832	14479	14967	15496	18158	8851	4053	11345	5947	5378	10942	6191	15879	11419	8028	891	8339	7457	8626	9669	8214	11585	10221	13058	24810	2433	5832	8120	5358
GGAATCTATTCTTTGA	3890	1409	5840	4293	3296	3921	4577	1620	1764	678	1723	1654	1445	1172	940	1892	854	3002	2588	934	1938	1390	1512	1160	1254	690	2144	2462	1385	253	2337	1185	1509	1862	1134	1379	3	2345	6963	138	4	1666	92
GCAACAATAAGAACTC	6608	2628	8310	17021	6454	5207	11929	3281	2894	2805	2490	7112	4066	2299	2030	5027	4964	4852	12635	2505	2024	5425	2338	1552	4179	1684	5488	2877	2548	667	3686	2790	3017	5655	4594	5809	2	6476	6240	104	3806	6423	202
AGGGGCACGTCTTGCT	15542	5735	51559	12754	7242	7572	9118	5109	4309	4696	4775	5361	7057	4895	4025	6709	11343	8270	8706	3042	6394	6798	3528	2716	7462	3645	7025	6455	4125	853	6995	5429	6049	6414	6272	8365	10755	10852	13498	6819	4904	15961	1737
TGCGCGAACCTGTCCA	8067	2148	62565	9561	4535	969	6262	1996	1398	1648	3533	1760	1821	2122	1369	2691	4076	2508	7860	290	1013	4765	1661	1065	3529	1482	2425	3226	2047	485	2429	1567	2790	2617	3161	2326	4	5376	39	13	3	92	108
TCCCGGGTCGGGACAA	5597	2298	20306	4766	4162	2178	6568	1295	2791	2395	3280	4172	1371	1673	1385	3191	4670	1953	2367	483	2124	2939	1152	1270	3015	793	4865	2587	2559	276	1894	1502	1750	3401	251	21	8	11903	5634	4169	3	6480	106
GCCCACAGCCCCAACC	324	149	2057	7	569	4	1881	4	41	3	4	3	250	85	45	166	2	2	1	0	0	2	136	25	88	123	5	3	56	11	160	0	3	2	0	1	0	0	3	0	2	4	4
TGGCAACCACCCAGCA	14120	5068	58957	21185	7501	7266	18447	3856	4061	4588	6234	7030	9153	3811	2742	7401	6622	6843	11771	9973	3820	9404	3311	3045	6618	3986	5276	5911	3930	823	5814	3182	3583	5839	3814	4741	8475	7467	22466	3346	4342	4013	1927
TAGTTACGAGCGAATT	29441	9783	140099	23476	18565	20753	32476	7802	7743	15324	9817	13231	16561	7841	6461	11839	16899	17521	16362	24209	10177	21732	8025	5487	12681	6862	10625	13292	8625	1608	13081	9891	9395	11993	21088	9875	10481	26477	23767	6736	4339	9574	11137
CACGAACGGCGCAAGA	26424	8810	120508	8212	11189	10085	21208	6215	6121	7986	4482	7755	9468	5451	4765	9746	9079	8028	17601	4669	6883	10537	4330	3689	10368	4103	7682	10154	5539	880	8461	5353	8537	9626	5249	11191	9696	10908	21971	4838	10544	12281	6706
TTGGCAGGAGACTCGG	30531	11124	95392	30311	15708	16964	24143	9212	7709	14573	11424	11691	12190	8022	5712	11570	15274	15544	29741	19462	14228	14737	8602	5359	14277	6635	12741	11709	8796	1632	11724	8527	13642	14307	13953	20831	10995	15703	48175	7717	10211	34405	7329
AACCTGTGAAGGATAG	107	35	109	0	0	0	0	143	2	1	3	22	126	20	11	40	0	2	2	0	0	0	2	1	112	3	3	204	4	8	194	234	4	7	0	0	0	0	3	0	0	0	0
AATTCTGTACCACGTC	2	1	6	0	0	1	0	1	0	0	1	0	0	2	0	82	1	3	0	3	0	0	1	0	0	0	2	0	0	0	0	4	0	0	0	0	0	0	0	0	0	0	0
CAAATTCAGGCCGATC	32632	11307	144610	23825	8693	15198	27509	6103	7107	10560	9071	12981	11619	7244	5041	10119	12475	13366	13539	7537	8800	12835	5369	5461	12643	5751	5361	8648	6751	419	10319	8354	9111	9897	15569	2894	10396	14457	27616	12938	18835	6605	6612
TCATGATCGGCGAACA	3691	1141	20216	1662	2115	1079	1175	385	1023	620	1607	914	642	945	512	1751	1775	887	935	2233	4764	1229	592	484	1306	502	1430	1251	630	123	1284	777	1797	2095	16	357	2	3793	1415	1436	0	73	54
AACCAAAGTATGGTAT	3456	1181	13079	2297	2724	2172	1354	1491	922	3209	1200	1006	1058	1212	681	1091	1400	2152	2430	4094	139	1825	1008	504	2434	1109	3159	537	955	117	422	618	896	502	240	2788	1	1491	11817	7	2294	25	1185
GCATTAGATCGAATTG	27711	9514	148822	24834	11884	14147	19690	7339	7003	15136	7867	15690	7698	7512	5687	10374	12317	15253	19811	6547	12052	20817	5879	4846	10578	6349	11101	9541	7858	1462	8191	7676	8017	13135	12033	6675	5482	22359	14709	13380	12217	13014	4642
GAATCAACTAGTTCCG	23801	7808	55808	17589	16783	12811	22249	9455	8501	18368	10017	7910	13190	7759	6274	10987	20295	14421	23149	14045	9976	24391	7592	5976	15739	5548	12253	7390	8224	1350	11920	7705	9299	11572	8455	14305	6687	34405	23623	4171	17305	20045	8825
TCCGCTCCCACGCGCG	217	68	742	1	0	0	2	3	2	2	2	2	2	26	3	3	4	8	148	0	3	5	3	4	3	2	3	3	1	1	0	1	6	3	1	0	1	3	0	0	2	3	3
ACCATTTGTGTATAGT	135	36	719	0	0	0	2	5	63	2	1	1	3	0	16	0	1	2	1	0	0	3	0	2	0	0	1	1	1	1	0	1	1	2	0	0	0	0	0	0	0	1	3
CGATCGAAACGTTCTT	2819	764	4170	9940	741	3264	3676	778	354	1379	1505	1391	1123	621	382	1223	703	1519	3180	1277	2444	1044	380	610	999	443	895	303	704	93	973	817	468	759	21	3080	3420	1825	3165	3387	753	1939	1504
GGAGCGTTGGGTACAT	19054	6506	91769	10915	7907	11134	18549	5609	5335	6999	7823	6502	8224	4541	3810	5407	8577	9289	11169	5663	5606	5875	3269	3517	7099	3617	12257	7431	4824	819	5447	4557	6397	8260	4507	4870	5171	13477	9832	6965	2405	10961	4032
GCCGGGTCACATAGCG	22900	8163	116892	20830	7379	14639	12476	5683	4150	7380	6325	11672	7203	5067	4402	9048	8059	8010	13531	1884	4877	9240	4177	3616	7828	4480	7987	8048	4761	997	8522	5136	9388	6003	16984	6988	7694	16724	7700	11943	6919	5936	3227
ACTGAGCCTCGTCTGT	2497	930	14314	7225	1371	2295	370	615	651	630	235	1154	1311	555	548	1307	520	1654	32	941	59	941	533	402	1948	266	1598	986	685	154	1366	934	496	1824	949	2420	7	2218	2806	17	3736	3420	75
GTAAGCTACTCCTGAG	10393	4381	42598	11284	4298	5518	9345	3168	2828	4163	3708	5285	5866	2635	2107	4182	6202	4489	5924	2838	3243	4121	2261	2160	4013	2698	5439	3909	2876	601	5017	2696	5441	4831	2989	8775	5080	6911	7447	7587	4582	4166	3460
ACAATCCATAATAATG	5670	2337	10195	7209	2168	5392	8507	2866	1728	2871	4415	2382	2212	1938	1520	3401	2428	4199	8550	3573	6303	5379	1968	1495	3359	1963	4268	3561	2286	347	2850	2649	1780	3510	6164	8434	2615	9176	7356	16	2696	3558	2235
TTTTGGTCAGATACAC	10195	4070	17592	21630	6243	5909	11624	4881	4649	5116	5050	5935	6903	3654	3045	4903	7903	7177	10024	4969	2816	5581	3295	2874	6723	2695	7768	4985	3897	829	6647	4501	4086	5112	4681	5810	4996	7031	16484	3998	3737	13732	6548
TACCGGGAGGATGGAA	12389	4769	48206	5239	7659	10172	9021	2671	3796	5913	3229	2617	5411	3455	2461	5405	8027	6615	6060	4084	3559	7341	3662	2145	4994	1947	4072	3630	3113	711	4789	3202	5896	7537	4767	5003	5763	11096	8169	212	5438	9623	3637
GTTGACCAAAATATTG	9580	4144	23852	15594	6473	8019	14522	3798	3874	6159	3234	5246	5097	3719	2993	5790	6832	6527	6987	4306	7707	6161	3235	3290	4619	3907	9267	8443	3880	738	6090	3833	5053	3913	11049	2558	7450	6718	1746	6678	2010	15191	2585
AATTCAACAGCTCCCT	4175	1723	12245	9606	2311	5430	9091	2064	1772	1233	2268	1193	1028	1382	1090	2449	3089	2711	6514	72	285	6446	1467	1124	2655	1348	1692	1704	1392	348	2636	1173	647	579	954	9	2	2201	32	3865	1330	3453	1440
GGTAGGGAGTACCGTC	71798	22362	459965	57025	28389	28041	68616	19480	14758	27299	21661	24148	28751	18559	12624	24961	34305	31398	27247	18234	26130	26269	14288	10971	23377	12598	22689	21816	17737	3253	23952	16819	20073	26089	30449	37985	15841	46337	62403	16180	19187	45353	20456
AACCTTCAATTCTCCG	28905	10142	83567	36266	15777	20779	23244	7746	8538	15635	10406	11354	11550	8062	5273	9593	12322	15469	11373	8907	6848	7344	6380	5389	11404	4846	9881	10196	8189	904	11421	8395	8794	11468	15865	9513	9273	11549	28127	6309	9393	9068	9704
ACGCAGCCTTATTCCG	7963	3412	21215	999	7756	3279	9047	2907	2791	6207	4562	2258	7513	2345	1823	3249	6159	4250	11049	5472	1429	7079	2848	1913	4079	2253	3165	5182	2961	461	5091	2525	3629	3949	3155	3979	4	4455	11688	992	11696	7501	1604
AGTACCCCGGTAATCA	29904	10773	135205	20527	13532	25105	25528	7034	6971	14814	10570	11695	15739	6702	5461	10605	13027	14495	15950	11424	9647	17331	5563	5636	10365	5941	8576	12573	7689	1207	11112	8032	10322	12962	18280	9391	16045	16310	17734	10140	5645	15559	2572
AACATAGCGCCTCCTC	11903	5073	14384	25617	8294	17231	12521	3924	5888	6704	4258	4431	7366	4911	3253	7742	12340	13149	17488	8085	9273	8384	4416	3844	8262	2741	6320	5454	4576	965	6941	5359	9295	8672	2378	7247	11830	14174	20578	2306	2056	8137	2798
CGACTAAAGCCTCTGG	26770	10091	48235	33176	20033	17589	27615	10442	9340	17253	10848	15872	14005	8725	7114	15329	17141	16195	37589	6579	9072	12455	8475	7978	12293	7492	13368	10282	9766	1790	15094	9496	12044	15163	12751	15529	11310	38772	26915	14596	17051	19764	8129
CAGCCGAACTCGCTTA	17646	5916	89695	22586	6160	5636	14075	4768	4961	7376	5116	7454	10475	4410	3182	8592	9778	7429	2960	7224	4918	10267	2938	2616	10000	2557	4405	7893	4622	706	7952	3592	3169	6308	3648	14163	2905	3624	11880	1437	13066	12885	1850
ACCTTATTGGCGTTAA	15962	5978	50705	25423	10040	8636	14657	5829	4850	9490	5789	6858	6810	4915	3456	7026	8085	7786	14319	419	7495	10337	4865	3273	7827	4185	12232	5356	6070	782	6065	4924	5792	7323	7341	5382	7461	18141	19604	5107	4855	14983	4563
GCAATCCCCGGTATCC	1	0	0	0	0	0	0	0	0	0	0	0	0	0	0	0	0	0	0	0	0	0	0	0	0	0	0	0	0	0	0	0	0	0	0	0	0	0	0	0	0	0	0
TGCGTTTGAGCCTGGA	29361	10525	130442	24291	13490	22626	16134	8237	8008	15167	8757	13224	13155	7612	6451	14909	20427	14538	18803	6027	9702	13125	7721	7310	12609	7000	10851	8926	7903	1820	12613	7868	11505	11032	3822	7161	7708	24440	3524	4940	6782	4404	6873
CAAAATCCACCCGCCA	15542	6101	39076	7687	8005	11155	16105	7474	4981	6446	6094	6828	7635	4564	3340	10712	9527	11151	10883	5228	6275	7999	4245	3313	4879	3970	5653	5635	4725	947	6809	6041	6804	6654	8662	10453	5242	15946	21333	2481	11335	12667	2638
GCACCGGACACTATTC	17268	6628	47707	13764	12204	12756	22474	5426	6354	8891	5906	5380	11959	5287	4100	7857	13274	11624	16160	4801	9105	8109	5106	4171	10487	4532	8189	8883	5855	1098	9151	5937	9069	8004	12432	7816	9272	14048	16688	6729	6159	16250	3212
ATGCACTATGTGGGTA	17895	6996	67860	17042	4969	8482	18523	4302	4642	9345	5404	8757	8430	4761	3967	6825	4475	10351	11895	5361	6079	8506	4754	3580	8336	3109	7870	6528	4372	1053	5909	4400	4500	9448	4884	8599	9722	20488	29092	4864	2416	24809	6904
CTTCTCCGAACGGTAT	13943	5334	44177	19928	5246	5665	14841	4500	5191	4610	5068	8241	8706	3788	2696	5558	6997	6791	12830	3778	2850	4473	3073	2098	6339	4200	4887	2355	3046	721	7645	3674	6966	7456	6517	8908	2902	12747	8503	2462	2482	11401	2379
TAGCCACCCCCCTCGA	10507	3205	115284	1906	7534	4680	2285	1847	1819	3119	1354	3082	3041	2789	1875	2813	4950	4189	3732	3618	5169	2965	2204	1233	3181	1265	1877	3122	2974	208	3549	2128	2865	3397	1361	608	949	5383	549	1617	6127	2157	1808
AGTGGGGCTCTATGTA	21673	8698	35131	22816	18472	16754	20151	8338	8650	15271	9035	11219	13210	8372	5820	13796	14260	14207	24073	11592	13289	18489	7373	6103	13410	6633	18310	11742	8839	1852	12773	9447	10174	12613	10125	12023	2251	31386	17369	9318	7916	17701	4114
TTTAGCTCGCAAGAAG	1446	631	3136	1740	2403	2679	918	532	784	249	66	921	679	589	462	1506	1453	798	7	6	64	817	483	318	635	467	1317	1322	606	136	1399	870	689	941	118	410	2459	20	4415	5	0	2360	656
TGTAAATCTGTTAAGG	21	10	31	0	0	0	0	2	2	355	0	0	6	1	0	0	0	0	1	0	0	0	0	0	4	0	0	0	0	0	1	0	0	0	0	0	0	0	0	0	0	0	0
ACAAGTATGACAGCCT	6778	2736	24288	6671	3829	3803	13556	3266	2375	3728	2976	4273	3532	1967	1851	4863	2958	3003	5251	2404	1110	6945	1795	1757	3466	1968	2902	3133	2007	429	1419	1812	2277	4106	4662	34	3936	14163	2630	4502	407	12445	2729
CGGATGGCTTGCAGCC	5700	2002	11131	5162	2393	899	6856	1760	1732	1837	1657	2832	2302	1523	1295	2592	2595	3923	9581	2308	1859	3694	1251	1859	3123	1923	664	3789	1625	391	2780	1551	1357	1642	1632	2793	122	3468	11828	11	3972	74	2043
AGTAGAGGTGTTGCTG	9375	3247	27145	7461	8166	5453	7575	3700	2608	4660	3000	2122	4344	2757	2075	4163	7363	3485	15052	1274	1734	6411	2687	2243	3447	2286	4169	3521	3156	632	4591	3801	2922	4825	2445	4804	7378	5159	13700	4282	4423	3173	1907
GGTAGTTGCACGGGTA	6758	2602	15133	2408	3028	2651	7186	1920	1438	2819	2761	2034	5681	1693	1362	2217	3635	5144	6694	5913	4191	5698	1613	1757	2042	1752	2593	2733	2259	383	1996	1681	3805	3239	1059	6494	11	4518	3722	4557	6	4741	672
ACAGGGCCTCATTCGA	31079	10914	165715	31127	12013	16863	29347	9456	8335	11785	7255	12244	14403	7499	6183	12263	12699	13713	17489	19584	9443	12749	5978	6415	11753	6066	11916	10789	7100	1376	11612	8538	12301	11741	9029	11174	18	19898	22993	3813	11079	10317	6829
CAACACGGCCGATTGG	3744	1362	18438	5561	2512	66	3387	850	848	1479	978	311	687	1045	547	1255	1099	1536	1327	1350	80	1087	754	867	1042	722	991	1127	1079	168	1417	866	391	1766	997	1390	2	1247	2360	13	4	1857	1469
AGGTGATTTGATTTCT	3747	1288	8795	1236	2273	3231	4484	1554	1095	1353	2010	2247	3764	1461	839	1779	1440	2519	2810	3288	2760	714	851	1281	2226	981	2686	1430	1570	179	2512	1116	1672	2581	5866	1559	2	2963	37	11	2826	50	1249
CGCCGGTGATTCTATG	2065	777	4413	17	2614	1202	2228	471	1017	316	213	2451	266	545	405	1088	498	1084	1619	21	357	2683	429	203	771	1172	397	136	524	183	618	636	863	1430	3	1	1	10	2104	1836	1385	18	661
CTCTCTTAACTGGGAC	32138	11509	144031	25613	16301	15761	22105	8387	10320	16043	9649	16780	15532	8731	6617	12109	13001	15120	20409	3119	10198	11768	6904	5831	15581	4695	11872	12060	7942	1625	13720	8500	10038	12748	16689	16582	7487	23281	36107	2087	12026	20324	9094
AATGGTAGCAGCTCAA	34157	11248	160443	36180	18794	20185	21882	8559	7091	13318	8183	9255	9229	7768	6387	10456	12488	19790	9829	15010	12085	15866	6570	5634	11988	5597	11888	10247	8031	1074	9599	8450	9037	11049	8965	15617	18831	30483	28734	8636	10609	9075	9816
ATTTATAACGCTTATC	5421	1878	26790	4734	1226	4612	7408	1111	1585	866	1154	1447	2202	1514	1002	2351	2179	2451	1755	27	507	1724	1403	1084	2218	1694	3179	2837	1758	133	1978	1620	2472	2379	3854	369	2683	2201	28	18	1347	3535	1529
GGATGCTCTGGTCGGA	6320	1976	31261	2142	5355	4161	3394	1289	1966	1549	1193	1147	2081	1881	1096	2517	4221	4079	3374	1114	1509	4829	1307	1414	1992	1153	4330	2939	1723	239	2075	1675	2113	2393	1464	2661	5	4758	9648	3453	15	2749	1165
ACACAAGCACGCTAAG	9777	4119	8622	9549	10345	7073	14291	5925	5651	8826	5567	9215	7898	4369	3521	8321	8706	10162	10559	6163	4401	7600	3231	3457	4961	4351	8217	7261	4815	905	7398	4380	5999	8892	4627	7297	14	17343	23692	6399	13808	17520	3872
CGACCTGTAGCAGAGA	33573	12717	178088	28217	20704	19983	32788	12713	10391	14903	14214	16921	14464	10480	7817	16395	16695	15337	24922	15921	11637	20801	8863	6753	14683	8340	19690	13745	11100	1857	15348	9338	13251	17401	11001	17209	4856	26652	38651	9670	10718	12114	9067
CGACTTGGCTGACATA	3116	925	26644	4704	870	32	5777	810	451	630	390	2076	1950	1025	603	1785	1179	1098	1151	54	1486	3088	970	430	1560	1019	1559	753	1160	123	968	1123	1152	789	627	9	6216	8	1098	9	5	37	43
GCCGCGGGGGACAGAA	3219	1208	4956	40	2585	1081	4539	1207	750	1486	2107	917	1342	992	602	1287	2376	2300	5686	69	1198	1997	1198	1260	1569	1014	3555	1950	1482	239	2448	1077	1689	1803	1784	12	6	7654	2445	7268	138	5913	87
AATCACAGACGGTGAA	8550	2939	30017	4661	3127	3984	8224	1557	2584	2555	3668	3738	4874	2063	1686	3124	3229	4294	5147	4167	2365	3145	1835	2318	3885	2483	4956	1378	2471	391	3767	2339	2967	4645	3514	6115	5756	2377	1686	959	5302	3492	160
AGATTAGTAAGTTTGT	3231	1240	11111	1666	1772	811	2711	1326	627	1838	995	1126	1938	819	721	1527	1327	1807	1658	973	94	846	631	527	1142	483	1180	1690	1026	91	2537	727	1655	1463	1	6	0	1559	71	3	7482	33	538
TAGGAGTCCGAGGTGC	354	124	2517	1	14	12	2	15	5	5	292	692	38	135	60	110	37	46	0	2	32	30	175	0	2	7	48	649	169	23	104	315	306	47	2	1	0	2	1	664	0	4	7
GTATTTTCTTGAGGAT	34779	12468	106647	29844	12907	19351	24975	9172	10292	13250	12656	13907	13948	7565	5780	13020	14576	14229	19306	8156	9345	17786	8078	5747	15131	6039	12523	7513	8918	927	11603	7615	11699	13801	13831	12961	9432	25903	31586	2115	16019	14022	10437
AATTAGTGTGGTCCAA	5737	2069	24352	34	2365	2257	4457	1517	1100	1381	1580	3927	1869	1287	1079	1705	1521	1728	6256	1306	1616	559	1310	1204	3545	789	1593	1966	1437	192	1900	2246	733	2092	2410	459	8658	5569	6341	4330	3052	1925	3347
TAACTATCAATAAGCC	159	43	757	3	9	7	573	4	4	7	11	6	11	35	7	7	11	18	22	4	1	21	36	0	156	1	6	5	7	1	175	12	13	15	0	3	2	0	3	1	0	3	0
GATCGAACCAGACATA	2346	929	3276	0	0	0	3	3	1	0	0	1	0	5	12	25	3	3	0	0	1	3	1	0	0	0	2	0	9	1	0	1	330	244	991	4	0	0	4	1	0	19	886
GTGACCCGGAAGGATT	11299	4194	54430	8997	6889	5749	10448	2846	3623	4622	5054	4937	4172	2992	2545	4891	5975	7874	11388	7808	7324	7073	3074	2433	4465	2275	3052	3477	3951	706	4308	3226	5908	4491	3703	5348	4	6059	3744	3976	1393	4829	6023
CTTGTGAGCCAAATCG	1335	496	6240	1685	37	1118	1243	388	295	106	108	394	158	377	217	500	471	383	1769	16	54	1088	159	302	932	48	996	502	266	64	884	531	833	79	797	5	0	3	1	7	1280	9	120
TTGATGGCCCAGCGTT	31	12	18	0	0	0	0	3	1	1	2	379	4	2	0	1	5	291	1	0	0	0	81	2	68	1	3	3	0	22	0	0	4	0	0	0	0	0	0	0	0	2	3
ACCAGAGATCATTACT	2941	1163	4636	4809	969	3352	2986	835	1045	3529	980	2441	3669	992	765	1365	2486	4514	4271	1378	2705	322	1109	776	933	683	2523	1873	1236	193	2217	766	845	1359	381	11	2	6465	18	67	1400	55	169
CAGATGACTGATTATC	10	5	33	0	0	0	0	0	0	0	0	0	0	0	0	0	0	0	0	0	0	0	0	0	0	0	0	0	0	0	0	0	0	0	0	0	0	0	0	0	0	0	0
GACCGGTCGCGTACGA	52137	18943	234048	67202	20589	17980	40152	13720	13073	19867	19089	22353	22080	12765	10159	20009	22391	24776	37487	16067	27339	15802	11804	9326	20463	8530	14507	15702	12442	2507	18829	14194	11888	20970	23937	21624	21062	52950	55084	8131	9743	34026	14457
CCGTGAGCAGTTGGTG	7688	2661	29896	6781	5309	3009	5844	2106	1867	4317	2760	3042	7424	1763	1564	1629	2378	4009	4101	5796	4596	3543	1747	1525	3458	1317	4460	2153	2027	296	2473	2492	2084	3231	2249	6370	8	9795	2424	1392	3322	3106	1357
ACATCATAAGTAAGGA	6108	2352	22244	886	3291	2325	4475	1891	1658	2283	1621	4817	3347	1801	1335	2995	4513	3945	2705	3558	977	868	1328	1148	2797	1309	4946	4461	1538	306	2692	1972	2626	2722	1469	4758	0	32	5531	3322	8	65	1378
TTTCTCACGCGAGAGT	16877	6586	57339	14578	9995	13572	14092	6399	5712	9506	6518	8659	9440	6134	3995	5652	9792	10116	15279	11493	14293	10979	4337	3550	8069	6123	9245	7468	6094	1291	10746	5056	6203	9842	10334	8576	6732	13718	13780	4016	11234	14856	2829
CCTGCCACAAGTCCTC	39245	12269	174031	40412	14449	15715	35744	11450	10195	15497	13212	26880	14003	10881	8353	14001	22790	19079	23814	20093	14783	14404	7340	7404	16164	8103	17007	12086	10678	1935	16090	9827	9575	15963	12921	20225	10633	27068	28896	5741	5686	14638	2207
GCATCAAACCCGGATT	31521	10716	92525	23066	18568	27821	32928	9360	9718	13578	9623	18188	19521	8867	6839	12687	13884	19467	26993	9981	11045	13820	7645	6923	11128	7234	17285	13185	9086	1916	12418	10318	11712	16760	5643	17300	9746	33183	19066	12658	3665	19094	7029
GCTTTAAATTCAATCA	49035	16921	196978	48562	24478	36482	52146	17740	13368	24566	23500	22955	27836	15824	10693	22125	31756	28901	31643	24288	17041	22821	12133	11680	22797	13141	27605	20580	16210	2349	23134	13262	20586	22511	14674	22698	22027	42381	49028	16938	29169	27317	21071
AGCAAATTATCAGAGG	17985	6911	33961	14442	11512	20984	21419	8170	6766	11226	8027	8357	14102	7303	5234	9500	16112	14804	18517	5132	7624	16254	6305	4755	10202	5053	13111	8863	7119	1515	10593	6206	9947	12184	9534	7964	4858	15636	38304	6597	3599	15319	8346
CGCATGAGTTTTCTCA	378	157	2328	0	55	3	1	215	268	11	800	926	22	67	162	180	21	147	4	6	12	1612	4	96	0	1	4	3	121	29	18	72	7	6	0	2	0	0	1	1	0	5	5
TCGCCTGCATGTGAAT	11551	4216	21654	7257	8079	6811	18863	2764	3608	6153	2644	5790	6431	3334	2460	4234	7862	4600	2515	7107	5850	5970	2651	2444	6408	2099	5546	5822	3715	708	5908	4329	4064	6863	6220	4592	109	7495	20055	138	5163	7903	4153
ACTATATATCCATCAC	5964	2353	20401	8153	4171	1293	4686	2183	1875	3622	2598	3490	2535	2109	1595	3737	3798	2675	9592	3650	3622	10087	1136	1304	3768	1941	2474	2453	1927	275	2325	1788	3798	3581	5586	89	14812	4611	10410	3545	2795	104	4014
GCTTAAGAGACTCATG	8943	3324	43467	11449	6162	10248	13253	3808	3097	6192	2181	4794	6745	3385	3068	5433	3093	6398	7092	7398	4443	5724	2907	2727	5062	3154	6103	5615	3515	858	5248	3300	4497	6046	2658	7913	2326	14877	9394	45	1550	7486	4656
CCAGGCGCGCGCTGAG	11243	3984	36128	12421	6081	8710	10257	3400	3491	6081	2831	4238	6631	3612	2468	4785	6300	5245	6662	4695	5791	8676	2613	2470	6406	2317	6471	4297	3574	683	5980	2908	5469	6218	5670	8159	1880	10820	6808	3983	6220	1346	3785
GTTGGCTAACCTGGTC	17617	6617	29345	19609	12228	14551	24325	6035	4778	10723	6681	6642	11273	5836	5018	8267	13262	9497	14158	7154	7909	13360	5342	5038	9086	3774	10963	8968	5943	1123	8116	4772	8014	7469	7100	7929	22247	13850	17699	6809	3227	11700	3634
GCAGGACTACATATTC	15173	5482	36253	7088	8824	9811	14693	5481	4515	8013	5723	6267	6840	4051	3470	6396	13572	10338	10158	6610	5875	6044	3948	3673	7748	3939	7667	5857	4061	944	6687	3749	6284	9911	10134	8255	10588	11559	16584	4160	1268	15996	1072
ACGGCCTCTCCGTAGG	9659	3865	24419	12227	6309	6509	10553	4146	3681	3411	7962	5636	8430	3156	2531	5391	6469	5940	9737	3644	4323	7335	3322	2357	5008	2412	3478	5796	2948	928	5151	3185	4286	4230	5193	5044	2046	10811	12527	1015	9669	3131	2690
AGATTGATGCTGCTGC	30545	10286	62229	22534	10080	11253	24902	8709	7935	9395	9060	8754	13797	6659	6048	10886	13252	12777	21842	9992	6524	12274	6493	5583	11098	4549	8629	11465	7075	1164	9948	6612	10230	9571	18165	12697	7163	15871	28507	5931	10759	10100	9392
ATTGCACAGCGTCACT	18340	5874	87434	19498	6546	8230	12878	4954	3037	7011	3456	5954	8735	4650	3740	7116	4134	10048	18035	11057	7554	8512	3483	3421	7594	2236	6596	5554	3977	529	5585	4177	7314	9094	11885	14198	13138	9893	14388	55	2801	11389	3246
GACATACACATAGAAT	9301	3442	34837	13772	10429	8127	6972	2326	2104	4891	2428	4985	3485	2326	1718	3958	3381	5875	11864	5788	1654	6123	2629	1986	5562	1264	3061	3623	2703	426	3389	2800	2648	4535	4588	5512	5363	16271	6021	4759	2324	3673	2700
CACTCTATTTGGCCAA	8477	3036	26156	3971	4903	5608	10570	2970	2749	3035	2258	3940	4460	2561	1667	2717	4242	6331	9894	5697	2396	1431	2318	1538	4469	1449	2889	2666	2416	518	4377	2805	4720	4594	5275	5455	5448	6930	10156	3706	2908	7138	1755
TGAAGTCCGCATATGT	866	331	2610	3	121	487	8	423	435	16	250	513	205	303	278	192	23	706	11	7	887	689	325	381	1086	93	38	829	178	88	355	235	852	1065	1755	52	2	20	3067	1104	2265	19	28
TCATGCCTGCGTGTAA	4187	1621	16996	865	2630	1490	4880	1289	806	2433	2095	906	3181	1485	1254	2737	1465	3177	2779	1426	2117	1995	1216	988	2040	2094	3562	2232	1988	237	2372	1626	1364	2264	3217	7669	1	2709	135	3662	5	42	147
AGAGTGCTTGCTCTAT	1919	782	10153	15	1076	588	1772	306	362	784	941	639	179	506	409	578	1477	273	1013	1654	41	294	284	265	238	295	908	710	637	127	827	798	366	1046	10	3675	2	1359	2340	2152	4	2258	39
CACTGTTAGTGGTAAC	18791	6909	74897	21824	10683	11989	15515	6299	6475	12404	8318	15409	11724	5429	3803	7668	11505	10558	12923	2929	5731	7646	5674	4190	8696	5494	8036	8761	6245	1108	6043	7033	7986	12357	12092	12286	11750	23005	8633	5259	8071	10939	2031
CGCTTTCGAGTACTCA	13579	4742	49794	11089	11421	7901	10173	5314	3740	6652	4808	6810	10767	4001	3359	5937	3721	8053	2961	1088	9051	6474	3762	3170	6070	3069	7122	5558	4278	737	6888	3930	4995	5193	5822	7948	4776	9626	3927	8198	5	4956	2432
CCGTCTTATAAGCACT	435	95	906	49	3	7	641	77	3	617	4	17	11	32	28	5	17	431	6	3	6	103	29	1	109	2	3	7	4	1	2	2	2	12	0	0	0	2	0	0	0	7	9
TAATACTGATCTCTCC	4109	1547	12513	2893	2750	1957	2731	1303	1502	3167	549	1046	1825	1044	1015	2495	1893	1285	1177	247	1006	2708	1101	940	2771	1046	3479	302	1687	361	2223	995	681	2820	1037	3920	4165	2818	7499	4508	4728	3485	3020
TTTTTGTACAGGTAAA	0	0	0	0	0	0	0	0	0	0	0	0	0	0	0	0	0	0	0	0	0	0	0	0	1	0	0	0	0	0	0	0	0	0	0	0	0	0	0	0	0	0	0
AGCATCCTATGGGTGT	19931	6454	144698	14491	12881	11485	13477	5918	4919	7807	3685	9144	10917	4615	3572	7079	9138	10986	12212	5630	9790	7156	4312	4250	5060	4607	8043	6010	5028	496	8214	5272	8494	8301	9522	3884	4108	12682	14037	1727	4417	9690	3037
ATCACAACCTGAATAG	5159	1753	27165	1045	2470	1306	3192	1705	1030	2364	918	1748	3784	1330	812	1759	3155	2736	2709	241	1223	1076	1388	881	2840	1069	1210	1583	1434	187	954	1749	2252	2444	2216	3478	0	992	15857	35	1922	49	2254
CTTCAAGGGACGAATC	9521	3664	19492	6209	3766	8273	15704	4592	2247	4163	4846	3786	6747	2909	1839	4582	5832	6303	4340	3829	4127	11002	2581	2242	6203	1255	6824	4888	3146	506	5280	2842	5994	5090	2954	2935	2844	5163	13092	66	3625	3284	6038
ACCAGAATGCGCGAGT	8405	3136	33500	6092	7237	5666	5500	1842	2777	2638	3687	3003	5934	2077	1811	2956	4654	3333	4015	2681	4091	6998	1437	1261	2796	2806	4621	3626	1604	259	3633	2225	1812	3014	7474	88	6807	2169	7164	2007	4828	10271	987
TAACCTCTCGCAACAT	19949	7492	62627	18519	10219	14306	22105	6456	8179	12721	6931	9668	12002	6881	4928	9978	12861	13992	11372	2097	7780	17471	5405	4608	8695	4256	7308	9347	6369	1518	10031	6843	8128	13230	14268	16665	16623	21780	14835	5053	7134	18829	5814
TGTCTGTGAAGGGCGA	18486	6756	49168	17220	9554	10500	15574	5044	3787	5108	6910	8396	10402	5677	4259	8609	13785	9497	19151	2942	5374	6469	4230	4976	9529	5156	8437	7065	5633	1205	6557	5983	8519	8661	12597	12219	6769	20655	16942	8406	32	18244	2360
GAGATCAAGGATGTGA	14419	4909	18166	66	1090	1074	4359	809	1018	1859	808	3038	3450	1044	626	1141	3197	2048	46	88	3557	1482	796	454	2068	779	1351	179	696	162	1471	1035	1197	2192	2133	7336	8	4697	43	2074	7	14218	1686
TAGTTGTCGAATAATC	31	11	0	0	907	11	71	264	256	485	33	614	578	131	76	59	48	54	4	0	3	3	217	210	314	97	282	555	123	15	608	163	647	25	134	2	0	5	2180	0	0	6	1318
GGCAGTTGACCTCAGC	5503	2042	29607	2611	5102	1996	5483	1987	1825	2079	1856	2106	3148	1413	1080	2981	2592	4046	5079	2215	3701	1853	1206	1088	2451	1353	2311	3411	1746	318	2535	3011	2617	3620	2144	50	7010	1591	5217	25	4868	88	1861
AGTTGACGCGAGGTTT	361	140	572	463	1	2	760	138	8	312	4	14	12	130	97	100	615	215	1081	14	1370	26	196	47	10	13	700	1068	90	39	88	559	15	85	0	0	1	1	3	1	0	3	8
TTTCATCGAAGACAGC	39587	13904	127346	38653	18582	21453	33229	11293	9469	16036	12427	16107	16281	11415	8319	16320	21583	24122	32284	13286	13673	26020	11804	8504	19068	8623	22402	16148	10980	2341	14808	11184	13447	17796	18595	12517	17383	40447	44198	9780	14339	14080	14815
GAGCGAGAAACTCTCA	4941	1937	20112	7480	5399	2736	1450	1150	1223	1944	927	3278	2366	1408	993	1527	2260	2996	2775	2358	744	6669	1055	864	1511	798	1227	1770	915	157	2766	1253	3534	1379	13	1320	4	6624	4474	63	3782	9469	1123
ACTTCACACAGCATCA	178	71	443	0	2	0	2	73	0	73	39	1	0	23	25	39	2	3	3	29	2	0	7	4	334	209	6	6	98	4	267	41	312	16	0	2	0	13	3465	1	0	4	1312
CGCTCCGTAGTCCCCG	11972	4061	26962	8786	7289	9819	12569	2920	3366	4867	6254	8262	6593	2600	2229	5159	6191	5988	10578	3140	4378	4198	3217	2706	4610	2525	5901	7000	2773	593	4545	3671	3600	5136	4370	6297	5576	6124	16109	3238	6843	4479	4847
CTTGTCGATGTTGAAG	5661	1995	17540	8304	3031	2701	2500	2950	1735	3101	1159	2453	2555	1508	1021	2703	2144	4029	6348	696	2378	3972	1477	1168	2108	928	3955	2114	1600	364	1175	1585	1980	1557	2626	37	2759	4169	5056	15	0	3473	2721
CAGAAGCAGATCTAAG	30175	10833	89837	31795	17221	16476	25454	9900	9205	16604	9979	11474	13087	7978	6595	11470	14393	14529	32968	11007	8896	13255	7578	7317	14710	8215	13672	14032	8637	1597	13092	8807	13358	16582	5637	17786	2183	26104	35865	6588	7577	11401	7193
GGGCATAGTGTCTGCT	13464	4979	24525	3071	13067	6889	12492	4432	2981	6245	4693	6523	6700	3508	2566	6508	6410	6411	6558	8524	2509	7109	2608	2419	5727	2735	6612	5004	3447	806	6234	3209	4903	4600	2021	5516	6358	15333	11571	3490	6747	4736	6343
TTCTTGTTGTGCTTTG	16339	6167	34321	16128	12898	9242	19477	5253	5837	8887	4390	13364	6418	5007	4392	9323	9644	9435	10791	8176	9916	12459	4642	3682	9269	3362	5608	7120	5659	1481	8291	4974	8513	10252	3336	5058	2245	15603	17894	5857	6782	10492	6499
GGGTGCAAAAACCCCC	48	15	91	0	0	4	0	0	0	1	0	0	0	2	33	0	2	3	0	0	0	0	2	100	262	0	1	2	1	0	0	0	1	111	0	0	0	0	0	0	0	0	1
AGAAGTAAAGTCACAT	24116	9369	42902	24134	15848	17405	27598	9720	9220	18046	8811	19743	13071	8241	6470	13286	15887	18392	24694	13058	13040	22539	8382	6857	15116	6119	18333	10735	8962	1886	11743	8084	12839	13510	9547	11890	2800	28446	14483	11941	12066	38731	6009
TAAATGATAGTTAGTA	823	531	968	22409	8468	10801	16512	3892	3186	6837	4087	4713	7320	2889	2347	7626	8819	7319	10312	7182	2348	7085	3057	2523	7379	3677	10590	5942	3020	581	6474	4338	7920	7608	6472	8348	4891	11674	13367	7441	5776	695	4163
AGCGAACGGTAACGCG	33506	10598	189628	27367	12305	16314	25030	9886	8269	13925	8271	16638	13408	8178	6292	11946	17043	15520	18874	12510	14301	10813	7563	7657	15961	7416	8586	11284	8040	1881	13415	10695	9652	14380	15350	16860	10267	19334	20877	13128	13875	6605	11085
ATAGATTAAGAAGCAT	15522	5841	53128	5866	8910	8731	19168	4188	6039	7776	5989	5805	12097	5686	3865	7606	7267	9098	12798	3290	4989	8695	4827	3606	10712	4084	7456	7105	5637	1101	5468	5146	9281	7484	8518	5177	4401	16799	21604	1736	10355	19133	6335
GCCTGTGGCTCCCTGT	10071	3617	23361	8209	5758	5997	6076	2803	2335	5242	3607	5980	3996	2563	1891	3331	3929	5446	9671	6081	5460	7229	2285	2238	4764	2581	2476	2232	2635	515	4123	3082	3016	4872	3991	6258	8041	5002	14299	1102	2803	5634	1930
TCACCTGGTGCCTTTG	38755	14914	136678	27040	21948	20512	41835	16463	11276	19753	14810	13136	16347	11564	8501	16925	22192	27208	27261	13104	11965	25369	8819	7684	17652	10056	19658	10212	12544	2115	19643	12735	12222	19424	9187	17315	10393	41755	38917	5147	23331	19177	7435
ATCGAGCAGACTATGG	186	111	632	2	21	389	0	22	0	2	41	3	53	88	31	8	7	335	0	0	3	0	37	21	261	3	513	7	183	26	407	70	10	30	1003	1526	1	2	0	1061	0	4	4
GGGGTGCGGGTCGTTT	29131	8862	199734	10764	11410	10502	10272	7839	6394	8815	5696	8037	6172	7608	5940	8857	12225	13647	19302	3282	6429	12108	6389	5168	9062	5423	9807	7963	7210	954	11512	7127	8703	10552	8476	10324	4660	7610	11483	4175	9571	5760	7351
CCAGAGGGAACGGTTA	23046	8919	43561	30564	16945	17611	30393	9523	8087	15934	11251	11349	16555	7939	6468	12606	20483	14510	23981	15850	13467	14794	8450	6881	13446	6785	11502	8398	9454	1911	12262	9192	13979	15418	6717	16528	2275	31152	17420	9275	10512	15895	7507
TACAGAGAAGGTGACT	9853	3571	19336	11264	5576	8687	8413	3971	3640	5199	5009	6095	4212	3463	2711	6479	7739	6349	7278	8269	5096	1371	2714	3355	6028	1948	5504	4608	3830	716	4922	3081	5503	4405	6436	7538	5055	10415	14748	61	5643	11170	955
CCACCCCTGAGCGTTA	31764	12452	56491	29000	17523	17639	39058	11660	12090	19520	13144	17413	17645	10684	8460	16073	20190	22319	38972	12007	11948	21132	10201	6983	15908	8164	22563	13950	10787	2173	17493	11180	14111	17519	6679	20834	29359	48375	24762	4552	17688	22399	8147
GCTTTACACGATACAG	40855	14188	77280	6307	3220	4152	4083	3209	3159	6161	6013	8502	4695	3317	2194	4575	6048	6635	6913	2562	7977	8847	2526	2052	4477	2353	6080	3919	3305	517	4250	2925	5714	6014	2337	11115	11108	6961	11608	5146	7871	35596	8335
GAACGCCCACAATTCA	20253	7870	100336	15969	8814	9765	13554	4360	4986	8976	7192	8929	10841	4926	4045	9579	10666	7329	14154	4975	2711	7104	4819	4954	9169	4265	10308	6510	5353	790	8786	5207	5200	7191	11941	8564	8	18809	21984	6787	14508	11184	4413
GACCGCACCTAGCAGA	5609	1826	49544	2327	2515	2030	1813	668	924	3489	2164	2151	2489	1705	1041	1462	720	2931	5859	192	2391	1889	627	1065	2921	685	1806	1206	1440	191	1169	863	2063	2238	12	2138	0	12	17	2508	7	75	472
TAGGGCTCCATCCTCA	0	0	1	0	0	0	0	4	0	0	0	0	0	0	1	0	0	0	0	0	0	0	2	0	0	0	0	0	3	0	0	0	0	0	0	0	0	0	0	0	0	0	0
CCTTAAGTGTCGATCC	5057	1374	34564	6892	2577	2104	4042	1227	1749	1832	1261	1276	721	981	768	982	1637	3102	275	17	78	1452	1346	667	2691	852	2403	2409	1387	214	1656	210	1579	682	364	2495	4375	5671	1585	8	4	1749	1727
GAGGATGCGATGGGGT	29	6	68	0	0	0	0	0	0	0	0	0	0	0	0	0	0	0	0	0	0	0	0	0	0	0	0	0	21	1	0	0	61	1	0	0	0	0	0	0	74	0	1
TTGTCACGCAATTAAT	12510	5156	10691	2914	7963	6110	13927	5538	5917	6140	6735	6439	9337	4656	3885	7205	5114	11983	9950	5654	2713	5918	4229	3775	6471	4032	9024	6171	4931	1349	6561	5670	6388	7466	6300	5342	2607	13080	6407	6936	2254	6691	4667
CCCGCTACTTTCACGC	45505	15093	192304	34206	16138	24447	38042	11006	9200	22739	10637	14216	18200	9657	8236	12562	16051	21991	22604	9248	15293	18288	7803	7172	13694	9450	19249	13686	9852	1654	12971	10129	15170	12615	17682	20224	3074	29342	13548	11508	7310	15760	9151
CGCTAACCACCGAGCG	911	358	2822	1991	785	70	2153	269	672	329	535	1380	402	228	108	384	761	748	1505	244	121	13	360	53	155	175	1204	247	333	48	578	123	286	46	1919	7	1777	7	1	4	1	3366	29
GCTCCTGATCCCTGCA	85	31	228	0	0	0	0	123	1	1	290	4	5	1	20	1	1	6	0	0	0	0	47	64	2	1	1	2	57	2	4	2	1	141	0	0	0	0	1	0	1	0	3
AACAGGGCATGTTTGT	979	439	1681	2274	530	969	13	308	600	530	441	1255	551	431	329	382	570	857	30	1805	111	154	555	449	45	292	2028	1065	366	61	272	383	574	690	0	2	0	9	2330	1	1	6	993
CCGTTTCGAGCTGGAC	781	311	3379	2835	337	1117	7	214	104	8	457	1069	31	137	119	96	11	18	30	1	3	8	277	99	446	70	24	933	47	10	66	127	229	201	2	0	1	4844	21	4	0	13	15
ATCAGATGAAAGAAGC	12789	4613	70579	10229	3643	6362	10251	3372	3176	7514	4504	5207	4569	4244	3524	6500	4810	5786	8483	1576	4012	4506	4228	2893	4612	3226	6381	5292	3679	750	6048	2960	7297	6835	3931	5472	1984	6917	5732	3582	16	3167	3050
CGTAAAGAGCCCCCGG	1691	545	8804	15	24	1519	1926	770	615	1366	847	2096	807	502	566	799	2952	1357	1585	82	43	1175	372	386	179	340	36	599	775	80	324	354	481	504	5	122	4420	390	9	2	3	17	548
ACCTCGCCTTCGTCCA	25408	8735	59072	12705	11723	8485	13927	6788	5959	6373	5232	9505	11135	5969	4085	8704	8522	9195	19464	9408	3340	12509	5189	4114	9994	5310	10531	6169	6259	1019	9238	5058	5928	7891	6904	6724	14	22142	11812	2881	9889	6411	3882
ATGCCCAACCCGAATG	1004	422	2855	13	1165	12	1196	161	89	256	889	313	793	404	232	301	633	1666	38	22	32	2518	135	84	1163	232	33	636	464	105	538	295	441	458	808	615	1	2646	16	4	2410	2580	370
AGGATGGTGGGCAGCC	2020	751	7132	2773	1121	61	1969	304	1330	1338	1741	1187	2148	388	379	969	1186	488	87	2494	59	106	428	235	1025	782	393	627	529	59	987	263	1210	894	13	2701	1	123	6	6	0	3553	47
GAGTAATGTCTGCGTG	6685	2318	26233	4522	2980	763	7510	1954	1447	4092	1670	7613	4267	1822	1126	2266	2907	2806	5440	2190	6794	4981	1167	1338	2740	1223	4498	2432	1883	234	1833	1624	2120	1728	485	3814	4266	11546	12177	1824	8	8710	5355
ATAAAGACTAGTAACT	943	394	2493	44	674	24	3206	519	344	890	247	693	808	385	370	524	732	972	1392	1329	86	3513	426	169	858	111	494	957	167	58	378	339	939	576	1129	6	1454	2145	2816	10	1	56	20
AACTACCTATATCATG	784	237	1988	2	688	5	1	116	390	250	592	404	923	251	242	200	48	492	1453	5	9	16	260	152	491	484	215	27	252	61	342	85	580	131	1	0	0	2111	11	3	0	6	15
TGTGTGGCAACCAGTG	965	370	1562	2140	224	1025	1798	138	574	375	194	72	709	265	201	427	247	1053	4	2	0	16	233	224	817	308	427	1935	401	61	585	604	162	723	0	3	2	606	3168	984	0	22	27
TCCGATTTAAACTTCC	6657	2300	22057	4910	3415	3167	5102	2984	1814	1799	2740	4029	3710	2102	1414	2228	6326	5277	2905	2674	1701	1501	1381	1250	2752	1637	5447	807	1590	192	1782	1859	1553	1973	1727	2340	2514	9650	5455	2476	2689	3258	2006
AGAAGATATTACTTGA	13571	5169	40667	25398	8770	7735	14103	5582	4064	6450	5420	6523	8899	4382	3571	7672	7691	7084	12185	3621	4785	10517	3914	3662	5698	3198	5491	5110	4967	823	6170	6107	5664	8204	8291	7942	10452	19843	7327	3096	8234	15977	2452
CCCCTAACGTACATTT	9143	3020	49101	18601	4249	7199	5150	4101	2401	5231	2342	3098	5539	2209	1783	4123	2756	3944	5631	4472	2745	8209	1952	1273	3778	2103	2487	6309	2105	423	3781	2975	3075	3038	7614	8154	9	5234	3204	8362	784	8278	227
TTGCCAACAACAGCAA	15484	5583	39890	14534	6225	5989	10507	4640	4464	6726	4160	5240	5038	4256	2995	4896	5312	6990	9476	3594	5031	7064	3428	1589	5994	2657	4586	5370	3996	775	6316	4294	6991	6064	3889	5514	7887	21893	5188	4487	1390	7115	5927
GAAAGTCAGTCAGACA	10298	4138	38653	14431	6373	7503	13437	3350	2648	7162	3229	9023	5510	3538	2470	5579	5173	5428	8743	5938	5861	5478	3679	2896	6978	1620	6175	1721	3473	592	3908	3995	2900	4777	4493	2755	4	7385	13027	23	4333	6987	2397
ATCTAGTAAGTGCACG	7763	3369	6624	15268	3905	8061	11311	2782	3208	3327	2312	6477	5983	2679	2251	3990	8835	6083	7059	7071	466	6583	2141	2104	5430	2616	3483	6276	3018	759	4486	3330	5194	6251	2635	4916	4924	11803	6608	2794	4852	4353	1104
GTCTGAGAGTGTACTA	816	349	2044	1	307	1433	0	300	275	216	1180	808	261	224	82	198	267	482	1608	14	1185	1180	134	264	399	139	424	41	157	33	241	38	54	48	1	0	1	4748	12	1	1	14	12
TATGGCTACCCTGACA	943	411	1051	7	856	23	1308	140	624	1119	118	759	482	287	280	444	111	227	1532	1981	60	2337	272	297	573	387	847	540	519	128	1011	497	799	149	4	3	2631	1189	10	621	421	14	19
ATATGTGAGTCAAATG	1700	704	6331	1167	111	9	1352	386	394	318	491	388	1487	458	504	981	1559	832	133	770	55	282	413	516	1283	481	79	960	398	134	342	518	1034	589	6	1071	0	1	4	1031	0	18	38
AGACTCATTTTTATCT	0	0	34	1	0	0	0	0	0	0	0	0	0	0	0	0	0	0	1	0	0	0	0	0	0	0	0	0	0	0	0	0	0	0	0	0	0	0	0	0	0	0	0
GTCTGCACAGTCGTCG	9	0	17	0	19	0	0	0	0	0	0	0	0	4	1	0	1	0	0	0	0	0	0	0	0	0	0	0	0	0	0	0	0	0	0	0	0	0	0	0	0	0	1
CACGTCAGCTTATGCA	234	103	186	6	458	838	1	125	113	3	202	15	14	145	106	11	16	829	2	2	2	5	123	23	121	166	4	11	49	24	31	54	240	178	2	0	0	2	1	0	0	2177	15
ATCCGCTCTAACCGGC	8137	3051	44213	13795	3877	3117	8052	2198	1349	1384	868	2881	1321	2042	1322	1861	3046	3317	1893	2808	988	3205	1649	1552	2557	1597	3275	2337	1537	339	3383	1647	1556	2141	5539	33	836	4920	7406	26	5518	6252	2018
GATGGAATTTCCACGA	18284	7474	34002	21196	11526	12336	24617	7037	6593	15303	7791	8769	12779	6146	5189	9512	11772	13965	16208	8530	8953	10821	6024	4342	10566	5540	7093	9118	5924	1278	7974	6910	9416	9321	7278	12971	12778	16438	25543	6899	4584	27482	6911
TAGTCTGTCGCCCGCC	1870	688	377	5378	1613	2943	3058	932	1154	922	810	572	2492	955	744	1966	984	2705	1772	946	3146	58	825	796	2135	1071	1033	1062	1087	225	1490	1473	873	337	56	1320	2	4	17	2	3	3093	656
GTCTTCGTGTGGGCGC	2012	750	8674	3	285	793	1612	585	719	1017	253	1681	2106	444	229	612	985	612	3242	13	1482	90	357	698	932	131	911	93	385	120	1404	130	220	965	0	421	0	353	2775	3	1369	14	28
GCGGCCTGAGAAAACA	7540	2913	13812	5219	4923	5864	7731	3195	2791	4725	3514	2272	4239	2615	1553	3443	3412	6759	3429	2468	4882	3393	2617	1648	4662	2229	4238	1376	2828	492	5447	2655	5166	3781	2698	3495	12	2663	10169	1895	1481	4430	191
TTAGACCAACTGGCTT	14090	4990	59974	19293	11074	6372	14199	3794	5257	6745	5973	6785	5367	4177	3451	5712	8933	6874	8477	3998	6057	6739	3445	3149	5564	4032	6347	6653	4464	670	6680	3141	7216	10311	11755	7816	2611	4392	3933	4902	5480	13165	5662
CGGAGTAATTCAGGTC	8087	3236	25305	8449	5802	6690	12511	2289	3315	4690	1627	5658	4258	2199	1678	4864	3573	5861	4122	140	1512	7074	1924	1765	2876	1303	3383	2891	2196	413	2697	2713	3465	3444	8920	5336	2372	4670	238	3277	2097	5422	2931
CTGGCTGAATTGGCCG	544	145	4301	0	2	2	1	37	3	2	404	28	172	211	109	5	301	7	2	0	7	1	59	30	1	92	633	17	71	5	619	42	260	59	332	3	0	0	2	3	0	5	9
TAACAGTGGGCTCTCG	2492	874	6983	12	1855	401	602	898	499	190	855	920	1044	620	385	1151	1837	744	1898	3258	113	1260	575	499	1049	355	382	716	662	53	731	1162	820	1231	1	3	1	1265	3192	2	2544	1654	37
CCCATACCTTGGGTAC	1359	440	3324	1927	975	925	840	242	336	26	510	208	804	574	378	1245	1646	323	3658	1902	552	653	438	602	1008	286	160	1161	321	89	654	417	890	656	0	3	0	6	2186	2	0	16	22
GCGCCGTCAAAATTAA	608	217	245	3	843	8	1169	414	294	732	36	659	243	185	110	3	13	117	7	3	16	967	116	29	136	10	918	12	239	34	563	265	21	170	0	1	0	3	2314	2	3	5	9
GAGGCCTTTACGAAGC	8668	3154	44287	8156	3943	4365	10340	2642	2044	2863	1646	2614	2375	2284	1838	3499	5834	5110	7526	3423	3565	6058	1541	1682	5811	1793	3028	4757	2084	470	3128	2100	2039	3769	12858	7651	5294	10069	8303	488	3036	6376	210
CAAGTTATGCCCACTA	4149	1733	5145	10918	4452	4362	4596	1717	1532	3132	3469	1298	3823	1714	1194	2522	4395	3493	2329	459	6362	4987	1548	1042	3675	1521	1225	1599	1983	348	2922	1681	3259	3639	2875	6001	2406	2553	2737	2161	9	263	1291
ATCATCGCTTCATCCC	1485	582	2889	3566	1145	1085	2654	394	610	88	482	683	675	487	347	1232	1369	899	1933	174	27	63	618	421	555	212	728	538	743	130	1066	649	804	855	1	11	3022	728	6258	6	4	22	1562
GACGATACTTAGAACA	19973	7152	102527	17776	9990	10317	19054	5498	5346	10340	5872	7245	8932	5713	4085	8409	6776	8276	14659	5182	8345	15996	4888	3693	7900	3620	4128	3933	5290	1017	9630	6408	7589	7749	5895	11574	4265	12822	31219	2396	10491	9338	7500
CCCGCGGATAATGCGT	17	7	46	0	0	0	0	0	0	0	0	0	0	0	0	0	0	0	0	0	0	0	0	0	0	0	0	0	0	0	0	0	0	0	0	0	0	0	0	0	0	0	0
GGCTCCCCGCGCGTTT	14851	4904	67403	9409	5673	6712	14126	4302	3718	5910	4800	5777	5833	3690	2606	5884	4311	8395	8882	2912	2421	5174	2534	3277	6321	2082	4427	3117	3100	612	5261	3589	5366	5510	6224	4364	145	11472	18806	942	20	11391	4658
GCTGTGCTACCGAAGG	1933	866	1245	4096	1173	2300	1060	1022	855	113	1132	1120	1595	867	499	764	1724	1310	5595	2460	2760	2024	528	791	1497	939	1963	796	965	173	1423	786	868	1482	1853	2859	1	355	4291	4	6	24	691
GCGTCGGTGGGGTAGC	23337	7553	73051	19037	10803	10908	16484	5355	3299	10531	6744	8868	10799	5791	3958	7828	13049	10244	21159	5572	6776	16674	3693	4333	9675	4441	14257	5213	5644	959	9360	5093	6052	8574	3093	7709	12885	17209	28717	3623	5252	5114	4145
CCCGTGCGCCTCTCGG	1657	624	5041	6178	460	1430	1360	227	484	799	449	670	150	503	358	1682	1712	405	470	15	1754	256	318	244	1221	625	196	104	328	88	633	353	626	1152	4	2	0	726	7	3	0	10	20
CTCGCGAATACATTGT	10299	3628	47245	7202	7327	8952	10444	1907	2509	6739	5691	4735	5247	2477	2350	4599	4654	6744	7175	2716	4898	1838	2164	2097	3677	2466	7188	4595	2978	467	4911	2399	4300	4446	1910	2688	653	11838	13440	5361	8147	1733	2808
ATAAACCGTGACATAG	19163	7064	50871	18277	8634	14039	16513	4422	4692	6536	7130	8267	7474	5042	2905	8368	6872	7459	19523	2417	7263	13241	3590	3797	7140	4577	8155	6980	4166	726	6591	4990	4994	8240	7289	11511	9	15204	7996	1948	1167	13520	3053
ATTACAAATAGGAATG	464	193	1487	5	23	15	954	88	156	173	473	60	45	70	122	263	58	246	1	99	44	18	41	211	3	12	73	26	91	24	209	282	112	502	2	3	0	26	4564	1691	2205	7	18
GTTTCGTAGCCTTGGG	32349	12607	123028	30187	23304	16477	29142	12033	8327	18668	16800	17063	13454	9998	7104	15383	11847	19237	29882	14702	13658	11641	8552	6998	16114	7991	17523	13462	10393	1870	15583	12071	11693	16070	9298	17547	294	33911	26706	9807	22789	11957	6827
CTAGTTAGGCCGTCAT	200	86	44	29	23	19	16	13	16	13	258	22	22	38	52	58	199	32	14	14	17	17	20	118	67	4	14	21	93	8	244	40	14	253	5	8	17	12	15	4	0	29	53
TCCTGATCTCAACCTC	21718	8103	54739	8228	8092	10574	26192	5970	7990	11536	6204	9216	10963	6397	4470	9012	9804	10681	13002	9120	15212	10523	5733	4230	7269	3986	9528	9839	6518	1234	9536	7289	7720	8167	8991	8781	5971	22641	25624	4825	121	9039	6325
GGAAACCGATATTAGC	17797	5889	66842	3312	8391	10139	11806	3223	3430	5909	5553	7116	4330	4380	2642	6023	4482	8589	18043	10077	1855	6577	3523	2609	7440	2819	7257	4561	4301	527	5881	4828	6397	6811	5502	8141	3178	14112	11181	5941	13565	4618	974
GTGTTTGTGTAAGATT	750	294	3246	19	268	680	1304	292	216	11	322	28	15	277	133	416	445	519	7	4	664	11	219	86	522	13	249	84	256	32	218	357	630	506	1	1	0	649	4	1	2	11	13
AGCCTGTTGATGCTGG	20180	7575	33106	27399	17151	10069	22999	6167	7350	11605	9916	9232	10689	6650	5327	12946	11190	14984	18727	11342	7416	13590	5402	4380	11635	6255	8518	12371	7366	1659	12161	6636	8026	11589	6226	16428	6621	18970	18249	10742	3806	14304	4469
GATCAGGAACCTCTAG	26969	10012	121944	21832	11458	18133	15251	8647	7650	11608	7533	8704	12155	7804	5539	11964	12565	15943	16587	9058	10676	17859	5741	5897	11201	6108	8473	9928	7032	1295	9523	6563	8419	11291	15707	17735	2658	27049	30384	14023	17433	9533	5338
TAGGACAAACGGGTAC	11349	4873	10520	15878	4749	7036	21355	5681	4416	4899	6938	8517	8966	4141	3467	7483	14739	9453	8202	4986	7031	10265	4112	3919	6595	3587	8692	5194	4613	1104	7155	5873	7997	5524	5791	7266	9	8035	16061	7336	5206	6990	2292
GTGTAGCACGATGCGC	11047	4130	41832	12767	3970	5289	10977	2464	3501	4476	3247	5991	3129	2929	2590	5183	7923	5044	6024	1965	2613	6791	3264	2187	3743	2573	4790	5319	2876	593	4338	2961	2393	4124	4877	1289	22	14027	12852	5691	9253	7164	3174
ACCAGGTTCCCGAGAG	1886	729	5590	761	1464	3867	699	213	475	1680	23	858	885	680	424	1506	970	1489	2318	18	34	565	658	634	1417	870	490	585	582	162	1393	465	1842	598	0	2	0	2846	16	3	2	24	43
GGCAAGACAGTTAGCC	2	0	0	0	0	0	0	0	0	0	0	0	0	0	0	0	0	0	0	0	0	0	0	0	0	0	0	0	0	0	0	0	0	0	0	0	0	0	0	0	0	0	0
TCCATCATTGAGTGTT	7329	2789	6714	8143	4910	4561	11862	3856	3434	6445	2840	1602	8866	2936	2472	4346	6372	6164	4300	2830	2014	6610	2621	2170	5813	2474	6572	4487	3056	755	4743	2364	3951	4917	3205	8208	10	13704	7188	1000	12402	11852	2127
CGGTACCCTGTCGTGA	4316	1598	6485	7042	3920	2230	3002	1765	1570	941	733	1280	2923	1581	1396	1584	3816	3048	5529	1045	3113	4498	1386	881	4154	1499	3394	2211	2146	296	2965	1756	1623	2123	1868	3980	2	6175	5547	11	1253	895	2520
AGATTGCTATCGATAG	12889	4975	29074	8891	8589	8646	21406	5996	5525	6960	6580	6819	8281	4490	3272	7521	7631	9242	14223	5730	5842	5297	4065	3772	5864	4338	7529	9311	5476	893	6161	4993	5510	7525	8607	1997	4824	17608	6836	5263	4734	15820	2305
TTTGCTTAGTACTTTC	0	0	0	0	0	0	0	0	0	0	0	0	0	0	0	0	0	0	0	1	0	0	0	0	0	1	0	0	0	0	0	0	0	0	0	0	0	0	0	0	0	0	0
ACCTCCGTACGCCAAG	11036	4062	26807	12007	9969	10783	14756	4369	3703	7615	6001	7720	6359	4095	3041	6429	10421	8375	10671	3172	7086	9627	3456	3429	5976	3628	5484	5007	3598	748	7345	4600	5518	4408	5165	6073	1254	13798	11410	3775	10090	6327	3111
GACGCGGTATGCGCAT	19382	7315	94685	6954	5989	10709	17391	5292	4608	8311	8438	5776	7792	4393	3127	6105	8547	6615	16350	8230	7495	3023	4047	2854	6069	3907	6903	5738	5214	768	4859	4514	5302	3823	11749	16129	12	7655	17159	6942	7322	12643	4237
TGGCCTTGTATTGGCA	30	10	19	0	0	0	0	0	0	0	0	0	0	0	24	1	0	0	0	0	0	0	0	0	0	0	0	0	34	0	0	0	1	0	0	0	0	0	0	0	0	0	0
ATTTCAACCTTGCGAC	4408	1284	27149	115	1694	4026	2880	1164	974	2315	1197	1593	1912	826	967	664	2066	1555	3925	1218	4252	3723	589	650	1477	834	1496	154	888	180	1039	1304	414	1309	7	590	5497	4214	5564	6	2313	5749	102
CGGATCTCTACCACTA	4237	1471	8822	57	3244	3893	3972	1772	1493	876	611	1956	1074	1296	939	1625	1242	1839	2288	3225	1691	3184	888	793	2243	586	2703	2561	998	191	2346	1094	1167	1491	3951	2877	2700	5009	10564	5069	3034	2361	2055
AGCTATCAGTATCGCA	401	155	1385	752	50	1039	4	127	5	5	517	44	11	101	83	40	38	4	607	1077	30	15	129	135	416	219	638	550	43	2	183	172	31	262	0	4	2	15	3665	1	1	8	1093
ATAGTCTGGGCCGGCA	198	76	275	0	299	5	0	6	21	368	281	33	9	31	19	98	47	124	8	6	48	1268	185	106	398	4	36	8	39	23	135	194	188	5	0	0	0	0	0	0	0	5	1
GGAAACAGGTACGACT	4903	2041	13871	189	3100	1476	6235	2397	1700	2932	2716	2209	3388	1437	1186	1699	3041	1865	4321	3889	838	3476	1771	1266	3119	967	3702	3299	1552	259	2714	1434	2933	2082	7	22	4472	3145	12851	2976	6460	3073	727
GAGTCTATACATCACC	16435	5409	103665	31606	8013	7990	17256	3845	4852	5439	7324	5127	6334	3621	2508	6556	6716	8369	5772	2704	5359	8081	2590	2093	6446	3156	6198	4486	4410	561	3971	4538	4615	5446	6794	14294	13703	12543	3548	2626	8898	9339	3514
ATCAGTTGTTTTTAAA	31870	11950	85757	38647	20775	25512	37837	13999	10026	14781	16280	17415	19111	10173	7504	17211	24051	16787	32994	17362	11071	15184	9273	6893	17206	8284	12477	13976	11824	1819	16166	11493	14460	18972	11913	8263	16501	28032	18025	14634	27329	15474	10675
GTGCCCTATGACACAA	4629	1703	22480	9178	1433	4046	3880	1398	1617	869	1654	1669	1306	1404	1073	3142	2872	2835	2687	1630	198	2453	622	791	3086	1089	4606	1729	1290	258	1742	1727	2500	1298	881	10	4946	2400	10614	2391	3267	66	1764
GCTTGCCATTTTGGTC	5927	2269	11216	8619	6954	4025	7860	3293	2238	7036	3254	4142	3673	2311	1336	3517	3886	4415	2144	3267	852	3758	2066	1625	4102	1351	1552	3046	2371	437	4037	2194	2786	4843	22	3760	8	4262	369	1159	7	9692	173
CCTACATACGATCTAC	758	314	4030	5	17	2	1	195	342	335	39	49	12	173	181	450	1941	42	657	21	43	8	201	219	122	323	56	1012	121	26	365	31	324	487	2	0	2	7	0	0	0	3495	18
GCTTGAAGACCGGCAG	21682	6104	156653	13319	7354	8337	17194	5241	4988	8528	5833	5492	5773	5314	4017	7663	11247	9867	12513	1874	7519	9213	4147	3297	7721	5056	4360	6761	5033	1175	6451	5438	6098	7112	7783	8527	4623	5117	9682	5534	8109	16090	3415
ACTTAGGAGACGATAT	9867	3991	32777	14194	4558	9475	10997	3759	2955	3292	3094	6453	6291	3664	2585	4349	3783	7258	2412	4892	5406	7526	3438	3090	5108	1971	7041	4606	3420	482	6760	3575	4317	5731	2099	3579	22	12794	9803	4238	2195	6828	2165
CCGCTCATTGCCTTGA	3051	1009	16971	12	472	1026	2794	1395	305	744	69	556	633	768	740	778	2519	791	26	154	623	3259	304	568	877	253	238	816	654	66	1299	347	1126	655	93	1779	5438	1944	55	8	2	6601	102
TAGCGCGTTCTTCGAC	6157	1950	41022	9388	1584	2724	3867	1281	1734	2727	2469	3305	2175	900	773	1765	628	3472	2606	1871	1734	1289	901	614	2004	1263	1095	948	1280	180	1015	1570	1526	1675	1304	14	21	1602	26	3124	2837	4203	519
CTATAGCCTAGCGCAT	4518	1805	11927	422	2521	3918	6790	1741	1433	2494	679	2292	1097	1547	1245	1626	1183	2332	6512	177	2145	4208	1537	893	1988	1382	2160	1640	1409	315	1734	1700	1586	2138	2037	1825	6	1160	2875	4241	3184	1743	98
CTATTGGGCGATATTC	5913	2425	12582	14517	2575	6168	8587	1894	1810	4705	3284	2810	5715	2073	1404	3589	3700	2815	3404	2193	7137	2079	1505	1525	3458	2054	2424	1877	2238	606	2575	2564	3092	3559	1827	8925	15271	6074	10681	1381	4123	94	1760
ACCGTCACGTAACTGA	32789	12704	42139	29297	25463	18303	26726	13975	10728	19823	16049	23676	18060	10172	8328	15830	19654	19332	25438	11015	14805	16938	10043	8973	20126	9208	21928	11852	10966	2560	15158	13365	12658	20211	17995	18281	9549	31365	43435	11226	24923	41371	8546
GTAAACTTCCATGAGG	6660	2503	15295	2406	6189	1759	6990	1849	1935	2822	3011	2129	4412	2072	1496	3160	6405	5600	3505	4396	4998	5516	1989	2034	4907	1821	3798	3332	2143	339	4148	2253	3034	4920	6806	4384	3	12882	4110	3274	3757	4118	158
ATGAGGCGGTACATTT	55762	16357	411362	41931	18101	30996	44484	14575	12639	19529	12321	23981	19836	13575	10492	20457	24230	25814	22950	22994	14869	18173	10828	8359	21201	9968	20889	18904	13327	2336	17621	13853	15854	24182	12454	24638	13843	40171	51353	11562	22217	15683	11888
ACTTAGCTCTCTTCTG	165	47	1165	7	887	12	1	250	8	10	4	13	484	66	2	29	18	6	4	1	3	10	15	0	5	0	4	23	75	0	269	80	14	11	2	3	0	7	2	2	2	3270	13
CGTCCAGCCTAATATC	2048	682	5623	1892	1073	2377	502	704	421	192	1353	703	2219	534	425	693	1076	853	5	31	17	113	416	392	186	862	2182	379	847	103	866	647	1067	745	0	5	2	3536	2692	2	1	19	35
ATATAAATTGAGCCAA	2251	863	2271	2811	833	4316	877	1036	600	2588	3422	2642	1968	910	649	1375	1499	1693	1744	896	1585	95	746	606	2701	767	1322	686	1048	157	1681	1233	1907	1004	4821	2880	3	6061	21	2007	647	48	44
CAAGGGAATTTAAAGT	5048	2239	8105	5967	3940	8991	5696	2262	2552	2904	4202	2170	2553	1825	998	2844	4442	3607	4944	4602	1293	6141	2006	1637	2677	1486	3641	3165	2171	408	4817	2644	2278	2376	4510	2954	6	7912	17578	1840	5660	3290	188
GTGTTCGTTCCTGGTT	87567	25532	534904	30155	34867	34182	31287	18281	17201	29787	21261	25387	25773	22649	17441	25523	34654	36337	47112	23409	18790	42092	17128	14734	28780	15166	24123	25526	24078	2573	27998	18969	25450	31850	16522	23050	7594	39634	35283	6151	16945	38284	11228
TGGGAGAACCTTCACA	20339	7652	81077	26167	8341	11743	11226	6892	5380	7754	6709	7840	5556	5398	3496	7000	9439	9774	7119	2306	8799	10571	4198	3329	7797	3334	6860	8135	4697	678	6896	4837	5193	10500	7498	6177	1280	21331	11774	4992	6491	6275	4476
CTGGGCACTCACAGGC	46	14	134	0	0	0	0	112	2	4	779	10	17	0	3	0	0	0	0	1	0	0	1	9	0	0	1	0	1	0	0	2	0	0	0	0	0	0	0	0	0	0	0
TCAGGCGTTTTTATGC	27932	10143	84460	22621	15342	20030	33688	9122	8223	16363	6499	14841	10821	7142	5708	9913	10934	13879	18509	10879	6454	16246	6283	5543	11874	5908	13366	7804	8695	1239	11679	7585	8960	10393	14421	21722	7571	21536	4837	7775	9660	22509	7266
TGGCACAAGGAAGAAT	92	20	236	0	1	0	0	1	75	1	2	4	3	21	43	0	293	2	0	0	1	1	6	4	1	168	9	476	0	8	0	2	2	1	0	0	0	0	0	0	0	0	0
TGGCATGTGGTGGAGG	20077	7234	48337	26180	9318	11806	26034	7284	5389	5496	5962	6603	8334	5575	3847	9838	13326	11209	14682	8262	7619	14716	4834	3937	9812	3966	7297	7722	6548	1094	6930	5824	6481	10046	4385	12212	6023	30270	22749	6918	8510	10027	6927
GGAGGTAGAGTGTCAA	23467	10024	124745	28746	17345	13530	26090	8175	6815	16227	10174	10246	14145	7335	5464	10006	11585	17564	17011	4257	16349	12555	6560	5361	10613	6145	15297	9397	7192	1408	12310	8720	11836	13708	6310	25052	12707	24672	22603	3679	10344	8755	5803
GTGGGCTCAGTCCGAT	18113	7006	75460	24956	9195	4819	20941	5745	6838	8178	6033	8291	6479	5770	4604	8801	10669	9410	16030	7705	4030	9832	4953	4070	9225	4842	9163	10270	5289	1001	10052	5942	7186	9224	5517	17166	13	15692	11692	3783	13434	4127	5235
GGAGTACGACCGTCTC	8186	2782	17581	9905	7034	7299	14936	3051	3105	3803	3049	2211	4022	2426	1896	3817	6752	6427	4539	3174	2544	7251	2217	1262	6158	2724	2755	4941	2938	508	3244	2919	5115	3658	3058	1004	4	10849	7070	14	5193	3503	639
GTCAATGTGCGGGTGG	13667	5391	41047	11811	6557	9291	17929	4280	3867	4543	3809	4620	8333	3513	2806	5813	8578	7249	6883	6810	2990	10574	3012	3183	6146	4046	5693	7178	3301	802	5639	5377	3921	6529	8841	8217	2431	11028	11523	5007	5549	10694	7369
TACTTATGATTCCGCG	116	62	342	0	1	0	0	6	57	4	1	787	7	24	39	1	5	5	0	0	1	0	2	41	136	0	4	1	111	18	88	210	8	204	0	1	0	0	0	1	0	1	4
ACGACCAGAGAGGCGA	13754	5854	40433	19197	7538	15209	14027	5393	4873	6994	8653	8702	5417	4327	3526	5582	5464	11317	10475	10045	6541	14011	3633	3008	7641	3864	9682	7758	4572	1119	6989	5353	6781	8490	3927	5867	311	9867	12080	1042	5627	3388	6924
GAACCTCTCTCTTGGC	1032	484	3207	6	1209	2189	1181	248	488	504	28	1114	737	329	314	1494	1851	837	743	2088	70	2479	513	179	625	125	1721	691	436	108	673	34	1481	1078	12	1608	5064	391	9	1776	1	25	19
CAACATGATCATGAGT	22461	8184	88767	20335	11138	12562	30669	8896	7702	13493	9617	9389	12716	6816	5656	10713	13704	14291	28725	5394	12014	11816	7182	5348	11378	5583	10423	8465	6819	1480	8626	10386	7688	12405	8875	13245	9538	11853	32778	5954	1318	5693	4663
TGTCTATGTAGGAGGG	44994	15998	136339	24699	22985	24257	38086	13120	10596	18423	13616	14755	19384	11323	8707	20107	23673	23353	28170	11634	14130	24829	10518	9214	18665	9776	25281	10964	12148	1989	18696	11965	13169	19357	25228	20189	10729	45761	26106	11827	16031	26072	8578
CAAGCACGCCAGATAC	7833	3002	19826	12167	3926	4884	8421	2322	2339	4176	2633	3697	3768	2320	1882	3634	2776	4489	4434	168	4609	4326	2189	1627	3958	2368	5630	3542	2279	623	3789	2175	4047	3353	1216	8641	5537	3696	9292	4927	355	8501	342
ACGACCTCATGGACGG	27301	9633	147674	24551	10738	12236	17531	7597	6576	10477	6018	10159	12939	6082	4542	9323	9275	15040	13033	5324	5547	16506	5714	4985	10006	5286	11787	9946	6021	874	7928	6499	8131	9628	11333	6044	8227	17700	11625	5868	7649	4982	6214
GTCGGATGAATGAACC	1512	662	2795	4515	472	1667	3379	872	201	424	1199	1862	67	436	307	859	1818	1736	437	16	12	81	392	644	1104	704	56	1266	503	106	880	498	372	139	6	4	2	1116	9	6	1403	2962	50
TGAGTACATGTCTGGA	66659	22248	394645	39105	37477	43993	48428	20383	15353	26782	19755	28849	38150	19475	14901	30085	37647	38655	47693	21697	22825	30405	14921	12931	28425	13639	24893	22161	19094	2742	29835	18048	22570	29114	13451	23375	16324	47631	38115	16113	24388	39822	9638
CCGACTGCGCGAAAGT	16247	5463	47309	6235	6453	7415	8629	3424	5431	8087	4642	5632	6786	4412	3344	5358	8323	6720	9262	5942	7927	8709	4193	3153	6685	2815	9750	5512	4207	905	7275	4020	6305	6898	5203	3554	2376	9677	13239	3666	3978	13121	7603
GGGGCTTTCAGCCAGA	13513	5286	36859	7958	9786	10730	21005	5578	6294	8117	7674	8140	7073	4456	3183	7903	10359	11542	14702	4822	8017	12084	4176	3640	8128	4122	10604	7994	5099	1165	7409	5457	6779	6136	8296	13331	11	25014	8086	982	6136	9609	4895
TTTCTTGTTCGGACTG	17922	6523	78339	16124	12290	7225	17870	6521	5981	8952	6734	8903	8712	6897	5156	8926	12417	11169	11894	7844	10201	11985	6082	4473	9089	5649	9105	7902	6454	1229	12311	6761	7800	10951	3107	2541	9651	11577	17192	4341	4722	5310	4384
GTGTGCCTGCTAAGGA	2404	838	12847	11	372	807	1536	622	776	228	440	793	1123	426	253	473	22	372	75	10	50	729	321	1073	739	415	733	158	558	106	223	641	309	1323	8	1275	1	1070	7	544	1682	3568	34
CAAGTTGAACCATAAT	13543	4878	58803	19356	3856	5499	14378	2976	2103	6504	2370	2687	5539	2577	1768	4716	4961	3689	5551	5412	2820	5455	2779	2554	5056	2960	8507	2875	2547	281	4943	2985	3185	6719	2923	3952	7	14871	28097	2629	7889	7775	255
GCTTTCGTGGCCGTGC	5110	1896	21985	20	854	1689	3497	1066	1481	283	1532	3675	1768	1009	747	1575	564	234	2595	63	1531	2906	1013	418	1428	1171	1059	477	841	147	1161	1570	1265	1589	251	3398	1	2532	17	8	5	5363	89
CGAGTTTATTGCGACT	6059	2167	25391	643	3588	3160	4109	2493	1898	3034	2157	1189	2611	1679	1565	2723	1627	3321	4865	1813	938	3420	2013	1331	2444	1532	2551	3505	1815	350	2617	2136	3809	1590	1047	2778	4792	6127	13759	276	4405	63	1125
GTCATTCCCCGTCGGA	10843	3927	49825	1107	6593	4470	6330	2786	2323	5430	3598	5020	5646	2733	2085	2901	6039	4229	6009	2838	4229	2838	1555	2333	4287	1436	3391	3836	2658	520	5135	3033	4225	2850	2232	9504	10525	6704	10086	1124	3319	3704	237
GCGCAAGACGTGACCG	22072	7341	104770	19519	11759	12067	15757	5112	5286	12064	7246	6868	8315	5292	3990	10128	9415	10377	13324	4956	6658	9848	4972	4588	7672	6122	7219	6111	5211	951	8083	6094	6385	10253	6669	22691	5339	14351	17594	4402	2809	16162	4842
GGAAGCCCGTTGTAGA	1274	485	6199	1503	224	27	1488	448	244	683	789	38	294	315	221	494	39	937	1721	1606	708	73	289	154	1089	353	37	767	361	61	551	491	306	479	1132	1430	0	836	2456	3	1	21	41
GTATTGTTTTCCGGGA	1461	590	5231	11	1977	393	2678	299	498	1275	23	156	790	536	408	658	1444	1450	1564	19	39	193	422	365	91	302	227	282	891	130	685	695	490	690	2	6	2518	19	4983	1	1355	28	421
AGATGGTGCTACGCGG	2433	767	5478	828	777	837	573	945	524	1539	285	1125	612	447	490	465	1431	912	1845	30	39	1304	428	563	594	579	480	35	465	85	573	1076	1638	1012	879	1611	0	2986	14	7	5	28	991
ATGAAGAGATTCATCT	16660	7035	25132	21947	12079	11676	24396	5998	7597	13963	6940	11531	13837	5845	4351	9433	12614	11995	19182	4410	9958	11438	5587	4272	10929	6084	8420	4665	6581	1429	8944	6711	7877	9670	5607	4153	14775	16964	8436	8364	6109	16774	4176
GTATTTCCTGAGTTGT	1228	624	960	1506	2895	888	2442	493	332	684	879	61	1078	354	293	587	1527	696	1806	14	215	682	777	435	943	561	503	435	561	231	949	709	240	242	1903	8	3	1179	10	2357	2471	2102	38
CCGCATTTGTTAGCCA	6467	2583	6234	4410	5892	5535	7642	3274	2187	4578	2172	4989	3908	2049	1707	2537	2809	5477	9274	5799	2963	5828	2300	1343	3084	1487	3589	1869	2302	334	2620	3052	1908	3396	11	1885	8205	4911	8233	18	5604	3435	556
GAACTCCGTAGGCGTT	179	86	654	0	0	0	2	164	84	2	2	8	175	59	43	3	9	338	0	0	1	3	6	89	2	5	554	4	69	0	0	0	2	22	0	1	0	1	4	0	0	2	6
CGTACTATATGACCGT	174	54	723	1372	2	420	3	112	127	0	4	6	315	110	42	70	660	220	0	0	6	6	87	2	22	6	24	589	54	19	1	0	2	4	1	0	0	2	0	0	0	5	3
CCCAGGCAAAGCAAGC	28753	9813	119294	15822	15326	13971	28615	9035	7174	8815	7705	13208	11184	6813	5924	9512	15784	15412	17988	9406	9775	10041	6611	4106	8911	5758	7482	8766	7718	1170	9252	6510	10847	12101	10784	20389	14511	21584	32827	5326	3499	16924	7149
AGCGGCTTCGGCCCAG	5953	2131	18857	6813	2850	4490	9219	1808	2344	2051	1847	3027	2589	2135	1619	3288	4179	4377	1979	671	3317	2933	1333	1504	2429	2067	3045	3304	1812	300	2553	1691	2598	3877	5602	1175	2724	6968	14101	1286	4602	5469	5740
GTAACGAGGGATGATC	11185	3992	42918	7136	3535	3938	10730	2614	2400	6405	3869	4632	7692	2869	2073	5621	5586	4409	13676	3281	884	5599	2705	2072	3903	2413	6375	3326	3039	451	4359	2603	2446	4032	3113	6165	2714	10797	5753	4745	2892	10053	7161
CTGTTAGCGTAATAGC	1456	478	5832	5	1836	17	2531	150	327	743	589	413	665	353	333	463	78	311	348	14	1203	1730	165	427	564	8	67	17	215	104	582	659	989	852	0	13	0	16	4749	2	1	8	17
TCTTTAGCGCTCCGTC	15409	5508	48584	18415	6111	8655	11840	4620	4421	8163	6086	6793	8684	4635	3623	5049	8146	9238	15911	6309	5238	7519	4708	2765	6631	2620	9064	5670	4361	851	7158	5098	5685	8191	2697	13514	7303	9460	10490	4111	5755	9708	6518
TCAGAGCACTGTCGTC	4699	1997	9395	4593	3415	3955	9264	1823	1535	889	1223	1715	4979	1617	1183	2836	3706	3743	3076	2561	1091	3576	1424	1665	3289	1495	2983	3638	1541	391	1917	1194	1701	3208	5617	2571	4	335	7023	17	3792	6403	3832
TGTGGGTGCGGTAGCT	5287	1819	14850	1774	2783	1930	4930	992	1309	2474	1079	2025	4046	1589	1448	2649	4901	2618	4873	1645	1278	1282	1575	899	1938	1082	5219	2266	1541	336	2885	1284	1690	2768	25	2842	2642	4531	1093	1663	7	7202	2347
CGTACCATACCAGTGA	0	0	0	0	0	0	0	1	0	0	0	0	0	17	0	0	1	0	0	0	0	0	0	0	0	0	0	0	0	0	0	0	0	0	0	0	0	0	0	0	0	0	0
CAGCAGGCAATGAGTA	18560	6063	109850	6743	9882	12181	15414	4958	4026	7090	5799	3579	7590	4842	4108	6811	7066	8106	8396	5553	3579	8683	4826	3369	7916	3775	4114	6040	4765	793	6171	5395	6370	5988	2875	4762	3541	9543	15507	3542	5695	11179	1731
TGTTGCAACGTACTCG	5024	2109	2119	8835	5547	8104	8234	1766	2841	5551	829	5731	1557	1940	1476	2506	4206	3348	5557	4507	4246	6867	1416	1773	2618	1674	2947	3089	2316	589	3604	2069	2399	3389	5281	8423	8	8388	682	468	2587	79	1305
CACCTAAGCCCGGTGC	15240	5227	48770	4886	6224	5085	7047	2777	2955	5292	6142	5380	8064	2292	2020	5507	10228	7610	9367	7057	7581	12619	2122	2130	5775	3014	4522	5648	2889	415	6698	3602	5766	7190	3964	3647	4	9271	7915	2422	4426	5909	1715
TTTTCTTAGAATATCG	9176	3686	14437	11039	4778	7344	9360	3841	4209	6824	4395	4966	6059	3035	2438	5073	4591	7418	10800	3668	5558	8113	3977	1750	6108	1459	5442	6122	3468	706	4663	3827	3123	4937	6699	5608	1799	10185	2023	3550	7276	3012	2949
GAACTATCGGTACTCA	15	2	0	0	0	0	0	0	0	0	0	0	0	0	19	0	0	0	0	0	0	0	10	0	2	0	0	0	0	0	62	2	0	0	0	0	0	0	0	0	0	1	0
GCACACCCCTCAAGTA	5150	1992	15123	8725	5008	3818	2076	2194	1488	3010	2009	1269	2736	1351	1269	3553	3255	3556	4471	1118	528	3964	1087	1429	2603	1275	1710	1621	1379	361	2049	1808	2239	2546	1033	6983	4	5800	5823	3587	1408	77	161
TCTTCGTCCTCTACCA	3829	1374	10920	8196	3114	4747	4871	1507	1074	3076	1991	2661	1583	1384	920	2038	1949	1414	7847	41	401	2687	1009	1214	2619	381	4919	1184	1387	317	1896	1217	2057	2329	212	3227	1996	5412	62	162	2	1863	829
GTAAAGGCGTATAGCG	7408	2427	26381	2635	3925	3055	3861	3037	1552	4523	2019	4103	2816	1900	1586	3816	1658	3074	4775	3137	1686	5096	1834	1329	3746	1276	1750	3686	1937	177	2639	2470	2805	2204	2199	11348	3	10939	15324	15	2314	5788	2990
GATAAACAGGCTCTAA	8910	3392	16418	6957	8791	5087	13411	4191	3554	5854	5651	4595	6768	3172	2173	3984	5041	5797	4485	2874	6059	484	3061	2101	4010	1764	4815	3419	4028	513	3859	3488	5168	6128	3493	640	4579	11841	3375	1250	3727	3341	4520
CCTGCTCCCCAGTGCC	13181	5002	26040	14589	10757	10525	17615	4453	5077	9546	6143	8966	4711	4271	3234	5931	5903	7540	12850	4987	4360	9079	4243	3324	7635	2519	7327	7228	4761	865	7139	3723	5222	6575	1783	3172	11	15240	9243	1332	563	6614	3031
CGGCCGATCCCATGCT	7825	2746	27341	1769	4474	2717	6312	2471	1864	4156	1370	2517	5425	1823	1309	3589	1511	5489	5841	65	1248	2120	1555	1995	4029	883	2783	1940	1605	269	2196	1691	3629	2907	3931	4895	4	12032	15644	3903	1400	124	1108
CTGTGGCGACGACCAA	25656	7265	182856	12743	12898	11025	11866	5396	3892	7973	6593	5583	5893	5941	4264	6013	9585	9319	10731	5603	7579	10822	5120	4357	5551	2886	6532	4745	6797	633	7449	4908	7112	7950	2550	4006	3939	9160	12530	6337	8045	5761	3759
TTTATTGAACCCACAA	21034	7404	67139	14062	10258	10643	20710	8427	5972	13940	7046	10292	11556	6046	5196	9703	11185	11207	15955	5856	7111	16103	6614	5739	11119	6337	7011	9630	6596	1225	11678	8424	8991	11868	6402	12843	9	32079	31858	2578	11036	20980	6361
TCGAATAGCCGGGTGA	13560	4540	44181	7993	7289	6344	13331	3098	3873	6800	4111	5322	6085	3471	2418	6734	10571	5619	6754	2969	1532	8500	2481	2558	5681	3288	3688	3967	3867	437	5764	2764	6256	4017	2582	5866	4	8953	4547	7218	2292	139	4663
TATGATAGCCATGGCT	6517	2091	20905	7452	4466	4429	6320	1352	2204	4944	868	3450	3784	1864	1308	2417	7189	3180	2938	200	3283	1992	1578	1558	3265	1699	1437	1142	1493	306	2863	2491	1754	4591	2388	49	7660	7090	5504	25	3	3141	119
CTAAATGACGTAGGCG	20166	7119	94486	23989	10656	6211	14433	6654	4891	9217	6499	9354	7135	5344	3848	7520	10094	6416	16111	1262	5976	4688	4430	4906	6856	4478	5745	4952	5622	919	6593	4621	5221	7140	12631	16438	16	10981	25065	11670	3759	8424	5836
TTACAGCACCTATGTT	1408	520	16631	0	1323	1576	17	521	324	385	375	27	270	576	291	745	34	160	19	1374	26	31	628	335	259	201	863	43	259	66	423	287	676	977	409	1613	0	9	1485	87	0	12	38
GACCAACGTTGCCTCC	1	0	37	0	0	0	0	0	0	0	0	0	0	0	0	0	0	0	0	0	0	0	0	0	0	0	0	0	0	0	0	0	0	0	0	0	0	0	0	0	0	0	0
AAGTACGCCCACAGCC	30762	11347	126492	26074	10838	16281	21053	9257	11531	13218	8584	15079	15990	9584	6838	14298	16884	15927	28702	10156	11916	12032	8896	6665	12885	6540	16349	9316	10047	1875	13873	9983	10087	11660	10078	25318	5914	16272	24122	7942	17765	22987	5597
CAGAAAGTAGAGCCGG	4216	1495	20230	2604	444	1601	4567	1770	903	1451	1233	1425	1840	1172	895	975	2872	1870	2742	1632	219	3414	990	804	1835	1061	1182	411	1304	242	1805	1465	1193	2504	82	3293	0	965	1887	11	4252	51	1644
AGAATTCTATCGAAAG	7455	3210	5429	6491	4417	7133	8805	2882	2652	3939	2564	4110	4482	3037	2270	4734	5057	6453	6898	6364	5888	1705	2591	1837	4589	2727	7164	3363	2668	664	4167	4749	6479	5668	4270	3968	3	11894	12399	2611	2324	2937	306
CGGCAACGCAGACCGG	22065	7676	81309	16683	13505	11265	18650	5136	5128	9316	8063	9429	7327	5270	4493	9739	12787	10430	17989	6921	14183	14669	4763	4408	9844	5353	11821	7843	5740	1381	9995	6656	6090	9339	9066	8820	4881	22524	13916	9696	4355	31465	4601
CATTAAGTAGACAGCT	2892	974	15409	4940	610	2949	3705	600	666	1171	1665	1527	651	807	710	1315	1083	1318	1392	1907	958	67	500	240	1208	889	1801	2176	658	175	1388	669	1749	904	2213	3160	1	1556	7994	6	0	3872	127
GCAGTCCGCTGATGTG	13773	4931	48242	17657	4298	6787	9481	4831	4349	6256	4579	5609	9460	3910	2540	6630	7152	9636	6675	5454	4999	3788	3674	2286	5812	2639	5014	6272	3683	629	4477	4380	4422	5790	7009	5754	5296	9484	17718	2015	4682	5681	8394
CCCTCCAATGCCGAAT	371	132	573	2	346	2	425	8	232	6	4	6	309	162	106	32	10	31	701	7	9	212	61	301	270	189	33	613	106	7	238	135	438	7	0	0	0	0	1	1	0	5	3
GATACGGCATGAACGT	25484	8745	95824	21251	8517	8865	26032	9525	6254	10577	9914	9634	8529	5928	4402	8709	10090	13407	14236	7065	9561	14108	5737	3413	10348	3887	10441	7884	6270	1019	11718	5152	6848	11120	4258	13739	1967	12354	21822	3392	6527	12016	5485
GGTGCGGCGAAAAAGT	3759	1237	7869	4931	3647	4242	5815	878	1105	1920	1645	2399	2296	1116	882	1381	1635	1892	904	17	356	277	903	812	1969	1158	384	81	1142	300	2561	854	1456	1142	11	14	0	2811	3090	4	7	3133	917
TGAACCAACAAGGACA	19148	7033	29984	18086	7966	9254	21813	6118	5270	12682	6035	10242	9640	5546	3999	7977	11255	11237	11279	3794	5641	10438	4503	4698	8313	3985	11221	11599	5490	962	10087	6148	7758	10810	4466	8400	7354	21619	24407	4651	4285	19668	3461
TCTCAGTACAATAAAA	12343	4499	18080	16877	7872	7245	14393	3742	3890	9059	3336	6253	4999	3744	2696	7159	6623	5583	12025	2857	9278	6434	3249	2717	5923	2240	4881	3946	3830	738	7624	4015	6688	5740	3272	433	12487	12264	4359	7547	7055	8581	6447
TGTCCGGCCAATTGTG	17013	6297	37005	9351	8702	8759	13878	4967	4069	7244	4228	6193	10493	4410	4030	7161	6826	8517	11519	10267	5730	11881	4696	3764	9204	3836	5914	7029	5172	991	7223	5599	9125	6992	7583	10214	12742	16769	28149	3290	4422	4732	1859
GGCGGGTGGGCACAAC	1468	597	6225	12	1724	879	336	456	12	772	612	533	594	554	294	1115	2083	946	41	11	1176	682	380	188	625	456	1129	708	445	92	1066	184	437	919	3316	307	1	4181	19	2	2731	32	624
CAGATTTCAGGATTAG	6891	2591	13405	4468	4534	5439	7097	2918	4401	5218	1781	2752	4238	2524	2163	4313	4963	4564	7930	3640	3135	3534	2191	2459	5526	2469	7886	3376	2938	805	4704	2014	3771	4672	2549	3795	3311	8107	4675	1649	7649	3047	2015
AACCGGATGTGCTAGA	19701	8136	57232	19253	11126	14115	22632	6704	5951	10349	7682	8706	7711	5552	4814	11897	11060	9409	25872	6568	8321	9344	5626	4704	10556	4140	10702	9830	6406	1133	10298	7537	7346	12585	6081	15382	6704	10940	37339	6976	5576	9273	9621
TGTTCATTTTAGTGAA	598	162	4141	3	3	0	10	13	92	82	3	288	10	215	132	436	629	23	8	1	4	1	375	73	139	114	120	13	72	3	295	9	407	364	0	3	0	1047	2106	0	0	5	13
TGGTAGCACCAAGTCA	3894	1197	6342	3908	2730	2769	6348	1366	808	1659	1480	1484	1637	632	530	1772	2389	3325	2392	722	578	1615	948	707	1904	880	1367	2700	985	177	2098	1253	1302	1423	3046	1336	2	7862	2603	732	1505	7760	89
CTCCTACTCTAGTAAC	85	30	762	0	0	0	0	2	0	429	3	3	3	0	1	0	1	39	0	0	0	2	2	83	2	3	0	2	2	14	1	82	2	5	0	0	0	0	0	0	0	1	2
AACTTTGGCACCGGCG	17543	6763	64719	14787	8153	10099	17869	4332	6491	8099	4647	4694	12283	5230	4254	6936	8989	10436	13364	7970	3235	8042	4392	3982	10219	5168	6498	6653	5442	1172	8145	5489	8924	10036	3908	7766	8939	17277	21253	187	8876	14017	4852
ACTCTTGGTCGTGCGA	957	397	4897	2	438	20	583	14	2	1049	888	55	907	135	201	206	58	1081	1760	8	34	40	250	214	329	489	1063	563	213	62	150	24	231	781	4	2271	1	77	2	436	0	11	14
AACGACTGACGCGAAT	5089	1891	12404	2500	1823	4434	6636	1362	1286	1947	1080	2730	1627	1451	1214	2153	2213	2250	1262	2059	294	3802	732	1130	1877	658	455	852	1214	277	3669	1259	2488	1982	5577	2343	4	7610	4666	3266	1	102	420
AGAGATAATGCTCAAG	19544	7539	41437	15090	10329	12311	18230	6424	7041	13017	10409	13430	13452	6011	4864	9836	10294	14432	15665	14405	6633	15615	5588	4485	9109	4942	10787	8133	6579	1409	10219	5592	8785	10148	6932	8947	6327	20883	20264	5799	12367	16831	6758
ATCCTAGTGTAACAGT	4895	1925	9751	6877	1423	4868	4807	2129	2231	2940	2057	3234	2593	1878	1123	2847	2317	2221	3387	1199	5205	5363	1624	1422	2212	1108	3116	1597	1705	387	2393	2067	1227	2759	393	3483	2335	5396	10393	2186	2	7500	970
TTTTAAGTGGTCGTTG	13313	5297	24103	20630	7362	7667	15471	5734	3912	7989	5424	6674	7371	4625	3428	8437	8962	8776	5839	2373	5775	8895	4375	2703	8589	3321	8034	5722	4747	914	8631	5378	7126	8342	10488	10280	6773	17143	15956	5723	6776	4147	2404
GTGAGAGTCAATTTCT	8591	3282	13383	10241	4945	5921	10230	3916	3321	2702	4024	4926	3401	2706	1963	5183	3007	5069	8620	6641	3859	1765	1977	2201	3687	1685	3294	5131	2482	511	3794	2760	2970	4941	4503	5141	6	12151	10868	1309	2741	11769	1235
AAGTTAGGGGTGTGTG	5896	2308	9128	2763	5894	576	6495	2524	1644	1834	3367	1668	1940	2221	1315	3300	2243	3022	3757	6513	2256	8124	1595	1638	2313	1554	2597	3697	1960	392	4090	2223	2961	3209	2218	1245	4	6739	2134	3008	3293	5379	1334
AGCCGATCTCGTGACT	11748	4678	16127	5	6	4	9	2	0	1	0	12	4	2	5	1	13	5	362	10	25	2152	54	8	96	188	847	283	197	4	14	14	1584	452	972	2	0	9	14	18	0	5555	91
GCCCCCACCGGGCTGC	15629	4932	123544	4945	9118	8889	4967	3312	2945	6750	1407	5529	5497	4452	3745	6678	8156	7261	14152	3698	7936	4224	3991	3125	5400	3541	5384	5156	4316	517	6970	4036	5173	8626	3281	1520	1496	4621	4637	1171	3296	1826	2393
TTAATTGCTATAATGA	347	131	1257	1	517	12	3	9	224	2	6	71	16	41	80	6	400	180	6	752	59	18	90	136	167	100	835	22	71	11	0	1	53	72	0	2	0	0	1	1	1	5	1293
AATCGTGCAAAGTTGA	8224	3223	15796	8003	5904	3584	8362	4015	3010	4018	3571	3400	4843	2594	1935	3877	6460	5116	6155	3695	2880	10206	2302	2311	2870	1309	5897	1861	2531	481	5037	2108	3426	5002	1060	5296	2775	1231	4024	2479	3819	1660	2684
CCACTGCGCCTCGTGA	7317	2611	25211	10802	3273	3406	4419	1891	1860	2983	2054	3238	1662	1652	1214	2414	3605	2581	904	1335	1698	1764	1412	1261	3106	1174	1756	2064	1676	441	2742	1578	4351	2189	1455	2537	1	7197	5766	67	985	67	846
AGGTCGTTGAATGAAA	48	34	31	4	0	0	0	66	54	1	2	0	3	2	15	2	8	405	0	0	0	2	0	0	0	0	0	1	1	0	0	0	2	127	1	0	1	5	0	2298	0	12	2
CCCCAGAATCCACCCC	18713	6664	86421	19381	13035	7584	18466	7047	4393	6036	7906	9036	8448	5188	3952	7043	8799	9695	9424	2919	3557	8692	4313	3854	9368	2966	6428	6536	5362	1043	8619	6139	5373	7896	15302	4929	13459	16923	7428	6414	3857	6940	4230
TTTCAACATTGGCCAG	1136	469	514	10	262	766	525	109	147	124	31	576	10	119	162	136	1505	276	8	3	601	566	285	32	505	164	74	520	127	26	180	55	395	90	73	0	2	1733	2425	558	0	6211	31
CCGATCACTTCTCATC	8754	3451	15400	16730	6901	5563	13960	2719	4077	7752	4480	6429	4042	2907	2497	5088	4095	6166	11087	170	6170	8297	3265	2726	5323	2074	3702	6017	3729	864	4036	2730	3857	5374	1825	12337	7824	14127	6064	39	5420	3557	6271
CAGCGTACGACGAGTC	15102	6110	38246	13445	8245	9035	15952	6681	6384	8646	6490	6475	8357	5036	3578	8405	7138	11258	13069	4987	970	6207	3853	3783	9912	3729	11492	7165	4786	1206	8365	5657	7217	10297	10024	16248	9949	12499	6803	4884	5771	12883	5059
GGGCGACCCTGTCATC	10152	3798	50780	2460	5535	6534	9034	2347	2265	3976	2296	5641	5939	3163	2113	4287	5911	6175	9360	937	1801	2980	2451	1843	4432	2103	3912	2614	2885	466	3784	2752	3953	5314	3555	6186	8993	6216	20288	1196	4476	6238	1510
AAAACCTACAAAGATA	2461	812	16218	1535	898	949	474	607	653	2078	424	877	1936	815	580	1536	688	2051	6949	62	112	3162	615	587	1460	541	1513	1285	768	85	1707	1096	1625	1799	2225	621	0	383	2449	5	3	41	704
AGTCGGAAGCTCTCGA	4387	1529	15061	509	3261	553	2740	1674	1303	592	1364	1348	2405	1269	968	2093	3060	1852	893	416	4342	3012	1321	956	2419	831	3245	1239	1332	289	1884	1010	2152	1668	2687	2015	5448	9	1428	1393	3	35	2127
CTAGTCGAATACTAAT	314	177	116	674	17	2	682	475	305	137	488	890	29	179	57	389	552	57	1110	652	62	750	198	129	538	11	541	254	194	73	186	106	269	145	2	2339	0	5	1880	0	2519	3	13
GAGTTGTTGGACTCAT	19491	7685	69054	29927	9290	14188	18831	5868	6478	10824	6841	5714	8081	5769	5396	10604	12106	11928	16849	3796	7573	11615	5894	4429	11006	4278	7397	10110	5767	1137	7895	6964	7888	9334	3614	13614	2643	16499	15071	6460	11782	23880	6737
ATCACGAGCTGTAGTC	6752	2551	32260	5152	5173	3852	6169	2413	1923	3531	1872	2221	2061	2164	1590	3378	4406	3974	6375	168	1571	5752	1367	1600	3878	1092	1229	1654	2092	372	3609	1898	2500	1971	2708	4471	3	3451	4659	1343	3312	73	882
ACTCGTGGACTTAGCC	10388	3900	49869	5424	5701	8037	12874	3561	3969	5082	3987	5009	2394	2988	2483	3828	5418	7497	5819	5351	3866	6673	2628	1726	5829	2280	2680	5182	2839	637	4144	3287	4895	5469	6593	6641	7	6732	16196	2327	3901	11587	5594
GAGCGTTGTCGTGCAG	1802	720	985	3130	722	1182	1961	1127	428	1436	533	485	820	757	558	1290	964	1346	1637	45	1280	3348	819	343	1286	568	1245	370	530	76	1440	755	250	947	6	1014	2	8211	24	10	1	26	27
CTTGCTCTCCCCGACA	11127	4672	13245	20243	9409	12844	16786	5673	3947	9380	4794	8014	8153	4522	3090	6915	9711	9398	11738	1917	8122	8448	3974	2975	6900	3735	8562	7342	5282	1004	7461	4173	6029	8188	2335	5986	4052	11227	21933	2854	5327	10924	4949
TCGCCTTCGGATGAAC	30258	9776	95259	10179	5157	12133	13569	7477	8333	10955	6565	11736	14033	6134	5072	11074	11207	11438	15960	5080	9467	16279	5798	4846	9270	4577	6328	10217	7280	802	9780	5200	6366	9714	7758	8943	13	40537	17922	7846	14	21520	2655
GTCTGGGAAATTGATG	15885	6238	38164	22065	10500	12025	15370	6202	5946	8538	5390	7954	6666	5267	4071	7824	13709	9707	15254	5994	11920	8518	5065	4555	9016	4580	9821	7529	5166	1517	8153	6833	8212	7213	9489	13658	5027	16304	17918	2084	9752	7881	3456
CAAGCGGCGGACACCG	8307	2586	15116	2415	684	3982	6399	1083	2185	3217	436	2387	3114	1808	1541	3141	2000	3148	2345	1923	4097	2230	1788	1243	3284	1368	2933	3797	1471	507	2111	2508	2271	3179	2253	2368	4541	6669	5826	1452	2395	3961	2772
CCTTAACACCGTGCGG	11275	4273	52281	4524	5742	7446	5843	3579	2825	5835	4713	2532	9965	3023	1988	3819	4008	4471	5714	3107	7083	9284	2351	2074	4322	2127	4147	3907	2891	433	4997	2442	3494	3813	3188	4025	6	6221	1963	938	2346	1689	166
GAGCCGAACATGGCTG	8753	3468	25671	4334	5269	494	4238	4064	3452	6619	3080	2493	4962	2916	2111	4312	2877	6306	3344	2459	4290	9693	2532	2112	5122	1660	1767	3318	3036	643	5637	2724	4102	5157	2593	1350	11330	7380	2212	659	2113	16904	255
CTGACTAATATGCTCC	3976	1481	8488	4712	2981	3172	2323	564	1163	3022	1643	2765	1415	1297	1075	1657	1907	4046	6261	40	1248	1838	1130	994	3645	1336	3002	710	1085	210	2066	676	762	1942	26	1701	8	6271	2538	2341	7523	1026	116
GATCGAGCTAGGCCCC	12331	4892	12593	28	518	12	13	9	6	6	6	579	15	55	75	205	536	530	11	10	36	3084	12	2	146	2	20	677	24	13	349	4	1257	755	3337	2965	1	17	25	34	5	13674	158
CAAGTGGGTGTATCTA	7233	2951	8126	9090	5068	13377	4623	3470	2705	5277	3491	9614	3624	2630	1922	5124	6583	6197	7416	1658	5259	5044	2260	2573	5714	3055	5279	5508	2846	659	4520	4045	4641	4950	2425	14277	2474	5569	4803	4928	2428	7295	828
TGACCGAAAATTAGCC	594	182	2333	7	5	22	1149	209	73	9	1038	308	650	117	187	153	1280	65	16	1847	671	77	86	143	536	12	1135	414	95	13	191	203	158	278	1	1	0	3144	10	1	0	9	12
CTCAGGGTTAGGGGAT	4357	1388	26403	3502	1593	595	2787	682	859	2303	989	627	2370	794	762	1487	2302	1914	4149	4192	112	843	354	625	1675	1369	1037	1181	874	114	1633	748	991	1433	3084	1598	1	2376	16	32	4430	3399	96
GGCGATATAAGCTGGG	5380	1961	14126	1552	2643	4570	4093	1548	2184	2633	2569	2330	1635	1529	1270	2041	3692	2410	7056	4807	4816	5992	1450	1116	1654	2006	3975	1396	1710	269	2048	1985	1763	2027	2422	1677	12	7294	5160	2841	1273	8116	1936
[truncated: 2,115 more rows]
