# Supplementary material for: An in vivo systemic massively parallel platform for deciphering animal tissue-specific regulatory function
Source: Front Genet. 2025 Apr 9;16:1533900. doi: 10.3389/fgene.2025.1533900 (PMC12016043; doi:10.3389/fgene.2025.1533900)
Supplement: Supplementary file 5 [file Table3.csv]

expId	tissue	animal	novaRun	tissueT	dna_numHit	dna_numNoBc	dna_numNoRe	dna_propNoBc	dna_propNoRe	dna_numHitScale	rna_numHit	rna_numNoBc	rna_numNoRe	rna_propNoBc	rna_propNoRe	rna_numHitScale	dna_propBc	dna_propRe	rna_propBc	rna_propRe	numHitDnaScale	numHitRnaScale	dnaCor	numVeryLow	outlierScore	tissClass	tissRnaCor	classRnaCor	totRnaCor	sampRnaQual	sampDnaQal
HMC3_C_2	HMC3	C	2	HMC3	40720952	4174317	7960400	0.092978995	0.150606362	40.720952	133011500	14990915	17963584	0.101288313	0.108236531	133.0115	0.907021005	0.849393638	0.898711687	0.891763469	5.347699385	7.055407174	0.946356562	1	-0.1	hmc3	0.179310356	0.179310356	0.067683483	lowQual	highQual
HMC3_D_2	HMC3	D	2	HMC3	14608460	1747853	2389239	0.106861063	0.127456316	14.60846	NA	NA	NA	NA	NA	NA	0.893138937	0.872543684	NA	NA	3.868732194	NA	0.954214771	NA	NA	hmc3	NA	NA	NA	highQual	highQual
HMC3_E_2	HMC3	E	2	HMC3	156373303	17872386	53581494	0.102570033	0.235184816	156.373303	54724599	6442487	11673926	0.105326041	0.16026584	54.724599	0.897429967	0.764815184	0.894673959	0.83973416	7.288850418	5.774117573	0.815404639	1	-0.1	hmc3	0.35602727	0.35602727	0.053811206	highQual	lowQual
Liver_10_2	Liver	10	2	Liver	35749798	3467248	3449084	0.088411758	0.080838923	35.749798	2980951	499366	395571	0.143482907	0.102059451	2.980951	0.911588242	0.919161077	0.856517093	0.897940549	5.159863185	1.575772661	0.933659518	25	-2.5	liver	0.339049252	0.339049252	0.094320807	medQual	highQual
Liver_7_1	Liver	7	1	Liver	21619156	2361336	3390163	0.098469039	0.12386123	21.619156	42503700	4624108	6767277	0.098118461	0.125563899	42.5037	0.901530961	0.87613877	0.901881539	0.874436101	4.434238297	5.40951653	0.95785759	24	-2.4	liver	0.415015868	0.415015868	0.109159385	highQual	highQual
Liver_8_1	Liver	8	1	Liver	23275670	2367174	3365913	0.09231324	0.116030928	23.27567	33820051	4108626	6473938	0.108325054	0.145800827	33.820051	0.90768676	0.883969072	0.891674946	0.854199173	4.540750792	5.07980693	0.947753506	116	-11.6	liver	0.405379806	0.405379806	0.124346931	highQual	highQual
Liver_9_2	Liver	9	2	Liver	37152301	3890445	3683422	0.094790076	0.082354965	37.152301	50060714	6200147	5343758	0.110203557	0.086742814	50.060714	0.905209924	0.917645035	0.889796443	0.913257186	5.215379661	5.645606963	0.955157201	99	-9.9	liver	0.270655058	0.270655058	0.091155088	highQual	highQual
M1_1_1	M1	1	1	M1	12826154	1465581	2140288	0.102547451	0.130251035	12.826154	24723584	3924781	4989764	0.136998429	0.14833655	24.723584	0.897452549	0.869748965	0.863001571	0.85166345	3.681016729	4.62781599	0.963620486	16	-1.6	brain	0.223207668	0.200297602	0.157808996	highQual	highQual
M1_2_1	M1	2	1	M1	11549321	1683435	2073607	0.127217263	0.135473528	11.549321	8770287	2856269	2632924	0.245667677	0.18464376	8.770287	0.872782737	0.864526472	0.754332323	0.81535624	3.529736131	3.132624054	0.962951738	15	-1.5	brain	0.242941486	0.217838259	0.149914583	highQual	highQual
M1_5_1	M1	5	1	M1	19598151	2023448	3018402	0.093584568	0.122500076	19.598151	2949560	560228	687476	0.159618758	0.16379146	2.94956	0.906415432	0.877499924	0.840381242	0.83620854	4.292645644	1.560499757	0.957680639	96	-9.6	brain	0.205236548	0.164177606	0.147011007	medQual	highQual
M1_6_1	M1	6	1	M1	14119136	1504855	2186571	0.09631694	0.12276822	14.119136	10445506	2386093	2699266	0.185954455	0.173800107	10.445506	0.90368306	0.87723178	0.814045545	0.826199893	3.819579903	3.384810476	0.954946994	83	-8.3	brain	0.16048494	0.132779668	0.105827381	medQual	highQual
M1_7_1	M1	7	1	M1	18021005	2112019	2966219	0.104903218	0.128411957	18.021005	34903140	8140694	8117521	0.189125671	0.15866509	34.90314	0.895096782	0.871588043	0.810874329	0.84133491	4.171607565	5.125284927	0.953187214	23	-2.3	brain	0.234971822	0.165560798	0.132845296	highQual	highQual
M1_8_1	M1	8	1	M1	19342060	2162586	3040634	0.100563664	0.123878562	19.34206	29050263	5195206	5527649	0.151704916	0.138979524	29.050263	0.899436336	0.876121438	0.848295084	0.861020476	4.27366955	4.86047932	0.956804912	8	-0.8	brain	0.231022658	0.205780864	0.165175872	highQual	highQual
Cortex_1_1	Cortex	1	1	Cortex	11518925	1382168	2301854	0.107135729	0.151408408	11.518925	41029573	5002595	8920378	0.108676068	0.162328748	41.029573	0.892864271	0.848591592	0.891323932	0.837671252	3.525934179	5.358592235	0.965326419	1	-0.1	brain	0.440796764	0.31081953	0.265429105	highQual	highQual
Cortex_2_1	Cortex	2	1	Cortex	8737165	1014806	1740374	0.10406163	0.151437674	8.737165	3014068	443579	617614	0.128289267	0.151552011	3.014068	0.89593837	0.848562326	0.871710733	0.848447989	3.127165236	1.591711966	0.965197601	7	-0.7	brain	0.326541181	0.188229748	0.138309138	highQual	highQual
Cortex_6_1	Cortex	6	1	Cortex	17558780	1786012	2807277	0.092325211	0.126727531	17.55878	16018550	2008432	3728316	0.111412548	0.171375083	16.01855	0.907674789	0.873272469	0.888587452	0.828624917	4.134120703	4.001671656	0.963787292	11	-1.1	brain	0.271440347	0.190192203	0.171071125	highQual	highQual
Cortex_7_1	Cortex	7	1	Cortex	21688883	2331896	3543935	0.097078284	0.128567813	21.688883	37220431	4448647	6669291	0.10676135	0.137970956	37.220431	0.902921716	0.871432187	0.89323865	0.862029044	4.43888385	5.218022856	0.957829086	14	-1.4	brain	0.187745583	0.15835882	0.125582563	highQual	highQual
Cortex_8_1	Cortex	8	1	Cortex	22348463	2388521	3579762	0.096556678	0.126418551	22.348463	23092914	3726601	4447977	0.138951096	0.142255637	23.092914	0.903443322	0.873581449	0.861048904	0.857744363	4.482103709	4.529378327	0.963411771	35	-3.5	brain	0.169159164	0.152268172	0.110147844	highQual	highQual
PFC_5_1	PFC	5	1	PFC	29707346	2993281	4673104	0.09153589	0.125037128	29.707346	19819454	2632604	4754003	0.117254463	0.174740584	19.819454	0.90846411	0.874962872	0.882745537	0.825259416	4.892747818	4.308845314	0.944253362	128	-12.8	brain	0.257694894	0.120290707	0.096078424	lowQual	lowQual
PFC_6_1	PFC	6	1	PFC	14092714	1800116	2339742	0.113265919	0.128327589	14.092714	2273191	324792	589850	0.125016984	0.18503165	2.273191	0.886734081	0.871672411	0.874983016	0.81496835	3.81687757	1.184718909	0.912260008	337	-33.7	brain	0.403722258	0.228313784	0.175408015	lowQual	lowQual
PFC_7_1	PFC	7	1	PFC	14871793	1756663	2438695	0.105641979	0.127900335	14.871793	5960140	834862	1228540	0.122864129	0.153116915	5.96014	0.894358021	0.872099665	0.877135871	0.846883085	3.89450669	2.575346219	0.930088279	118	-11.8	brain	0.204034552	0.106497765	0.095871456	lowQual	lowQual
PFC_8_1	PFC	8	1	PFC	21460755	2583202	3596565	0.107436642	0.130119286	21.460755	19941054	2611465	3309448	0.115794825	0.127965827	19.941054	0.892563358	0.869880714	0.884205175	0.872034173	4.423628927	4.317669761	0.943445889	52	-5.2	brain	0.219090244	0.118283225	0.088178742	lowQual	lowQual
Hippocampus_1_1	Hippocampus	1	1	Hippocampus	10145048	1330559	1921105	0.115946721	0.143401232	10.145048	35318146	4289871	6358104	0.108308149	0.138321526	35.318146	0.884053279	0.856598768	0.891691851	0.861678474	3.342703786	5.142337707	0.964984356	4	-0.4	brain	0.287533431	0.23334444	0.169915849	highQual	highQual
Hippocampus_2_1	Hippocampus	2	1	Hippocampus	8572021	1071027	1566359	0.111067268	0.139736116	8.572021	24991004	3013899	4600715	0.107620405	0.141101911	24.991004	0.888932732	0.860263884	0.892379595	0.858898089	3.099635384	4.643336957	0.963386009	7	-0.7	brain	0.365536296	0.242143569	0.189279178	highQual	highQual
Hippocampus_5_1	Hippocampus	5	1	Hippocampus	18205474	1932457	2933596	0.09596105	0.127152225	18.205474	4728831	674060	1688431	0.124759134	0.238098199	4.728831	0.90403895	0.872847775	0.875240866	0.761901801	4.186300398	2.241483583	0.962743276	24	-2.4	brain	0.248041535	0.168779484	0.163761128	highQual	highQual
Hippocampus_6_1	Hippocampus	6	1	Hippocampus	9060440	1363783	1617038	0.130828264	0.134291417	9.06044	20120468	2407069	3576284	0.106850074	0.137002319	20.120468	0.869171736	0.865708583	0.893149926	0.862997681	3.179581113	4.330591957	0.961845953	52	-5.2	brain	0.191943674	0.15661124	0.130413757	lowQual	highQual
Hippocampus_7_1	Hippocampus	7	1	Hippocampus	18480885	2364526	3184098	0.113431489	0.132507826	18.480885	38061590	4825201	6722704	0.11251019	0.135512446	38.06159	0.886568511	0.867492174	0.88748981	0.864487554	4.20796194	5.250263925	0.94871975	27	-2.7	brain	0.213829801	0.155042119	0.127775358	highQual	highQual
Hippocampus_8_1	Hippocampus	8	1	Hippocampus	15740574	2019242	2634730	0.113697237	0.12918797	15.740574	36419646	4549194	6291393	0.111040342	0.133122344	36.419646	0.886302763	0.87081203	0.888959658	0.866877656	3.976416246	5.186644994	0.955298864	14	-1.4	brain	0.204803139	0.179528854	0.129875447	highQual	highQual
Striatum_1_1	Striatum	1	1	Striatum	11985473	1423611	2247213	0.106167655	0.143534132	11.985473	38511744	5065120	7790535	0.116234156	0.151663023	38.511744	0.893832345	0.856465868	0.883765844	0.848336977	3.58321494	5.267226552	0.965625737	12	-1.2	brain	0.313987045	0.210331016	0.152881126	highQual	highQual
Striatum_2_1	Striatum	2	1	Striatum	2137188	719908	656075	0.251971932	0.186747243	2.137188	12535638	1652570	2346706	0.116474892	0.141924294	12.535638	0.748028068	0.813252757	0.883525108	0.858075706	1.095713822	3.647963519	0.943654874	31	-3.1	brain	0.13600005	0.134350932	0.11288822	highQual	lowQual
Striatum_5_1	Striatum	5	1	Striatum	17596015	1755446	2813024	0.090713874	0.12691583	17.596015	3988193	689037	1391800	0.147317322	0.229328245	3.988193	0.909286126	0.87308417	0.852682678	0.770671755	4.137176831	1.995735228	0.963192175	129	-12.9	brain	0.323732615	0.191951394	0.147389423	lowQual	highQual
Striatum_6_1	Striatum	6	1	Striatum	12120837	1372466	1997816	0.101714606	0.128965248	12.120837	23663069	3081069	4926376	0.115205396	0.15555087	23.663069	0.898285394	0.871034752	0.884794604	0.84444913	3.599417422	4.564565292	0.962717977	19	-1.9	brain	0.171345982	0.168958414	0.131198803	highQual	highQual
Striatum_7_1	Striatum	7	1	Striatum	15311170	1958010	2670584	0.113381759	0.133932578	15.31117	35694693	4645508	6685197	0.115158276	0.142161412	35.694693	0.886618241	0.866067422	0.884841724	0.857838588	3.936512625	5.157637689	0.960484128	24	-2.4	brain	0.145722769	0.141263176	0.111742604	highQual	highQual
Striatum_8_1	Striatum	8	1	Striatum	18634563	2092856	3044073	0.10097041	0.128055614	18.634563	40759735	4884125	6966355	0.107005082	0.132414494	40.759735	0.89902959	0.871944386	0.892994918	0.867585506	4.219909082	5.349072767	0.962194491	17	-1.7	brain	0.158804357	0.143858936	0.107393565	highQual	highQual
Hypothalamus_10_2	Hypothalamus	10	2	Hypothalamus	16162297	1583567	1787081	0.089235835	0.091490607	16.162297	44418170	5037985	5619807	0.101867705	0.102037382	44.41817	0.910764165	0.908509393	0.898132295	0.897962618	4.014560345	5.473078051	0.912804478	85	-8.5	other	0.729401627	0.277292688	0.067308368	weakTissue	highQual
Hypothalamus_9_2	Hypothalamus	9	2	Hypothalamus	20530887	2078724	2049456	0.091939839	0.08311166	20.530887	4193208	282249	765718	0.063065962	0.146096629	4.193208	0.908060161	0.91688834	0.936934038	0.853903371	4.359724053	2.068054395	0.920225285	394	-39.4	other	0.729401627	0.318608325	0.102716108	weakTissue	highQual
Muscle_10_2	Muscle	10	2	Muscle	13620180	1379135	1626842	0.091946532	0.097848348	13.62018	2614677	182773	456287	0.065335573	0.140234752	2.614677	0.908053468	0.902151652	0.934664427	0.859765248	3.767673865	1.386632736	0.819788566	359	-35.9	other	NA	0.190805396	0.059588712	weakTissue	highQual
Kidney_10_2	Kidney	10	2	Kidney	35242374	3359162	3622729	0.087021459	0.085797325	35.242374	854997	86785	124937	0.092149776	0.117122691	0.854997	0.912978541	0.914202675	0.907850224	0.882877309	5.139239205	-0.226008737	0.932327365	371	-37.1	other	0.615279858	0.276237551	0.059011244	weakTissue	highQual
Kidney_9_2	Kidney	9	2	Kidney	35497724	3504195	3700689	0.089846733	0.086661897	35.497724	2701747	269115	374197	0.09058482	0.11186559	2.701747	0.910153267	0.913338103	0.90941518	0.88813441	5.149654621	1.433892583	0.921783639	386	-38.6	other	0.615279858	0.209603124	0.092542793	weakTissue	highQual
Lung_10_2	Lung	10	2	Lung	10928286	1127485	1191416	0.09352243	0.089937283	10.928286	720794	130007	122254	0.152805415	0.125639352	0.720794	0.90647757	0.910062717	0.847194585	0.874360648	3.44999524	-0.472341093	0.88921238	199	-19.9	other	NA	0.12913552	0.149054053	weakTissue	highQual
Heart_9_2	Heart	9	2	Heart	14877154	1341734	1604436	0.082726633	0.090018899	14.877154	NA	NA	NA	NA	NA	NA	0.917273367	0.909981101	NA	NA	3.89502666	NA	0.902922493	NA	NA	brain	NA	NA	NA	highQual	highQual
Ovaries_10_2	Ovaries	10	2	Ovaries	25453044	2568875	2641143	0.091673772	0.086134353	25.453044	NA	NA	NA	NA	NA	NA	0.908326228	0.913865647	NA	NA	4.669766297	NA	0.893458924	NA	NA	brain	NA	NA	NA	highQual	highQual
Testies_9_2	Testies	9	2	Testies	10156257	1113353	1132185	0.098792505	0.091292027	10.156257	NA	NA	NA	NA	NA	NA	0.901207495	0.908707973	NA	NA	3.344296902	NA	0.911462018	NA	NA	brain	NA	NA	NA	highQual	highQual
HMC3_A_2	HMC3	A	2	HMC3	NA	NA	NA	NA	NA	NA	1454443	320826	380026	0.180719654	0.176322035	1.454443	NA	NA	0.819280346	0.823677965	NA	0.540466758	NA	1	-0.1	hmc3	0.502821671	0.502821671	0.247219414	highQual	highQual
HMC3_B_2	HMC3	B	2	HMC3	NA	NA	NA	NA	NA	NA	110001421	13316879	26545352	0.107987857	0.177130022	110.001421	NA	NA	0.892012143	0.822869978	NA	6.78137835	NA	1	-0.1	hmc3	0.604528041	0.604528041	0.123025085	highQual	highQual
Liver_7_2	Liver	7	2	Liver	NA	NA	NA	NA	NA	NA	54398707	5183971	5611435	0.087004666	0.086072726	54.398707	NA	NA	0.912995334	0.913927274	NA	5.765500455	NA	27	-2.7	liver	0.414923466	0.414923466	0.098328753	highQual	highQual
Liver_8_2	Liver	8	2	Liver	NA	NA	NA	NA	NA	NA	23321358	2625130	3053434	0.101174772	0.105291111	23.321358	NA	NA	0.898825228	0.894708889	NA	4.543579894	NA	118	-11.8	liver	0.412506605	0.412506605	0.115003687	highQual	highQual
Cortex_1_2	Cortex	1	2	Cortex	NA	NA	NA	NA	NA	NA	56366935	6245741	8243508	0.099752021	0.116341405	56.366935	NA	NA	0.900247979	0.883658595	NA	5.816777217	NA	1	-0.1	brain	0.429448434	0.296490968	0.253664256	highQual	highQual
Cortex_2_2	Cortex	2	2	Cortex	NA	NA	NA	NA	NA	NA	2408523	269670	287955	0.100691026	0.097080456	2.408523	NA	NA	0.899308974	0.902919544	NA	1.268148701	NA	42	-4.2	brain	0.269517151	0.145135404	0.106077406	highQual	highQual
Cortex_8_2	Cortex	8	2	Cortex	NA	NA	NA	NA	NA	NA	188364	43535	37911	0.18773259	0.140509989	0.188364	NA	NA	0.81226741	0.859490011	NA	-2.40840483	NA	0	0	brain	0.366386399	0.24861161	0.235901759	highQual	highQual
Hippocampus_2_2	Hippocampus	2	2	Hippocampus	NA	NA	NA	NA	NA	NA	25746051	2741920	3189379	0.096248343	0.100683264	25.746051	NA	NA	0.903751657	0.899316736	NA	4.68627926	NA	7	-0.7	brain	0.342369854	0.22767284	0.175890294	highQual	highQual
Hippocampus_5_2	Hippocampus	5	2	Hippocampus	NA	NA	NA	NA	NA	NA	4776500	550010	1017652	0.103258982	0.160407631	4.7765	NA	NA	0.896741018	0.839592369	NA	2.255953865	NA	51	-5.1	brain	0.212040042	0.146958565	0.147907087	highQual	highQual
Striatum_1_2	Striatum	1	2	Striatum	NA	NA	NA	NA	NA	NA	31403574	3920971	4496287	0.110998486	0.112912935	31.403574	NA	NA	0.889001514	0.887087065	NA	4.972856855	NA	13	-1.3	brain	0.293117238	0.195240921	0.142375436	highQual	highQual
Striatum_5_2	Striatum	5	2	Striatum	NA	NA	NA	NA	NA	NA	3193426	451580	675218	0.123890057	0.156292359	3.193426	NA	NA	0.876109943	0.843707641	NA	1.67510502	NA	290	-29	brain	0.208366869	0.143846541	0.128478416	lowQual	highQual
