# Supplementary material for: An in vivo systemic massively parallel platform for deciphering animal tissue-specific regulatory function
Source: Front Genet. 2025 Apr 9;16:1533900. doi: 10.3389/fgene.2025.1533900 (PMC12016043; doi:10.3389/fgene.2025.1533900)
Supplement: Supplementary file 7 [file Table7.csv]

Enhancer Name	Baseline - Alpha	Baseline - MAD	T-test - p.value	T-test - Statistic
mm10_chr6:136304501-136304621	0.067708681	3.040451883	1.76E-05	-2.815497966
mm10_chr5:52618636-52618756	0.054099652	2.387565209	0.000165938	-1.574592795
mm10_chr15:73466687-73466807	0.051138738	2.100343954	0.000325736	-1.97127477
mm10_chr9:52574198-52574318	0.076839468	3.592291259	0.001079259	-3.101370012
mm10_chr12:12225877-12225997	0.044236209	1.359180538	0.00151078	-1.44055378
mm10_chr12:85436241-85436361	0.050135883	2.099945155	0.004522899	-2.019295078
mm10_chr16:54983902-54984022	0.052909501	2.486542301	0.007961997	-2.036138791
mm10_chr17:55367869-55367989	0.034895669	0.671302999	0.033990796	-1.002636356
mm10_chr9:73245656-73245776	0.043289255	1.143922257	0.038017411	-1.148073091
mm10_chr2:180825567-180825687	0.040865327	1.022684572	0.041649411	-1.217712506
mm10_chr1:77545248-77545368	0.039621691	0.97875589	0.046119183	-1.015878817
mm10_chr16:9009492-9009612	0.036912884	0.720086754	0.09583792	-0.794378902
mm10_chr14:120141536-120141656	0.040222009	1.015938306	0.106800283	-0.538673625
mm10_chr16:26782120-26782240	0.030382692	-0.024031178	0.171838777	0.61654159
mm10_chr9:83316696-83316816	0.052841291	2.182853081	0.216806365	-0.821961195
mm10_chr13:57949804-57949924	0.033887296	0.510694861	0.220223536	-0.576932705
mm10_chr13:83452003-83452123	0.039795913	1.279402971	0.223517978	-0.814277541
mm10_chr10:118747160-118747280	0.027826143	-0.129359889	0.272492131	0.238434249
mm10_chr12:77005026-77005146	0.033582431	0.415641769	0.367317857	0.578805179
mm10_chr15:74204400-74204520	0.033395304	0.246411392	0.372439036	0.43926017
mm10_chr9:113508011-113508131	0.032004243	0.376932454	0.502664938	0.257898251
mm10_chr15:89733723-89733843	0.040008491	0.887091107	0.506711687	0.322358417
mm10_chr6:100206959-100207079	0.033400576	0.418580863	0.556547842	-0.212833257
mm10_chr13:28420399-28420519	0.021733628	-0.470370606	0.598873721	0.36912112
mm10_chr13:59402381-59402501	0.035063542	0.713742615	0.669478738	-0.304379205
mm10_chr9:41376261-41376381	0.033522136	0.515650979	0.698458886	0.148397188
mm10_chr1:164683941-164684061	0.040483388	0.796844854	0.955010355	-0.038544026
mm10_chr1:38730169-38730289	0.03765869	0.837861181	0.957552335	0.043286599
