# Supplementary material for: An in vivo systemic massively parallel platform for deciphering animal tissue-specific regulatory function
Source: Front Genet. 2025 Apr 9;16:1533900. doi: 10.3389/fgene.2025.1533900 (PMC12016043; doi:10.3389/fgene.2025.1533900)
Supplement: Supplementary file 10 [file Table2.csv]

	seq_ID	enhancer_ID	enhancer_seq	barcode	full_oligo_seq	source	subSource	dnaDetect	rnaDetect
1	CS6000114723_mm10_chr6_1	CS6000114723_mm10_chr6	TCCCCATTCCAGTGATGCTTGTCAGCCGTGCTGTGGCTAACACAGTTCCTGTGTTTTGCCTGGCAGTAAATGGAGGCCTCTACCCTCGCGTCATCTAAACAACTCCGTTAACATTTGCCC	ATTCCTTTAGCTACAA	GCTAAGGGCCTAACTGGCCGCTTCACTGTCCCCATTCCAGTGATGCTTGTCAGCCGTGCTGTGGCTAACACAGTTCCTGTGTTTTGCCTGGCAGTAAATGGAGGCCTCTACCCTCGCGTCATCTAAACAACTCCGTTAACATTTGCCCCACTGCGGCTCCTCAGGTACCTCTAGAATTCCTTTAGCTACAAAGATCGGAAGAGCGTCGGCCTCGGAGGCCTTAAAC	MEW	MEW	FALSE	FALSE
2	CS6000114723_taeGut2_chr12_1	CS6000114723_taeGut2_chr12	CTCCATCACGGCGAATTCCTGTCAGCTGCACTCTCGCTAACACAATTCCTACGTTTTGCCTGGCAGTAAATGGACGCTCCTGCCCCAGCATCATCTAAACAACTCTGTTAACATTTGCCC	GCCTATTAACTCACTA	GCTAAGGGCCTAACTGGCCGCTTCACTGCTCCATCACGGCGAATTCCTGTCAGCTGCACTCTCGCTAACACAATTCCTACGTTTTGCCTGGCAGTAAATGGACGCTCCTGCCCCAGCATCATCTAAACAACTCTGTTAACATTTGCCCCACTGCGGCTCCTCAGGTACCTCTAGAGCCTATTAACTCACTAAGATCGGAAGAGCGTCGGCCTCGGAGGCCTTAAAC	MEW	MEW	FALSE	FALSE
3	CS6000114723_hg38_chr3_1	CS6000114723_hg38_chr3	CTCCATCACAGTGGACGCCTGTCAGCTGCACTCTTGCTAACACAATTCCTGTGTTTTGCCTGGCAGTAAATGGACGCCTCTGCCCTAGCGTCTTCTAAACAACTCCGTTAACATTTGCCC	ATATGTTTTATTTCCC	GCTAAGGGCCTAACTGGCCGCTTCACTGCTCCATCACAGTGGACGCCTGTCAGCTGCACTCTTGCTAACACAATTCCTGTGTTTTGCCTGGCAGTAAATGGACGCCTCTGCCCTAGCGTCTTCTAAACAACTCCGTTAACATTTGCCCCACTGCGGCTCCTCAGGTACCTCTAGAATATGTTTTATTTCCCAGATCGGAAGAGCGTCGGCCTCGGAGGCCTTAAAC	MEW	MEW	FALSE	FALSE
4	CS6000114723_panTro4_chr3_1	CS6000114723_panTro4_chr3	CTCCATCACAGTGGACGCCTGTCAGCTGCACTCTTGCTAACACAATTCCTGTGTTTTGCCTGGCAATAAATGGACGCCTCTGCCCTAGCGTCTTCTAAACAACTCCGTTAACATTTGCCC	ACGTAAATGGATATGA	GCTAAGGGCCTAACTGGCCGCTTCACTGCTCCATCACAGTGGACGCCTGTCAGCTGCACTCTTGCTAACACAATTCCTGTGTTTTGCCTGGCAATAAATGGACGCCTCTGCCCTAGCGTCTTCTAAACAACTCCGTTAACATTTGCCCCACTGCGGCTCCTCAGGTACCTCTAGAACGTAAATGGATATGAAGATCGGAAGAGCGTCGGCCTCGGAGGCCTTAAAC	MEW	MEW	FALSE	FALSE
5	CS6000114723_Raegyp2_NW_015493843.1_1	CS6000114723_Raegyp2_NW_015493843.1	CTCCATCACAGTAGATTCTTGTCAGCTGCACTCTTGCTAACACAATTCCTGTGTTTTGCCTGGCAGTAAATGGACGCCTCTGCCCTTGCGATGTCTAAACAACGCCGTTAACATTTGCCC	TCGTTGGGCTAGCTGC	GCTAAGGGCCTAACTGGCCGCTTCACTGCTCCATCACAGTAGATTCTTGTCAGCTGCACTCTTGCTAACACAATTCCTGTGTTTTGCCTGGCAGTAAATGGACGCCTCTGCCCTTGCGATGTCTAAACAACGCCGTTAACATTTGCCCCACTGCGGCTCCTCAGGTACCTCTAGATCGTTGGGCTAGCTGCAGATCGGAAGAGCGTCGGCCTCGGAGGCCTTAAAC	MEW	MEW	FALSE	TRUE
6	CS6000114723_rheMac8_chr2_1	CS6000114723_rheMac8_chr2	CTCCATCACAGTGGATGCCTGTCAGCTGCACTCTTGCTAACACAATTCCTGTGTTTTGCCTGGCAGTAAATGGACGCCTCTGCCCTTGCGTCTTCTAAACAACTCCGTTAACATTTGCCC	ATGCAGTCCTTTCCCG	GCTAAGGGCCTAACTGGCCGCTTCACTGCTCCATCACAGTGGATGCCTGTCAGCTGCACTCTTGCTAACACAATTCCTGTGTTTTGCCTGGCAGTAAATGGACGCCTCTGCCCTTGCGTCTTCTAAACAACTCCGTTAACATTTGCCCCACTGCGGCTCCTCAGGTACCTCTAGAATGCAGTCCTTTCCCGAGATCGGAAGAGCGTCGGCCTCGGAGGCCTTAAAC	MEW	MEW	FALSE	FALSE
7	CS6000114687_rheMac8_chr2_1	CS6000114687_rheMac8_chr2	TAGAGGGCACTGTGGTATTTAGGCCACTTTGACCTCTTCGAGTACGAAGAAAGGTCTTGAACTCCTGAGCAATGTCAGAAAGGTTAAAAAAGACACATTGAAAGGGAAAAAAATTGTTTT	CAAGAGGGTTCTATTA	GCTAAGGGCCTAACTGGCCGCTTCACTGTAGAGGGCACTGTGGTATTTAGGCCACTTTGACCTCTTCGAGTACGAAGAAAGGTCTTGAACTCCTGAGCAATGTCAGAAAGGTTAAAAAAGACACATTGAAAGGGAAAAAAATTGTTTTCACTGCGGCTCCTCAGGTACCTCTAGACAAGAGGGTTCTATTAAGATCGGAAGAGCGTCGGCCTCGGAGGCCTTAAAC	MEW	MEW	FALSE	FALSE
8	CS6000114687_myoLuc2_GL429890_1	CS6000114687_myoLuc2_GL429890	GATCACTAGAGGGCACTGTGGTATTTAGGCCACTCTGACCTCTTTGAGAAGTTGGTAAGGTCTTGAACTCCTGAACAATGTCAGAAATGTGAGAGACTTTTTAAGGGGAAAAAAGTTTTT	GGTTAGTGAAACAGAC	GCTAAGGGCCTAACTGGCCGCTTCACTGGATCACTAGAGGGCACTGTGGTATTTAGGCCACTCTGACCTCTTTGAGAAGTTGGTAAGGTCTTGAACTCCTGAACAATGTCAGAAATGTGAGAGACTTTTTAAGGGGAAAAAAGTTTTTCACTGCGGCTCCTCAGGTACCTCTAGAGGTTAGTGAAACAGACAGATCGGAAGAGCGTCGGCCTCGGAGGCCTTAAAC	MEW	MEW	FALSE	FALSE
9	CS6000114687_Raegyp2_NW_015493843.1_1	CS6000114687_Raegyp2_NW_015493843.1	ACTAGAGGGCACTGTGGTATTTAGGCCACTGACCTCTGTGAGTAGTTGGGAAGGTTTTGAACTCCAGAACAATGTCAGAAAGGTGAAAGGTGAGATTTTTAAGGGGAAAAAAAGGTTTTT	GTCACTACCGAGGGAC	GCTAAGGGCCTAACTGGCCGCTTCACTGACTAGAGGGCACTGTGGTATTTAGGCCACTGACCTCTGTGAGTAGTTGGGAAGGTTTTGAACTCCAGAACAATGTCAGAAAGGTGAAAGGTGAGATTTTTAAGGGGAAAAAAAGGTTTTTCACTGCGGCTCCTCAGGTACCTCTAGAGTCACTACCGAGGGACAGATCGGAAGAGCGTCGGCCTCGGAGGCCTTAAAC	MEW	MEW	FALSE	FALSE
10	CS6000114687_hg38_chr3_1	CS6000114687_hg38_chr3	TAGAGGGCACTGTGGTATTTAGGCCACTTTGACCTCTTCGAGTACTAAGAAAGGTCTTGAACTCCTAAGCAATGTCAGAAAGGTTAAAAAAGACATTAAAAGGGGGAAAAAATTTTTTTT	CTCCCGCAGTCCGCTG	GCTAAGGGCCTAACTGGCCGCTTCACTGTAGAGGGCACTGTGGTATTTAGGCCACTTTGACCTCTTCGAGTACTAAGAAAGGTCTTGAACTCCTAAGCAATGTCAGAAAGGTTAAAAAAGACATTAAAAGGGGGAAAAAATTTTTTTTCACTGCGGCTCCTCAGGTACCTCTAGACTCCCGCAGTCCGCTGAGATCGGAAGAGCGTCGGCCTCGGAGGCCTTAAAC	MEW	MEW	TRUE	TRUE
11	CS6000114687_panTro4_chr3_1	CS6000114687_panTro4_chr3	TAGAGGGCACTGTGGTATTTAGGCCACTTTGACCTCTTCGAGTACTAAGAAAGGTCTTGAACTCCTAAGCAATGTCAGAAAGGTTAAAAAAGACATTAAAAGGGGGAAACATTTTTTTTT	TCGGGCTTCCCTTTCC	GCTAAGGGCCTAACTGGCCGCTTCACTGTAGAGGGCACTGTGGTATTTAGGCCACTTTGACCTCTTCGAGTACTAAGAAAGGTCTTGAACTCCTAAGCAATGTCAGAAAGGTTAAAAAAGACATTAAAAGGGGGAAACATTTTTTTTTCACTGCGGCTCCTCAGGTACCTCTAGATCGGGCTTCCCTTTCCAGATCGGAAGAGCGTCGGCCTCGGAGGCCTTAAAC	MEW	MEW	FALSE	FALSE
12	CS6000114687_mm10_chr6_1	CS6000114687_mm10_chr6	CTTTTCTATACAATATTCTCCGTATCACTAGAGGGCACTGTGGTCTTTGGGCCACTTTGACCTCTTCGAGTACTAGAGGTCTTGAACTCTGAAGCAAAGTCAAAAAGATTAAAGAAGCTG	TGAACCAGCGTCAAAA	GCTAAGGGCCTAACTGGCCGCTTCACTGCTTTTCTATACAATATTCTCCGTATCACTAGAGGGCACTGTGGTCTTTGGGCCACTTTGACCTCTTCGAGTACTAGAGGTCTTGAACTCTGAAGCAAAGTCAAAAAGATTAAAGAAGCTGCACTGCGGCTCCTCAGGTACCTCTAGATGAACCAGCGTCAAAAAGATCGGAAGAGCGTCGGCCTCGGAGGCCTTAAAC	MEW	MEW	FALSE	FALSE
13	CS6000114687_taeGut2_chr12_1	CS6000114687_taeGut2_chr12	CCGCTCCCAGCAGCATTCCCGGGAGCACTAGAGGGCACTGTGGGATTTGGGCCACCCCGGCCAGTGCCGCCGCGGGGGTCCCGAGCTCCGTGCCCTGCCCGGCGGAGGTTCGGGGGCTGC	CTTTAAACTGAACATG	GCTAAGGGCCTAACTGGCCGCTTCACTGCCGCTCCCAGCAGCATTCCCGGGAGCACTAGAGGGCACTGTGGGATTTGGGCCACCCCGGCCAGTGCCGCCGCGGGGGTCCCGAGCTCCGTGCCCTGCCCGGCGGAGGTTCGGGGGCTGCCACTGCGGCTCCTCAGGTACCTCTAGACTTTAAACTGAACATGAGATCGGAAGAGCGTCGGCCTCGGAGGCCTTAAAC	MEW	MEW	FALSE	FALSE
14	CS6000115061_mm10_chr16_1	CS6000115061_mm10_chr16	TAATTTGTCATGCACACTCTGATTGCCTGGCATATTGGCAGAGTCCACAGTGCTCTCTAAATGTCACCAGGCGCATTTGAGGATTTGTCATGCACGGTCTGAGCAAGTGACACAACACAG	GATAAGGCATCGATTA	GCTAAGGGCCTAACTGGCCGCTTCACTGTAATTTGTCATGCACACTCTGATTGCCTGGCATATTGGCAGAGTCCACAGTGCTCTCTAAATGTCACCAGGCGCATTTGAGGATTTGTCATGCACGGTCTGAGCAAGTGACACAACACAGCACTGCGGCTCCTCAGGTACCTCTAGAGATAAGGCATCGATTAAGATCGGAAGAGCGTCGGCCTCGGAGGCCTTAAAC	MEW	MEW	FALSE	FALSE
15	CS6000115061_rheMac8_chr2_1	CS6000115061_rheMac8_chr2	TAATTTGTCATGCACACTCTGATTGCTTGGCATATTGGCAGAGTCCACAGTGCTCTGTAAATGTCACCAAACGCATTTGAGGATTTGTCATGCACGGTCTGAGCAAGTGACACCACACAG	CTACAGGACATACGTT	GCTAAGGGCCTAACTGGCCGCTTCACTGTAATTTGTCATGCACACTCTGATTGCTTGGCATATTGGCAGAGTCCACAGTGCTCTGTAAATGTCACCAAACGCATTTGAGGATTTGTCATGCACGGTCTGAGCAAGTGACACCACACAGCACTGCGGCTCCTCAGGTACCTCTAGACTACAGGACATACGTTAGATCGGAAGAGCGTCGGCCTCGGAGGCCTTAAAC	MEW	MEW	TRUE	TRUE
16	CS6000115061_taeGut2_chr1_1	CS6000115061_taeGut2_chr1	TAAATCCTGGTGCATTCTCTGGGGTTTGCAGGATCCTGGGCTTCCCCGCTGCGCCAGCCTGGCCAGCGTTGCATGACAAATCACGGAACTCCAGCTGTGAAAATTATGGACTTAGTCAAA	TCAACTGTGCTCTAAC	GCTAAGGGCCTAACTGGCCGCTTCACTGTAAATCCTGGTGCATTCTCTGGGGTTTGCAGGATCCTGGGCTTCCCCGCTGCGCCAGCCTGGCCAGCGTTGCATGACAAATCACGGAACTCCAGCTGTGAAAATTATGGACTTAGTCAAACACTGCGGCTCCTCAGGTACCTCTAGATCAACTGTGCTCTAACAGATCGGAAGAGCGTCGGCCTCGGAGGCCTTAAAC	MEW	MEW	TRUE	TRUE
17	CS6000115061_hg38_chr3_1	CS6000115061_hg38_chr3	TAATTTGTCATGCACACTCTGATTGCTTGGCATATTGGCAGAGTCCACAGCGCTCTCTAAATGTCACCAAACGCATTTGAGGATTTGTCATGCATGGTCTGAGCAAGTGACACAACACAG	CGTCAAGAGGTAGTGG	GCTAAGGGCCTAACTGGCCGCTTCACTGTAATTTGTCATGCACACTCTGATTGCTTGGCATATTGGCAGAGTCCACAGCGCTCTCTAAATGTCACCAAACGCATTTGAGGATTTGTCATGCATGGTCTGAGCAAGTGACACAACACAGCACTGCGGCTCCTCAGGTACCTCTAGACGTCAAGAGGTAGTGGAGATCGGAAGAGCGTCGGCCTCGGAGGCCTTAAAC	MEW	MEW	TRUE	TRUE
18	CS6000115061_panTro4_chr3_1	CS6000115061_panTro4_chr3	TAATTTGTCATGCACACTCTGATTGCTTGGCATATTGGCAGAGTCCACAGCACTCTCTAAATGTCACCAAACGCATTTGAGGATTTGTCATGCATGGTCTGAGCAAGTGACACAACACAG	CCCGCCCGTTGCCTCT	GCTAAGGGCCTAACTGGCCGCTTCACTGTAATTTGTCATGCACACTCTGATTGCTTGGCATATTGGCAGAGTCCACAGCACTCTCTAAATGTCACCAAACGCATTTGAGGATTTGTCATGCATGGTCTGAGCAAGTGACACAACACAGCACTGCGGCTCCTCAGGTACCTCTAGACCCGCCCGTTGCCTCTAGATCGGAAGAGCGTCGGCCTCGGAGGCCTTAAAC	MEW	MEW	FALSE	FALSE
19	CS6000115061_myoLuc2_GL429887_1	CS6000115061_myoLuc2_GL429887	TAATTTGTCATGCACACTCTGATTGCTAGGCATATTGGCAGAGTCCACAGTGCTCTCTAAATGTCACCAAACGCATTTGAGGATTTGTCATGCACGGTCTGAGCAAGTGACACAACACAG	TTTGAGTCGTACAAGG	GCTAAGGGCCTAACTGGCCGCTTCACTGTAATTTGTCATGCACACTCTGATTGCTAGGCATATTGGCAGAGTCCACAGTGCTCTCTAAATGTCACCAAACGCATTTGAGGATTTGTCATGCACGGTCTGAGCAAGTGACACAACACAGCACTGCGGCTCCTCAGGTACCTCTAGATTTGAGTCGTACAAGGAGATCGGAAGAGCGTCGGCCTCGGAGGCCTTAAAC	MEW	MEW	TRUE	TRUE
20	CS6000115061_Raegyp2_NW_015495155.1_1	CS6000115061_Raegyp2_NW_015495155.1	TAATTTGTCATGCACACTCTGATTGCTTGGCATATTGGCAGAGTCCACAGTGCTCTCTAAATGTCACCAAATGCATTTGAGGATTTGTCATGCACGGTCTGAGCAAGTGACACAACACAG	GGATGAACACCGTTAT	GCTAAGGGCCTAACTGGCCGCTTCACTGTAATTTGTCATGCACACTCTGATTGCTTGGCATATTGGCAGAGTCCACAGTGCTCTCTAAATGTCACCAAATGCATTTGAGGATTTGTCATGCACGGTCTGAGCAAGTGACACAACACAGCACTGCGGCTCCTCAGGTACCTCTAGAGGATGAACACCGTTATAGATCGGAAGAGCGTCGGCCTCGGAGGCCTTAAAC	MEW	MEW	TRUE	TRUE
21	CS6000115085_mm10_chr16_1	CS6000115085_mm10_chr16	TTATGTCAGGGTTTCATAAGACAGAACCATGTCCAGCTGGAAATACCTTCAGGCATTTTCAGCCCAAACCAGCTCTATAACTAGGTCTCTTCAAGTAAAATTAGGTCCACGCAGATTCTC	GATGCAATGACCTGCT	GCTAAGGGCCTAACTGGCCGCTTCACTGTTATGTCAGGGTTTCATAAGACAGAACCATGTCCAGCTGGAAATACCTTCAGGCATTTTCAGCCCAAACCAGCTCTATAACTAGGTCTCTTCAAGTAAAATTAGGTCCACGCAGATTCTCCACTGCGGCTCCTCAGGTACCTCTAGAGATGCAATGACCTGCTAGATCGGAAGAGCGTCGGCCTCGGAGGCCTTAAAC	MEW	MEW	FALSE	FALSE
22	CS6000115085_taeGut2_chr1_1	CS6000115085_taeGut2_chr1	CTATCGGAGAAGCAAATAAACCTTGTCTTTGCTGGGATTAATTTAGTGCAGCCTGAGGCAGCAGAGCAGCTCTGGAAGTGTTCACAAGCTGAGTAAGCAGCACCCTCACATCTGCCGGCA	GTGTATCTAAGCGCCA	GCTAAGGGCCTAACTGGCCGCTTCACTGCTATCGGAGAAGCAAATAAACCTTGTCTTTGCTGGGATTAATTTAGTGCAGCCTGAGGCAGCAGAGCAGCTCTGGAAGTGTTCACAAGCTGAGTAAGCAGCACCCTCACATCTGCCGGCACACTGCGGCTCCTCAGGTACCTCTAGAGTGTATCTAAGCGCCAAGATCGGAAGAGCGTCGGCCTCGGAGGCCTTAAAC	MEW	MEW	TRUE	TRUE
23	CS6000115085_hg38_chr3_1	CS6000115085_hg38_chr3	TTATGTCACAGTTTCATAAGACAGGTCTATGTCCAGCTGGAAATAACTTCAGGCATTTTCAGCCCAAACCAGCTCTGTATCTAGGTCTGTTCAAGTAAAATTGGGTCTACACAATTTCTC	CCCTCGACCTTGATAG	GCTAAGGGCCTAACTGGCCGCTTCACTGTTATGTCACAGTTTCATAAGACAGGTCTATGTCCAGCTGGAAATAACTTCAGGCATTTTCAGCCCAAACCAGCTCTGTATCTAGGTCTGTTCAAGTAAAATTGGGTCTACACAATTTCTCCACTGCGGCTCCTCAGGTACCTCTAGACCCTCGACCTTGATAGAGATCGGAAGAGCGTCGGCCTCGGAGGCCTTAAAC	MEW	MEW	TRUE	TRUE
24	CS6000115085_panTro4_chr3_1	CS6000115085_panTro4_chr3	TTATGTCACAGTTTCATAAGACAGGTCTATGTCCAGCTGGAAATAACTTCAGGCATTTTCAGCCCAAACCAGCTCTGTATCTAGGTCTGTTCAAGTAAAATCGGGTCTACACAATTTCTC	GCTTTGCGCTGGTCTC	GCTAAGGGCCTAACTGGCCGCTTCACTGTTATGTCACAGTTTCATAAGACAGGTCTATGTCCAGCTGGAAATAACTTCAGGCATTTTCAGCCCAAACCAGCTCTGTATCTAGGTCTGTTCAAGTAAAATCGGGTCTACACAATTTCTCCACTGCGGCTCCTCAGGTACCTCTAGAGCTTTGCGCTGGTCTCAGATCGGAAGAGCGTCGGCCTCGGAGGCCTTAAAC	MEW	MEW	TRUE	TRUE
25	CS6000115085_rheMac8_chr2_1	CS6000115085_rheMac8_chr2	GTATGCCACAGTTTCATAAGACAGGTCTATGTCCAGCTGGAAATAACTTCAAGCATTTTCAGCCCAAACCAACTCTGTATCTACGTCTGTTCAAGTAAAATTGGGTCTACACAATTTCTC	GCGAACCGTCGGTCAC	GCTAAGGGCCTAACTGGCCGCTTCACTGGTATGCCACAGTTTCATAAGACAGGTCTATGTCCAGCTGGAAATAACTTCAAGCATTTTCAGCCCAAACCAACTCTGTATCTACGTCTGTTCAAGTAAAATTGGGTCTACACAATTTCTCCACTGCGGCTCCTCAGGTACCTCTAGAGCGAACCGTCGGTCACAGATCGGAAGAGCGTCGGCCTCGGAGGCCTTAAAC	MEW	MEW	FALSE	FALSE
26	CS6000115085_myoLuc2_GL429887_1	CS6000115085_myoLuc2_GL429887	TTATGTCTCAGTTTCATAAGACAGATCCATGTTCATTTGGAAATAAGTTCAAGTATTTTCAGTGCAAACCAGCTATATAACTAGGACTATTCAAGTAAAATTAGGTCTGCACAGATTCTC	TCACGTCAGCCTCCGT	GCTAAGGGCCTAACTGGCCGCTTCACTGTTATGTCTCAGTTTCATAAGACAGATCCATGTTCATTTGGAAATAAGTTCAAGTATTTTCAGTGCAAACCAGCTATATAACTAGGACTATTCAAGTAAAATTAGGTCTGCACAGATTCTCCACTGCGGCTCCTCAGGTACCTCTAGATCACGTCAGCCTCCGTAGATCGGAAGAGCGTCGGCCTCGGAGGCCTTAAAC	MEW	MEW	FALSE	FALSE
27	CS6000115085_Raegyp2_NW_015495155.1_1	CS6000115085_Raegyp2_NW_015495155.1	TTATGTCTTGATTTCCTAAGACAAATCCATGGCCAGCTGGAAATCAGTTCAGGCATTTTCAGCCCAAACCAACTACAGAACTAGGTCTCTTCAAGTAAAATAAGGTCTACATAGATTCTC	GTAAGTCTCAAAACAA	GCTAAGGGCCTAACTGGCCGCTTCACTGTTATGTCTTGATTTCCTAAGACAAATCCATGGCCAGCTGGAAATCAGTTCAGGCATTTTCAGCCCAAACCAACTACAGAACTAGGTCTCTTCAAGTAAAATAAGGTCTACATAGATTCTCCACTGCGGCTCCTCAGGTACCTCTAGAGTAAGTCTCAAAACAAAGATCGGAAGAGCGTCGGCCTCGGAGGCCTTAAAC	MEW	MEW	FALSE	FALSE
28	CS6000036726_myoLuc2_GL429777_1	CS6000036726_myoLuc2_GL429777	ATTATTTTTATGCCAAGACAAAAAGGTATACTATTATATCAAATTATAAAGCTGACATTTTCCCATGAGAGGTTGCTTGAAAGCAAGAAAAAAGAAAAAGAAATGTAAATGTGCAGTCAT	TTCCCGTTCGTGTATA	GCTAAGGGCCTAACTGGCCGCTTCACTGATTATTTTTATGCCAAGACAAAAAGGTATACTATTATATCAAATTATAAAGCTGACATTTTCCCATGAGAGGTTGCTTGAAAGCAAGAAAAAAGAAAAAGAAATGTAAATGTGCAGTCATCACTGCGGCTCCTCAGGTACCTCTAGATTCCCGTTCGTGTATAAGATCGGAAGAGCGTCGGCCTCGGAGGCCTTAAAC	MEW	MEW	FALSE	FALSE
29	CS6000036726_Raegyp2_NW_015493732.1_1	CS6000036726_Raegyp2_NW_015493732.1	ATTATTTTTATGCCAAGGTAAAAAGGTATACCATTATATCCAATTATAAAGCTGACACTTTTCCATGAGAGGTTGCTTCAAAGAAAAAAAAAGGTGAAAAAAATGTAAGTGTACAGACAT	ATTTTGGTGGCTGAAC	GCTAAGGGCCTAACTGGCCGCTTCACTGATTATTTTTATGCCAAGGTAAAAAGGTATACCATTATATCCAATTATAAAGCTGACACTTTTCCATGAGAGGTTGCTTCAAAGAAAAAAAAAGGTGAAAAAAATGTAAGTGTACAGACATCACTGCGGCTCCTCAGGTACCTCTAGAATTTTGGTGGCTGAACAGATCGGAAGAGCGTCGGCCTCGGAGGCCTTAAAC	MEW	MEW	FALSE	FALSE
30	CS6000036726_hg38_chr12_1	CS6000036726_hg38_chr12	AATTATTTTTATACCAAGGCAAAAGGTTTACTATTATATAAAATTATAAAGCTGACACTTTCTCACGAAAGGTTACTTAAAAGAAAAAAAAGATGAAAAAAGAAGTGTAAACGTGCAGTC	CACGCTAGCTAGGGTT	GCTAAGGGCCTAACTGGCCGCTTCACTGAATTATTTTTATACCAAGGCAAAAGGTTTACTATTATATAAAATTATAAAGCTGACACTTTCTCACGAAAGGTTACTTAAAAGAAAAAAAAGATGAAAAAAGAAGTGTAAACGTGCAGTCCACTGCGGCTCCTCAGGTACCTCTAGACACGCTAGCTAGGGTTAGATCGGAAGAGCGTCGGCCTCGGAGGCCTTAAAC	MEW	MEW	FALSE	FALSE
31	CS6000036726_panTro4_chr12_1	CS6000036726_panTro4_chr12	AATTATTTTTATACCAAGGCAAAAGGTTTACTATTATATAAAATTATAAAGCTGACACTTTCTCACGAAAGGTTACTTAAAAGAAAAAAAAAGATGAAAAAGGAAGTGTAAACGTGCAGT	GCATTATCCAATGACG	GCTAAGGGCCTAACTGGCCGCTTCACTGAATTATTTTTATACCAAGGCAAAAGGTTTACTATTATATAAAATTATAAAGCTGACACTTTCTCACGAAAGGTTACTTAAAAGAAAAAAAAAGATGAAAAAGGAAGTGTAAACGTGCAGTCACTGCGGCTCCTCAGGTACCTCTAGAGCATTATCCAATGACGAGATCGGAAGAGCGTCGGCCTCGGAGGCCTTAAAC	MEW	MEW	TRUE	TRUE
32	CS6000036726_rheMac8_chr11_1	CS6000036726_rheMac8_chr11	AATTATTTTCATACCAAGGCAAAAGGTTTACTATTATATAAAATTATAAACTGACACTTTCTCAAGAAAGGTTGCTTAAAAGAAAAAAAAGATGAAAAAGGAAGTGTAAGCGTGCAGTCA	ACCATACGTGAGTAAA	GCTAAGGGCCTAACTGGCCGCTTCACTGAATTATTTTCATACCAAGGCAAAAGGTTTACTATTATATAAAATTATAAACTGACACTTTCTCAAGAAAGGTTGCTTAAAAGAAAAAAAAGATGAAAAAGGAAGTGTAAGCGTGCAGTCACACTGCGGCTCCTCAGGTACCTCTAGAACCATACGTGAGTAAAAGATCGGAAGAGCGTCGGCCTCGGAGGCCTTAAAC	MEW	MEW	FALSE	FALSE
33	CS6000151206_taeGut2_chr19_1	CS6000151206_taeGut2_chr19	GAGGTCGAACAGTAGAACGAGTTTCAGCTTTTTAATGGGCCAGCACAGCTGCAGGTTTGGAAGTGTTCCCATTTTATTTTTGCCCTCCTGGCTCCCCCCTCGCTCTGGCTGCTCGCACCC	TTCAATAGTGCCGCAA	GCTAAGGGCCTAACTGGCCGCTTCACTGGAGGTCGAACAGTAGAACGAGTTTCAGCTTTTTAATGGGCCAGCACAGCTGCAGGTTTGGAAGTGTTCCCATTTTATTTTTGCCCTCCTGGCTCCCCCCTCGCTCTGGCTGCTCGCACCCCACTGCGGCTCCTCAGGTACCTCTAGATTCAATAGTGCCGCAAAGATCGGAAGAGCGTCGGCCTCGGAGGCCTTAAAC	MEW	MEW	TRUE	TRUE
34	CS6000151206_hg38_chr7_1	CS6000151206_hg38_chr7	GAGGTCGAACAGCAGAATGAGTCTCAGCTTTTTAATGGGCCAGCACAGCTGCGGTTTTGGATGCCTTCCCACTTTATTTCTGCCTGCAGCTCTCCACCGCTTTATTCATCCACATCTCAG	GATGGGATTTGAGATT	GCTAAGGGCCTAACTGGCCGCTTCACTGGAGGTCGAACAGCAGAATGAGTCTCAGCTTTTTAATGGGCCAGCACAGCTGCGGTTTTGGATGCCTTCCCACTTTATTTCTGCCTGCAGCTCTCCACCGCTTTATTCATCCACATCTCAGCACTGCGGCTCCTCAGGTACCTCTAGAGATGGGATTTGAGATTAGATCGGAAGAGCGTCGGCCTCGGAGGCCTTAAAC	MEW	MEW	FALSE	FALSE
35	CS6000151206_panTro4_chr7_1	CS6000151206_panTro4_chr7	GAGGTCGAACAGCAGAATGAGTCTCAGCTTTTTAATGGGCCAGCACAGCTGCAGTTTTGGATGCCTTCCCACTTTATTTCTGCCTGCAGCTCTCCACCGCTTTATTCATCCACATCTCAG	CCCGGCGAGACTCGTT	GCTAAGGGCCTAACTGGCCGCTTCACTGGAGGTCGAACAGCAGAATGAGTCTCAGCTTTTTAATGGGCCAGCACAGCTGCAGTTTTGGATGCCTTCCCACTTTATTTCTGCCTGCAGCTCTCCACCGCTTTATTCATCCACATCTCAGCACTGCGGCTCCTCAGGTACCTCTAGACCCGGCGAGACTCGTTAGATCGGAAGAGCGTCGGCCTCGGAGGCCTTAAAC	MEW	MEW	TRUE	TRUE
36	CS6000151206_rheMac8_chr3_1	CS6000151206_rheMac8_chr3	GAGGTCGAACAGCAGAATGAGTCTCAGCTTTTTAATGGGCCAGCACAGCTGCAGTTTTGGATGCCTTCCCACTTTATTTCTGCCTGCAGCTCTCCACCGCTTTATTCATCGACATCTCAG	AATTGGTGCTAAGCGT	GCTAAGGGCCTAACTGGCCGCTTCACTGGAGGTCGAACAGCAGAATGAGTCTCAGCTTTTTAATGGGCCAGCACAGCTGCAGTTTTGGATGCCTTCCCACTTTATTTCTGCCTGCAGCTCTCCACCGCTTTATTCATCGACATCTCAGCACTGCGGCTCCTCAGGTACCTCTAGAAATTGGTGCTAAGCGTAGATCGGAAGAGCGTCGGCCTCGGAGGCCTTAAAC	MEW	MEW	FALSE	FALSE
37	CS6000151206_Raegyp2_NW_015494596.1_1	CS6000151206_Raegyp2_NW_015494596.1	AGGTCGAACAGCAGAAATGAGTTTCAGCTTTTTAATGGGCCAGCACAGCTGCAGTTTTGGATGCCTTCCCACTTTATTTTTCCCTGCAAGCTCTCTGCCGCTTGCTCATCCATTTCTCTC	TCAGTCTATCCCCTGT	GCTAAGGGCCTAACTGGCCGCTTCACTGAGGTCGAACAGCAGAAATGAGTTTCAGCTTTTTAATGGGCCAGCACAGCTGCAGTTTTGGATGCCTTCCCACTTTATTTTTCCCTGCAAGCTCTCTGCCGCTTGCTCATCCATTTCTCTCCACTGCGGCTCCTCAGGTACCTCTAGATCAGTCTATCCCCTGTAGATCGGAAGAGCGTCGGCCTCGGAGGCCTTAAAC	MEW	MEW	TRUE	TRUE
38	CS6000151206_myoLuc2_GL429812_1	CS6000151206_myoLuc2_GL429812	AGGTCGAACAGCAGAATGAGTTTCAGCTTTTTAATGGGGCCAGCACAGCTGCAGTTTTGGACGCCTTCCCATTTTATTTTTCCCTGCAAGCTCTCCACTGCTTTACTCATCCACTTCTCT	GATATGCATTGTCTCT	GCTAAGGGCCTAACTGGCCGCTTCACTGAGGTCGAACAGCAGAATGAGTTTCAGCTTTTTAATGGGGCCAGCACAGCTGCAGTTTTGGACGCCTTCCCATTTTATTTTTCCCTGCAAGCTCTCCACTGCTTTACTCATCCACTTCTCTCACTGCGGCTCCTCAGGTACCTCTAGAGATATGCATTGTCTCTAGATCGGAAGAGCGTCGGCCTCGGAGGCCTTAAAC	MEW	MEW	TRUE	TRUE
39	CS6000151206_mm10_chr5_1	CS6000151206_mm10_chr5	GGGGTCGAACAACAGAATGAGTCTCAGCTTTTTAATGGGCTAGCGCAGCTGCAGCTTTGGATGCCTTCCCACTTTATTTTTGCCTGCAGCTCTCCACAGCTCATCCGTGTCTCTCCAGCT	GCCACCGTACACTCTT	GCTAAGGGCCTAACTGGCCGCTTCACTGGGGGTCGAACAACAGAATGAGTCTCAGCTTTTTAATGGGCTAGCGCAGCTGCAGCTTTGGATGCCTTCCCACTTTATTTTTGCCTGCAGCTCTCCACAGCTCATCCGTGTCTCTCCAGCTCACTGCGGCTCCTCAGGTACCTCTAGAGCCACCGTACACTCTTAGATCGGAAGAGCGTCGGCCTCGGAGGCCTTAAAC	MEW	MEW	FALSE	FALSE
40	CS6000115072_mm10_chr16_1	CS6000115072_mm10_chr16	GATTTCAGCCAGGAGTTTAAACACACTTGATCATCGGAAAGAAGCAACAAGAGACTCAGGCAGAAGAAGCAATTATCCCAGAGGGAGCACGTGGCTCTCCACACAGCTTGGGGAGCCGCC	ATAACAACTGTATCAA	GCTAAGGGCCTAACTGGCCGCTTCACTGGATTTCAGCCAGGAGTTTAAACACACTTGATCATCGGAAAGAAGCAACAAGAGACTCAGGCAGAAGAAGCAATTATCCCAGAGGGAGCACGTGGCTCTCCACACAGCTTGGGGAGCCGCCCACTGCGGCTCCTCAGGTACCTCTAGAATAACAACTGTATCAAAGATCGGAAGAGCGTCGGCCTCGGAGGCCTTAAAC	MEW	MEW	FALSE	FALSE
41	CS6000115072_taeGut2_chr1_1	CS6000115072_taeGut2_chr1	GAATTTCCCCAGAAGTTTAAACCCACTGTGGCATCTGGGAAGAATAGCAAGGAGCTGCTGTGCAGGAAGCAATTATCCCAGCAGGGCTCCAGAGTCTGCCTGAAGAGCTGGGGCAGCCTC	CACTCAATGCTGGCGA	GCTAAGGGCCTAACTGGCCGCTTCACTGGAATTTCCCCAGAAGTTTAAACCCACTGTGGCATCTGGGAAGAATAGCAAGGAGCTGCTGTGCAGGAAGCAATTATCCCAGCAGGGCTCCAGAGTCTGCCTGAAGAGCTGGGGCAGCCTCCACTGCGGCTCCTCAGGTACCTCTAGACACTCAATGCTGGCGAAGATCGGAAGAGCGTCGGCCTCGGAGGCCTTAAAC	MEW	MEW	FALSE	FALSE
42	CS6000115072_panTro4_chr3_1	CS6000115072_panTro4_chr3	GAATTCAGCCAGGAGTTTAAACACACTTGATCATCAGAGAGAAGCAACAAGAGACTCATGCAGAAAAAGCAATTATCCCAGTGGGAACACGTGGCTCTTTGCACAGCTTGGTGAGCTGCC	AGAACTTGTAACTGTA	GCTAAGGGCCTAACTGGCCGCTTCACTGGAATTCAGCCAGGAGTTTAAACACACTTGATCATCAGAGAGAAGCAACAAGAGACTCATGCAGAAAAAGCAATTATCCCAGTGGGAACACGTGGCTCTTTGCACAGCTTGGTGAGCTGCCCACTGCGGCTCCTCAGGTACCTCTAGAAGAACTTGTAACTGTAAGATCGGAAGAGCGTCGGCCTCGGAGGCCTTAAAC	MEW	MEW	TRUE	TRUE
43	CS6000115072_rheMac8_chr2_1	CS6000115072_rheMac8_chr2	GAATTCAGCCAGGAGTTTAAACACTCTTGATCATCAGAGAGAAGCAACAAGAGACTCATGCAGAAAAAGCAATTATCCCAGTGGGAACACGTGGCTCTTTGCACAGCTTGGTGAGCTGCC	TCGCATGGCACTTGAG	GCTAAGGGCCTAACTGGCCGCTTCACTGGAATTCAGCCAGGAGTTTAAACACTCTTGATCATCAGAGAGAAGCAACAAGAGACTCATGCAGAAAAAGCAATTATCCCAGTGGGAACACGTGGCTCTTTGCACAGCTTGGTGAGCTGCCCACTGCGGCTCCTCAGGTACCTCTAGATCGCATGGCACTTGAGAGATCGGAAGAGCGTCGGCCTCGGAGGCCTTAAAC	MEW	MEW	FALSE	FALSE
44	CS6000115072_hg38_chr3_1	CS6000115072_hg38_chr3	GAATTCAGCCAGGAGTTTAAACACACTTGATCATCAGAGAGAAGCAACAAGAGACTTATGCAGAAAAAGCAATTATCCCAGTGGGAACACGTGGCTCTTTGCACAGCTTGGTGAGCTGCC	CAGCGAATTGGCCACG	GCTAAGGGCCTAACTGGCCGCTTCACTGGAATTCAGCCAGGAGTTTAAACACACTTGATCATCAGAGAGAAGCAACAAGAGACTTATGCAGAAAAAGCAATTATCCCAGTGGGAACACGTGGCTCTTTGCACAGCTTGGTGAGCTGCCCACTGCGGCTCCTCAGGTACCTCTAGACAGCGAATTGGCCACGAGATCGGAAGAGCGTCGGCCTCGGAGGCCTTAAAC	MEW	MEW	TRUE	TRUE
45	CS6000115072_Raegyp2_NW_015495155.1_1	CS6000115072_Raegyp2_NW_015495155.1	GATTTCAGCCAGGAGTTTAAACACACTTGATCATCAGAGAGAAGCAACAAGAGACTCATGCAGAAATAGCAATTATCCCAGTGGGAACGCGTGGCTCTCTACACAGCTTGGTGAGCTGCC	CGAGACGAAAAGGTCA	GCTAAGGGCCTAACTGGCCGCTTCACTGGATTTCAGCCAGGAGTTTAAACACACTTGATCATCAGAGAGAAGCAACAAGAGACTCATGCAGAAATAGCAATTATCCCAGTGGGAACGCGTGGCTCTCTACACAGCTTGGTGAGCTGCCCACTGCGGCTCCTCAGGTACCTCTAGACGAGACGAAAAGGTCAAGATCGGAAGAGCGTCGGCCTCGGAGGCCTTAAAC	MEW	MEW	TRUE	TRUE
46	CS6000115072_myoLuc2_GL429887_1	CS6000115072_myoLuc2_GL429887	GATTTCAGCCAGGAGTTTAAACACACTTGATCATCAGAGAGAAGCAACAAGAGACTTAAGCAGAAACAGCAATTATCCCAGTGGGAACACATGGCTCTGTACACAGCTTGGTGAGCTGCC	CGAGTAACGCATCCAT	GCTAAGGGCCTAACTGGCCGCTTCACTGGATTTCAGCCAGGAGTTTAAACACACTTGATCATCAGAGAGAAGCAACAAGAGACTTAAGCAGAAACAGCAATTATCCCAGTGGGAACACATGGCTCTGTACACAGCTTGGTGAGCTGCCCACTGCGGCTCCTCAGGTACCTCTAGACGAGTAACGCATCCATAGATCGGAAGAGCGTCGGCCTCGGAGGCCTTAAAC	MEW	MEW	FALSE	FALSE
47	CS6000125295_mm10_chr6_1	CS6000125295_mm10_chr6	GGTCATTAGCAAGGGGAACAGACTTGCATGATTCCTCTCTGAGTAACTCATAGGTAGCTGGTTTCAAAAAGGACAGCCAAGCAGGTCAAAGCAAACTTATTCATTCTCAAGTGTATGAGA	TATACCGGTGGCCCGA	GCTAAGGGCCTAACTGGCCGCTTCACTGGGTCATTAGCAAGGGGAACAGACTTGCATGATTCCTCTCTGAGTAACTCATAGGTAGCTGGTTTCAAAAAGGACAGCCAAGCAGGTCAAAGCAAACTTATTCATTCTCAAGTGTATGAGACACTGCGGCTCCTCAGGTACCTCTAGATATACCGGTGGCCCGAAGATCGGAAGAGCGTCGGCCTCGGAGGCCTTAAAC	MEW	MEW	FALSE	FALSE
48	CS6000125295_hg38_chr4_1	CS6000125295_hg38_chr4	GTCACTGGCAAGGGTAGCAGCAGGCATGATTCCTCCCTTAGTAATTTTAAAGCAGCAGATTTCAAAAGGGAAAACCAAGCAGATGAAAGTGAGCAGATTTGTTCTTCAGCACATGTGAGA	GGCCTTCCCTAAGTCC	GCTAAGGGCCTAACTGGCCGCTTCACTGGTCACTGGCAAGGGTAGCAGCAGGCATGATTCCTCCCTTAGTAATTTTAAAGCAGCAGATTTCAAAAGGGAAAACCAAGCAGATGAAAGTGAGCAGATTTGTTCTTCAGCACATGTGAGACACTGCGGCTCCTCAGGTACCTCTAGAGGCCTTCCCTAAGTCCAGATCGGAAGAGCGTCGGCCTCGGAGGCCTTAAAC	MEW	MEW	TRUE	TRUE
49	CS6000125295_panTro4_chr4_1	CS6000125295_panTro4_chr4	GTCACTGGCAAGGGTAGCAGCAGGCATGATTCCTCCCTTAGTAATTTTAAAGCAGCAGATTTCAAAAGGGAAAACCAAGCAGATAAAAGTGAGCAGATTTGTTCTTCAGCACATGTGAGA	TTATTTCAGTATATAG	GCTAAGGGCCTAACTGGCCGCTTCACTGGTCACTGGCAAGGGTAGCAGCAGGCATGATTCCTCCCTTAGTAATTTTAAAGCAGCAGATTTCAAAAGGGAAAACCAAGCAGATAAAAGTGAGCAGATTTGTTCTTCAGCACATGTGAGACACTGCGGCTCCTCAGGTACCTCTAGATTATTTCAGTATATAGAGATCGGAAGAGCGTCGGCCTCGGAGGCCTTAAAC	MEW	MEW	TRUE	TRUE
50	CS6000125295_rheMac8_chr5_1	CS6000125295_rheMac8_chr5	GGTCACTGGCAAGGGTAGCAGCAGTATGATTCCTCCCTTAGTAATTTTAAGGCAGCAGATTTCAAAAAGGAAAACCAAGCGGATAAAAGTGAGCAGATTTGTTCTTCAGCACATTTGAGA	GTTTATCGGAATCTCA	GCTAAGGGCCTAACTGGCCGCTTCACTGGGTCACTGGCAAGGGTAGCAGCAGTATGATTCCTCCCTTAGTAATTTTAAGGCAGCAGATTTCAAAAAGGAAAACCAAGCGGATAAAAGTGAGCAGATTTGTTCTTCAGCACATTTGAGACACTGCGGCTCCTCAGGTACCTCTAGAGTTTATCGGAATCTCAAGATCGGAAGAGCGTCGGCCTCGGAGGCCTTAAAC	MEW	MEW	FALSE	FALSE
51	CS6000125295_myoLuc2_GL429779_1	CS6000125295_myoLuc2_GL429779	ACAAGAAAGTCACTGGCAAGGTGGCGGTGGCAGGATGCCTCCCTTAGTAATTTGAGGGTAGCAGATTTCAAAAAAGAAGCAGATGAAAATGGGCAGACTTGTTTTTGAGCACACGTGAGA	GTTAATTCAGGTATTT	GCTAAGGGCCTAACTGGCCGCTTCACTGACAAGAAAGTCACTGGCAAGGTGGCGGTGGCAGGATGCCTCCCTTAGTAATTTGAGGGTAGCAGATTTCAAAAAAGAAGCAGATGAAAATGGGCAGACTTGTTTTTGAGCACACGTGAGACACTGCGGCTCCTCAGGTACCTCTAGAGTTAATTCAGGTATTTAGATCGGAAGAGCGTCGGCCTCGGAGGCCTTAAAC	MEW	MEW	FALSE	FALSE
52	CS6000125295_Raegyp2_NW_015494732.1_1	CS6000125295_Raegyp2_NW_015494732.1	AAGCAAGGTCACTGACAAGGGTGGCAGTGGCATGATTCCTCCCTTAGTAACTCGAGGGCAGCAGATTTCAAAAAGGAAGCAGACGAAAGTGAGCAGACTTGTTCCTGAGCACATGTGAGA	ACAAGAGCCAGGCTTT	GCTAAGGGCCTAACTGGCCGCTTCACTGAAGCAAGGTCACTGACAAGGGTGGCAGTGGCATGATTCCTCCCTTAGTAACTCGAGGGCAGCAGATTTCAAAAAGGAAGCAGACGAAAGTGAGCAGACTTGTTCCTGAGCACATGTGAGACACTGCGGCTCCTCAGGTACCTCTAGAACAAGAGCCAGGCTTTAGATCGGAAGAGCGTCGGCCTCGGAGGCCTTAAAC	MEW	MEW	FALSE	FALSE
53	CS6000159960_hg38_chr8_1	CS6000159960_hg38_chr8	GTGCTCAGCTGCTACATATGACAGTGGATATTTCATTCTGCTGTCAGAACGTTATTAATAAAACATGGGGGGTGGAGAGGGCCACGATTTCCCCTTTCAATCACTATAGCATTTGCAATG	CGTCGAATGACCAGTG	GCTAAGGGCCTAACTGGCCGCTTCACTGGTGCTCAGCTGCTACATATGACAGTGGATATTTCATTCTGCTGTCAGAACGTTATTAATAAAACATGGGGGGTGGAGAGGGCCACGATTTCCCCTTTCAATCACTATAGCATTTGCAATGCACTGCGGCTCCTCAGGTACCTCTAGACGTCGAATGACCAGTGAGATCGGAAGAGCGTCGGCCTCGGAGGCCTTAAAC	MEW	MEW	TRUE	TRUE
54	CS6000159960_panTro4_chr8_1	CS6000159960_panTro4_chr8	GTGCTCAGCTGCTACATATGACAGTGGATATTTCATTCTGCTGTCAGAACGTTATTAATAAAACATGGGGTGTGGAGAGGGCCACGATTTCCCCTTTCAATCACTATAGCATTTGCAATG	TAGCATTGGCCCAGAG	GCTAAGGGCCTAACTGGCCGCTTCACTGGTGCTCAGCTGCTACATATGACAGTGGATATTTCATTCTGCTGTCAGAACGTTATTAATAAAACATGGGGTGTGGAGAGGGCCACGATTTCCCCTTTCAATCACTATAGCATTTGCAATGCACTGCGGCTCCTCAGGTACCTCTAGATAGCATTGGCCCAGAGAGATCGGAAGAGCGTCGGCCTCGGAGGCCTTAAAC	MEW	MEW	FALSE	FALSE
55	CS6000159960_rheMac8_chr8_1	CS6000159960_rheMac8_chr8	GTGCTCAGCTGCTACATATGACAGTGGATATTTCATTCTGCTGTCAGAATGTTATTAATAAAACATGGGGTGTGGAAAGGGCCACGATTTCCCCTTTCAATCACTATAGCATTTGCAATG	GGGCTGCGGAGCGGGG	GCTAAGGGCCTAACTGGCCGCTTCACTGGTGCTCAGCTGCTACATATGACAGTGGATATTTCATTCTGCTGTCAGAATGTTATTAATAAAACATGGGGTGTGGAAAGGGCCACGATTTCCCCTTTCAATCACTATAGCATTTGCAATGCACTGCGGCTCCTCAGGTACCTCTAGAGGGCTGCGGAGCGGGGAGATCGGAAGAGCGTCGGCCTCGGAGGCCTTAAAC	MEW	MEW	TRUE	TRUE
56	CS6000159960_mm10_chr3_1	CS6000159960_mm10_chr3	GTGCTCAGCTGCTACTTATGACAGTGGATATTTCATTCTGCTGCCAGAATGTTATTAATAAAACATGGAGTGTGGAGAAGGACACATTTCCCCCTTTCAATCACTATAGCATTTGCAATG	GCGCAACGACGGGGAT	GCTAAGGGCCTAACTGGCCGCTTCACTGGTGCTCAGCTGCTACTTATGACAGTGGATATTTCATTCTGCTGCCAGAATGTTATTAATAAAACATGGAGTGTGGAGAAGGACACATTTCCCCCTTTCAATCACTATAGCATTTGCAATGCACTGCGGCTCCTCAGGTACCTCTAGAGCGCAACGACGGGGATAGATCGGAAGAGCGTCGGCCTCGGAGGCCTTAAAC	MEW	MEW	FALSE	FALSE
57	CS6000159960_Raegyp2_NW_015495112.1_1	CS6000159960_Raegyp2_NW_015495112.1	GTGCTCAGCTGGTCCATGTGACTGGATATTTCTCTGTGCTGTCAGAACGTTATTAATAAAACATGGGGTGTGGAGAGGGCCCCGACGTCCCCTTTCAATCACTACCGCATTTGCAATGAA	AGTAGTTTTCGCCTAA	GCTAAGGGCCTAACTGGCCGCTTCACTGGTGCTCAGCTGGTCCATGTGACTGGATATTTCTCTGTGCTGTCAGAACGTTATTAATAAAACATGGGGTGTGGAGAGGGCCCCGACGTCCCCTTTCAATCACTACCGCATTTGCAATGAACACTGCGGCTCCTCAGGTACCTCTAGAAGTAGTTTTCGCCTAAAGATCGGAAGAGCGTCGGCCTCGGAGGCCTTAAAC	MEW	MEW	TRUE	TRUE
58	CS6000159960_taeGut2_chr2_1	CS6000159960_taeGut2_chr2	GTGCTCAGCTGCTACATATGACAGAGGATATTTCATTCGGCTGTCAGAATGTTATTAATAAAACATGGGGTGCGAAGAGGGCCACTATTCCCCCTTTCAATCACTATAGCATTTACAATG	TGCGTCTTTAACACAG	GCTAAGGGCCTAACTGGCCGCTTCACTGGTGCTCAGCTGCTACATATGACAGAGGATATTTCATTCGGCTGTCAGAATGTTATTAATAAAACATGGGGTGCGAAGAGGGCCACTATTCCCCCTTTCAATCACTATAGCATTTACAATGCACTGCGGCTCCTCAGGTACCTCTAGATGCGTCTTTAACACAGAGATCGGAAGAGCGTCGGCCTCGGAGGCCTTAAAC	MEW	MEW	TRUE	TRUE
59	CS6000159960_myoLuc2_GL429794_1	CS6000159960_myoLuc2_GL429794	GTGCTCAGCTGCTACACATGACGGTGGATATTTCATTCTGCTGTCAGAATGTTATTAATAAAACATGGGGTGTGGAGAGGGCCGCGATTCCCCCTTCAATCACTACAGCATTTGCAATGA	GTGGTATGCACTATCG	GCTAAGGGCCTAACTGGCCGCTTCACTGGTGCTCAGCTGCTACACATGACGGTGGATATTTCATTCTGCTGTCAGAATGTTATTAATAAAACATGGGGTGTGGAGAGGGCCGCGATTCCCCCTTCAATCACTACAGCATTTGCAATGACACTGCGGCTCCTCAGGTACCTCTAGAGTGGTATGCACTATCGAGATCGGAAGAGCGTCGGCCTCGGAGGCCTTAAAC	MEW	MEW	FALSE	FALSE
60	CS6000159958_mm10_chr3_1	CS6000159958_mm10_chr3	AGGCAGAGTTACTGCCTCTGACCTGCTGTTTGCCATTAAGTTGACGGGGAGAGTCCATCCCATAATCTCTCCCTGCTGAGGACACAGAGTCTTTGTTCACACTCAGATTTCACAAACTGT	TAATTTTGATGGAGTG	GCTAAGGGCCTAACTGGCCGCTTCACTGAGGCAGAGTTACTGCCTCTGACCTGCTGTTTGCCATTAAGTTGACGGGGAGAGTCCATCCCATAATCTCTCCCTGCTGAGGACACAGAGTCTTTGTTCACACTCAGATTTCACAAACTGTCACTGCGGCTCCTCAGGTACCTCTAGATAATTTTGATGGAGTGAGATCGGAAGAGCGTCGGCCTCGGAGGCCTTAAAC	MEW	MEW	TRUE	TRUE
61	CS6000159958_Raegyp2_NW_015495112.1_1	CS6000159958_Raegyp2_NW_015495112.1	GGGCAGAGTTACGGCCTCAGAACTGCTGTTTGCGATTAAGTTGATGGGGAGAGTCTATCCCACAGTCTCTGGCTGTTGCTGACACAGAGTCTTTGTTCACATTCAGATTTCTCAAACTGT	TTAGCCCCTTAAAGCT	GCTAAGGGCCTAACTGGCCGCTTCACTGGGGCAGAGTTACGGCCTCAGAACTGCTGTTTGCGATTAAGTTGATGGGGAGAGTCTATCCCACAGTCTCTGGCTGTTGCTGACACAGAGTCTTTGTTCACATTCAGATTTCTCAAACTGTCACTGCGGCTCCTCAGGTACCTCTAGATTAGCCCCTTAAAGCTAGATCGGAAGAGCGTCGGCCTCGGAGGCCTTAAAC	MEW	MEW	TRUE	TRUE
62	CS6000159958_panTro4_chr8_1	CS6000159958_panTro4_chr8	GGGCAAAGTTATGGCCTCAGAACTGCTGTTTGCGATTAAGTTGATGGGGAGCGTCTATCCCACAATCTTTCCCTGCTGCTGACACAGAGTCTTTGTTCACATTCAGATTTCTCAAACTGT	TGTGGATTTGACATTT	GCTAAGGGCCTAACTGGCCGCTTCACTGGGGCAAAGTTATGGCCTCAGAACTGCTGTTTGCGATTAAGTTGATGGGGAGCGTCTATCCCACAATCTTTCCCTGCTGCTGACACAGAGTCTTTGTTCACATTCAGATTTCTCAAACTGTCACTGCGGCTCCTCAGGTACCTCTAGATGTGGATTTGACATTTAGATCGGAAGAGCGTCGGCCTCGGAGGCCTTAAAC	MEW	MEW	FALSE	FALSE
63	CS6000159958_hg38_chr8_1	CS6000159958_hg38_chr8	CCAGGCAGTTATGGCCTCAGAACTGCTGTTTGCGATTAAGTTGATGGGGAGCGTCTATCCCACAATCTTTCCCTGCTGCTGACACAGAGTCTTTGTTCACATTCAGATTTCTCAAACTGT	CGCGCTGCTTGGCAAG	GCTAAGGGCCTAACTGGCCGCTTCACTGCCAGGCAGTTATGGCCTCAGAACTGCTGTTTGCGATTAAGTTGATGGGGAGCGTCTATCCCACAATCTTTCCCTGCTGCTGACACAGAGTCTTTGTTCACATTCAGATTTCTCAAACTGTCACTGCGGCTCCTCAGGTACCTCTAGACGCGCTGCTTGGCAAGAGATCGGAAGAGCGTCGGCCTCGGAGGCCTTAAAC	MEW	MEW	TRUE	TRUE
64	CS6000159958_myoLuc2_GL429794_1	CS6000159958_myoLuc2_GL429794	AGCCGGGCCAAGTTATGGCCTCAGAACTGCTGTTTGCGATTAAGTTGATGGCGGTCGCTCCGTGCTGCTGACACAGGCTTTGTTCACATTCAGATTTCTCAAACTGTGGCCAGGGTCAGG	GCTTCGACAAGTGCTC	GCTAAGGGCCTAACTGGCCGCTTCACTGAGCCGGGCCAAGTTATGGCCTCAGAACTGCTGTTTGCGATTAAGTTGATGGCGGTCGCTCCGTGCTGCTGACACAGGCTTTGTTCACATTCAGATTTCTCAAACTGTGGCCAGGGTCAGGCACTGCGGCTCCTCAGGTACCTCTAGAGCTTCGACAAGTGCTCAGATCGGAAGAGCGTCGGCCTCGGAGGCCTTAAAC	MEW	MEW	FALSE	TRUE
65	CS6000159958_taeGut2_chr2_1	CS6000159958_taeGut2_chr2	CTGTAAAGTTATGGCCTCAGAACTGCTGTTTGCGATTAAGTTGATGGGGAAAGTCTATCCCGCAATCTCTCCCTGCTGCTGACACAGAGTCTTTGTTCACATTCAGATTTCTCAAACTGT	TTTACCCTAGACTGGG	GCTAAGGGCCTAACTGGCCGCTTCACTGCTGTAAAGTTATGGCCTCAGAACTGCTGTTTGCGATTAAGTTGATGGGGAAAGTCTATCCCGCAATCTCTCCCTGCTGCTGACACAGAGTCTTTGTTCACATTCAGATTTCTCAAACTGTCACTGCGGCTCCTCAGGTACCTCTAGATTTACCCTAGACTGGGAGATCGGAAGAGCGTCGGCCTCGGAGGCCTTAAAC	MEW	MEW	TRUE	TRUE
66	CS6000125294_mm10_chr6_1	CS6000125294_mm10_chr6	GTGAAACAACCCTGCTGTCTGCACACATGCCATTCACCAGTGTGCCTGACAGCAAAGCATCCCTCTCTTCACTGACATTTGTGCTTCCCAGCTACTGTTCAGACTCTGCTGGTCCATGGT	GCGATTGTATGCCCTG	GCTAAGGGCCTAACTGGCCGCTTCACTGGTGAAACAACCCTGCTGTCTGCACACATGCCATTCACCAGTGTGCCTGACAGCAAAGCATCCCTCTCTTCACTGACATTTGTGCTTCCCAGCTACTGTTCAGACTCTGCTGGTCCATGGTCACTGCGGCTCCTCAGGTACCTCTAGAGCGATTGTATGCCCTGAGATCGGAAGAGCGTCGGCCTCGGAGGCCTTAAAC	MEW	MEW	TRUE	TRUE
67	CS6000125294_myoLuc2_GL429779_1	CS6000125294_myoLuc2_GL429779	GTGGAAAATCCCTGGTGTGTGCACGCATGTCATTTGCCAGTGTGCAAATCAGCAAGGCTTTCATCTTCTCACAGACATCCATGCTTGTTTCCTGTCTCCCATGCACTGCTGGTATCTGGC	TAGATAACATTGGGTC	GCTAAGGGCCTAACTGGCCGCTTCACTGGTGGAAAATCCCTGGTGTGTGCACGCATGTCATTTGCCAGTGTGCAAATCAGCAAGGCTTTCATCTTCTCACAGACATCCATGCTTGTTTCCTGTCTCCCATGCACTGCTGGTATCTGGCCACTGCGGCTCCTCAGGTACCTCTAGATAGATAACATTGGGTCAGATCGGAAGAGCGTCGGCCTCGGAGGCCTTAAAC	MEW	MEW	FALSE	FALSE
68	CS6000125294_Raegyp2_NW_015494732.1_1	CS6000125294_Raegyp2_NW_015494732.1	GTGGAAAATCCCTGGTGTTCTCACATGTCATTTGCCAGTGTGCAAAACAGCAAAGCTTTCATCTCCTCACAGACATCTATGCTCGGTTCCTGTCTTCCATACGCTGCTGGTATCTGGCCC	TCAAGCCGGACCGAAC	GCTAAGGGCCTAACTGGCCGCTTCACTGGTGGAAAATCCCTGGTGTTCTCACATGTCATTTGCCAGTGTGCAAAACAGCAAAGCTTTCATCTCCTCACAGACATCTATGCTCGGTTCCTGTCTTCCATACGCTGCTGGTATCTGGCCCCACTGCGGCTCCTCAGGTACCTCTAGATCAAGCCGGACCGAACAGATCGGAAGAGCGTCGGCCTCGGAGGCCTTAAAC	MEW	MEW	FALSE	FALSE
69	CS6000125294_hg38_chr4_1	CS6000125294_hg38_chr4	TTGGAGCTCCCTGGTGTTTCCACACATGCCATGTGGCAGTATAAAAAACAGCAAGGTTTTCATCTCTCAGACGTCCATGCTTACTTCCTGTCTTACATGCACTGCTGGTGTCTGGCCCAG	TCACTGCTCCTAGTGT	GCTAAGGGCCTAACTGGCCGCTTCACTGTTGGAGCTCCCTGGTGTTTCCACACATGCCATGTGGCAGTATAAAAAACAGCAAGGTTTTCATCTCTCAGACGTCCATGCTTACTTCCTGTCTTACATGCACTGCTGGTGTCTGGCCCAGCACTGCGGCTCCTCAGGTACCTCTAGATCACTGCTCCTAGTGTAGATCGGAAGAGCGTCGGCCTCGGAGGCCTTAAAC	MEW	MEW	FALSE	FALSE
70	CS6000125294_panTro4_chr4_1	CS6000125294_panTro4_chr4	GTGGAGCTCCCTGGTGTTTCCACACATGCCATGTGGCAGTATACAAAACAGCAAGGTTTTCATCTCCTCTCAGACGTCCATGCTTACTTCCTGTCTTGCATGCACTGCTGGTATCTGGCC	CGCCTGTGCATTTATT	GCTAAGGGCCTAACTGGCCGCTTCACTGGTGGAGCTCCCTGGTGTTTCCACACATGCCATGTGGCAGTATACAAAACAGCAAGGTTTTCATCTCCTCTCAGACGTCCATGCTTACTTCCTGTCTTGCATGCACTGCTGGTATCTGGCCCACTGCGGCTCCTCAGGTACCTCTAGACGCCTGTGCATTTATTAGATCGGAAGAGCGTCGGCCTCGGAGGCCTTAAAC	MEW	MEW	FALSE	FALSE
71	CS6000125294_rheMac8_chr5_1	CS6000125294_rheMac8_chr5	GTGGAACTCCCTGGTGTTTCCACACATGCCATGTGGCTGTATACAAAATAGCAAGGCTTTCATCTCTCAGACATCCGTGCTTACTTCCTGTCTTCCATGCACTGCTGGTATCTGGCCCTG	AGGTGCAGGTACTACT	GCTAAGGGCCTAACTGGCCGCTTCACTGGTGGAACTCCCTGGTGTTTCCACACATGCCATGTGGCTGTATACAAAATAGCAAGGCTTTCATCTCTCAGACATCCGTGCTTACTTCCTGTCTTCCATGCACTGCTGGTATCTGGCCCTGCACTGCGGCTCCTCAGGTACCTCTAGAAGGTGCAGGTACTACTAGATCGGAAGAGCGTCGGCCTCGGAGGCCTTAAAC	MEW	MEW	TRUE	TRUE
72	CS6000151238_taeGut2_chr19_1	CS6000151238_taeGut2_chr19	TTGCTAATAGAAATGACAGGCTTCAGATAACCTGAAAGCATCCAGCACGATGCTTGTCTATCTGATCAGGGCTCCTCGGCTGGCACCTGACACTTTCAATACCAGAATGACATTCACAGG	TCTTGGCAGAAAACTC	GCTAAGGGCCTAACTGGCCGCTTCACTGTTGCTAATAGAAATGACAGGCTTCAGATAACCTGAAAGCATCCAGCACGATGCTTGTCTATCTGATCAGGGCTCCTCGGCTGGCACCTGACACTTTCAATACCAGAATGACATTCACAGGCACTGCGGCTCCTCAGGTACCTCTAGATCTTGGCAGAAAACTCAGATCGGAAGAGCGTCGGCCTCGGAGGCCTTAAAC	MEW	MEW	TRUE	TRUE
73	CS6000151238_myoLuc2_GL429812_1	CS6000151238_myoLuc2_GL429812	TGGCTAATGGAAATGACAGGCTCCAAATAACCTTAAAGCATGCAGCCCAATGCTTGTCTGTCTGATCAGGGGCCTTCTGCTGGCACCTGACACTTTCAATACCATAATGGCATTCACATG	TTATGGATACTTAGAG	GCTAAGGGCCTAACTGGCCGCTTCACTGTGGCTAATGGAAATGACAGGCTCCAAATAACCTTAAAGCATGCAGCCCAATGCTTGTCTGTCTGATCAGGGGCCTTCTGCTGGCACCTGACACTTTCAATACCATAATGGCATTCACATGCACTGCGGCTCCTCAGGTACCTCTAGATTATGGATACTTAGAGAGATCGGAAGAGCGTCGGCCTCGGAGGCCTTAAAC	MEW	MEW	TRUE	TRUE
74	CS6000151238_mm10_chr5_1	CS6000151238_mm10_chr5	TGGCTAATAGAAGTGACAGGCTTCAAATAACCTTCAAGTATGCAGCCCAGTTGCTTGTCTGTCTGATCAGGGCCCTTCTTGCTGGCACCTGACGCTTTCAATACCATAATGGCATTCACA	TGTCTCCGAATTCCAC	GCTAAGGGCCTAACTGGCCGCTTCACTGTGGCTAATAGAAGTGACAGGCTTCAAATAACCTTCAAGTATGCAGCCCAGTTGCTTGTCTGTCTGATCAGGGCCCTTCTTGCTGGCACCTGACGCTTTCAATACCATAATGGCATTCACACACTGCGGCTCCTCAGGTACCTCTAGATGTCTCCGAATTCCACAGATCGGAAGAGCGTCGGCCTCGGAGGCCTTAAAC	MEW	MEW	FALSE	FALSE
75	CS6000151238_Raegyp2_NW_015495292.1_1	CS6000151238_Raegyp2_NW_015495292.1	TAGCTAATGGAAATGACAGGCTTCAAATAACCTTAAAGCATGCAGCCCAATGCTTGTCTGTCTGATCAGGGCCCTTCTGCTGGCACCTGACACTTTCAATACCGTAATGGCATTCACATG	TTTCTTGCCTGTCTCC	GCTAAGGGCCTAACTGGCCGCTTCACTGTAGCTAATGGAAATGACAGGCTTCAAATAACCTTAAAGCATGCAGCCCAATGCTTGTCTGTCTGATCAGGGCCCTTCTGCTGGCACCTGACACTTTCAATACCGTAATGGCATTCACATGCACTGCGGCTCCTCAGGTACCTCTAGATTTCTTGCCTGTCTCCAGATCGGAAGAGCGTCGGCCTCGGAGGCCTTAAAC	MEW	MEW	TRUE	TRUE
76	CS6000151238_hg38_chr7_1	CS6000151238_hg38_chr7	TAGCTAATGGGAATGACAGGCTTCAAATAACCTTAAAGCATGCAGCCCCAATGCTTGTCTGTCTGATCAGGGCCCTTCTGCTGGCACCTGACACTTTCAATACCATAATGGCATTCACAT	CCCACCTCCGCCTTCT	GCTAAGGGCCTAACTGGCCGCTTCACTGTAGCTAATGGGAATGACAGGCTTCAAATAACCTTAAAGCATGCAGCCCCAATGCTTGTCTGTCTGATCAGGGCCCTTCTGCTGGCACCTGACACTTTCAATACCATAATGGCATTCACATCACTGCGGCTCCTCAGGTACCTCTAGACCCACCTCCGCCTTCTAGATCGGAAGAGCGTCGGCCTCGGAGGCCTTAAAC	MEW	MEW	FALSE	FALSE
77	CS6000151238_rheMac8_chr3_1	CS6000151238_rheMac8_chr3	TAGCTAATGGAAATGACAGGCTTCAAATAACCTTAAAGCACGCAGCCCCAATGCTTGTCTGTCTGATCAGGGCCCTTCTGCTGGCACCTGACACTTTCAATACCATAATGGCATTCACAT	TGCAAGAGACGTTATA	GCTAAGGGCCTAACTGGCCGCTTCACTGTAGCTAATGGAAATGACAGGCTTCAAATAACCTTAAAGCACGCAGCCCCAATGCTTGTCTGTCTGATCAGGGCCCTTCTGCTGGCACCTGACACTTTCAATACCATAATGGCATTCACATCACTGCGGCTCCTCAGGTACCTCTAGATGCAAGAGACGTTATAAGATCGGAAGAGCGTCGGCCTCGGAGGCCTTAAAC	MEW	MEW	TRUE	TRUE
78	CS6000151238_panTro4_chr7_1	CS6000151238_panTro4_chr7	TAGCTAATGGAAATGACAGGCTTCAAATAACCTTAAAGCATGCAGCCCCAGTGGTTGTCTGTCTGATCAGGGCCCTTCTGCTGGCACCTGACACTTTCAATACCATAATGGCATTCACAT	CTGTGGAGACATGGGT	GCTAAGGGCCTAACTGGCCGCTTCACTGTAGCTAATGGAAATGACAGGCTTCAAATAACCTTAAAGCATGCAGCCCCAGTGGTTGTCTGTCTGATCAGGGCCCTTCTGCTGGCACCTGACACTTTCAATACCATAATGGCATTCACATCACTGCGGCTCCTCAGGTACCTCTAGACTGTGGAGACATGGGTAGATCGGAAGAGCGTCGGCCTCGGAGGCCTTAAAC	MEW	MEW	FALSE	FALSE
79	CS6000023125_mm10_chr19_1	CS6000023125_mm10_chr19	GGCTGGCGGCAGTTGCTAAGAGACAGAAGATGCCCAGCTGGAATCTGGAGGGAGGCTTCTCGCTTGTACAGAGGCAGGATGGAGAGGAAAGGCGAGGACAGGTTTGTAGTGATAAATGTC	TTGGATCGTGCCGAAG	GCTAAGGGCCTAACTGGCCGCTTCACTGGGCTGGCGGCAGTTGCTAAGAGACAGAAGATGCCCAGCTGGAATCTGGAGGGAGGCTTCTCGCTTGTACAGAGGCAGGATGGAGAGGAAAGGCGAGGACAGGTTTGTAGTGATAAATGTCCACTGCGGCTCCTCAGGTACCTCTAGATTGGATCGTGCCGAAGAGATCGGAAGAGCGTCGGCCTCGGAGGCCTTAAAC	MEW	MEW	TRUE	TRUE
80	CS6000023125_myoLuc2_GL429833_1	CS6000023125_myoLuc2_GL429833	GGCTGATGGCGGTTGCTAAGAGACAGAGGATGCCCAGCTGGAATCGTGACTGAGGTTTCTTGTTTGCACAAGAGTAAGATGAAGAGGGAAAGAGAAGACGCCGTTTGCTGTGATGAATTT	CCCAGGAGTGCTGACC	GCTAAGGGCCTAACTGGCCGCTTCACTGGGCTGATGGCGGTTGCTAAGAGACAGAGGATGCCCAGCTGGAATCGTGACTGAGGTTTCTTGTTTGCACAAGAGTAAGATGAAGAGGGAAAGAGAAGACGCCGTTTGCTGTGATGAATTTCACTGCGGCTCCTCAGGTACCTCTAGACCCAGGAGTGCTGACCAGATCGGAAGAGCGTCGGCCTCGGAGGCCTTAAAC	MEW	MEW	TRUE	TRUE
81	CS6000023125_hg38_chr10_1	CS6000023125_hg38_chr10	GGCTGGCAGTGGTTGCTAAGAGACAGAGGATGCCCAGCTGGAATCGTGACTGAGGTTTCTTGTTTGTGCAAGAGCAAGATGAAGAGGAAAGGAGAGGATGTGTTTGCTGTGATGAATTCC	AAGTTTTGTTAACTCG	GCTAAGGGCCTAACTGGCCGCTTCACTGGGCTGGCAGTGGTTGCTAAGAGACAGAGGATGCCCAGCTGGAATCGTGACTGAGGTTTCTTGTTTGTGCAAGAGCAAGATGAAGAGGAAAGGAGAGGATGTGTTTGCTGTGATGAATTCCCACTGCGGCTCCTCAGGTACCTCTAGAAAGTTTTGTTAACTCGAGATCGGAAGAGCGTCGGCCTCGGAGGCCTTAAAC	MEW	MEW	TRUE	TRUE
82	CS6000023125_panTro4_chr10_1	CS6000023125_panTro4_chr10	GGCTGGCAGTGGTTGCTAAGAGACAGAGGATGCCCAGCTGGAATCGTGACTGAGGTTTCTTGTTTGTGCAAGAGCAAGATGAAGAGGAAAGGAGAAGATGTGTTTGCTGTGATGAATTCC	CTACGTTTGGCAGACC	GCTAAGGGCCTAACTGGCCGCTTCACTGGGCTGGCAGTGGTTGCTAAGAGACAGAGGATGCCCAGCTGGAATCGTGACTGAGGTTTCTTGTTTGTGCAAGAGCAAGATGAAGAGGAAAGGAGAAGATGTGTTTGCTGTGATGAATTCCCACTGCGGCTCCTCAGGTACCTCTAGACTACGTTTGGCAGACCAGATCGGAAGAGCGTCGGCCTCGGAGGCCTTAAAC	MEW	MEW	TRUE	TRUE
83	CS6000023125_rheMac8_chr9_1	CS6000023125_rheMac8_chr9	GGCTGGCGGTGGTTGCTAAGAGACAGAGGATGCCCAGCTGGAATCGTGACTGAGGTTTCTTATTTGTGCAAGAGCAAGATGAAGAGGAAAGGAGAGGACGTGTTTGCTGTGATGAATTGC	CCGGTTCGATAAACTT	GCTAAGGGCCTAACTGGCCGCTTCACTGGGCTGGCGGTGGTTGCTAAGAGACAGAGGATGCCCAGCTGGAATCGTGACTGAGGTTTCTTATTTGTGCAAGAGCAAGATGAAGAGGAAAGGAGAGGACGTGTTTGCTGTGATGAATTGCCACTGCGGCTCCTCAGGTACCTCTAGACCGGTTCGATAAACTTAGATCGGAAGAGCGTCGGCCTCGGAGGCCTTAAAC	MEW	MEW	FALSE	FALSE
84	CS6000023125_Raegyp2_NW_015494788.1_1	CS6000023125_Raegyp2_NW_015494788.1	GGCTGATGGCCGTTGCTAAGAGACAGAGGATGCCCAGCTGGAATCGTGACTGAGGTTTCTTGTTTGTGCAAGAGCAAGATGAAGAGAGAAAGAGAGGATGTGTTTGCTGTGATGAATTTC	CCGTTAATTGTGGGGA	GCTAAGGGCCTAACTGGCCGCTTCACTGGGCTGATGGCCGTTGCTAAGAGACAGAGGATGCCCAGCTGGAATCGTGACTGAGGTTTCTTGTTTGTGCAAGAGCAAGATGAAGAGAGAAAGAGAGGATGTGTTTGCTGTGATGAATTTCCACTGCGGCTCCTCAGGTACCTCTAGACCGTTAATTGTGGGGAAGATCGGAAGAGCGTCGGCCTCGGAGGCCTTAAAC	MEW	MEW	TRUE	TRUE
85	CS6000036280_mm10_chr6_1	CS6000036280_mm10_chr6	AATATTTGGAGGAGGCGGGCTCAGAAACCAAAGTATCTCTTCTCTCTTCCCAGCAAGCTAAGCCCCGCCTGCTGACGTCTCACTTTCTTTTTGGGGGGTGGGCTGCGTAATGCAGACGTG	GCCACCTCCGCGATGG	GCTAAGGGCCTAACTGGCCGCTTCACTGAATATTTGGAGGAGGCGGGCTCAGAAACCAAAGTATCTCTTCTCTCTTCCCAGCAAGCTAAGCCCCGCCTGCTGACGTCTCACTTTCTTTTTGGGGGGTGGGCTGCGTAATGCAGACGTGCACTGCGGCTCCTCAGGTACCTCTAGAGCCACCTCCGCGATGGAGATCGGAAGAGCGTCGGCCTCGGAGGCCTTAAAC	MEW	MEW	TRUE	TRUE
86	CS6000036280_rheMac8_chr11_1	CS6000036280_rheMac8_chr11	AATATTTGGATGAGGCGGGCCCAGAAACCAAATAATTTCTTCATGTCTGTATCTACCCCGTAAGTTAGCCCCGCCTGCTTGCGTTTTGCTTTGTAAAAGGCTGCGTAAGCAAGTGCAGAC	CCCTTCGCCATTTTTT	GCTAAGGGCCTAACTGGCCGCTTCACTGAATATTTGGATGAGGCGGGCCCAGAAACCAAATAATTTCTTCATGTCTGTATCTACCCCGTAAGTTAGCCCCGCCTGCTTGCGTTTTGCTTTGTAAAAGGCTGCGTAAGCAAGTGCAGACCACTGCGGCTCCTCAGGTACCTCTAGACCCTTCGCCATTTTTTAGATCGGAAGAGCGTCGGCCTCGGAGGCCTTAAAC	MEW	MEW	FALSE	FALSE
87	CS6000036280_hg38_chr12_1	CS6000036280_hg38_chr12	AATATTTGGATGAGGCGGGCCCAGAAACCAAAGAATTTCTTCCTGTCTGTATCTACCCTGTAGGTTAGCCCCGCCTGCTGGCGTCTTGCTTTTGTAAAAGGCTGCGTAAGCAAGTGCAGA	TCCCCAGTGCGACTTG	GCTAAGGGCCTAACTGGCCGCTTCACTGAATATTTGGATGAGGCGGGCCCAGAAACCAAAGAATTTCTTCCTGTCTGTATCTACCCTGTAGGTTAGCCCCGCCTGCTGGCGTCTTGCTTTTGTAAAAGGCTGCGTAAGCAAGTGCAGACACTGCGGCTCCTCAGGTACCTCTAGATCCCCAGTGCGACTTGAGATCGGAAGAGCGTCGGCCTCGGAGGCCTTAAAC	MEW	MEW	TRUE	TRUE
88	CS6000036280_panTro4_chr12_1	CS6000036280_panTro4_chr12	AATATTTGGATGAGGCGGGCCCAGAAACCAAAGAATTTCTTCCTGTCTGTATCTACCCCGTAGGTTAGCCCCGCCTGCTGGCGTTTTGCTTTTGTAAAAGGCTGCGTAAGCAAGTGCAGA	CTCAAGATTGTACCAA	GCTAAGGGCCTAACTGGCCGCTTCACTGAATATTTGGATGAGGCGGGCCCAGAAACCAAAGAATTTCTTCCTGTCTGTATCTACCCCGTAGGTTAGCCCCGCCTGCTGGCGTTTTGCTTTTGTAAAAGGCTGCGTAAGCAAGTGCAGACACTGCGGCTCCTCAGGTACCTCTAGACTCAAGATTGTACCAAAGATCGGAAGAGCGTCGGCCTCGGAGGCCTTAAAC	MEW	MEW	FALSE	FALSE
89	CS6000036280_myoLuc2_GL429777_1	CS6000036280_myoLuc2_GL429777	AATATTTGGATGAAGCGGGCCCAGAAACCAAAGAATTTCTTTTAGTCGTGTGGACCCTGTAGCTCCGCCTGCTTCAGGGGCTACGTAGTGCGGACGTGCTTTGTTGAGCATCAGCCAAAT	GGCATCGTCTGTGGCT	GCTAAGGGCCTAACTGGCCGCTTCACTGAATATTTGGATGAAGCGGGCCCAGAAACCAAAGAATTTCTTTTAGTCGTGTGGACCCTGTAGCTCCGCCTGCTTCAGGGGCTACGTAGTGCGGACGTGCTTTGTTGAGCATCAGCCAAATCACTGCGGCTCCTCAGGTACCTCTAGAGGCATCGTCTGTGGCTAGATCGGAAGAGCGTCGGCCTCGGAGGCCTTAAAC	MEW	MEW	TRUE	TRUE
90	CS6000036280_Raegyp2_NW_015495108.1_1	CS6000036280_Raegyp2_NW_015495108.1	AATATTTGGATGAGGCGGGCCCAGAAACCAAAGTATTTTTCAGTTGTGCCGACCCTGTAAGTTAGCCCCGCCTAGTTTTTTAAGGGGCTACGTAAGCAAGTGCAGACGTGCTTTGTAGAA	CATGTTGACAACAAAA	GCTAAGGGCCTAACTGGCCGCTTCACTGAATATTTGGATGAGGCGGGCCCAGAAACCAAAGTATTTTTCAGTTGTGCCGACCCTGTAAGTTAGCCCCGCCTAGTTTTTTAAGGGGCTACGTAAGCAAGTGCAGACGTGCTTTGTAGAACACTGCGGCTCCTCAGGTACCTCTAGACATGTTGACAACAAAAAGATCGGAAGAGCGTCGGCCTCGGAGGCCTTAAAC	MEW	MEW	TRUE	TRUE
91	CS6000125296_mm10_chr6_1	CS6000125296_mm10_chr6	AAACCTACTTCAGTGCCTTGTCAGGTACACACTCATTGCTCAGCCCTCCCCTACTCACTACTAAACAGCTATAGGTCAGCTGTTGAACAGACAAGGGAAGACACACATAAGCTGAATAAC	TGGCGACCTCTCGCGT	GCTAAGGGCCTAACTGGCCGCTTCACTGAAACCTACTTCAGTGCCTTGTCAGGTACACACTCATTGCTCAGCCCTCCCCTACTCACTACTAAACAGCTATAGGTCAGCTGTTGAACAGACAAGGGAAGACACACATAAGCTGAATAACCACTGCGGCTCCTCAGGTACCTCTAGATGGCGACCTCTCGCGTAGATCGGAAGAGCGTCGGCCTCGGAGGCCTTAAAC	MEW	MEW	TRUE	TRUE
92	CS6000125296_hg38_chr4_1	CS6000125296_hg38_chr4	AAATCAGTGTCAGTGTCTTGTCACTCACCCACGTAGTGCTTTTCCCTTCCTCCTAGTTACTTAATGGATAAGGGCACATTGTCAAATAAACAAACAAGTGAGGATAAATGTTGCTCCGAA	CCCTCCCAGTACGAGA	GCTAAGGGCCTAACTGGCCGCTTCACTGAAATCAGTGTCAGTGTCTTGTCACTCACCCACGTAGTGCTTTTCCCTTCCTCCTAGTTACTTAATGGATAAGGGCACATTGTCAAATAAACAAACAAGTGAGGATAAATGTTGCTCCGAACACTGCGGCTCCTCAGGTACCTCTAGACCCTCCCAGTACGAGAAGATCGGAAGAGCGTCGGCCTCGGAGGCCTTAAAC	MEW	MEW	TRUE	TRUE
93	CS6000125296_panTro4_chr4_1	CS6000125296_panTro4_chr4	AAATCAGTGTCAGTGTCTTATCACTCACCCACGTAGTGCTTTTCCCTTCCTCCTAGTTACTTAATGGATAAGGGCACGTTGTCAAATAAACAAACAAGTGAGGATAAATGTTGCTCCGAA	CATGGATACTATTGAC	GCTAAGGGCCTAACTGGCCGCTTCACTGAAATCAGTGTCAGTGTCTTATCACTCACCCACGTAGTGCTTTTCCCTTCCTCCTAGTTACTTAATGGATAAGGGCACGTTGTCAAATAAACAAACAAGTGAGGATAAATGTTGCTCCGAACACTGCGGCTCCTCAGGTACCTCTAGACATGGATACTATTGACAGATCGGAAGAGCGTCGGCCTCGGAGGCCTTAAAC	MEW	MEW	TRUE	TRUE
94	CS6000125296_rheMac8_chr5_1	CS6000125296_rheMac8_chr5	AAATCAATCTCAGTGTTTTGTCACGCACCCACGTAGTGCTTTTCCCTTTCCTCCTAGCTACTTAATGGATAAGGGCAAGTTGTCAAATAGACAAACAAAGAAGTGAGGATAAATGTTGCT	CGGTACCATGATATCT	GCTAAGGGCCTAACTGGCCGCTTCACTGAAATCAATCTCAGTGTTTTGTCACGCACCCACGTAGTGCTTTTCCCTTTCCTCCTAGCTACTTAATGGATAAGGGCAAGTTGTCAAATAGACAAACAAAGAAGTGAGGATAAATGTTGCTCACTGCGGCTCCTCAGGTACCTCTAGACGGTACCATGATATCTAGATCGGAAGAGCGTCGGCCTCGGAGGCCTTAAAC	MEW	MEW	TRUE	TRUE
95	CS6000125296_myoLuc2_GL429779_1	CS6000125296_myoLuc2_GL429779	GAATCCATCCCAGTGTCTGGTCATGCACCCAGGTAGTGCTTTTCCCTTTCCTGGTATCTACTTAATGGATATTGGCAAGCTGTCAAATAGACAAACAAAGAAGTGAGGGCAAATGTTGGT	CCACAGTCTGAAAGTC	GCTAAGGGCCTAACTGGCCGCTTCACTGGAATCCATCCCAGTGTCTGGTCATGCACCCAGGTAGTGCTTTTCCCTTTCCTGGTATCTACTTAATGGATATTGGCAAGCTGTCAAATAGACAAACAAAGAAGTGAGGGCAAATGTTGGTCACTGCGGCTCCTCAGGTACCTCTAGACCACAGTCTGAAAGTCAGATCGGAAGAGCGTCGGCCTCGGAGGCCTTAAAC	MEW	MEW	TRUE	TRUE
96	CS6000125296_Raegyp2_NW_015494732.1_1	CS6000125296_Raegyp2_NW_015494732.1	GAATCCATTTCAGTGTCTTATCACGCACTCAGGTAGTGCTTTTCCCTTTTCTCATAGCTACTTAATGGATACTGGCAAACTGTCAAATATAAAAACAAGGAAGTGAGGATAAATGATGCT	TGAAGGCTTTCGTGAG	GCTAAGGGCCTAACTGGCCGCTTCACTGGAATCCATTTCAGTGTCTTATCACGCACTCAGGTAGTGCTTTTCCCTTTTCTCATAGCTACTTAATGGATACTGGCAAACTGTCAAATATAAAAACAAGGAAGTGAGGATAAATGATGCTCACTGCGGCTCCTCAGGTACCTCTAGATGAAGGCTTTCGTGAGAGATCGGAAGAGCGTCGGCCTCGGAGGCCTTAAAC	MEW	MEW	FALSE	FALSE
97	CS6000076312_mm10_chr18_1	CS6000076312_mm10_chr18	ATCTGCCCAGACACATGCTGAGTTAAAGAAGCAGCAGGACACATTCTTAAAGAATGAATTGGGAAAGGGGAAAGATCTGGGAGGGGGGAGGAGCGCAAAAGAACCAAGGAATGATTCCAA	CCCGGAAACCTCATAC	GCTAAGGGCCTAACTGGCCGCTTCACTGATCTGCCCAGACACATGCTGAGTTAAAGAAGCAGCAGGACACATTCTTAAAGAATGAATTGGGAAAGGGGAAAGATCTGGGAGGGGGGAGGAGCGCAAAAGAACCAAGGAATGATTCCAACACTGCGGCTCCTCAGGTACCTCTAGACCCGGAAACCTCATACAGATCGGAAGAGCGTCGGCCTCGGAGGCCTTAAAC	MEW	MEW	FALSE	FALSE
98	CS6000076312_taeGut2_chrZ_1	CS6000076312_taeGut2_chrZ	ATCTGCCCAGACACATGCCGAGTCAAAGAAGCGGGATAAATTCTGGAAGAATGAATGGAGGGAGAGGAggggtcaggaggacagaggggagcgtgggctatggggagcaatggcagctac	GCGGTGCGTAATTAAT	GCTAAGGGCCTAACTGGCCGCTTCACTGATCTGCCCAGACACATGCCGAGTCAAAGAAGCGGGATAAATTCTGGAAGAATGAATGGAGGGAGAGGAggggtcaggaggacagaggggagcgtgggctatggggagcaatggcagctacCACTGCGGCTCCTCAGGTACCTCTAGAGCGGTGCGTAATTAATAGATCGGAAGAGCGTCGGCCTCGGAGGCCTTAAAC	MEW	MEW	TRUE	TRUE
99	CS6000076312_hg38_chr18_1	CS6000076312_hg38_chr18	ATCTGCCCAGACACATGCTGAGTTAAAGAAGCAGCAGGATAAATTCTTAAAGAATGAATTGGGAGAGGGGAAGGAGCTGCGGGTGGGGAGGAGTAGTGAAAAGGAACCAAGGAATGATTC	GCCTATTCAGGAGATC	GCTAAGGGCCTAACTGGCCGCTTCACTGATCTGCCCAGACACATGCTGAGTTAAAGAAGCAGCAGGATAAATTCTTAAAGAATGAATTGGGAGAGGGGAAGGAGCTGCGGGTGGGGAGGAGTAGTGAAAAGGAACCAAGGAATGATTCCACTGCGGCTCCTCAGGTACCTCTAGAGCCTATTCAGGAGATCAGATCGGAAGAGCGTCGGCCTCGGAGGCCTTAAAC	MEW	MEW	TRUE	TRUE
100	CS6000076312_panTro4_chr18_1	CS6000076312_panTro4_chr18	ATCTGCCCAGACACATGCTGAGTTAAAGAAGCAGCAGGATAAATTCTTAAAGAATGAATTGGGAGAGGGGAAGGAGCTGGGGGTGGGGAGGAGTAGTGAAAAGGAACCAAGGAATGATTC	CTTGCCTGTTAAATAG	GCTAAGGGCCTAACTGGCCGCTTCACTGATCTGCCCAGACACATGCTGAGTTAAAGAAGCAGCAGGATAAATTCTTAAAGAATGAATTGGGAGAGGGGAAGGAGCTGGGGGTGGGGAGGAGTAGTGAAAAGGAACCAAGGAATGATTCCACTGCGGCTCCTCAGGTACCTCTAGACTTGCCTGTTAAATAGAGATCGGAAGAGCGTCGGCCTCGGAGGCCTTAAAC	MEW	MEW	FALSE	FALSE
101	CS6000076312_Raegyp2_NW_015494481.1_1	CS6000076312_Raegyp2_NW_015494481.1	ATCTGCCCAGACACATGCTGAGTTAAAGAAGCAGCAGGATAAATTCTTAAAGAATGAATTGGGAGAGGGGAAGGAGCTGGGGGTGGGGAGGAGCAGTGAAAAGAAACCAAGGAATGATTC	TCGCGCACAGGGGCAC	GCTAAGGGCCTAACTGGCCGCTTCACTGATCTGCCCAGACACATGCTGAGTTAAAGAAGCAGCAGGATAAATTCTTAAAGAATGAATTGGGAGAGGGGAAGGAGCTGGGGGTGGGGAGGAGCAGTGAAAAGAAACCAAGGAATGATTCCACTGCGGCTCCTCAGGTACCTCTAGATCGCGCACAGGGGCACAGATCGGAAGAGCGTCGGCCTCGGAGGCCTTAAAC	MEW	MEW	FALSE	FALSE
102	CS6000076312_myoLuc2_GL429783_1	CS6000076312_myoLuc2_GL429783	ATCTGCCCAGACACATGCTGAGTTAAAGAAGCAGCAGGATAAATTCTTAAAGAATGAATTGGGAGAGGGGAAGGAGCTGGGGGTGGGGAGGAGGAGTGAAAAGAAACCAAGGAATGATTC	GACACCGGTTGAACTG	GCTAAGGGCCTAACTGGCCGCTTCACTGATCTGCCCAGACACATGCTGAGTTAAAGAAGCAGCAGGATAAATTCTTAAAGAATGAATTGGGAGAGGGGAAGGAGCTGGGGGTGGGGAGGAGGAGTGAAAAGAAACCAAGGAATGATTCCACTGCGGCTCCTCAGGTACCTCTAGAGACACCGGTTGAACTGAGATCGGAAGAGCGTCGGCCTCGGAGGCCTTAAAC	MEW	MEW	FALSE	FALSE
103	CS6000095848_mm10_chr1_1	CS6000095848_mm10_chr1	GCCCACCAAACTCTGACACATCAGCTGGAGCGTGCCAAGCTTGGCTCTAAACTGTCCTTGGGTTATATGATACTTTGTCACCTATGTAGCTGCTAATTGTTTCTTAACGCGTTTTTAAAG	GCGTTATATGCCTGGG	GCTAAGGGCCTAACTGGCCGCTTCACTGGCCCACCAAACTCTGACACATCAGCTGGAGCGTGCCAAGCTTGGCTCTAAACTGTCCTTGGGTTATATGATACTTTGTCACCTATGTAGCTGCTAATTGTTTCTTAACGCGTTTTTAAAGCACTGCGGCTCCTCAGGTACCTCTAGAGCGTTATATGCCTGGGAGATCGGAAGAGCGTCGGCCTCGGAGGCCTTAAAC	MEW	MEW	FALSE	FALSE
104	CS6000095848_myoLuc2_GL429770_1	CS6000095848_myoLuc2_GL429770	GGCCGCCAAGCTCTGACACATCAGCTGGAGGGAACCAGTCTTGGCTCTAGATTGTCATCTGATTACATATTATTTTGCTGCCTTTGTAACTGTTATCTGTTTACCATGCCTCTGGAATAA	AATGATGTTCCTGAAT	GCTAAGGGCCTAACTGGCCGCTTCACTGGGCCGCCAAGCTCTGACACATCAGCTGGAGGGAACCAGTCTTGGCTCTAGATTGTCATCTGATTACATATTATTTTGCTGCCTTTGTAACTGTTATCTGTTTACCATGCCTCTGGAATAACACTGCGGCTCCTCAGGTACCTCTAGAAATGATGTTCCTGAATAGATCGGAAGAGCGTCGGCCTCGGAGGCCTTAAAC	MEW	MEW	FALSE	FALSE
105	CS6000095848_Raegyp2_NW_015495199.1_1	CS6000095848_Raegyp2_NW_015495199.1	GCCAGCCAAACTCTGACACATCAGCTGGACAGTACCAATCTTGGCTCTCGATTGTCATCTGATTACGTATTATTTTACACCTTTGTAACCATTATCTGTTTACTATGCCTTTTGAATAAA	GTGCATGTTTGAGTAA	GCTAAGGGCCTAACTGGCCGCTTCACTGGCCAGCCAAACTCTGACACATCAGCTGGACAGTACCAATCTTGGCTCTCGATTGTCATCTGATTACGTATTATTTTACACCTTTGTAACCATTATCTGTTTACTATGCCTTTTGAATAAACACTGCGGCTCCTCAGGTACCTCTAGAGTGCATGTTTGAGTAAAGATCGGAAGAGCGTCGGCCTCGGAGGCCTTAAAC	MEW	MEW	FALSE	FALSE
106	CS6000095848_hg38_chr2_1	CS6000095848_hg38_chr2	CCAGCCAAACTCTTGACAAGGCAGCTGGAGAGTACTGATCCTGGCTCTAGATTGTCATCTGATTACACATTGTTTTACCAACTTCATGACTGTTATCTGTTTGCTACAGCTTGTAAAAAA	TCAATTAAAATTTGAA	GCTAAGGGCCTAACTGGCCGCTTCACTGCCAGCCAAACTCTTGACAAGGCAGCTGGAGAGTACTGATCCTGGCTCTAGATTGTCATCTGATTACACATTGTTTTACCAACTTCATGACTGTTATCTGTTTGCTACAGCTTGTAAAAAACACTGCGGCTCCTCAGGTACCTCTAGATCAATTAAAATTTGAAAGATCGGAAGAGCGTCGGCCTCGGAGGCCTTAAAC	MEW	MEW	FALSE	FALSE
107	CS6000095848_panTro4_chr2B_1	CS6000095848_panTro4_chr2B	CCAGCCAAACTCTTGACAAGGCAGCTGGAGAGTACTGATCCTGGCTCTAGACTGTCATCTGATTACACATTGTTTTACCAACTTCATGACTGTTATCTGTTTGCTACACCTTGTAAAAAA	CTACTAGAGGTACTTA	GCTAAGGGCCTAACTGGCCGCTTCACTGCCAGCCAAACTCTTGACAAGGCAGCTGGAGAGTACTGATCCTGGCTCTAGACTGTCATCTGATTACACATTGTTTTACCAACTTCATGACTGTTATCTGTTTGCTACACCTTGTAAAAAACACTGCGGCTCCTCAGGTACCTCTAGACTACTAGAGGTACTTAAGATCGGAAGAGCGTCGGCCTCGGAGGCCTTAAAC	MEW	MEW	TRUE	TRUE
108	CS6000095848_rheMac8_chr12_1	CS6000095848_rheMac8_chr12	CCAGTCAAACTCTTGACACAGCAGCTGGAGAGTACCAATCCTGGCTCTAGATTGTCATCTGATTACATATTGTTTTACCACCTTCATAACTGTTATCTGTTTGCTACACCTTGTAAAAAA	TCGGGAAAGTTCACCA	GCTAAGGGCCTAACTGGCCGCTTCACTGCCAGTCAAACTCTTGACACAGCAGCTGGAGAGTACCAATCCTGGCTCTAGATTGTCATCTGATTACATATTGTTTTACCACCTTCATAACTGTTATCTGTTTGCTACACCTTGTAAAAAACACTGCGGCTCCTCAGGTACCTCTAGATCGGGAAAGTTCACCAAGATCGGAAGAGCGTCGGCCTCGGAGGCCTTAAAC	MEW	MEW	TRUE	TRUE
109	CS6000089282_taeGut2_chr3_1	CS6000089282_taeGut2_chr3	GCACATTTCAATATATGGAAATGATCGAGCCTCTTATGCAATCATAAATCTACATACAGCCTCGTGATTCGATCTTTCATTCACCTCCAAAGAGTCTCACCCTCCCTCCCACCAGCAGGG	CAGCGTTACCAGAGAC	GCTAAGGGCCTAACTGGCCGCTTCACTGGCACATTTCAATATATGGAAATGATCGAGCCTCTTATGCAATCATAAATCTACATACAGCCTCGTGATTCGATCTTTCATTCACCTCCAAAGAGTCTCACCCTCCCTCCCACCAGCAGGGCACTGCGGCTCCTCAGGTACCTCTAGACAGCGTTACCAGAGACAGATCGGAAGAGCGTCGGCCTCGGAGGCCTTAAAC	MEW	MEW	TRUE	TRUE
110	CS6000089282_hg38_chr2_1	CS6000089282_hg38_chr2	ATGCCAAACAGAGAGAGGTAACGATGTAACACTTGAATGGAGCTTGAAATCAGCTTCTCTCCTCCCTAGGCCACATTCCTCCTTTCCCAAAGACCCACACGAACGTCTCCTTCTCCAGAT	CCGAGGGCGAAGTCGG	GCTAAGGGCCTAACTGGCCGCTTCACTGATGCCAAACAGAGAGAGGTAACGATGTAACACTTGAATGGAGCTTGAAATCAGCTTCTCTCCTCCCTAGGCCACATTCCTCCTTTCCCAAAGACCCACACGAACGTCTCCTTCTCCAGATCACTGCGGCTCCTCAGGTACCTCTAGACCGAGGGCGAAGTCGGAGATCGGAAGAGCGTCGGCCTCGGAGGCCTTAAAC	MEW	MEW	TRUE	TRUE
111	CS6000089282_panTro4_chr2A_1	CS6000089282_panTro4_chr2A	ATGCCAAACAGAGAGAGGTAACGATGTAACACTTGAATGGAGCTTGAAATCCGCTTCTCCCCTCCCTAGGCCACATTCCTCCTTTCCCAAAGACCCACACGAACGTCTCCTTCTCCAGAT	CAGACAGATGCAGCAA	GCTAAGGGCCTAACTGGCCGCTTCACTGATGCCAAACAGAGAGAGGTAACGATGTAACACTTGAATGGAGCTTGAAATCCGCTTCTCCCCTCCCTAGGCCACATTCCTCCTTTCCCAAAGACCCACACGAACGTCTCCTTCTCCAGATCACTGCGGCTCCTCAGGTACCTCTAGACAGACAGATGCAGCAAAGATCGGAAGAGCGTCGGCCTCGGAGGCCTTAAAC	MEW	MEW	FALSE	FALSE
112	CS6000089282_rheMac8_chr13_1	CS6000089282_rheMac8_chr13	ATGCCAAACAGAGAGAGGTAACGATGTAACACTTGAATGGAGCTTGAAATCCTCTTCTCCCCTCCCTAGGCCACATTCCTCCTTTCCCAAAGACCCACACGGACGTCTGCTTCTCCAGAT	ACACTTATGAAGAGTC	GCTAAGGGCCTAACTGGCCGCTTCACTGATGCCAAACAGAGAGAGGTAACGATGTAACACTTGAATGGAGCTTGAAATCCTCTTCTCCCCTCCCTAGGCCACATTCCTCCTTTCCCAAAGACCCACACGGACGTCTGCTTCTCCAGATCACTGCGGCTCCTCAGGTACCTCTAGAACACTTATGAAGAGTCAGATCGGAAGAGCGTCGGCCTCGGAGGCCTTAAAC	MEW	MEW	FALSE	FALSE
113	CS6000089282_myoLuc2_GL429773_1	CS6000089282_myoLuc2_GL429773	AGATTCCAGGGGGAGGTAAGTGGATGTAACACTTTAATGGACCATGAAACCTGCCCCTGCCCTCCCCAGGCCACATTCCTCCTTCCCACATCACCCACTACAGTACACAGACGCCTGCTC	CTGTCACTAGTAAATA	GCTAAGGGCCTAACTGGCCGCTTCACTGAGATTCCAGGGGGAGGTAAGTGGATGTAACACTTTAATGGACCATGAAACCTGCCCCTGCCCTCCCCAGGCCACATTCCTCCTTCCCACATCACCCACTACAGTACACAGACGCCTGCTCCACTGCGGCTCCTCAGGTACCTCTAGACTGTCACTAGTAAATAAGATCGGAAGAGCGTCGGCCTCGGAGGCCTTAAAC	MEW	MEW	TRUE	TRUE
114	CS6000089282_Raegyp2_NW_015495165.1_1	CS6000089282_Raegyp2_NW_015495165.1	AGACTCCAGATAGAGGTAACTGTATGCAACGCTTGAATGGAGCGTGAAACCTACCTCTCCCCTCCCCAGGCCACAGTCTTTCTTTCCCAAAGACCCTCACAAATGTCTCCTTCTACACAT	TCACCCAAATGTCTGG	GCTAAGGGCCTAACTGGCCGCTTCACTGAGACTCCAGATAGAGGTAACTGTATGCAACGCTTGAATGGAGCGTGAAACCTACCTCTCCCCTCCCCAGGCCACAGTCTTTCTTTCCCAAAGACCCTCACAAATGTCTCCTTCTACACATCACTGCGGCTCCTCAGGTACCTCTAGATCACCCAAATGTCTGGAGATCGGAAGAGCGTCGGCCTCGGAGGCCTTAAAC	MEW	MEW	TRUE	TRUE
115	CS6000061013_mm10_chr16_1	CS6000061013_mm10_chr16	TATTCACTGGATGCCAATTGGAAATGATTGACTGCCATTGCGGGGTTGGCATACGGTGCTTTTGACTTCCAGCCAGAAGAGAGAAGGCTGGGTTCCAGGAAGGACGCTGCTGACTAAGCT	CGTCAGCGCCGGAACC	GCTAAGGGCCTAACTGGCCGCTTCACTGTATTCACTGGATGCCAATTGGAAATGATTGACTGCCATTGCGGGGTTGGCATACGGTGCTTTTGACTTCCAGCCAGAAGAGAGAAGGCTGGGTTCCAGGAAGGACGCTGCTGACTAAGCTCACTGCGGCTCCTCAGGTACCTCTAGACGTCAGCGCCGGAACCAGATCGGAAGAGCGTCGGCCTCGGAGGCCTTAAAC	MEW	MEW	FALSE	FALSE
116	CS6000061013_hg38_chr16_1	CS6000061013_hg38_chr16	TATTCATTGGGTGCCAATTGGAAATGATTGACTTGCATTGCAGGGCTGGCATACGGTTCTTTTGACTTCCAGCCATAAAAGGGAGGGCTGTGTTCCAGGAGAGATGCCACAAACAGAGAT	CACGGCTTACGAGCTT	GCTAAGGGCCTAACTGGCCGCTTCACTGTATTCATTGGGTGCCAATTGGAAATGATTGACTTGCATTGCAGGGCTGGCATACGGTTCTTTTGACTTCCAGCCATAAAAGGGAGGGCTGTGTTCCAGGAGAGATGCCACAAACAGAGATCACTGCGGCTCCTCAGGTACCTCTAGACACGGCTTACGAGCTTAGATCGGAAGAGCGTCGGCCTCGGAGGCCTTAAAC	MEW	MEW	TRUE	TRUE
117	CS6000061013_panTro4_chr16_1	CS6000061013_panTro4_chr16	TATTCATTGGGTGCCAATTGGAAATGATTGACTTGCATTGCAGGGCTGGCATACGGTTCTTTTGACTTCCAGCCATAAAAGGGAGGGCTGTGTTCCAGGAGAGATGCCACTAACAGAGAT	TTGACTGCCACTGCGC	GCTAAGGGCCTAACTGGCCGCTTCACTGTATTCATTGGGTGCCAATTGGAAATGATTGACTTGCATTGCAGGGCTGGCATACGGTTCTTTTGACTTCCAGCCATAAAAGGGAGGGCTGTGTTCCAGGAGAGATGCCACTAACAGAGATCACTGCGGCTCCTCAGGTACCTCTAGATTGACTGCCACTGCGCAGATCGGAAGAGCGTCGGCCTCGGAGGCCTTAAAC	MEW	MEW	FALSE	FALSE
118	CS6000061013_rheMac8_chr20_1	CS6000061013_rheMac8_chr20	TATTCATCGGATGCCAACTGGAAATGATTGACTTGCATTGCAGGGCTGGCATACGGTTCTTTTGACTTCCAGCCATAAAAGGGAGGGCTGTGTTCCAGGAGAGATGCCACAAACAGAGAT	GCAGGACTGCTGATTG	GCTAAGGGCCTAACTGGCCGCTTCACTGTATTCATCGGATGCCAACTGGAAATGATTGACTTGCATTGCAGGGCTGGCATACGGTTCTTTTGACTTCCAGCCATAAAAGGGAGGGCTGTGTTCCAGGAGAGATGCCACAAACAGAGATCACTGCGGCTCCTCAGGTACCTCTAGAGCAGGACTGCTGATTGAGATCGGAAGAGCGTCGGCCTCGGAGGCCTTAAAC	MEW	MEW	TRUE	TRUE
119	CS6000061013_myoLuc2_GL429943_1	CS6000061013_myoLuc2_GL429943	TATTCACTGGATGCCAACTGGAAATGATTGACTTGCATTGCAGGGCTGGCATACGGTGCTTTTGACTCCCAGCCAAGAAAGAGAGGCTGTGTTCCAGGAGAGATGCCACAAACCGAGATG	CACAGAGTAACCAGAC	GCTAAGGGCCTAACTGGCCGCTTCACTGTATTCACTGGATGCCAACTGGAAATGATTGACTTGCATTGCAGGGCTGGCATACGGTGCTTTTGACTCCCAGCCAAGAAAGAGAGGCTGTGTTCCAGGAGAGATGCCACAAACCGAGATGCACTGCGGCTCCTCAGGTACCTCTAGACACAGAGTAACCAGACAGATCGGAAGAGCGTCGGCCTCGGAGGCCTTAAAC	MEW	MEW	TRUE	TRUE
120	CS6000061013_Raegyp2_NW_015494559.1_1	CS6000061013_Raegyp2_NW_015494559.1	TATTCATTGGATGCCAATTGGAAATGATTGACTTGCATTGCAGGGTTGGCATACGGTGCTTTTGAGTTCCAGCCAGAAAAGAGAGGGCTGTGTTCCAGGAGAGATGCCGCAAATAGAGAT	GTTCATTAGTTTTAAT	GCTAAGGGCCTAACTGGCCGCTTCACTGTATTCATTGGATGCCAATTGGAAATGATTGACTTGCATTGCAGGGTTGGCATACGGTGCTTTTGAGTTCCAGCCAGAAAAGAGAGGGCTGTGTTCCAGGAGAGATGCCGCAAATAGAGATCACTGCGGCTCCTCAGGTACCTCTAGAGTTCATTAGTTTTAATAGATCGGAAGAGCGTCGGCCTCGGAGGCCTTAAAC	MEW	MEW	FALSE	FALSE
121	CS6000035558_mm10_chr6_1	CS6000035558_mm10_chr6	AAAATCAACACTGAGGTGTCAAGCAGAAAAATGAAACCCTGCAGGTGAAGCTGTCTCTGGAGCCAAGAGAAACTGGCAGAGCATTTGGAGTTGCGAATAAGCCCTCAGAGTATTGGGGGG	CTCCGTGAGGAACGTC	GCTAAGGGCCTAACTGGCCGCTTCACTGAAAATCAACACTGAGGTGTCAAGCAGAAAAATGAAACCCTGCAGGTGAAGCTGTCTCTGGAGCCAAGAGAAACTGGCAGAGCATTTGGAGTTGCGAATAAGCCCTCAGAGTATTGGGGGGCACTGCGGCTCCTCAGGTACCTCTAGACTCCGTGAGGAACGTCAGATCGGAAGAGCGTCGGCCTCGGAGGCCTTAAAC	MEW	MEW	TRUE	TRUE
122	CS6000035558_taeGut2_chr1A_1	CS6000035558_taeGut2_chr1A	AAAATCAACAGCAAGGTGTCAAACAGAAAAATGAAACCCTGCAGGTGAGGTCTTTGGAGCCAGAAAAAAAGCAGCACTTATGCAGAAATACAAGTAAACTGTTGGAGAATGGAAAAGGTG	CAGAAAAAATGTCATT	GCTAAGGGCCTAACTGGCCGCTTCACTGAAAATCAACAGCAAGGTGTCAAACAGAAAAATGAAACCCTGCAGGTGAGGTCTTTGGAGCCAGAAAAAAAGCAGCACTTATGCAGAAATACAAGTAAACTGTTGGAGAATGGAAAAGGTGCACTGCGGCTCCTCAGGTACCTCTAGACAGAAAAAATGTCATTAGATCGGAAGAGCGTCGGCCTCGGAGGCCTTAAAC	MEW	MEW	FALSE	FALSE
123	CS6000035558_hg38_chr12_1	CS6000035558_hg38_chr12	AAAATCAACATTAAGGTGTCAGACAGAAAAGTGAAACCCTGCAGGTGAAGCTGTCTCTGGAGCCAAGAGAAACTGGCAATTTATGCAGAGTTGCAAGTGAAGCTTTGGAGCATTGAAAGG	AACTGTCCTCCCTTTC	GCTAAGGGCCTAACTGGCCGCTTCACTGAAAATCAACATTAAGGTGTCAGACAGAAAAGTGAAACCCTGCAGGTGAAGCTGTCTCTGGAGCCAAGAGAAACTGGCAATTTATGCAGAGTTGCAAGTGAAGCTTTGGAGCATTGAAAGGCACTGCGGCTCCTCAGGTACCTCTAGAAACTGTCCTCCCTTTCAGATCGGAAGAGCGTCGGCCTCGGAGGCCTTAAAC	MEW	MEW	FALSE	FALSE
124	CS6000035558_panTro4_chr12_1	CS6000035558_panTro4_chr12	AAAATCAACATTAAGGTGTCAAACAGAAAAGTGAAACCCTGCAGGTGAAGCTGTCTCTGGAGCCAAGAGAAACTGGCAATTTATGCAGAGTTGCAAGTGAAGCTTTGGAGTATTGAAAGG	TAAGGTATTCGGAATT	GCTAAGGGCCTAACTGGCCGCTTCACTGAAAATCAACATTAAGGTGTCAAACAGAAAAGTGAAACCCTGCAGGTGAAGCTGTCTCTGGAGCCAAGAGAAACTGGCAATTTATGCAGAGTTGCAAGTGAAGCTTTGGAGTATTGAAAGGCACTGCGGCTCCTCAGGTACCTCTAGATAAGGTATTCGGAATTAGATCGGAAGAGCGTCGGCCTCGGAGGCCTTAAAC	MEW	MEW	FALSE	FALSE
125	CS6000035558_rheMac8_chr11_1	CS6000035558_rheMac8_chr11	AAAATCAACATTAAGGTGTCAAACAGAAAAATGAAACCCTGCAGGTGAAGCTGTCTCTGGAGCCAAGAGAAACTGGCAGTTTATGCAGAGTTGCAAGTGAACCTTTGGAGTATTGAAGGG	CACTTGCTAACCGTCC	GCTAAGGGCCTAACTGGCCGCTTCACTGAAAATCAACATTAAGGTGTCAAACAGAAAAATGAAACCCTGCAGGTGAAGCTGTCTCTGGAGCCAAGAGAAACTGGCAGTTTATGCAGAGTTGCAAGTGAACCTTTGGAGTATTGAAGGGCACTGCGGCTCCTCAGGTACCTCTAGACACTTGCTAACCGTCCAGATCGGAAGAGCGTCGGCCTCGGAGGCCTTAAAC	MEW	MEW	FALSE	FALSE
126	CS6000035558_myoLuc2_GL429865_1	CS6000035558_myoLuc2_GL429865	AAAATCAACATTAAGGTGTCAAACAGAAAAATGAAACCCTGCAGGTGAAGCTGTCTCTGGAGCCAAGAGAAACTGGCAATTTATGCAGAATTACAACTGAACCTTTAGAGCAGTGAGAGG	CCGAGCGCCCTGGAGC	GCTAAGGGCCTAACTGGCCGCTTCACTGAAAATCAACATTAAGGTGTCAAACAGAAAAATGAAACCCTGCAGGTGAAGCTGTCTCTGGAGCCAAGAGAAACTGGCAATTTATGCAGAATTACAACTGAACCTTTAGAGCAGTGAGAGGCACTGCGGCTCCTCAGGTACCTCTAGACCGAGCGCCCTGGAGCAGATCGGAAGAGCGTCGGCCTCGGAGGCCTTAAAC	MEW	MEW	FALSE	FALSE
127	CS6000035558_Raegyp2_NW_015493033.1_1	CS6000035558_Raegyp2_NW_015493033.1	AAAATCAACATTAAGGTGTCAAACAGAAAAATGAAACCCTGCAGGTGAAGCTGTCTCTGGAGCCAAGAGAAACTGGCAATTTGTGCAGAGTTGCAAGTGAACCTTTAGAGCATTGAAAGG	TTTCCAATGTACCGGA	GCTAAGGGCCTAACTGGCCGCTTCACTGAAAATCAACATTAAGGTGTCAAACAGAAAAATGAAACCCTGCAGGTGAAGCTGTCTCTGGAGCCAAGAGAAACTGGCAATTTGTGCAGAGTTGCAAGTGAACCTTTAGAGCATTGAAAGGCACTGCGGCTCCTCAGGTACCTCTAGATTTCCAATGTACCGGAAGATCGGAAGAGCGTCGGCCTCGGAGGCCTTAAAC	MEW	MEW	FALSE	FALSE
128	CS6000036789_hg38_chr12_1	CS6000036789_hg38_chr12	ATTGGAGAGGTGTTCAAGAAAGGTACTACTGTACTTAGAGATGGGTGTGATCCTAATCTTTTCTCTTGGTCCCCAGTGAAAGCCAACTGAACCTAGGCTGTTTGCAGTGGGAGGGAGATG	GGATGCGACCTGACGG	GCTAAGGGCCTAACTGGCCGCTTCACTGATTGGAGAGGTGTTCAAGAAAGGTACTACTGTACTTAGAGATGGGTGTGATCCTAATCTTTTCTCTTGGTCCCCAGTGAAAGCCAACTGAACCTAGGCTGTTTGCAGTGGGAGGGAGATGCACTGCGGCTCCTCAGGTACCTCTAGAGGATGCGACCTGACGGAGATCGGAAGAGCGTCGGCCTCGGAGGCCTTAAAC	MEW	MEW	FALSE	FALSE
129	CS6000036789_panTro4_chr12_1	CS6000036789_panTro4_chr12	ATTGGAGAGGTGTTCAAGAAAGGTACTACTGTACTTAGAGATGGGTGTGATCCTAATCTATTCTCTTGGGCCCCAGTGAAAGCCAACTGAACCTAGGCTGTTTGCAGTGGGAGGGAGATG	CTCGCTGACGTTACTA	GCTAAGGGCCTAACTGGCCGCTTCACTGATTGGAGAGGTGTTCAAGAAAGGTACTACTGTACTTAGAGATGGGTGTGATCCTAATCTATTCTCTTGGGCCCCAGTGAAAGCCAACTGAACCTAGGCTGTTTGCAGTGGGAGGGAGATGCACTGCGGCTCCTCAGGTACCTCTAGACTCGCTGACGTTACTAAGATCGGAAGAGCGTCGGCCTCGGAGGCCTTAAAC	MEW	MEW	FALSE	FALSE
130	CS6000036789_rheMac8_chr11_1	CS6000036789_rheMac8_chr11	ATTGGAGAGGTGTTCAAGAAAGGTACTACTGTACTTAGAGATAGGTGTGATCCTAATCTTTTCTCTTGGTCCCCAATGAAAGCCAACTGAACCTAGGCTGTTTGCAGTGGGAGGGAAATG	TATACCGTCCCTTAGC	GCTAAGGGCCTAACTGGCCGCTTCACTGATTGGAGAGGTGTTCAAGAAAGGTACTACTGTACTTAGAGATAGGTGTGATCCTAATCTTTTCTCTTGGTCCCCAATGAAAGCCAACTGAACCTAGGCTGTTTGCAGTGGGAGGGAAATGCACTGCGGCTCCTCAGGTACCTCTAGATATACCGTCCCTTAGCAGATCGGAAGAGCGTCGGCCTCGGAGGCCTTAAAC	MEW	MEW	TRUE	TRUE
131	CS6000036789_myoLuc2_GL429777_1	CS6000036789_myoLuc2_GL429777	TTTGGGAAAGTGTTCAAGAAAGGCAGTACTGTACATAGAGATGGGTGTGATCATAATCTTTTCTCAAGGTCCCCAGCAAAGTCAATGACCCTAGGCTGTTCGCAGGGAGGAGAGGGCAGG	GACGTGTGCACAAGTG	GCTAAGGGCCTAACTGGCCGCTTCACTGTTTGGGAAAGTGTTCAAGAAAGGCAGTACTGTACATAGAGATGGGTGTGATCATAATCTTTTCTCAAGGTCCCCAGCAAAGTCAATGACCCTAGGCTGTTCGCAGGGAGGAGAGGGCAGGCACTGCGGCTCCTCAGGTACCTCTAGAGACGTGTGCACAAGTGAGATCGGAAGAGCGTCGGCCTCGGAGGCCTTAAAC	MEW	MEW	FALSE	FALSE
132	CS6000036789_Raegyp2_NW_015493732.1_1	CS6000036789_Raegyp2_NW_015493732.1	ACTGGGGAAGTGTTCAAGAAAGGCACTACTGTACACAGAGATGGATGTGATCATAATCTTTTCTCTTGGTCCCCGGCAAAGCCAATGACCTTAGGCCATTTGCAGCTGGGGAGAAATTAA	GTATCATACGAGAGTC	GCTAAGGGCCTAACTGGCCGCTTCACTGACTGGGGAAGTGTTCAAGAAAGGCACTACTGTACACAGAGATGGATGTGATCATAATCTTTTCTCTTGGTCCCCGGCAAAGCCAATGACCTTAGGCCATTTGCAGCTGGGGAGAAATTAACACTGCGGCTCCTCAGGTACCTCTAGAGTATCATACGAGAGTCAGATCGGAAGAGCGTCGGCCTCGGAGGCCTTAAAC	MEW	MEW	TRUE	TRUE
133	CS6000065474_mm10_chr8_1	CS6000065474_mm10_chr8	TATGAGATGTTAGTGTCCTTCCCCTGGGGCAGTTGGCCCCCTGATGATTTGGGTATGTAGCCACCAGGTGGCAGTGGTCTCTCGATGAGGCAACTTGATTTGGTTAAGGCTCTTGGAGAT	CAAACATCGCGGGTCT	GCTAAGGGCCTAACTGGCCGCTTCACTGTATGAGATGTTAGTGTCCTTCCCCTGGGGCAGTTGGCCCCCTGATGATTTGGGTATGTAGCCACCAGGTGGCAGTGGTCTCTCGATGAGGCAACTTGATTTGGTTAAGGCTCTTGGAGATCACTGCGGCTCCTCAGGTACCTCTAGACAAACATCGCGGGTCTAGATCGGAAGAGCGTCGGCCTCGGAGGCCTTAAAC	MEW	MEW	TRUE	TRUE
134	CS6000065474_hg38_chr16_1	CS6000065474_hg38_chr16	CATGCTTCAGACACAGTGTTTCTCCTTGGACAATTGCCCCCCAATAATTTAGGTATGCTGCCACCAGGTGGCAGTGATATTTCAGTGTTGGCAACTTGATCTCAATTCCTGTGGCTCTTT	TATGGGATACCGTCGG	GCTAAGGGCCTAACTGGCCGCTTCACTGCATGCTTCAGACACAGTGTTTCTCCTTGGACAATTGCCCCCCAATAATTTAGGTATGCTGCCACCAGGTGGCAGTGATATTTCAGTGTTGGCAACTTGATCTCAATTCCTGTGGCTCTTTCACTGCGGCTCCTCAGGTACCTCTAGATATGGGATACCGTCGGAGATCGGAAGAGCGTCGGCCTCGGAGGCCTTAAAC	MEW	MEW	FALSE	FALSE
135	CS6000065474_panTro4_chr16_1	CS6000065474_panTro4_chr16	CATGCTTAAGACACAGTGTTTCTCCTTGGACAATTGCCCCCCAATAATTTAGGTATGCTGCCACCAGGTGGCAGTGATATTTCAGTGTTGGCAACTTGATCTCAATTCCTGTGGCTCTTT	TCTTAGCCTGTGAATA	GCTAAGGGCCTAACTGGCCGCTTCACTGCATGCTTAAGACACAGTGTTTCTCCTTGGACAATTGCCCCCCAATAATTTAGGTATGCTGCCACCAGGTGGCAGTGATATTTCAGTGTTGGCAACTTGATCTCAATTCCTGTGGCTCTTTCACTGCGGCTCCTCAGGTACCTCTAGATCTTAGCCTGTGAATAAGATCGGAAGAGCGTCGGCCTCGGAGGCCTTAAAC	MEW	MEW	TRUE	TRUE
136	CS6000065474_rheMac8_chr20_1	CS6000065474_rheMac8_chr20	CATGCTTAAGATGCTAACAGTTTTTCCCCTTGGACTATTGCCCCCCAATAATTTAGGTATGCTGCCACCAGGTGGCAGTGATATTTAACTTGATTTCAATTCCTTTGGCTCTTTGTACCC	GTTCAGTCAGTCGCCT	GCTAAGGGCCTAACTGGCCGCTTCACTGCATGCTTAAGATGCTAACAGTTTTTCCCCTTGGACTATTGCCCCCCAATAATTTAGGTATGCTGCCACCAGGTGGCAGTGATATTTAACTTGATTTCAATTCCTTTGGCTCTTTGTACCCCACTGCGGCTCCTCAGGTACCTCTAGAGTTCAGTCAGTCGCCTAGATCGGAAGAGCGTCGGCCTCGGAGGCCTTAAAC	MEW	MEW	TRUE	TRUE
137	CS6000065474_myoLuc2_GL429802_1	CS6000065474_myoLuc2_GL429802	CTTTGACAGTTGCCCCTGCTCCCCCCCTCCTCCCCTCCCCCCAATACTTCAGGTATGCTGCCACCAGGTGGCAGTGTGTCTCAGTGTCAGCAACTTGGTTTCATTCCTGTGGCTCTTTGC	ATAGTAGCCAAATACG	GCTAAGGGCCTAACTGGCCGCTTCACTGCTTTGACAGTTGCCCCTGCTCCCCCCCTCCTCCCCTCCCCCCAATACTTCAGGTATGCTGCCACCAGGTGGCAGTGTGTCTCAGTGTCAGCAACTTGGTTTCATTCCTGTGGCTCTTTGCCACTGCGGCTCCTCAGGTACCTCTAGAATAGTAGCCAAATACGAGATCGGAAGAGCGTCGGCCTCGGAGGCCTTAAAC	MEW	MEW	TRUE	TRUE
138	CS6000065474_Raegyp2_NW_015494832.1_1	CS6000065474_Raegyp2_NW_015494832.1	TGTAAGGTACTGGCTCTTCTTCCCCTTTGACACTCCCCCCGCCCCCCATAATTTAGGTATGCTGCCACCAGGTGGCAGTGACATCTCAGTGTCCTCAACTCGATTTCATTCCTGTGCCTC	TCCCAATGATCGGAGC	GCTAAGGGCCTAACTGGCCGCTTCACTGTGTAAGGTACTGGCTCTTCTTCCCCTTTGACACTCCCCCCGCCCCCCATAATTTAGGTATGCTGCCACCAGGTGGCAGTGACATCTCAGTGTCCTCAACTCGATTTCATTCCTGTGCCTCCACTGCGGCTCCTCAGGTACCTCTAGATCCCAATGATCGGAGCAGATCGGAAGAGCGTCGGCCTCGGAGGCCTTAAAC	MEW	MEW	TRUE	TRUE
139	FOXP2proximalEnhancer_hg38_chr7:114821092-114821211_1	FOXP2proximalEnhancer_hg38_chr7:114821092-114821211	TACCCTATACATACTGTCAGCTTCAAAGATGAGGAAGATGTAAACTAAGAGAATGTTAAAAATAGTCTTCATAAGAATGTCTTCTCTGTCTAATGCCTTAGGTTTGCTGAGTTTGCCTTT	CGCGGTTCGCGTGAAC	GCTAAGGGCCTAACTGGCCGCTTCACTGTACCCTATACATACTGTCAGCTTCAAAGATGAGGAAGATGTAAACTAAGAGAATGTTAAAAATAGTCTTCATAAGAATGTCTTCTCTGTCTAATGCCTTAGGTTTGCTGAGTTTGCCTTTCACTGCGGCTCCTCAGGTACCTCTAGACGCGGTTCGCGTGAACAGATCGGAAGAGCGTCGGCCTCGGAGGCCTTAAAC	MEW	MEW	TRUE	TRUE
140	FOXP2proximalEnhancer_panTro4_chr7:116293828-116293947_1	FOXP2proximalEnhancer_panTro4_chr7:116293828-116293947	TACCCTATACATACTGTCAGCTTCAAAGATGAGGAAGATGTAAACTAAGAGAATGTTACAAATAGTCTTCATAAGAATGTCTTCTCTGTCTAATGCCTTAGGTTTGCTGAGTTTGCCTTT	TTTTGGAAACTACTGA	GCTAAGGGCCTAACTGGCCGCTTCACTGTACCCTATACATACTGTCAGCTTCAAAGATGAGGAAGATGTAAACTAAGAGAATGTTACAAATAGTCTTCATAAGAATGTCTTCTCTGTCTAATGCCTTAGGTTTGCTGAGTTTGCCTTTCACTGCGGCTCCTCAGGTACCTCTAGATTTTGGAAACTACTGAAGATCGGAAGAGCGTCGGCCTCGGAGGCCTTAAAC	MEW	MEW	FALSE	FALSE
141	FOXP2proximalEnhancer_rheMac8_chr3:140374543-140374662_1	FOXP2proximalEnhancer_rheMac8_chr3:140374543-140374662	TACCCTATACATACAGTCAGCTTCAAAGATGAGAAAGATGTAAACTAAGAGAATGTTAAAAATAGTCTGCATAAGAACGTCTTCTCTGTCTAATGCCTTAGGTTAGCTGAGTTGGCCTTT	CGCACTCAGAATTGGT	GCTAAGGGCCTAACTGGCCGCTTCACTGTACCCTATACATACAGTCAGCTTCAAAGATGAGAAAGATGTAAACTAAGAGAATGTTAAAAATAGTCTGCATAAGAACGTCTTCTCTGTCTAATGCCTTAGGTTAGCTGAGTTGGCCTTTCACTGCGGCTCCTCAGGTACCTCTAGACGCACTCAGAATTGGTAGATCGGAAGAGCGTCGGCCTCGGAGGCCTTAAAC	MEW	MEW	FALSE	FALSE
142	FOXP2proximalEnhancer_mm10_chr6:15597163-15597282_1	FOXP2proximalEnhancer_mm10_chr6:15597163-15597282	TGTTCTACAAAGGAACGTTAAAAGTAGAAGGGAGAAAAAAACCACTCTGTCTAATGCATGGTTATCTGAATTGCCCCCACCCCCCTTTTTTTTCCTCTACAGGGAGTTGAAATGAAGTGT	TCGGCATATAGCGAGG	GCTAAGGGCCTAACTGGCCGCTTCACTGTGTTCTACAAAGGAACGTTAAAAGTAGAAGGGAGAAAAAAACCACTCTGTCTAATGCATGGTTATCTGAATTGCCCCCACCCCCCTTTTTTTTCCTCTACAGGGAGTTGAAATGAAGTGTCACTGCGGCTCCTCAGGTACCTCTAGATCGGCATATAGCGAGGAGATCGGAAGAGCGTCGGCCTCGGAGGCCTTAAAC	MEW	MEW	TRUE	TRUE
143	FOXP2proximalEnhancer_Raegyp2.0_NW_015493454.1:2585395-2585515_1	FOXP2proximalEnhancer_Raegyp2.0_NW_015493454.1:2585395-2585515	TACACAGTGTCAGCTTAAAAGATAAGGAAAGGGTAGATGAAGACAATGTTCAATGTTAAAAATAGAAAGGTTAAGAAAGTCTTCTCTGTTCAGTGCCTCAGGTTAGCTCAGTTTGCATTT	GATCGGCGCTCGTAGC	GCTAAGGGCCTAACTGGCCGCTTCACTGTACACAGTGTCAGCTTAAAAGATAAGGAAAGGGTAGATGAAGACAATGTTCAATGTTAAAAATAGAAAGGTTAAGAAAGTCTTCTCTGTTCAGTGCCTCAGGTTAGCTCAGTTTGCATTTCACTGCGGCTCCTCAGGTACCTCTAGAGATCGGCGCTCGTAGCAGATCGGAAGAGCGTCGGCCTCGGAGGCCTTAAAC	MEW	MEW	TRUE	TRUE
144	FOXP2proximalEnhancer_myoLuc2_GL429938:1663868-1663987_1	FOXP2proximalEnhancer_myoLuc2_GL429938:1663868-1663987	TTGCATAGCATCAGTTTAAAAGATGAGGAAAGTGTGGACTAAGACAATGTTCAGTGTTAAAAACAGAAAGGTAAAGAAATCTTCTCTGCCCAGTGCCTCAGGTTAGCTCAGTTTACATCA	TACTGGGAATCGATGG	GCTAAGGGCCTAACTGGCCGCTTCACTGTTGCATAGCATCAGTTTAAAAGATGAGGAAAGTGTGGACTAAGACAATGTTCAGTGTTAAAAACAGAAAGGTAAAGAAATCTTCTCTGCCCAGTGCCTCAGGTTAGCTCAGTTTACATCACACTGCGGCTCCTCAGGTACCTCTAGATACTGGGAATCGATGGAGATCGGAAGAGCGTCGGCCTCGGAGGCCTTAAAC	MEW	MEW	TRUE	TRUE
145	mm10_chr1:164683941-164684061_1	mm10_chr1:164683941-164684061	CATACTTTTTCTGCTTATGGAATATCTGGTATTTTTAGCCCAAGCAGTTGCTGTGGCAACCACTAGAGCTGAACATTTTGTTTCCCAAGAACAAATGCTTGCTTAAATATAAAAGCGTTT	CAGCACCGTCCATTCG	GCTAAGGGCCTAACTGGCCGCTTCACTGCATACTTTTTCTGCTTATGGAATATCTGGTATTTTTAGCCCAAGCAGTTGCTGTGGCAACCACTAGAGCTGAACATTTTGTTTCCCAAGAACAAATGCTTGCTTAAATATAAAAGCGTTTCACTGCGGCTCCTCAGGTACCTCTAGACAGCACCGTCCATTCGAGATCGGAAGAGCGTCGGCCTCGGAGGCCTTAAAC	IMK	IMK_Mef	FALSE	FALSE
146	mm10_chr1:38730169-38730289_1	mm10_chr1:38730169-38730289	GCAGTAGGTGCCAATCCTATTTTTATACTAGCCCTACTGAATTCTTGATATCCAGCAAAGAAGGGGGGAAATCACAGCTTAACATAAAACGGCAGATGTAACGAAACCTCACTAACAGCT	AGTGGTTCGATATGTG	GCTAAGGGCCTAACTGGCCGCTTCACTGGCAGTAGGTGCCAATCCTATTTTTATACTAGCCCTACTGAATTCTTGATATCCAGCAAAGAAGGGGGGAAATCACAGCTTAACATAAAACGGCAGATGTAACGAAACCTCACTAACAGCTCACTGCGGCTCCTCAGGTACCTCTAGAAGTGGTTCGATATGTGAGATCGGAAGAGCGTCGGCCTCGGAGGCCTTAAAC	IMK	IMK_Mef	TRUE	TRUE
147	mm10_chr1:77545248-77545368_1	mm10_chr1:77545248-77545368	TGGCAATTACATTCACATCTTTGATCTTGGATGAGATCTCTTGTGCATATTTTGTTCTATTTATGTCTTTGATCTGGTTTCTTCTGATTTTTTTTTTTTTGAGGTTGTGTTTTTATTCGA	GAAATAACGAATTCGG	GCTAAGGGCCTAACTGGCCGCTTCACTGTGGCAATTACATTCACATCTTTGATCTTGGATGAGATCTCTTGTGCATATTTTGTTCTATTTATGTCTTTGATCTGGTTTCTTCTGATTTTTTTTTTTTTGAGGTTGTGTTTTTATTCGACACTGCGGCTCCTCAGGTACCTCTAGAGAAATAACGAATTCGGAGATCGGAAGAGCGTCGGCCTCGGAGGCCTTAAAC	IMK	IMK_Mef	FALSE	FALSE
148	mm10_chr10:118747160-118747280_1	mm10_chr10:118747160-118747280	CCCACTCCCACATTGAAGTTGCTGCTCCCCAGAGTCTGGTGCTAAATATAGCTCCTGCAATTCAGCCTGACAGAAGGCTCCTGCTGCACTGGGAACTGAATCTCCCCTTCATGCACTCCT	CGCAGAGCGCCGCTCT	GCTAAGGGCCTAACTGGCCGCTTCACTGCCCACTCCCACATTGAAGTTGCTGCTCCCCAGAGTCTGGTGCTAAATATAGCTCCTGCAATTCAGCCTGACAGAAGGCTCCTGCTGCACTGGGAACTGAATCTCCCCTTCATGCACTCCTCACTGCGGCTCCTCAGGTACCTCTAGACGCAGAGCGCCGCTCTAGATCGGAAGAGCGTCGGCCTCGGAGGCCTTAAAC	IMK	IMK_Mef	FALSE	FALSE
149	mm10_chr12:12225877-12225997_1	mm10_chr12:12225877-12225997	CATGGGCTTCATTTGCATTAAATGAAAGGGTGTCCAAAAATACACGCTGTTGCTAAGGTTACATCTTGCTGTATGCAAATGAAGATGTGTTTGTTCAGACCAGTTAAAAATATCTTGGCA	GCCGGACTATCGGAAG	GCTAAGGGCCTAACTGGCCGCTTCACTGCATGGGCTTCATTTGCATTAAATGAAAGGGTGTCCAAAAATACACGCTGTTGCTAAGGTTACATCTTGCTGTATGCAAATGAAGATGTGTTTGTTCAGACCAGTTAAAAATATCTTGGCACACTGCGGCTCCTCAGGTACCTCTAGAGCCGGACTATCGGAAGAGATCGGAAGAGCGTCGGCCTCGGAGGCCTTAAAC	IMK	IMK_Mef	FALSE	FALSE
150	mm10_chr12:77005026-77005146_1	mm10_chr12:77005026-77005146	AGAACAGCATTAATAGGCAATTGCCACGGGGAGATAATACAGGAAGAAAAATGGCTAAAAATATACAGTGAATCACAGAAAATTACATCTCTTAAAACCTACAGTGTATTCCTATTGCCA	TTCTAAAGGGTGTTTT	GCTAAGGGCCTAACTGGCCGCTTCACTGAGAACAGCATTAATAGGCAATTGCCACGGGGAGATAATACAGGAAGAAAAATGGCTAAAAATATACAGTGAATCACAGAAAATTACATCTCTTAAAACCTACAGTGTATTCCTATTGCCACACTGCGGCTCCTCAGGTACCTCTAGATTCTAAAGGGTGTTTTAGATCGGAAGAGCGTCGGCCTCGGAGGCCTTAAAC	IMK	IMK_Mef	FALSE	FALSE
151	mm10_chr12:85436241-85436361_1	mm10_chr12:85436241-85436361	GGAGTCCCTCTGCACACGCAGGTGCACGTCAGCGCCTGCTCTAATTTTATCCCTGGCTGATGGAGGAGACTAACTGAGCAGCAGGGAAGATGCTATTTTGGGTCTCTCTGCAGCTCTGGG	CATTAGTACGGTACGG	GCTAAGGGCCTAACTGGCCGCTTCACTGGGAGTCCCTCTGCACACGCAGGTGCACGTCAGCGCCTGCTCTAATTTTATCCCTGGCTGATGGAGGAGACTAACTGAGCAGCAGGGAAGATGCTATTTTGGGTCTCTCTGCAGCTCTGGGCACTGCGGCTCCTCAGGTACCTCTAGACATTAGTACGGTACGGAGATCGGAAGAGCGTCGGCCTCGGAGGCCTTAAAC	IMK	IMK_Mef	FALSE	FALSE
152	mm10_chr13:28420399-28420519_1	mm10_chr13:28420399-28420519	TCCTTGCAATCTGTATCTGAACCTGCATTGTGAATAATTTATTTTTAGACTAATAAGAGGCTTGCCAAGACGGCACCCTTTCTATGGCAAGCGATGCATGCAGTATTCACCCAAGAGGGA	GAGGGCGGGTCATGAG	GCTAAGGGCCTAACTGGCCGCTTCACTGTCCTTGCAATCTGTATCTGAACCTGCATTGTGAATAATTTATTTTTAGACTAATAAGAGGCTTGCCAAGACGGCACCCTTTCTATGGCAAGCGATGCATGCAGTATTCACCCAAGAGGGACACTGCGGCTCCTCAGGTACCTCTAGAGAGGGCGGGTCATGAGAGATCGGAAGAGCGTCGGCCTCGGAGGCCTTAAAC	IMK	IMK_Mef	TRUE	TRUE
153	mm10_chr13:57949804-57949924_1	mm10_chr13:57949804-57949924	CACAGAAGTAGAGGAGGCAGACAGCAGAAGGATTGCTAAAGAAAGACCGAGAACACCAAAAGGGATATCTTATGGAGTCTGGGGCAATGTTTCACCGCCAAAAATAAAAAGCAAGATCCT	TAGCAAGGTCACAGAC	GCTAAGGGCCTAACTGGCCGCTTCACTGCACAGAAGTAGAGGAGGCAGACAGCAGAAGGATTGCTAAAGAAAGACCGAGAACACCAAAAGGGATATCTTATGGAGTCTGGGGCAATGTTTCACCGCCAAAAATAAAAAGCAAGATCCTCACTGCGGCTCCTCAGGTACCTCTAGATAGCAAGGTCACAGACAGATCGGAAGAGCGTCGGCCTCGGAGGCCTTAAAC	IMK	IMK_Mef	TRUE	TRUE
154	mm10_chr13:59402381-59402501_1	mm10_chr13:59402381-59402501	CAGGGGGCTGGGGGTGGGATAATTTTTTTTTCTTTATAAATTGTATTCAGTGGCTGAAAATAGAAGGGCCTAGAGAATGAAGCTTATTATTAACTATCCGAAGGGCGTCCTTCAAGCTCT	CTGTTTTGACTTCACT	GCTAAGGGCCTAACTGGCCGCTTCACTGCAGGGGGCTGGGGGTGGGATAATTTTTTTTTCTTTATAAATTGTATTCAGTGGCTGAAAATAGAAGGGCCTAGAGAATGAAGCTTATTATTAACTATCCGAAGGGCGTCCTTCAAGCTCTCACTGCGGCTCCTCAGGTACCTCTAGACTGTTTTGACTTCACTAGATCGGAAGAGCGTCGGCCTCGGAGGCCTTAAAC	IMK	IMK_Mef	FALSE	FALSE
155	mm10_chr13:83452003-83452123_1	mm10_chr13:83452003-83452123	CACAGATCTGAAGAAAATTTTAGTGGAAATAAAATTCCAAAGCACTAAATTTAGAGGTATTTCATTTCCTAGTAAGAGGCATAAAAATAGTATCACTGGATACAATTTGAATTGCAAGGG	CTCATTTTGAAGGAGT	GCTAAGGGCCTAACTGGCCGCTTCACTGCACAGATCTGAAGAAAATTTTAGTGGAAATAAAATTCCAAAGCACTAAATTTAGAGGTATTTCATTTCCTAGTAAGAGGCATAAAAATAGTATCACTGGATACAATTTGAATTGCAAGGGCACTGCGGCTCCTCAGGTACCTCTAGACTCATTTTGAAGGAGTAGATCGGAAGAGCGTCGGCCTCGGAGGCCTTAAAC	IMK	IMK_Mef	TRUE	TRUE
156	mm10_chr14:120141536-120141656_1	mm10_chr14:120141536-120141656	GCTGCTACTCCGATATTTGTAGCTATTTAGGGCTAAAGGCAGACTGGAATCCTTCTCAGAGCGCTGCTAAACATAGAGCATGCTGTGAATCAGGCTTGTGACTGAAGGCAGCCATGTCAT	CAACGGTGGCTGATAG	GCTAAGGGCCTAACTGGCCGCTTCACTGGCTGCTACTCCGATATTTGTAGCTATTTAGGGCTAAAGGCAGACTGGAATCCTTCTCAGAGCGCTGCTAAACATAGAGCATGCTGTGAATCAGGCTTGTGACTGAAGGCAGCCATGTCATCACTGCGGCTCCTCAGGTACCTCTAGACAACGGTGGCTGATAGAGATCGGAAGAGCGTCGGCCTCGGAGGCCTTAAAC	IMK	IMK_Mef	TRUE	TRUE
157	mm10_chr15:73466687-73466807_1	mm10_chr15:73466687-73466807	TCGCTCAGGGAAGGGTGTGAGGAAGGAGGGTGGCTGGGTATTTTTGGATGCGGCTTTGGAATCTGTTCCTCCTCCCCCAGCACCATGGCAACCAGCAGAGCCTGCAGCTGCCTGCTGGGG	ACACAAGGGTCTCGGG	GCTAAGGGCCTAACTGGCCGCTTCACTGTCGCTCAGGGAAGGGTGTGAGGAAGGAGGGTGGCTGGGTATTTTTGGATGCGGCTTTGGAATCTGTTCCTCCTCCCCCAGCACCATGGCAACCAGCAGAGCCTGCAGCTGCCTGCTGGGGCACTGCGGCTCCTCAGGTACCTCTAGAACACAAGGGTCTCGGGAGATCGGAAGAGCGTCGGCCTCGGAGGCCTTAAAC	IMK	IMK_Mef	TRUE	TRUE
158	mm10_chr15:74204400-74204520_1	mm10_chr15:74204400-74204520	GCATTCAAAAGCTCAGGCTGCCTTATGTGAAGTCTCCTCCTGGCTCCTCCTTTGTGATTTTGTAGCTAAAAATAAAGTCCCCCGGAGACCCGGTCACAGCCATTGTGGCTGCTATCAAAA	TGACCGACTCGCGATG	GCTAAGGGCCTAACTGGCCGCTTCACTGGCATTCAAAAGCTCAGGCTGCCTTATGTGAAGTCTCCTCCTGGCTCCTCCTTTGTGATTTTGTAGCTAAAAATAAAGTCCCCCGGAGACCCGGTCACAGCCATTGTGGCTGCTATCAAAACACTGCGGCTCCTCAGGTACCTCTAGATGACCGACTCGCGATGAGATCGGAAGAGCGTCGGCCTCGGAGGCCTTAAAC	IMK	IMK_Mef	FALSE	FALSE
159	mm10_chr15:89733723-89733843_1	mm10_chr15:89733723-89733843	GGATGGGAACGGTAAGAAATGCCTATTCTCATTGCAATGTTTTGAACAGTTCTGAACTAAGCTGCCAAAGCCTAAAAAAGAAAGCACACATGTGCATACTGTACTTGATTAAgaacagct	GTTCATGTTGTTTGTA	GCTAAGGGCCTAACTGGCCGCTTCACTGGGATGGGAACGGTAAGAAATGCCTATTCTCATTGCAATGTTTTGAACAGTTCTGAACTAAGCTGCCAAAGCCTAAAAAAGAAAGCACACATGTGCATACTGTACTTGATTAAgaacagctCACTGCGGCTCCTCAGGTACCTCTAGAGTTCATGTTGTTTGTAAGATCGGAAGAGCGTCGGCCTCGGAGGCCTTAAAC	IMK	IMK_Mef	TRUE	FALSE
160	mm10_chr16:26782120-26782240_1	mm10_chr16:26782120-26782240	TCACTAGGCAACATATTTTGGGAAAAGCATGCTGTGAATGCTGTTTTTGGACTTATTTTCCAGGAATAAAACGTTCTGCAAATAATCTTCTGCTTTGTTCTAGGACTCATGCAAGCCCAA	GTGCAATAGCGTGGAT	GCTAAGGGCCTAACTGGCCGCTTCACTGTCACTAGGCAACATATTTTGGGAAAAGCATGCTGTGAATGCTGTTTTTGGACTTATTTTCCAGGAATAAAACGTTCTGCAAATAATCTTCTGCTTTGTTCTAGGACTCATGCAAGCCCAACACTGCGGCTCCTCAGGTACCTCTAGAGTGCAATAGCGTGGATAGATCGGAAGAGCGTCGGCCTCGGAGGCCTTAAAC	IMK	IMK_Mef	TRUE	TRUE
161	mm10_chr16:54983902-54984022_1	mm10_chr16:54983902-54984022	GCAGTCCTCCTGTGAGCACCGCATGACATTCTCAACCAGCTGGTTGTCCTCTCATTTGAATAAAAGTAAAAATAGCAAACAAAGAGGGGAAGGAAAAGTGACAAGCTGAAACCTGTAAAG	ATTATGCATTTATTCG	GCTAAGGGCCTAACTGGCCGCTTCACTGGCAGTCCTCCTGTGAGCACCGCATGACATTCTCAACCAGCTGGTTGTCCTCTCATTTGAATAAAAGTAAAAATAGCAAACAAAGAGGGGAAGGAAAAGTGACAAGCTGAAACCTGTAAAGCACTGCGGCTCCTCAGGTACCTCTAGAATTATGCATTTATTCGAGATCGGAAGAGCGTCGGCCTCGGAGGCCTTAAAC	IMK	IMK_Mef	FALSE	FALSE
162	mm10_chr16:9009492-9009612_1	mm10_chr16:9009492-9009612	GAAAGTGGCACAGAAGGAGAGACCCAGCTAAAAACAGCCACCGCCCAGGCTGGTGTTAACAGGATGCAGCCTACCCTAAGATCTGGCAGTTCATACGCCCAGGCTTCCGCAGCTGATTTG	GTTGGAATGGTTGACC	GCTAAGGGCCTAACTGGCCGCTTCACTGGAAAGTGGCACAGAAGGAGAGACCCAGCTAAAAACAGCCACCGCCCAGGCTGGTGTTAACAGGATGCAGCCTACCCTAAGATCTGGCAGTTCATACGCCCAGGCTTCCGCAGCTGATTTGCACTGCGGCTCCTCAGGTACCTCTAGAGTTGGAATGGTTGACCAGATCGGAAGAGCGTCGGCCTCGGAGGCCTTAAAC	IMK	IMK_Mef	FALSE	FALSE
163	mm10_chr17:55367869-55367989_1	mm10_chr17:55367869-55367989	TGAAATGATAGACTCTGAACTATTTTTAGTTTGAAGCAAGTCAATTTTAATCACTCCCCCGTCAAATCAAAACTTCCATTCCTTTGCAGCACTTACTTGCTCTAAGGAAGGTCAAACTGG	TGTTCTTTAGTGACCA	GCTAAGGGCCTAACTGGCCGCTTCACTGTGAAATGATAGACTCTGAACTATTTTTAGTTTGAAGCAAGTCAATTTTAATCACTCCCCCGTCAAATCAAAACTTCCATTCCTTTGCAGCACTTACTTGCTCTAAGGAAGGTCAAACTGGCACTGCGGCTCCTCAGGTACCTCTAGATGTTCTTTAGTGACCAAGATCGGAAGAGCGTCGGCCTCGGAGGCCTTAAAC	IMK	IMK_Mef	FALSE	FALSE
164	mm10_chr2:180825567-180825687_1	mm10_chr2:180825567-180825687	GTGCGCCTCACTGCGCTTCACACTGCGGTTTATTTTGAGCCTGCCTAAGATAGATTATTTCTCCTTTCGGATTTCAGACGTTGGAAATCCAAGTCTGCTAAGCCCTGGGCTTGGGAGGGA	GTCTACTATACGGACG	GCTAAGGGCCTAACTGGCCGCTTCACTGGTGCGCCTCACTGCGCTTCACACTGCGGTTTATTTTGAGCCTGCCTAAGATAGATTATTTCTCCTTTCGGATTTCAGACGTTGGAAATCCAAGTCTGCTAAGCCCTGGGCTTGGGAGGGACACTGCGGCTCCTCAGGTACCTCTAGAGTCTACTATACGGACGAGATCGGAAGAGCGTCGGCCTCGGAGGCCTTAAAC	IMK	IMK_Mef	TRUE	TRUE
165	mm10_chr5:52618636-52618756_1	mm10_chr5:52618636-52618756	GCGGGTGGCAGTCATTAACCGGCTGTCAGGTTCCTCGGCTGATGCAGCTAAAAATAGCGCGCTATAGATAGCAGCCTCCCCCGCGACTGCAGCCCGCACCCCATCCCCAGATCCGCGCCG	TACCAAAATTGTAGTC	GCTAAGGGCCTAACTGGCCGCTTCACTGGCGGGTGGCAGTCATTAACCGGCTGTCAGGTTCCTCGGCTGATGCAGCTAAAAATAGCGCGCTATAGATAGCAGCCTCCCCCGCGACTGCAGCCCGCACCCCATCCCCAGATCCGCGCCGCACTGCGGCTCCTCAGGTACCTCTAGATACCAAAATTGTAGTCAGATCGGAAGAGCGTCGGCCTCGGAGGCCTTAAAC	IMK	IMK_Mef	TRUE	TRUE
166	mm10_chr6:100206959-100207079_1	mm10_chr6:100206959-100207079	GTCGCACTTGTACCTTTGCTGGGAGCCTCCGCATTTGGAGCTGTCACGTGATGAGGGGAGCTATTTTTAGCCTCCCCCCAGCCCTGTGTTGTAGGAAGAATGATTTGATGAAAATACAAA	CCTTTGCTCCGGTGAG	GCTAAGGGCCTAACTGGCCGCTTCACTGGTCGCACTTGTACCTTTGCTGGGAGCCTCCGCATTTGGAGCTGTCACGTGATGAGGGGAGCTATTTTTAGCCTCCCCCCAGCCCTGTGTTGTAGGAAGAATGATTTGATGAAAATACAAACACTGCGGCTCCTCAGGTACCTCTAGACCTTTGCTCCGGTGAGAGATCGGAAGAGCGTCGGCCTCGGAGGCCTTAAAC	IMK	IMK_Mef	FALSE	FALSE
167	mm10_chr6:136304501-136304621_1	mm10_chr6:136304501-136304621	GTGAAAAGGCTCATTGGTTACTGTGGCAACCGACTCTTCCTTGCTCTGGCTGCTTATCCCACGATCCCTCTGTCACCCTATTTTTAGACTGGAGACAACGAGTGAAAATGGCTTTAATTT	CTTCGAGGTAATTTGA	GCTAAGGGCCTAACTGGCCGCTTCACTGGTGAAAAGGCTCATTGGTTACTGTGGCAACCGACTCTTCCTTGCTCTGGCTGCTTATCCCACGATCCCTCTGTCACCCTATTTTTAGACTGGAGACAACGAGTGAAAATGGCTTTAATTTCACTGCGGCTCCTCAGGTACCTCTAGACTTCGAGGTAATTTGAAGATCGGAAGAGCGTCGGCCTCGGAGGCCTTAAAC	IMK	IMK_Mef	FALSE	FALSE
168	mm10_chr9:113508011-113508131_1	mm10_chr9:113508011-113508131	GCGAGGGGAGAACAGGTGTGCGGGAAAGCTGCGCTATATTAAATGACAGTTACCCTCTGCCTCTCCTATGCAGATTGCTTTTCTCTACATTTATTTATAGCAGGCAGTAATTAATCTGTG	GCAGTGGTGTCCGTGT	GCTAAGGGCCTAACTGGCCGCTTCACTGGCGAGGGGAGAACAGGTGTGCGGGAAAGCTGCGCTATATTAAATGACAGTTACCCTCTGCCTCTCCTATGCAGATTGCTTTTCTCTACATTTATTTATAGCAGGCAGTAATTAATCTGTGCACTGCGGCTCCTCAGGTACCTCTAGAGCAGTGGTGTCCGTGTAGATCGGAAGAGCGTCGGCCTCGGAGGCCTTAAAC	IMK	IMK_Mef	TRUE	TRUE
169	mm10_chr9:41376261-41376381_1	mm10_chr9:41376261-41376381	CTGCCTTGCCCATGACAGCGTGTCTAAAAATACATCCACCGAGATGCAGGCATATGCTCGCGCCTCGGTGTGAAGGAGCTCTCGCCTGTGTTTCTTGCTATCCCCATCTAAATGCTGGAG	ATTACGGCCATCGGCT	GCTAAGGGCCTAACTGGCCGCTTCACTGCTGCCTTGCCCATGACAGCGTGTCTAAAAATACATCCACCGAGATGCAGGCATATGCTCGCGCCTCGGTGTGAAGGAGCTCTCGCCTGTGTTTCTTGCTATCCCCATCTAAATGCTGGAGCACTGCGGCTCCTCAGGTACCTCTAGAATTACGGCCATCGGCTAGATCGGAAGAGCGTCGGCCTCGGAGGCCTTAAAC	IMK	IMK_Mef	TRUE	TRUE
170	mm10_chr9:52574198-52574318_1	mm10_chr9:52574198-52574318	GCTGCTCAAACGCCGTTTCCATGGCTGCCTGCTCTAACAATATTTTTTACTGAACTAAGCATTGCTAATTTTAGCCATGGATTATCTGGAAAGCAAGGAAGAAATAGATGAAAGGCAATT	CTTCAGGATTCGCGGT	GCTAAGGGCCTAACTGGCCGCTTCACTGGCTGCTCAAACGCCGTTTCCATGGCTGCCTGCTCTAACAATATTTTTTACTGAACTAAGCATTGCTAATTTTAGCCATGGATTATCTGGAAAGCAAGGAAGAAATAGATGAAAGGCAATTCACTGCGGCTCCTCAGGTACCTCTAGACTTCAGGATTCGCGGTAGATCGGAAGAGCGTCGGCCTCGGAGGCCTTAAAC	IMK	IMK_Mef	TRUE	TRUE
171	mm10_chr9:73245656-73245776_1	mm10_chr9:73245656-73245776	TGCTGCAAGTCCTTAGCTGTAGTTACAGTTCCTGCCGCTGCCAGTTATATTAGGGAGAGCGCAGAGTCATGGTGCATTGCTGCTAAAAATAAACCAGACAAAGATCAGCTCCAAGAAGCT	TATTCAACTAGTACGC	GCTAAGGGCCTAACTGGCCGCTTCACTGTGCTGCAAGTCCTTAGCTGTAGTTACAGTTCCTGCCGCTGCCAGTTATATTAGGGAGAGCGCAGAGTCATGGTGCATTGCTGCTAAAAATAAACCAGACAAAGATCAGCTCCAAGAAGCTCACTGCGGCTCCTCAGGTACCTCTAGATATTCAACTAGTACGCAGATCGGAAGAGCGTCGGCCTCGGAGGCCTTAAAC	IMK	IMK_Mef	FALSE	FALSE
172	mm10_chr9:83316696-83316816_1	mm10_chr9:83316696-83316816	CCAACCATTTTCTTAGCAACCGAACTCCTGCCTTGTGCACTGTGCATGTTAACTAAAACAGCCTGTTGACGGCTTAAAATAAACCTGCCTTTTTCCATTTAGCATTTTATCAAATGAATG	TAGATCTGAGAGCCTA	GCTAAGGGCCTAACTGGCCGCTTCACTGCCAACCATTTTCTTAGCAACCGAACTCCTGCCTTGTGCACTGTGCATGTTAACTAAAACAGCCTGTTGACGGCTTAAAATAAACCTGCCTTTTTCCATTTAGCATTTTATCAAATGAATGCACTGCGGCTCCTCAGGTACCTCTAGATAGATCTGAGAGCCTAAGATCGGAAGAGCGTCGGCCTCGGAGGCCTTAAAC	IMK	IMK_Mef	FALSE	FALSE
173	hg38_chr1:168848149-168848269_1	hg38_chr1:168848149-168848269	ATTGCTTGAATATTTAAGCATGCATTTGTTCTTGGGAAACAAAATGTTCAGCTCTAGTGGTTTCCACAGCAACTGCCTGGGCTAAAAATACAAAATTTGCCATAAGAAGAAAAAGTATGT	GTTCAGCTAGTGTAGG	GCTAAGGGCCTAACTGGCCGCTTCACTGATTGCTTGAATATTTAAGCATGCATTTGTTCTTGGGAAACAAAATGTTCAGCTCTAGTGGTTTCCACAGCAACTGCCTGGGCTAAAAATACAAAATTTGCCATAAGAAGAAAAAGTATGTCACTGCGGCTCCTCAGGTACCTCTAGAGTTCAGCTAGTGTAGGAGATCGGAAGAGCGTCGGCCTCGGAGGCCTTAAAC	IMK	IMK	TRUE	TRUE
174	hg38_chr2:100208041-100208161_1	hg38_chr2:100208041-100208161	GACACAGATAACAACCCTATTTTTATACCAACCCGACTGAATTCTTAATACATGGCAAAAAAGAAGATCATGGCTTAACATAAAGCAGGAGATGTAATAAATAATGAACTGCACTAACAG	AACTTATCTACGTTGC	GCTAAGGGCCTAACTGGCCGCTTCACTGGACACAGATAACAACCCTATTTTTATACCAACCCGACTGAATTCTTAATACATGGCAAAAAAGAAGATCATGGCTTAACATAAAGCAGGAGATGTAATAAATAATGAACTGCACTAACAGCACTGCGGCTCCTCAGGTACCTCTAGAAACTTATCTACGTTGCAGATCGGAAGAGCGTCGGCCTCGGAGGCCTTAAAC	IMK	IMK	TRUE	TRUE
175	hg38_chr2:221605918-221606038_1	hg38_chr2:221605918-221606038	TGGCAATTACATTCACATCTTTGATCTTGGATGAGATCTCTTGTGCATATTTTGTTCTATTTATGTCTTTGATCTGGTTTCTTGTGATTTTCTTAAGGTTGTGTTTTTATTTGAAAGACG	CTGATGCATCTGACCC	GCTAAGGGCCTAACTGGCCGCTTCACTGTGGCAATTACATTCACATCTTTGATCTTGGATGAGATCTCTTGTGCATATTTTGTTCTATTTATGTCTTTGATCTGGTTTCTTGTGATTTTCTTAAGGTTGTGTTTTTATTTGAAAGACGCACTGCGGCTCCTCAGGTACCTCTAGACTGATGCATCTGACCCAGATCGGAAGAGCGTCGGCCTCGGAGGCCTTAAAC	IMK	IMK	TRUE	TRUE
176	hg38_chr12:67772877-67772997_1	hg38_chr12:67772877-67772997	GGAGTGTGTGAAGATTTAGCTCTGGGTGTACACAGCGGGAGCTCTCCTGTCAGTCTGAAAGGCAGGAGCTATATTTAGTAACAGGCACTTGGGAATAGCAGCTTAAACGTGGGAGTGGGT	CGCGGTGGGGGCCTGA	GCTAAGGGCCTAACTGGCCGCTTCACTGGGAGTGTGTGAAGATTTAGCTCTGGGTGTACACAGCGGGAGCTCTCCTGTCAGTCTGAAAGGCAGGAGCTATATTTAGTAACAGGCACTTGGGAATAGCAGCTTAAACGTGGGAGTGGGTCACTGCGGCTCCTCAGGTACCTCTAGACGCGGTGGGGGCCTGAAGATCGGAAGAGCGTCGGCCTCGGAGGCCTTAAAC	IMK	IMK	TRUE	TRUE
177	hg38_chr2:16713161-16713281_1	hg38_chr2:16713161-16713281	GCCAGGGTATTTTTAACTGGTCTGAACAAACACATCTTCATTTGCATCTAGCAAGATGTAACCTTAGCAACAGTGTGTATTTTTGGACTGCTTTTCATTTAATGCAAATGAAGCACCACC	CCCAGATATCTCCTGT	GCTAAGGGCCTAACTGGCCGCTTCACTGGCCAGGGTATTTTTAACTGGTCTGAACAAACACATCTTCATTTGCATCTAGCAAGATGTAACCTTAGCAACAGTGTGTATTTTTGGACTGCTTTTCATTTAATGCAAATGAAGCACCACCCACTGCGGCTCCTCAGGTACCTCTAGACCCAGATATCTCCTGTAGATCGGAAGAGCGTCGGCCTCGGAGGCCTTAAAC	IMK	IMK	TRUE	TRUE
178	hg38_chr14:65170709-65170829_1	hg38_chr14:65170709-65170829	AGACCAGCATTAATAGGCAATTACCACAGGGAGATAATACAGAGGGAAAAATGGCTAAAAATATACAGTGAATCACAGAAAATTACATCTCTTAAAACCTACAGTGTATTCCTATTGCCA	CATCAGCCCTTTCCAA	GCTAAGGGCCTAACTGGCCGCTTCACTGAGACCAGCATTAATAGGCAATTACCACAGGGAGATAATACAGAGGGAAAAATGGCTAAAAATATACAGTGAATCACAGAAAATTACATCTCTTAAAACCTACAGTGTATTCCTATTGCCACACTGCGGCTCCTCAGGTACCTCTAGACATCAGCCCTTTCCAAAGATCGGAAGAGCGTCGGCCTCGGAGGCCTTAAAC	IMK	IMK	FALSE	FALSE
179	hg38_chr14:75237566-75237686_1	hg38_chr14:75237566-75237686	GGAGTCCCTGTGCAGACGCAGGTGCACGTCAGCGCCTGCTCTAATTTTATCCCTGGTTGATGGAGGAGACTAACTGAGCAGCAGGGAGGCTGCTATTTTGGGTCTCTCCATGGCTCTGGG	TGCCTTATGGCCTCTG	GCTAAGGGCCTAACTGGCCGCTTCACTGGGAGTCCCTGTGCAGACGCAGGTGCACGTCAGCGCCTGCTCTAATTTTATCCCTGGTTGATGGAGGAGACTAACTGAGCAGCAGGGAGGCTGCTATTTTGGGTCTCTCCATGGCTCTGGGCACTGCGGCTCCTCAGGTACCTCTAGATGCCTTATGGCCTCTGAGATCGGAAGAGCGTCGGCCTCGGAGGCCTTAAAC	IMK	IMK	TRUE	TRUE
180	hg38_chr6:22145779-22145899_1	hg38_chr6:22145779-22145899	CCTACTCGGGTGAATATTGCCTGTGCTGCTTACCGAAGAAAGGGAGCAGTCTTGGCAAGCATCTTATTAGTCTAAAAATAAATTATTCAGAATGCAGGTTCAGATACAGATTGCAGGGAG	CTCCGGGAGGTACTGT	GCTAAGGGCCTAACTGGCCGCTTCACTGCCTACTCGGGTGAATATTGCCTGTGCTGCTTACCGAAGAAAGGGAGCAGTCTTGGCAAGCATCTTATTAGTCTAAAAATAAATTATTCAGAATGCAGGTTCAGATACAGATTGCAGGGAGCACTGCGGCTCCTCAGGTACCTCTAGACTCCGGGAGGTACTGTAGATCGGAAGAGCGTCGGCCTCGGAGGCCTTAAAC	IMK	IMK	TRUE	TRUE
181	hg38_chr5:137567752-137567872_1	hg38_chr5:137567752-137567872	ACACAGAGATGTGGCAGAACAGGACAGAGGGATTATAGAGAAAGAGGGAGAAACACCAAGAAGAACATCTTCTGAAGTCAGGGATAAGAACCTCCGCTAAAAATAAAAGCAAGCTTCTGC	CGGTGTTTAGCTTCTG	GCTAAGGGCCTAACTGGCCGCTTCACTGACACAGAGATGTGGCAGAACAGGACAGAGGGATTATAGAGAAAGAGGGAGAAACACCAAGAAGAACATCTTCTGAAGTCAGGGATAAGAACCTCCGCTAAAAATAAAAGCAAGCTTCTGCCACTGCGGCTCCTCAGGTACCTCTAGACGGTGTTTAGCTTCTGAGATCGGAAGAGCGTCGGCCTCGGAGGCCTTAAAC	IMK	IMK	FALSE	FALSE
182	hg38_chr9:85431029-85431149_1	hg38_chr9:85431029-85431149	GGGTGGGGGGATGGTGGTGTGTATTTTTTTTCTTTATAAATTGTATTCGGTAGCTGAAAATAGAAGAACCTAGAGAACAAAGCCTATTATTAACCACCATCCGCTAAGAGGCGGCTGCAC	TAACCTGCGCGGTCTT	GCTAAGGGCCTAACTGGCCGCTTCACTGGGGTGGGGGGATGGTGGTGTGTATTTTTTTTCTTTATAAATTGTATTCGGTAGCTGAAAATAGAAGAACCTAGAGAACAAAGCCTATTATTAACCACCATCCGCTAAGAGGCGGCTGCACCACTGCGGCTCCTCAGGTACCTCTAGATAACCTGCGCGGTCTTAGATCGGAAGAGCGTCGGCCTCGGAGGCCTTAAAC	IMK	IMK	FALSE	FALSE
183	hg38_chr5:88951482-88951602_1	hg38_chr5:88951482-88951602	CCTTGGAATTTAAATTGTATCTAGTAGTACTATTTTTATACCTCTTACTAGGAAACGAAATACCTCTAAATTTAGTGCTTTGGAATTTTATTTCCACTAAAAATTTCTTCAGATATGTGA	GGTTGTCGTATCTTAC	GCTAAGGGCCTAACTGGCCGCTTCACTGCCTTGGAATTTAAATTGTATCTAGTAGTACTATTTTTATACCTCTTACTAGGAAACGAAATACCTCTAAATTTAGTGCTTTGGAATTTTATTTCCACTAAAAATTTCTTCAGATATGTGACACTGCGGCTCCTCAGGTACCTCTAGAGGTTGTCGTATCTTACAGATCGGAAGAGCGTCGGCCTCGGAGGCCTTAAAC	IMK	IMK	FALSE	FALSE
184	hg38_chr13:97113946-97114066_1	hg38_chr13:97113946-97114066	GCTGCTACTCCCTTATTTGTAGCTATTTAGGGCTAAATGCAGACTCAGATCCTTCTCAGATAGTTGCTAAACATAGAACATTGAGTGTGAATCAGTACTGTGACTAAAGTTTCTTGTGTC	CGAATGGCACCGTTCG	GCTAAGGGCCTAACTGGCCGCTTCACTGGCTGCTACTCCCTTATTTGTAGCTATTTAGGGCTAAATGCAGACTCAGATCCTTCTCAGATAGTTGCTAAACATAGAACATTGAGTGTGAATCAGTACTGTGACTAAAGTTTCTTGTGTCCACTGCGGCTCCTCAGGTACCTCTAGACGAATGGCACCGTTCGAGATCGGAAGAGCGTCGGCCTCGGAGGCCTTAAAC	IMK	IMK	TRUE	TRUE
185	hg38_chr8:141059282-141059402_1	hg38_chr8:141059282-141059402	GGAGAAGGGAAGTCAGGAGGGAGGAAGGAGCTGGTGTGTATTTTTGGATGTAGCTCAGGAATCTGCTCCTCCCTCCAGCACCATGGCAACAGGCCTCTGAGAACTGCTGATCTGACGGTG	AGGTCGAAAGTGAAGA	GCTAAGGGCCTAACTGGCCGCTTCACTGGGAGAAGGGAAGTCAGGAGGGAGGAAGGAGCTGGTGTGTATTTTTGGATGTAGCTCAGGAATCTGCTCCTCCCTCCAGCACCATGGCAACAGGCCTCTGAGAACTGCTGATCTGACGGTGCACTGCGGCTCCTCAGGTACCTCTAGAAGGTCGAAAGTGAAGAAGATCGGAAGAGCGTCGGCCTCGGAGGCCTTAAAC	IMK	IMK	FALSE	FALSE
186	hg38_chr8:141988933-141989053_1	hg38_chr8:141988933-141989053	AGGCAACATTCAAAAGCCCAGGCTGCCGTGTGAAATCTCCTGGCTCCTCCTTTGTGATTTTCGGGCTAAAAATAAAATCCCCGGGACCCCGGTGGCTGCCATTGTTGCTGCTATTGAAAC	TTCCATAGGCCCGGTC	GCTAAGGGCCTAACTGGCCGCTTCACTGAGGCAACATTCAAAAGCCCAGGCTGCCGTGTGAAATCTCCTGGCTCCTCCTTTGTGATTTTCGGGCTAAAAATAAAATCCCCGGGACCCCGGTGGCTGCCATTGTTGCTGCTATTGAAACCACTGCGGCTCCTCAGGTACCTCTAGATTCCATAGGCCCGGTCAGATCGGAAGAGCGTCGGCCTCGGAGGCCTTAAAC	IMK	IMK	FALSE	FALSE
187	hg38_chr12:33323926-33324046_1	hg38_chr12:33323926-33324046	GAGAATGATGAGAAATGAATAGATTTTTTGCTGTGATCTTTTTGACAGTGTTGCAATTAAGCTGCCAAAAGCAAAGAGAGAGAGAACACATGCACATGCTGTATTTGACTAAAAAATGGT	CATCGAATTCTACATG	GCTAAGGGCCTAACTGGCCGCTTCACTGGAGAATGATGAGAAATGAATAGATTTTTTGCTGTGATCTTTTTGACAGTGTTGCAATTAAGCTGCCAAAAGCAAAGAGAGAGAGAACACATGCACATGCTGTATTTGACTAAAAAATGGTCACTGCGGCTCCTCAGGTACCTCTAGACATCGAATTCTACATGAGATCGGAAGAGCGTCGGCCTCGGAGGCCTTAAAC	IMK	IMK	FALSE	FALSE
188	hg38_chr3:190700766-190700886_1	hg38_chr3:190700766-190700886	TCACTAGGCAACATATTTTAGGAAAAGAATGTTGTGAATGCTGTTTTTGCATTTATTTTCCAGGATTAAAACCTTCTTCAAATAATCTGCTTTGTTCCAGGATCCATGAAAGCTTGAAAT	TCGACGGTAGTCTCAT	GCTAAGGGCCTAACTGGCCGCTTCACTGTCACTAGGCAACATATTTTAGGAAAAGAATGTTGTGAATGCTGTTTTTGCATTTATTTTCCAGGATTAAAACCTTCTTCAAATAATCTGCTTTGTTCCAGGATCCATGAAAGCTTGAAATCACTGCGGCTCCTCAGGTACCTCTAGATCGACGGTAGTCTCATAGATCGGAAGAGCGTCGGCCTCGGAGGCCTTAAAC	IMK	IMK	TRUE	TRUE
189	hg38_chr3:102673768-102673888_1	hg38_chr3:102673768-102673888	TTCGCAGGTTTCAGCTTGTCACTTTTCTTCTCCCTCTTTGTTTTCTATTTTTACTTTTATTCGAATGCCAGAAAAACCAGCTGGTTGAAGAAGTCGTGCGGTGCTCCACACGTTTGTCAC	GGACCTTCTCTAGCGC	GCTAAGGGCCTAACTGGCCGCTTCACTGTTCGCAGGTTTCAGCTTGTCACTTTTCTTCTCCCTCTTTGTTTTCTATTTTTACTTTTATTCGAATGCCAGAAAAACCAGCTGGTTGAAGAAGTCGTGCGGTGCTCCACACGTTTGTCACCACTGCGGCTCCTCAGGTACCTCTAGAGGACCTTCTCTAGCGCAGATCGGAAGAGCGTCGGCCTCGGAGGCCTTAAAC	IMK	IMK	FALSE	FALSE
190	hg38_chr16:9258508-9258628_1	hg38_chr16:9258508-9258628	GAAAGTGGCACAGAAGGAGAGACCCAGCTAAAAACAGCCACCGCCCAGACTGGTGTTAACAGAATGCAGCCTACCCTGTTGTTTTGGGGGTTTAGACGCTTCGACTTCCGCAGCAGACCT	GAGGACTTCTGTTTAC	GCTAAGGGCCTAACTGGCCGCTTCACTGGAAAGTGGCACAGAAGGAGAGACCCAGCTAAAAACAGCCACCGCCCAGACTGGTGTTAACAGAATGCAGCCTACCCTGTTGTTTTGGGGGTTTAGACGCTTCGACTTCCGCAGCAGACCTCACTGCGGCTCCTCAGGTACCTCTAGAGAGGACTTCTGTTTACAGATCGGAAGAGCGTCGGCCTCGGAGGCCTTAAAC	IMK	IMK	FALSE	FALSE
191	hg38_chr2:106956264-106956384_1	hg38_chr2:106956264-106956384	GACTCAAGCTTCCTTAAAGCATATAAGTGCTGCACAAAGAATGGAAGTTTTGACTTGACATGGTAGTGAATAAAACTGATATTAGCACAAACGGTTATTTAGAACTAAAAATAGTTCAGA	CAAGTTTAAGGGCAGT	GCTAAGGGCCTAACTGGCCGCTTCACTGGACTCAAGCTTCCTTAAAGCATATAAGTGCTGCACAAAGAATGGAAGTTTTGACTTGACATGGTAGTGAATAAAACTGATATTAGCACAAACGGTTATTTAGAACTAAAAATAGTTCAGACACTGCGGCTCCTCAGGTACCTCTAGACAAGTTTAAGGGCAGTAGATCGGAAGAGCGTCGGCCTCGGAGGCCTTAAAC	IMK	IMK	FALSE	FALSE
192	hg38_chr20:63086249-63086369_1	hg38_chr20:63086249-63086369	CAGAACGATGGGGAGTTTCATCCTGTCATTTATTTTGAGTCTGACTACAGATCATTATTTCTCATTTTGGATTTCAGATGGTTTGAAATGCAAGTCTAGCTGCTCAACCATGGGGCTCTA	CTGTGACGTAACTTCG	GCTAAGGGCCTAACTGGCCGCTTCACTGCAGAACGATGGGGAGTTTCATCCTGTCATTTATTTTGAGTCTGACTACAGATCATTATTTCTCATTTTGGATTTCAGATGGTTTGAAATGCAAGTCTAGCTGCTCAACCATGGGGCTCTACACTGCGGCTCCTCAGGTACCTCTAGACTGTGACGTAACTTCGAGATCGGAAGAGCGTCGGCCTCGGAGGCCTTAAAC	IMK	IMK	FALSE	FALSE
193	hg38_chr4:25088518-25088638_1	hg38_chr4:25088518-25088638	ATGGGTCCCAGTCATTAACTGGCTGTCAGGTTCCTCAGATGATGGAGCTAAAAATAGCGCGCTATAGATAGAAGCTTCTCCCACGCAGGCAGGCGCCGGCTGCAAATGGAAGTGGGGGGC	TTACCGCCTGGTGTAA	GCTAAGGGCCTAACTGGCCGCTTCACTGATGGGTCCCAGTCATTAACTGGCTGTCAGGTTCCTCAGATGATGGAGCTAAAAATAGCGCGCTATAGATAGAAGCTTCTCCCACGCAGGCAGGCGCCGGCTGCAAATGGAAGTGGGGGGCCACTGCGGCTCCTCAGGTACCTCTAGATTACCGCCTGGTGTAAAGATCGGAAGAGCGTCGGCCTCGGAGGCCTTAAAC	IMK	IMK	FALSE	FALSE
194	hg38_chr3:72329571-72329691_1	hg38_chr3:72329571-72329691	GTCGCACTTGCACCTTTGCTGGGAGCCTCCGCATTTGGAGCTGTCACGTGACTCGGGGAGCTATTTTTAGCCTCCCCAGCCCTGTGTTGTAGGAAGAATGATTTGATGAAAATACTAAAC	TTAGTCGACAGATGGT	GCTAAGGGCCTAACTGGCCGCTTCACTGGTCGCACTTGCACCTTTGCTGGGAGCCTCCGCATTTGGAGCTGTCACGTGACTCGGGGAGCTATTTTTAGCCTCCCCAGCCCTGTGTTGTAGGAAGAATGATTTGATGAAAATACTAAACCACTGCGGCTCCTCAGGTACCTCTAGATTAGTCGACAGATGGTAGATCGGAAGAGCGTCGGCCTCGGAGGCCTTAAAC	IMK	IMK	FALSE	FALSE
195	hg38_chr12:14129783-14129903_1	hg38_chr12:14129783-14129903	GCGAAATGGCTCATTGGTTACTGTGGCAACCGACTCTTCCCTGCTCCGGCTGCTTATCCCACGATCCCTCTGTCACCCTATTTTTAGACTGGAGACAACGAATGAAAACGGCTTTCAAAT	GCCTAGGCCATAAACA	GCTAAGGGCCTAACTGGCCGCTTCACTGGCGAAATGGCTCATTGGTTACTGTGGCAACCGACTCTTCCCTGCTCCGGCTGCTTATCCCACGATCCCTCTGTCACCCTATTTTTAGACTGGAGACAACGAATGAAAACGGCTTTCAAATCACTGCGGCTCCTCAGGTACCTCTAGAGCCTAGGCCATAAACAAGATCGGAAGAGCGTCGGCCTCGGAGGCCTTAAAC	IMK	IMK	TRUE	TRUE
196	hg38_chr3:34021351-34021471_1	hg38_chr3:34021351-34021471	ACAGATTAATTACTGCCTGCTATAAATAAACGCAGAGAAAAGCAATCTGCATAGGAGAGGCAGAGAGTAACTGTCATTTAATATATCACAGCTTTCCGCACACCTGTTTCCCCCTTGCTG	TGCACCCGCTACGCAT	GCTAAGGGCCTAACTGGCCGCTTCACTGACAGATTAATTACTGCCTGCTATAAATAAACGCAGAGAAAAGCAATCTGCATAGGAGAGGCAGAGAGTAACTGTCATTTAATATATCACAGCTTTCCGCACACCTGTTTCCCCCTTGCTGCACTGCGGCTCCTCAGGTACCTCTAGATGCACCCGCTACGCATAGATCGGAAGAGCGTCGGCCTCGGAGGCCTTAAAC	IMK	IMK	FALSE	TRUE
197	hg38_chr11:122309551-122309671_1	hg38_chr11:122309551-122309671	TCCAGAATTTAGATGGGTATAGCAAGAAACACAGGCGAGAGCTCCTTCACACCAAGACGCGAGCATATGCCTGCCTCTCTGTGGATGTATTTTTAGACATAATATCATGGGGAAGGCAGC	GCGGCGAGCGAAAAGC	GCTAAGGGCCTAACTGGCCGCTTCACTGTCCAGAATTTAGATGGGTATAGCAAGAAACACAGGCGAGAGCTCCTTCACACCAAGACGCGAGCATATGCCTGCCTCTCTGTGGATGTATTTTTAGACATAATATCATGGGGAAGGCAGCCACTGCGGCTCCTCAGGTACCTCTAGAGCGGCGAGCGAAAAGCAGATCGGAAGAGCGTCGGCCTCGGAGGCCTTAAAC	IMK	IMK	TRUE	TRUE
198	hg38_chr11:109606347-109606467_1	hg38_chr11:109606347-109606467	ATTGCCTTTCATCTATTTCTTCCTTGCTTTCCAGATAATCCATGGCTAAAATTAGTAAGGCTTAGTTCAGTAAAAAATACTGTTACAGCAGGGAGCCATGGAAACAGTGTTGGAGCCACT	CGTTGGGTATTAGTAC	GCTAAGGGCCTAACTGGCCGCTTCACTGATTGCCTTTCATCTATTTCTTCCTTGCTTTCCAGATAATCCATGGCTAAAATTAGTAAGGCTTAGTTCAGTAAAAAATACTGTTACAGCAGGGAGCCATGGAAACAGTGTTGGAGCCACTCACTGCGGCTCCTCAGGTACCTCTAGACGTTGGGTATTAGTACAGATCGGAAGAGCGTCGGCCTCGGAGGCCTTAAAC	IMK	IMK	FALSE	FALSE
199	hg38_chr15:55004671-55004791_1	hg38_chr15:55004671-55004791	TGACTTGGAGCTGATCCACTGTCTGGTCTATTTTTAACAATGATGCACCATGACTTCGCACTCTTCCTTAATATAACTGACGGCAGCAGGATCCCATTGGGAAAGCAACTACAGCTAAGG	CAACCTCTAATTGACC	GCTAAGGGCCTAACTGGCCGCTTCACTGTGACTTGGAGCTGATCCACTGTCTGGTCTATTTTTAACAATGATGCACCATGACTTCGCACTCTTCCTTAATATAACTGACGGCAGCAGGATCCCATTGGGAAAGCAACTACAGCTAAGGCACTGCGGCTCCTCAGGTACCTCTAGACAACCTCTAATTGACCAGATCGGAAGAGCGTCGGCCTCGGAGGCCTTAAAC	IMK	IMK	TRUE	TRUE
200	hg38_chr6:79421944-79422064_1	hg38_chr6:79421944-79422064	CAAACATTTTCTTAGCAACCAAACTCCTGTCTTCTGCACTGTGCATGATTAACTAAAACAGCCTGTTGACGGCTTAAAATAAACCTGCCTTTTCCATTTAGCATTTTATCAAATGAATAT	TATATAAGGGCCGGCA	GCTAAGGGCCTAACTGGCCGCTTCACTGCAAACATTTTCTTAGCAACCAAACTCCTGTCTTCTGCACTGTGCATGATTAACTAAAACAGCCTGTTGACGGCTTAAAATAAACCTGCCTTTTCCATTTAGCATTTTATCAAATGAATATCACTGCGGCTCCTCAGGTACCTCTAGATATATAAGGGCCGGCAAGATCGGAAGAGCGTCGGCCTCGGAGGCCTTAAAC	IMK	IMK	FALSE	FALSE
201	rheMac8_chr1:198791545-198791665_1	rheMac8_chr1:198791545-198791665	CGTACTTTTTCTTCTTATGGCAAATTTTGTATTTTTAGCCCAGGCAGTTGCTGTGGAAACCACTAGAGCTGAACATTTTGTTTCCTAAGACAAATGCATGCTTAAATATTCAAGCAATTT	AACAATCGCCGCTATA	GCTAAGGGCCTAACTGGCCGCTTCACTGCGTACTTTTTCTTCTTATGGCAAATTTTGTATTTTTAGCCCAGGCAGTTGCTGTGGAAACCACTAGAGCTGAACATTTTGTTTCCTAAGACAAATGCATGCTTAAATATTCAAGCAATTTCACTGCGGCTCCTCAGGTACCTCTAGAAACAATCGCCGCTATAAGATCGGAAGAGCGTCGGCCTCGGAGGCCTTAAAC	IMK	IMK	TRUE	TRUE
202	rheMac8_chr13:95518640-95518760_1	rheMac8_chr13:95518640-95518760	GAAGCAGATAACAGCCCTATTTTTATACCAACCCGACTGAATTCTTAATACGTGGCAAAAAAGAAAATCATGGCTTACCGTAAAGCAGGAGATGTCATAAATAATGAACTGCACTAACAG	GAGTTAACAACTCTCC	GCTAAGGGCCTAACTGGCCGCTTCACTGGAAGCAGATAACAGCCCTATTTTTATACCAACCCGACTGAATTCTTAATACGTGGCAAAAAAGAAAATCATGGCTTACCGTAAAGCAGGAGATGTCATAAATAATGAACTGCACTAACAGCACTGCGGCTCCTCAGGTACCTCTAGAGAGTTAACAACTCTCCAGATCGGAAGAGCGTCGGCCTCGGAGGCCTTAAAC	IMK	IMK	TRUE	TRUE
203	rheMac8_chr12:103811730-103811850_1	rheMac8_chr12:103811730-103811850	TGGCAATTACTTTCACATCTTTGATCTTGGATGAGATCTCTTGTGCATATTTTGTTCTATTTATGTCTTTGATCTGGTTTCTTGTGATTTTTCTTAAGGTTGTGTTTTTATTCGAAAGAC	AGAGGCCAATAGGTGT	GCTAAGGGCCTAACTGGCCGCTTCACTGTGGCAATTACTTTCACATCTTTGATCTTGGATGAGATCTCTTGTGCATATTTTGTTCTATTTATGTCTTTGATCTGGTTTCTTGTGATTTTTCTTAAGGTTGTGTTTTTATTCGAAAGACCACTGCGGCTCCTCAGGTACCTCTAGAAGAGGCCAATAGGTGTAGATCGGAAGAGCGTCGGCCTCGGAGGCCTTAAAC	IMK	IMK	FALSE	FALSE
204	rheMac8_chr11:66519649-66519769_1	rheMac8_chr11:66519649-66519769	GGAGTGTGTGAAGATTCAGCTCCGGGTGTACACAGCGGGAGCTCTCCTGTCAGTCTGAAAGGCAGGAGCTATATTTAGTAACAGGCACTTGGGAATAGCAGCTTAAACGTGGGAGTGGGT	TGTGTGGGTGCACTAA	GCTAAGGGCCTAACTGGCCGCTTCACTGGGAGTGTGTGAAGATTCAGCTCCGGGTGTACACAGCGGGAGCTCTCCTGTCAGTCTGAAAGGCAGGAGCTATATTTAGTAACAGGCACTTGGGAATAGCAGCTTAAACGTGGGAGTGGGTCACTGCGGCTCCTCAGGTACCTCTAGATGTGTGGGTGCACTAAAGATCGGAAGAGCGTCGGCCTCGGAGGCCTTAAAC	IMK	IMK	FALSE	FALSE
205	rheMac8_chr13:16693890-16694010_1	rheMac8_chr13:16693890-16694010	GCCAGAGTATTTTTAACTGGTCTGAACAAACACATCTTCATTTGCATCTAGCAAGATGTAACCTTAGCAACAGTGTGTATTTTTGGACTGCTTTTCATTTAATGCAAATGAAGCACCACC	CGCGAATTGCGCGCAT	GCTAAGGGCCTAACTGGCCGCTTCACTGGCCAGAGTATTTTTAACTGGTCTGAACAAACACATCTTCATTTGCATCTAGCAAGATGTAACCTTAGCAACAGTGTGTATTTTTGGACTGCTTTTCATTTAATGCAAATGAAGCACCACCCACTGCGGCTCCTCAGGTACCTCTAGACGCGAATTGCGCGCATAGATCGGAAGAGCGTCGGCCTCGGAGGCCTTAAAC	IMK	IMK	FALSE	FALSE
206	rheMac8_chr7:127120876-127120996_1	rheMac8_chr7:127120876-127120996	AGACCAGCATTAATAGGCAATTGCCACAGGGAGATAATACAGGAAGAAAAATGGCTAAAAATATACAGTGAATCACAGAAAATTGTATCTCTTAAAACCTACAGTGTATTCCTATTGCCA	CCAAACTCGTACTTTC	GCTAAGGGCCTAACTGGCCGCTTCACTGAGACCAGCATTAATAGGCAATTGCCACAGGGAGATAATACAGGAAGAAAAATGGCTAAAAATATACAGTGAATCACAGAAAATTGTATCTCTTAAAACCTACAGTGTATTCCTATTGCCACACTGCGGCTCCTCAGGTACCTCTAGACCAAACTCGTACTTTCAGATCGGAAGAGCGTCGGCCTCGGAGGCCTTAAAC	IMK	IMK	FALSE	FALSE
207	rheMac8_chr7:137626934-137627054_1	rheMac8_chr7:137626934-137627054	GGAGTCCCTGTGCAGACGCAGGTGCACGTCAGCGCCTGCTCTAATTTTATCCCTGGTTGATGGAGGAGACTAACTGAGCAGCAGGGAGGCTGCTATTTTGGGTCTCTCCGTGGCTCTGGG	GATACTCTGCTCCTTA	GCTAAGGGCCTAACTGGCCGCTTCACTGGGAGTCCCTGTGCAGACGCAGGTGCACGTCAGCGCCTGCTCTAATTTTATCCCTGGTTGATGGAGGAGACTAACTGAGCAGCAGGGAGGCTGCTATTTTGGGTCTCTCCGTGGCTCTGGGCACTGCGGCTCCTCAGGTACCTCTAGAGATACTCTGCTCCTTAAGATCGGAAGAGCGTCGGCCTCGGAGGCCTTAAAC	IMK	IMK	TRUE	TRUE
208	rheMac8_chr4:22564890-22565010_1	rheMac8_chr4:22564890-22565010	CCTACTCGGGTGAATATTGCCTGTGCTGCTTACCGAAGAAAGGGAGCAGTCTTGGCAAGCATCTTATTAGTCTAAAAATAAATTATTCAGAATGCAGGTTCAGATACAGATTGCAGGGAG	CAAGTATTTATGAGCG	GCTAAGGGCCTAACTGGCCGCTTCACTGCCTACTCGGGTGAATATTGCCTGTGCTGCTTACCGAAGAAAGGGAGCAGTCTTGGCAAGCATCTTATTAGTCTAAAAATAAATTATTCAGAATGCAGGTTCAGATACAGATTGCAGGGAGCACTGCGGCTCCTCAGGTACCTCTAGACAAGTATTTATGAGCGAGATCGGAAGAGCGTCGGCCTCGGAGGCCTTAAAC	IMK	IMK	FALSE	FALSE
209	rheMac8_chr6:135268673-135268793_1	rheMac8_chr6:135268673-135268793	ACACAGAGGTGTGGCAGAGCAGGACAGAGGGATTGTAGAGAAAGAGGGAGAAACACCAAGAAGAACATCTTCTGAAGTTGGGGATAACAACCTCCACTAAAAATAAAAGCAAGCTTCTGC	CCGCTTTAAATTCCAA	GCTAAGGGCCTAACTGGCCGCTTCACTGACACAGAGGTGTGGCAGAGCAGGACAGAGGGATTGTAGAGAAAGAGGGAGAAACACCAAGAAGAACATCTTCTGAAGTTGGGGATAACAACCTCCACTAAAAATAAAAGCAAGCTTCTGCCACTGCGGCTCCTCAGGTACCTCTAGACCGCTTTAAATTCCAAAGATCGGAAGAGCGTCGGCCTCGGAGGCCTTAAAC	IMK	IMK	FALSE	FALSE
210	rheMac8_chr15:101765755-101765875_1	rheMac8_chr15:101765755-101765875	GGGTGGGGGGATGGTGGTGTGTATTTTTTTCCTTTATAAATTGTATTCGGTAGCTGAAAATAGAAGAACCTAGAGAACAAAGCCTATTATTAACCACCATCTGCTAAGAGGCGGCTGCAC	CCCCGACGAAGCAATA	GCTAAGGGCCTAACTGGCCGCTTCACTGGGGTGGGGGGATGGTGGTGTGTATTTTTTTCCTTTATAAATTGTATTCGGTAGCTGAAAATAGAAGAACCTAGAGAACAAAGCCTATTATTAACCACCATCTGCTAAGAGGCGGCTGCACCACTGCGGCTCCTCAGGTACCTCTAGACCCCGACGAAGCAATAAGATCGGAAGAGCGTCGGCCTCGGAGGCCTTAAAC	IMK	IMK	FALSE	FALSE
211	rheMac8_chr6:85893181-85893301_1	rheMac8_chr6:85893181-85893301	CCTTGGAATTTAAATTGTATCTAGTAGTACTATTTTTATACCTCTTACTAGGAAACGAAATACCTCTAAATTTAGTGCTTTGGAATTTTATTTCCACTAAAAATTTCTTCAGATATGTGA	TAAACATTTGGGTCTC	GCTAAGGGCCTAACTGGCCGCTTCACTGCCTTGGAATTTAAATTGTATCTAGTAGTACTATTTTTATACCTCTTACTAGGAAACGAAATACCTCTAAATTTAGTGCTTTGGAATTTTATTTCCACTAAAAATTTCTTCAGATATGTGACACTGCGGCTCCTCAGGTACCTCTAGATAAACATTTGGGTCTCAGATCGGAAGAGCGTCGGCCTCGGAGGCCTTAAAC	IMK	IMK	TRUE	TRUE
212	rheMac8_chr17:78772419-78772539_1	rheMac8_chr17:78772419-78772539	GCTGCTACTCCCTTATTTGTAGCTATTTAGGGCTAAATGCAGACTCAGATCCTTCTCAGATAGTTGCTAAACATAGAGCATTGAGTGTGAATCAGTGCTGTGACTAAAGTTTCTTGTGTC	GTATTATAACACATGG	GCTAAGGGCCTAACTGGCCGCTTCACTGGCTGCTACTCCCTTATTTGTAGCTATTTAGGGCTAAATGCAGACTCAGATCCTTCTCAGATAGTTGCTAAACATAGAGCATTGAGTGTGAATCAGTGCTGTGACTAAAGTTTCTTGTGTCCACTGCGGCTCCTCAGGTACCTCTAGAGTATTATAACACATGGAGATCGGAAGAGCGTCGGCCTCGGAGGCCTTAAAC	IMK	IMK	TRUE	TRUE
213	rheMac8_chr8:140299539-140299659_1	rheMac8_chr8:140299539-140299659	GGAGAAGGGAAGTCAGGAGGGAGGAAGGAGCTGGTGTGTATTTTTGGATGTAGCTCAGGAATCTGCTCCTCCCTCCAGCACCATGGCAACAGGCCTCTGAGAACTGCTGATCTGACGGTG	GACTTCTCCCAGGCCG	GCTAAGGGCCTAACTGGCCGCTTCACTGGGAGAAGGGAAGTCAGGAGGGAGGAAGGAGCTGGTGTGTATTTTTGGATGTAGCTCAGGAATCTGCTCCTCCCTCCAGCACCATGGCAACAGGCCTCTGAGAACTGCTGATCTGACGGTGCACTGCGGCTCCTCAGGTACCTCTAGAGACTTCTCCCAGGCCGAGATCGGAAGAGCGTCGGCCTCGGAGGCCTTAAAC	IMK	IMK	TRUE	TRUE
214	rheMac8_chr8:141227765-141227885_1	rheMac8_chr8:141227765-141227885	AGGCGACATTCAAAAGCCCAGGCTGCCGTGTGAAATCTCCTGGCTCCTCCTTTGTGATTTTCAGGCTAAAAATAAAATCCCCGGGACCCCGGTGGCTGCCATTGTTGTTGCTATTGAAAC	ACGGGCCTTAAAATCG	GCTAAGGGCCTAACTGGCCGCTTCACTGAGGCGACATTCAAAAGCCCAGGCTGCCGTGTGAAATCTCCTGGCTCCTCCTTTGTGATTTTCAGGCTAAAAATAAAATCCCCGGGACCCCGGTGGCTGCCATTGTTGTTGCTATTGAAACCACTGCGGCTCCTCAGGTACCTCTAGAACGGGCCTTAAAATCGAGATCGGAAGAGCGTCGGCCTCGGAGGCCTTAAAC	IMK	IMK	FALSE	FALSE
215	rheMac8_chr11:34527179-34527299_1	rheMac8_chr11:34527179-34527299	GAGAATGATGAGAAATGAATAGATTTTTTGCTGTGATCTTTTTGACAGTGTTGCAATTAAGCTGCCAAAAGCAAAGAGAGAGAGAGAACACATGCACATGCTGTATTTGACTAAAAAATG	TCGACTGGTTCACTGA	GCTAAGGGCCTAACTGGCCGCTTCACTGGAGAATGATGAGAAATGAATAGATTTTTTGCTGTGATCTTTTTGACAGTGTTGCAATTAAGCTGCCAAAAGCAAAGAGAGAGAGAGAACACATGCACATGCTGTATTTGACTAAAAAATGCACTGCGGCTCCTCAGGTACCTCTAGATCGACTGGTTCACTGAAGATCGGAAGAGCGTCGGCCTCGGAGGCCTTAAAC	IMK	IMK	FALSE	FALSE
216	rheMac8_chr2:197426041-197426161_1	rheMac8_chr2:197426041-197426161	TCACTAGGCAACATATTTTAGGAAAAGAATGTTGTGAATGCTTTTTTTGCATTTATTTTCCAGAATTAAAAGCTTCTTCAAATAATCTGCTTTGTTCTAGGATCCATGAAAGCTTAAAAC	CGTATCAATGTTTACC	GCTAAGGGCCTAACTGGCCGCTTCACTGTCACTAGGCAACATATTTTAGGAAAAGAATGTTGTGAATGCTTTTTTTGCATTTATTTTCCAGAATTAAAAGCTTCTTCAAATAATCTGCTTTGTTCTAGGATCCATGAAAGCTTAAAACCACTGCGGCTCCTCAGGTACCTCTAGACGTATCAATGTTTACCAGATCGGAAGAGCGTCGGCCTCGGAGGCCTTAAAC	IMK	IMK	FALSE	FALSE
217	rheMac8_chr2:23633408-23633528_1	rheMac8_chr2:23633408-23633528	TTCGCAGGTTTCAGCTTGTCACTTTTCTTCTCCCTCTTTGTTTTCTATTTTTACTTTTATTCAAATGCCAGAAAAACCAGCTGGTTGAAGAAGTCATGCGGTGCTCCACACGTTTATCAC	GGAACCCTAATCCCTG	GCTAAGGGCCTAACTGGCCGCTTCACTGTTCGCAGGTTTCAGCTTGTCACTTTTCTTCTCCCTCTTTGTTTTCTATTTTTACTTTTATTCAAATGCCAGAAAAACCAGCTGGTTGAAGAAGTCATGCGGTGCTCCACACGTTTATCACCACTGCGGCTCCTCAGGTACCTCTAGAGGAACCCTAATCCCTGAGATCGGAAGAGCGTCGGCCTCGGAGGCCTTAAAC	IMK	IMK	FALSE	FALSE
218	rheMac8_chr20:9296170-9296290_1	rheMac8_chr20:9296170-9296290	GAAAGTGGCACAGAAGGAGAGACCCAGCTAAAAACAGCCACCGCCCAGACTGGTGTTAACAGAATGCAGCCTCCCCTGTTGTTTTGGGGGTTTGGACGCTTCGACTTCCGCAGCAGATCT	TTCAAAAGATTTCACG	GCTAAGGGCCTAACTGGCCGCTTCACTGGAAAGTGGCACAGAAGGAGAGACCCAGCTAAAAACAGCCACCGCCCAGACTGGTGTTAACAGAATGCAGCCTCCCCTGTTGTTTTGGGGGTTTGGACGCTTCGACTTCCGCAGCAGATCTCACTGCGGCTCCTCAGGTACCTCTAGATTCAAAAGATTTCACGAGATCGGAAGAGCGTCGGCCTCGGAGGCCTTAAAC	IMK	IMK	FALSE	FALSE
219	rheMac8_chr13:102095137-102095257_1	rheMac8_chr13:102095137-102095257	TTATATTTTTTCATTAATTCGACTCAAGCTTCCTTAAAGCATATAAGTTTTGACTTGACATGGTAGTGAATAAAACTGATATTAGCACAAATGGTTATTTAGAGCTAAAAATAGTTCAGA	GAGTGGTGCCAGCCTA	GCTAAGGGCCTAACTGGCCGCTTCACTGTTATATTTTTTCATTAATTCGACTCAAGCTTCCTTAAAGCATATAAGTTTTGACTTGACATGGTAGTGAATAAAACTGATATTAGCACAAATGGTTATTTAGAGCTAAAAATAGTTCAGACACTGCGGCTCCTCAGGTACCTCTAGAGAGTGGTGCCAGCCTAAGATCGGAAGAGCGTCGGCCTCGGAGGCCTTAAAC	IMK	IMK	FALSE	FALSE
220	rheMac8_chr10:1236722-1236842_1	rheMac8_chr10:1236722-1236842	AGAGCCCCCTGGTTGAGCAGCTAGACTTGCATTTCAAACCATCTGAAATCCAAAATGAGAAATAATGATCTGTAGTCAGACTCAAAATAAATGACAGGATGAAACTCCGCGTCGTTCTGT	TGTGGGTAAACCATAT	GCTAAGGGCCTAACTGGCCGCTTCACTGAGAGCCCCCTGGTTGAGCAGCTAGACTTGCATTTCAAACCATCTGAAATCCAAAATGAGAAATAATGATCTGTAGTCAGACTCAAAATAAATGACAGGATGAAACTCCGCGTCGTTCTGTCACTGCGGCTCCTCAGGTACCTCTAGATGTGGGTAAACCATATAGATCGGAAGAGCGTCGGCCTCGGAGGCCTTAAAC	IMK	IMK	FALSE	FALSE
221	rheMac8_chr5:24482919-24483039_1	rheMac8_chr5:24482919-24483039	ATGGGTCCCAGTCATTAACTGGCTGTCAGGTTCCTCAGATGATGGAGCTAAAAATAGCGCGCTATAGATAGAAGCTTCTCCCACGCAAGCAGGCGCCGGCTGCAAATGGAAGTGGGGAGC	GAAGTAGCAACTTGAG	GCTAAGGGCCTAACTGGCCGCTTCACTGATGGGTCCCAGTCATTAACTGGCTGTCAGGTTCCTCAGATGATGGAGCTAAAAATAGCGCGCTATAGATAGAAGCTTCTCCCACGCAAGCAGGCGCCGGCTGCAAATGGAAGTGGGGAGCCACTGCGGCTCCTCAGGTACCTCTAGAGAAGTAGCAACTTGAGAGATCGGAAGAGCGTCGGCCTCGGAGGCCTTAAAC	IMK	IMK	FALSE	FALSE
222	rheMac8_chr2:69642532-69642652_1	rheMac8_chr2:69642532-69642652	TTTAGTATTTTCATCAAATCATTCTTCCTACAACACAGGGCTGGGGAGGCTAAAAATAGCTCCCCGAGTCACATGACAGCTCCAAATGCGGAGGCTCCCAGCAAAGGTACAAGTGCAACT	GTCCCGCTTGACGTCA	GCTAAGGGCCTAACTGGCCGCTTCACTGTTTAGTATTTTCATCAAATCATTCTTCCTACAACACAGGGCTGGGGAGGCTAAAAATAGCTCCCCGAGTCACATGACAGCTCCAAATGCGGAGGCTCCCAGCAAAGGTACAAGTGCAACTCACTGCGGCTCCTCAGGTACCTCTAGAGTCCCGCTTGACGTCAAGATCGGAAGAGCGTCGGCCTCGGAGGCCTTAAAC	IMK	IMK	FALSE	FALSE
223	rheMac8_chr11:14798534-14798654_1	rheMac8_chr11:14798534-14798654	GCGAAATGGCTCATTGGTTACTGTGGCAACCGACTCTTCCCTGCTCCGGCTGCTTATCCCACGATCCCTCTGTCACCCTATTTTTAGACTGGAGACAACGAATGAAAACGGCTTTAAAAT	AGGCAGCGCTCAACCC	GCTAAGGGCCTAACTGGCCGCTTCACTGGCGAAATGGCTCATTGGTTACTGTGGCAACCGACTCTTCCCTGCTCCGGCTGCTTATCCCACGATCCCTCTGTCACCCTATTTTTAGACTGGAGACAACGAATGAAAACGGCTTTAAAATCACTGCGGCTCCTCAGGTACCTCTAGAAGGCAGCGCTCAACCCAGATCGGAAGAGCGTCGGCCTCGGAGGCCTTAAAC	IMK	IMK	FALSE	FALSE
224	rheMac8_chr2:187037567-187037687_1	rheMac8_chr2:187037567-187037687	AGCAAGGGGGAAACAGGTGTGCGGAAAGCTGTGATATATTAAATGACAGTTACTCTCTGCCTCTCCTATGCAGATTGCTTTTCTCTGCGTTTATTTATAGCAGGCAGTAATTAATCTGTG	CTCGTACCGGCCCTAT	GCTAAGGGCCTAACTGGCCGCTTCACTGAGCAAGGGGGAAACAGGTGTGCGGAAAGCTGTGATATATTAAATGACAGTTACTCTCTGCCTCTCCTATGCAGATTGCTTTTCTCTGCGTTTATTTATAGCAGGCAGTAATTAATCTGTGCACTGCGGCTCCTCAGGTACCTCTAGACTCGTACCGGCCCTATAGATCGGAAGAGCGTCGGCCTCGGAGGCCTTAAAC	IMK	IMK	FALSE	FALSE
225	rheMac8_chr14:115163445-115163565_1	rheMac8_chr14:115163445-115163565	TCCAGAATTTAGATGGGTATAGCAAGAAACACAGGCGAGAGCTCCTTCACACCAAGACGCGAGCATATGCCTGCCTCTCTGTGGATGTATTTTTAGACATAATATCATGGGGAAGGCAGC	TGCGTTCTTGAAATAC	GCTAAGGGCCTAACTGGCCGCTTCACTGTCCAGAATTTAGATGGGTATAGCAAGAAACACAGGCGAGAGCTCCTTCACACCAAGACGCGAGCATATGCCTGCCTCTCTGTGGATGTATTTTTAGACATAATATCATGGGGAAGGCAGCCACTGCGGCTCCTCAGGTACCTCTAGATGCGTTCTTGAAATACAGATCGGAAGAGCGTCGGCCTCGGAGGCCTTAAAC	IMK	IMK	TRUE	TRUE
226	rheMac8_chr14:102523444-102523564_1	rheMac8_chr14:102523444-102523564	ATTGCCTTTCATCTATTTCTTCCTTGCTTTCCAGATAATCCATGGCTAAAATTAGTAATGCTTAGTTCAGTAAAAAATACTGTTACAGCAGGGAGCCATGGAAACGGTGTTGGAGCCACT	GGTGTCGTCCCGGGGT	GCTAAGGGCCTAACTGGCCGCTTCACTGATTGCCTTTCATCTATTTCTTCCTTGCTTTCCAGATAATCCATGGCTAAAATTAGTAATGCTTAGTTCAGTAAAAAATACTGTTACAGCAGGGAGCCATGGAAACGGTGTTGGAGCCACTCACTGCGGCTCCTCAGGTACCTCTAGAGGTGTCGTCCCGGGGTAGATCGGAAGAGCGTCGGCCTCGGAGGCCTTAAAC	IMK	IMK	FALSE	FALSE
227	rheMac8_chr7:31485589-31485709_1	rheMac8_chr7:31485589-31485709	TGACTTGGAGCTGATCCACTGTCTGGTCTATTTTTAGCAATGATGCACCATGACTTTGCACTCTTCCTTAATAAAATTGACGGCAGCAGGATCCCATTGGGAACAGCAACTACAGCTAAG	TGTCTCTGAGCCTATC	GCTAAGGGCCTAACTGGCCGCTTCACTGTGACTTGGAGCTGATCCACTGTCTGGTCTATTTTTAGCAATGATGCACCATGACTTTGCACTCTTCCTTAATAAAATTGACGGCAGCAGGATCCCATTGGGAACAGCAACTACAGCTAAGCACTGCGGCTCCTCAGGTACCTCTAGATGTCTCTGAGCCTATCAGATCGGAAGAGCGTCGGCCTCGGAGGCCTTAAAC	IMK	IMK	TRUE	TRUE
228	rheMac8_chr4:77638263-77638383_1	rheMac8_chr4:77638263-77638383	CAAACATTTTCTTAGCAACCAAACTCCTGTCTTCTGCACTGTGCATGATTAACTAAAACAGCCTGTTGACGGCTTAAAATAAACCTGCCTTTTCCATTTAGCATTTTATCAAATGAATAT	ACTGTCAGTGAGAGGA	GCTAAGGGCCTAACTGGCCGCTTCACTGCAAACATTTTCTTAGCAACCAAACTCCTGTCTTCTGCACTGTGCATGATTAACTAAAACAGCCTGTTGACGGCTTAAAATAAACCTGCCTTTTCCATTTAGCATTTTATCAAATGAATATCACTGCGGCTCCTCAGGTACCTCTAGAACTGTCAGTGAGAGGAAGATCGGAAGAGCGTCGGCCTCGGAGGCCTTAAAC	IMK	IMK	FALSE	FALSE
229	taeGut2_chr1:96500256-96500376_1	taeGut2_chr1:96500256-96500376	TACACTTATTTTGTAGATTGTGTCTTTTGTATTTTTAGAAGTGAATGTTGCTAAGGCAACCAAACTAGCTGAACATTTTGTTTCCCGAAGAACAATACATGTTTAAATATTCAGGCAATT	TGACACATCATGCTGA	GCTAAGGGCCTAACTGGCCGCTTCACTGTACACTTATTTTGTAGATTGTGTCTTTTGTATTTTTAGAAGTGAATGTTGCTAAGGCAACCAAACTAGCTGAACATTTTGTTTCCCGAAGAACAATACATGTTTAAATATTCAGGCAATTCACTGCGGCTCCTCAGGTACCTCTAGATGACACATCATGCTGAAGATCGGAAGAGCGTCGGCCTCGGAGGCCTTAAAC	IMK	IMK	FALSE	FALSE
230	taeGut2_chr1:30710289-30710409_1	taeGut2_chr1:30710289-30710409	CTGTTAGTGCTGTTCATTATTTATTACATCTACTGGAGTATGTTAAGCTATGATTTTCTTCTTGTCTGGTATTAAGAATTTGACTTGGTTAGTGTAAAAAAAAAACCCCAAGGATTTGCA	GAGGGAAGGGGACGGT	GCTAAGGGCCTAACTGGCCGCTTCACTGCTGTTAGTGCTGTTCATTATTTATTACATCTACTGGAGTATGTTAAGCTATGATTTTCTTCTTGTCTGGTATTAAGAATTTGACTTGGTTAGTGTAAAAAAAAAACCCCAAGGATTTGCACACTGCGGCTCCTCAGGTACCTCTAGAGAGGGAAGGGGACGGTAGATCGGAAGAGCGTCGGCCTCGGAGGCCTTAAAC	IMK	IMK	TRUE	TRUE
231	taeGut2_chr9:8635969-8636089_1	taeGut2_chr9:8635969-8636089	TGGTAATTACGTTCACATCTTTGATCTCAGATGAGATCTCTTGTGCATATTTTGTTCTATTTATGTCTTTGATCTTGTTACTTGTTTTTTCCCCTTTTTTCCAGTTGCCTGCCTTTCCAT	AGCGATGCACAGACAG	GCTAAGGGCCTAACTGGCCGCTTCACTGTGGTAATTACGTTCACATCTTTGATCTCAGATGAGATCTCTTGTGCATATTTTGTTCTATTTATGTCTTTGATCTTGTTACTTGTTTTTTCCCCTTTTTTCCAGTTGCCTGCCTTTCCATCACTGCGGCTCCTCAGGTACCTCTAGAAGCGATGCACAGACAGAGATCGGAAGAGCGTCGGCCTCGGAGGCCTTAAAC	IMK	IMK	TRUE	TRUE
232	taeGut2_chr1A:34317299-34317419_1	taeGut2_chr1A:34317299-34317419	TAGGAGTGTATGGAGCAAGGCCCAGGAGCCTGGATCAGCACCTCTCCTGTCAATCTGAAGAGCTGCTGCTATATTTAGTAACAGACACATGGGAATAGCAGCTTAAATGTGGGAGGGGGC	ACTTCTAGTGGATCGA	GCTAAGGGCCTAACTGGCCGCTTCACTGTAGGAGTGTATGGAGCAAGGCCCAGGAGCCTGGATCAGCACCTCTCCTGTCAATCTGAAGAGCTGCTGCTATATTTAGTAACAGACACATGGGAATAGCAGCTTAAATGTGGGAGGGGGCCACTGCGGCTCCTCAGGTACCTCTAGAACTTCTAGTGGATCGAAGATCGGAAGAGCGTCGGCCTCGGAGGCCTTAAAC	IMK	IMK	FALSE	FALSE
233	taeGut2_chr3:102438434-102438554_1	taeGut2_chr3:102438434-102438554	TCCAAACTACTCTAAGCTGGCCGTCATAAACCCATTTTCATTTACATCGAGCAAGATGTATCCTGGCAACCGTATATTTTTGGATTCGTAACAATTTATTCTATTCATTTTATGCAAATG	GACATCAGCATGCAGG	GCTAAGGGCCTAACTGGCCGCTTCACTGTCCAAACTACTCTAAGCTGGCCGTCATAAACCCATTTTCATTTACATCGAGCAAGATGTATCCTGGCAACCGTATATTTTTGGATTCGTAACAATTTATTCTATTCATTTTATGCAAATGCACTGCGGCTCCTCAGGTACCTCTAGAGACATCAGCATGCAGGAGATCGGAAGAGCGTCGGCCTCGGAGGCCTTAAAC	IMK	IMK	FALSE	FALSE
234	taeGut2_chr5:38387004-38387124_1	taeGut2_chr5:38387004-38387124	GGAGTCCCTGCGCAGACGTAGGTGCACGTCACGGCCTGCTCTAATTTTATCCGTGTTTGATGGAAGAGACGAACTAAGCAGCAGGGAGGCAGCTATTTTGGTTTTCTCTGTGGCGGTGTG	CACGGGAAGTTGCATG	GCTAAGGGCCTAACTGGCCGCTTCACTGGGAGTCCCTGCGCAGACGTAGGTGCACGTCACGGCCTGCTCTAATTTTATCCGTGTTTGATGGAAGAGACGAACTAAGCAGCAGGGAGGCAGCTATTTTGGTTTTCTCTGTGGCGGTGTGCACTGCGGCTCCTCAGGTACCTCTAGACACGGGAAGTTGCATGAGATCGGAAGAGCGTCGGCCTCGGAGGCCTTAAAC	IMK	IMK	FALSE	FALSE
235	taeGut2_chr2:73162590-73162710_1	taeGut2_chr2:73162590-73162710	CTTGCTGTAGTTGCTCATTGAGTGTGGGGCTAAGTGGGAAAAGGAGTAGTCTTGGCAAACAGCTTATTAGTCTCAAATAAATTATTCAGGATGCAGGTTAGGATACAGATTGCAGGGAAC	CACGCGGGCCGTAGAG	GCTAAGGGCCTAACTGGCCGCTTCACTGCTTGCTGTAGTTGCTCATTGAGTGTGGGGCTAAGTGGGAAAAGGAGTAGTCTTGGCAAACAGCTTATTAGTCTCAAATAAATTATTCAGGATGCAGGTTAGGATACAGATTGCAGGGAACCACTGCGGCTCCTCAGGTACCTCTAGACACGCGGGCCGTAGAGAGATCGGAAGAGCGTCGGCCTCGGAGGCCTTAAAC	IMK	IMK	FALSE	FALSE
236	taeGut2_chr13:8529831-8529951_1	taeGut2_chr13:8529831-8529951	cttccaacatttttgtttacttctcttgtacagttttttaaagtgcagaaataatcctccttgacccactgaagcctcttcccatttatcaaacattgatttttgtgcgtttctactaga	ACGCTTGGATCCATCG	GCTAAGGGCCTAACTGGCCGCTTCACTGcttccaacatttttgtttacttctcttgtacagttttttaaagtgcagaaataatcctccttgacccactgaagcctcttcccatttatcaaacattgatttttgtgcgtttctactagaCACTGCGGCTCCTCAGGTACCTCTAGAACGCTTGGATCCATCGAGATCGGAAGAGCGTCGGCCTCGGAGGCCTTAAAC	IMK	IMK	FALSE	FALSE
237	taeGut2_chrZ:52191712-52191832_1	taeGut2_chrZ:52191712-52191832	TGCAGCCTCCTTTCAACAGATGGGAATTAATAATAGGCTTTGTTCTCCAAGCTCCTCCATTTTTACCTACAAAATGGGGTGAAAGTTGCTTTTCCTAGACCGTTGGTGGCCACTCCTAGA	CGCCCAAGGAACGGTC	GCTAAGGGCCTAACTGGCCGCTTCACTGTGCAGCCTCCTTTCAACAGATGGGAATTAATAATAGGCTTTGTTCTCCAAGCTCCTCCATTTTTACCTACAAAATGGGGTGAAAGTTGCTTTTCCTAGACCGTTGGTGGCCACTCCTAGACACTGCGGCTCCTCAGGTACCTCTAGACGCCCAAGGAACGGTCAGATCGGAAGAGCGTCGGCCTCGGAGGCCTTAAAC	IMK	IMK	TRUE	TRUE
238	taeGut2_chrZ:12308834-12308954_1	taeGut2_chrZ:12308834-12308954	ACAATTTCTATATAGACTTAAAATTGCTAAATTATTTTATGTCAAAACCTAGAAAATTAATGCTTTTGAATATAATGTATTGGAATTTTCTTATCTGTTAATTTTTTAGACGCTCTACAC	CCACCGGGATAGGCTA	GCTAAGGGCCTAACTGGCCGCTTCACTGACAATTTCTATATAGACTTAAAATTGCTAAATTATTTTATGTCAAAACCTAGAAAATTAATGCTTTTGAATATAATGTATTGGAATTTTCTTATCTGTTAATTTTTTAGACGCTCTACACCACTGCGGCTCCTCAGGTACCTCTAGACCACCGGGATAGGCTAAGATCGGAAGAGCGTCGGCCTCGGAGGCCTTAAAC	IMK	IMK	FALSE	FALSE
239	taeGut2_chr1A:57551541-57551661_1	taeGut2_chr1A:57551541-57551661	CATGAAGGATGAGGGAAGAAAAGATGTTTGCTCTGATGCAGCTGACAGTTGTGCAATTAAACTGCCAGGAAAGAAAACCAATGTGCTTTTTTTTTTTCTAAAGAATGGTTTCAAGCCAAG	CCCGGCATCCAGTCAC	GCTAAGGGCCTAACTGGCCGCTTCACTGCATGAAGGATGAGGGAAGAAAAGATGTTTGCTCTGATGCAGCTGACAGTTGTGCAATTAAACTGCCAGGAAAGAAAACCAATGTGCTTTTTTTTTTTCTAAAGAATGGTTTCAAGCCAAGCACTGCGGCTCCTCAGGTACCTCTAGACCCGGCATCCAGTCACAGATCGGAAGAGCGTCGGCCTCGGAGGCCTTAAAC	IMK	IMK	TRUE	TRUE
240	taeGut2_chr9:15700028-15700148_1	taeGut2_chr9:15700028-15700148	TCTAGTCTGCACATGCCTTGGAACTGAAAAGAGACTATTTGGGGGGAAAAGAAATGGAAGAATAATGGAAGCAAAAATAGTTGCTCCAAATTCCTTTCCGAAGCCATATTGCCTATGAAC	TCGAGCGAGACATGCG	GCTAAGGGCCTAACTGGCCGCTTCACTGTCTAGTCTGCACATGCCTTGGAACTGAAAAGAGACTATTTGGGGGGAAAAGAAATGGAAGAATAATGGAAGCAAAAATAGTTGCTCCAAATTCCTTTCCGAAGCCATATTGCCTATGAACCACTGCGGCTCCTCAGGTACCTCTAGATCGAGCGAGACATGCGAGATCGGAAGAGCGTCGGCCTCGGAGGCCTTAAAC	IMK	IMK	FALSE	FALSE
241	taeGut2_chr1:27857654-27857774_1	taeGut2_chr1:27857654-27857774	CATGACATTTATATTCCTAGACAATATCTTTTTGACAATCTCTTTTTAGTACACTGGCATTCCAAATGACAGACCACACTCTAAGTTTAACACCACCTACAGAGAGATTTAATACACAGT	GGGAGTGCGCGTCTAT	GCTAAGGGCCTAACTGGCCGCTTCACTGCATGACATTTATATTCCTAGACAATATCTTTTTGACAATCTCTTTTTAGTACACTGGCATTCCAAATGACAGACCACACTCTAAGTTTAACACCACCTACAGAGAGATTTAATACACAGTCACTGCGGCTCCTCAGGTACCTCTAGAGGGAGTGCGCGTCTATAGATCGGAAGAGCGTCGGCCTCGGAGGCCTTAAAC	IMK	IMK	FALSE	FALSE
242	taeGut2_chr20:9996508-9996628_1	taeGut2_chr20:9996508-9996628	TGTAACCCAACTCAGCTGGGTAAATTATCATTTTGAGCAGTCTGAAAACAGAAAACTAAGCATAATAGATAATAGGGAGGCATATTTTAAAAAAAGAATTAAAGAATAAAATGCACAGAG	GTACAAGATTCTAACT	GCTAAGGGCCTAACTGGCCGCTTCACTGTGTAACCCAACTCAGCTGGGTAAATTATCATTTTGAGCAGTCTGAAAACAGAAAACTAAGCATAATAGATAATAGGGAGGCATATTTTAAAAAAAGAATTAAAGAATAAAATGCACAGAGCACTGCGGCTCCTCAGGTACCTCTAGAGTACAAGATTCTAACTAGATCGGAAGAGCGTCGGCCTCGGAGGCCTTAAAC	IMK	IMK	FALSE	FALSE
243	taeGut2_chr12:17802366-17802486_1	taeGut2_chr12:17802366-17802486	AGGGTGGGTTTTCTTTAAAGCTTTCATCCTGGCAGAGATGTTTGAGGAGCTAAAAATAGGCAGCAAAGTCACGTGAGAACCTCCGGATGTGAGAAATCACATAAAAGATATGAGTGTGAG	GCGTGCTAAATCCCCC	GCTAAGGGCCTAACTGGCCGCTTCACTGAGGGTGGGTTTTCTTTAAAGCTTTCATCCTGGCAGAGATGTTTGAGGAGCTAAAAATAGGCAGCAAAGTCACGTGAGAACCTCCGGATGTGAGAAATCACATAAAAGATATGAGTGTGAGCACTGCGGCTCCTCAGGTACCTCTAGAGCGTGCTAAATCCCCCAGATCGGAAGAGCGTCGGCCTCGGAGGCCTTAAAC	IMK	IMK	FALSE	FALSE
244	taeGut2_chr1A:48106976-48107096_1	taeGut2_chr1A:48106976-48107096	GCTAAGTGGCTCATTGGTTTCTATGGCAACTGGCTCCGCTCTACTCCAGCTGCTTACCCCACAGTCCCTCTGTCACCCTATTTTTATCTGAGAAATCAAAGAAAAAGGGAAAGTGGTGGA	GGAGACTCAAAACCCC	GCTAAGGGCCTAACTGGCCGCTTCACTGGCTAAGTGGCTCATTGGTTTCTATGGCAACTGGCTCCGCTCTACTCCAGCTGCTTACCCCACAGTCCCTCTGTCACCCTATTTTTATCTGAGAAATCAAAGAAAAAGGGAAAGTGGTGGACACTGCGGCTCCTCAGGTACCTCTAGAGGAGACTCAAAACCCCAGATCGGAAGAGCGTCGGCCTCGGAGGCCTTAAAC	IMK	IMK	TRUE	TRUE
245	taeGut2_chr2:29490490-29490610_1	taeGut2_chr2:29490490-29490610	AGCATCGGGCAAACAGGTGCGTGGAAAGCTGTGATATATTAAAAGACAGCTACCCTCTGCCTCTACGATGCAGATTGCCATTCACAGGGTTTATTTATAGCAGGTAGTAATTAATCCATG	TGGGTAAAAGCTATTC	GCTAAGGGCCTAACTGGCCGCTTCACTGAGCATCGGGCAAACAGGTGCGTGGAAAGCTGTGATATATTAAAAGACAGCTACCCTCTGCCTCTACGATGCAGATTGCCATTCACAGGGTTTATTTATAGCAGGTAGTAATTAATCCATGCACTGCGGCTCCTCAGGTACCTCTAGATGGGTAAAAGCTATTCAGATCGGAAGAGCGTCGGCCTCGGAGGCCTTAAAC	IMK	IMK	TRUE	TRUE
246	taeGut2_chr1:74213443-74213563_1	taeGut2_chr1:74213443-74213563	TGTCATTGTGCAAGTTTTCCACAGCTTCAAACTCCATCAGGTTTTTTTACTACGGTAACTATTGCTATTTTTAGCTGCATATTAACTACTAAGAAATGTTGAAAGTTTTTCGTTTTCCTT	TACTCGTGTTTAACTC	GCTAAGGGCCTAACTGGCCGCTTCACTGTGTCATTGTGCAAGTTTTCCACAGCTTCAAACTCCATCAGGTTTTTTTACTACGGTAACTATTGCTATTTTTAGCTGCATATTAACTACTAAGAAATGTTGAAAGTTTTTCGTTTTCCTTCACTGCGGCTCCTCAGGTACCTCTAGATACTCGTGTTTAACTCAGATCGGAAGAGCGTCGGCCTCGGAGGCCTTAAAC	IMK	IMK	FALSE	FALSE
247	taeGut2_chr3:81765499-81765619_1	taeGut2_chr3:81765499-81765619	TTTCACTATATGAAATTCTAAATAAATAAGGATAGGTTTATTTTAAGCTTTTAACAGACTGTTATAGTTAATCGTGTATATCAGGCAAGAGGCTTGGTTGCTAAGAAAATCTTTGGCATG	ATACGCGCTCAACGGA	GCTAAGGGCCTAACTGGCCGCTTCACTGTTTCACTATATGAAATTCTAAATAAATAAGGATAGGTTTATTTTAAGCTTTTAACAGACTGTTATAGTTAATCGTGTATATCAGGCAAGAGGCTTGGTTGCTAAGAAAATCTTTGGCATGCACTGCGGCTCCTCAGGTACCTCTAGAATACGCGCTCAACGGAAGATCGGAAGAGCGTCGGCCTCGGAGGCCTTAAAC	IMK	IMK	FALSE	FALSE
248	mm10shuf_chr1:164683941-164684061_shuf_105_1	mm10shuf_chr1:164683941-164684061_shuf_105	CATACTTTTTCTGCTTATGGAATATCTCTCGCGGTTTATTAAAGCAGTTGCTGTGGCAACCACTAGAGCTGAACATTTTGTTTCCCAAGAACAAATGCTTGCTTAAATATAAAAGCGTTT	GCGTGACTAGGATCAC	GCTAAGGGCCTAACTGGCCGCTTCACTGCATACTTTTTCTGCTTATGGAATATCTCTCGCGGTTTATTAAAGCAGTTGCTGTGGCAACCACTAGAGCTGAACATTTTGTTTCCCAAGAACAAATGCTTGCTTAAATATAAAAGCGTTTCACTGCGGCTCCTCAGGTACCTCTAGAGCGTGACTAGGATCACAGATCGGAAGAGCGTCGGCCTCGGAGGCCTTAAAC	IMK	IMK_MefShuf	TRUE	TRUE
249	mm10shuf_chr1:38730169-38730289_shuf_149_1	mm10shuf_chr1:38730169-38730289_shuf_149	GCAGTAGGTGCCAATTTTATCTTTCATACAGCCCTACTGAATTCTTGATATCCAGCAAAGAAGGGGGGAAATCACAGCTTAACATAAAACGGCAGATGTAACGAAACCTCACTAACAGCT	ATCTTCAGTCTCCAAT	GCTAAGGGCCTAACTGGCCGCTTCACTGGCAGTAGGTGCCAATTTTATCTTTCATACAGCCCTACTGAATTCTTGATATCCAGCAAAGAAGGGGGGAAATCACAGCTTAACATAAAACGGCAGATGTAACGAAACCTCACTAACAGCTCACTGCGGCTCCTCAGGTACCTCTAGAATCTTCAGTCTCCAATAGATCGGAAGAGCGTCGGCCTCGGAGGCCTTAAAC	IMK	IMK_MefShuf	FALSE	FALSE
250	mm10shuf_chr1:77545248-77545368_shuf_230_1	mm10shuf_chr1:77545248-77545368_shuf_230	TGGCAATTACATTCACATCTTTGATCTTGGATGAGATCTCTTGTGCATATTTTGAGTTTTTATTCTTCTTGATCTGGTTTCTTCTGATTTTTTTTTTTTTGAGGTTGTGTTTTTATTCGA	CACGCGTGACCCTTCG	GCTAAGGGCCTAACTGGCCGCTTCACTGTGGCAATTACATTCACATCTTTGATCTTGGATGAGATCTCTTGTGCATATTTTGAGTTTTTATTCTTCTTGATCTGGTTTCTTCTGATTTTTTTTTTTTTGAGGTTGTGTTTTTATTCGACACTGCGGCTCCTCAGGTACCTCTAGACACGCGTGACCCTTCGAGATCGGAAGAGCGTCGGCCTCGGAGGCCTTAAAC	IMK	IMK_MefShuf	TRUE	TRUE
251	mm10shuf_chr10:118747160-118747280_shuf_413_1	mm10shuf_chr10:118747160-118747280_shuf_413	CCCACTCCCACATTGAAGTTGCTGCTCCCCAGAGTCTGAGATCTCTATGTAGACCTGCAATTCAGCCTGACAGAAGGCTCCTGCTGCACTGGGAACTGAATCTCCCCTTCATGCACTCCT	GCTGCGGGGACCATCG	GCTAAGGGCCTAACTGGCCGCTTCACTGCCCACTCCCACATTGAAGTTGCTGCTCCCCAGAGTCTGAGATCTCTATGTAGACCTGCAATTCAGCCTGACAGAAGGCTCCTGCTGCACTGGGAACTGAATCTCCCCTTCATGCACTCCTCACTGCGGCTCCTCAGGTACCTCTAGAGCTGCGGGGACCATCGAGATCGGAAGAGCGTCGGCCTCGGAGGCCTTAAAC	IMK	IMK_MefShuf	TRUE	TRUE
252	mm10shuf_chr12:12225877-12225997_shuf_103_1	mm10shuf_chr12:12225877-12225997_shuf_103	CATGGGCTTCATTTGCATTAAATGAAAGGGACCCATATAATCGAAGCTGTTGCTAAGGTTACATCTTGCTGTATGCAAATGAAGATGTGTTTGTTCAGACCAGTTAAAAATATCTTGGCA	GGACCGCCATGGCGCG	GCTAAGGGCCTAACTGGCCGCTTCACTGCATGGGCTTCATTTGCATTAAATGAAAGGGACCCATATAATCGAAGCTGTTGCTAAGGTTACATCTTGCTGTATGCAAATGAAGATGTGTTTGTTCAGACCAGTTAAAAATATCTTGGCACACTGCGGCTCCTCAGGTACCTCTAGAGGACCGCCATGGCGCGAGATCGGAAGAGCGTCGGCCTCGGAGGCCTTAAAC	IMK	IMK_MefShuf	FALSE	FALSE
253	mm10shuf_chr12:77005026-77005146_shuf_79_1	mm10shuf_chr12:77005026-77005146_shuf_79	AGAACAGCATTAATAGGCAATTGCCACGGGGAGATAATACAGGAAGAAAAATAATAGAAGCCTATAAGTGAATCACAGAAAATTACATCTCTTAAAACCTACAGTGTATTCCTATTGCCA	AGTTTGGGGCGCACCT	GCTAAGGGCCTAACTGGCCGCTTCACTGAGAACAGCATTAATAGGCAATTGCCACGGGGAGATAATACAGGAAGAAAAATAATAGAAGCCTATAAGTGAATCACAGAAAATTACATCTCTTAAAACCTACAGTGTATTCCTATTGCCACACTGCGGCTCCTCAGGTACCTCTAGAAGTTTGGGGCGCACCTAGATCGGAAGAGCGTCGGCCTCGGAGGCCTTAAAC	IMK	IMK_MefShuf	FALSE	FALSE
254	mm10shuf_chr12:85436241-85436361_shuf_416_1	mm10shuf_chr12:85436241-85436361_shuf_416	GGAGTCCCTCTGCACACGCAGGTGCACGTCAGCGCCTGCTCTAATTTTATCCCTGGCTGATGGAGGAGACTAACTGAGCAGCAGGGAAGATTTTGCGTTAGTTCGCTCTGCAGCTCTGGG	GTCACACACATATGCA	GCTAAGGGCCTAACTGGCCGCTTCACTGGGAGTCCCTCTGCACACGCAGGTGCACGTCAGCGCCTGCTCTAATTTTATCCCTGGCTGATGGAGGAGACTAACTGAGCAGCAGGGAAGATTTTGCGTTAGTTCGCTCTGCAGCTCTGGGCACTGCGGCTCCTCAGGTACCTCTAGAGTCACACACATATGCAAGATCGGAAGAGCGTCGGCCTCGGAGGCCTTAAAC	IMK	IMK_MefShuf	TRUE	TRUE
255	mm10shuf_chr13:28420399-28420519_shuf_121_1	mm10shuf_chr13:28420399-28420519_shuf_121	TCCTTGCAATCTGTATCTGAACCTGCATTGTGAATAGAAATTTTTCTTTATAATAAGAGGCTTGCCAAGACGGCACCCTTTCTATGGCAAGCGATGCATGCAGTATTCACCCAAGAGGGA	TTGTCCGTGAGGACAG	GCTAAGGGCCTAACTGGCCGCTTCACTGTCCTTGCAATCTGTATCTGAACCTGCATTGTGAATAGAAATTTTTCTTTATAATAAGAGGCTTGCCAAGACGGCACCCTTTCTATGGCAAGCGATGCATGCAGTATTCACCCAAGAGGGACACTGCGGCTCCTCAGGTACCTCTAGATTGTCCGTGAGGACAGAGATCGGAAGAGCGTCGGCCTCGGAGGCCTTAAAC	IMK	IMK_MefShuf	FALSE	FALSE
256	mm10shuf_chr13:57949804-57949924_shuf_215_1	mm10shuf_chr13:57949804-57949924_shuf_215	CACAGAAGTAGAGGAGGCAGACAGCAGAAGGATTGCTAAAGAAAGACCGAGAACACCAAAAGGGATATCTTATGGAGTCTGGGGCAATGTTTCATAAACGCAACCAAAAAGCAAGATCCT	TACTCATGGAAGCTAA	GCTAAGGGCCTAACTGGCCGCTTCACTGCACAGAAGTAGAGGAGGCAGACAGCAGAAGGATTGCTAAAGAAAGACCGAGAACACCAAAAGGGATATCTTATGGAGTCTGGGGCAATGTTTCATAAACGCAACCAAAAAGCAAGATCCTCACTGCGGCTCCTCAGGTACCTCTAGATACTCATGGAAGCTAAAGATCGGAAGAGCGTCGGCCTCGGAGGCCTTAAAC	IMK	IMK_MefShuf	TRUE	TRUE
257	mm10shuf_chr13:59402381-59402501_shuf_133_1	mm10shuf_chr13:59402381-59402501_shuf_133	CAGGGGGCTGGGGGTGGGATAATTTTTTTTTCTTTATAAATTGTATTCAGAGTAAGAAAAGGTTCGGGCCTAGAGAATGAAGCTTATTATTAACTATCCGAAGGGCGTCCTTCAAGCTCT	CCAGGACTGACACCAG	GCTAAGGGCCTAACTGGCCGCTTCACTGCAGGGGGCTGGGGGTGGGATAATTTTTTTTTCTTTATAAATTGTATTCAGAGTAAGAAAAGGTTCGGGCCTAGAGAATGAAGCTTATTATTAACTATCCGAAGGGCGTCCTTCAAGCTCTCACTGCGGCTCCTCAGGTACCTCTAGACCAGGACTGACACCAGAGATCGGAAGAGCGTCGGCCTCGGAGGCCTTAAAC	IMK	IMK_MefShuf	FALSE	FALSE
258	mm10shuf_chr13:83452003-83452123_shuf_7_1	mm10shuf_chr13:83452003-83452123_shuf_7	CACAGATCTGAAGAAAATTTTAGTGGAAATAAAATTCCAAAGCACTAAATTTAGAGGTATTTCATTTCCTAGTAAGAGGACAAAATATAGATTCACTGGATACAATTTGAATTGCAAGGG	GTCCGCCCGATGTAGA	GCTAAGGGCCTAACTGGCCGCTTCACTGCACAGATCTGAAGAAAATTTTAGTGGAAATAAAATTCCAAAGCACTAAATTTAGAGGTATTTCATTTCCTAGTAAGAGGACAAAATATAGATTCACTGGATACAATTTGAATTGCAAGGGCACTGCGGCTCCTCAGGTACCTCTAGAGTCCGCCCGATGTAGAAGATCGGAAGAGCGTCGGCCTCGGAGGCCTTAAAC	IMK	IMK_MefShuf	FALSE	FALSE
259	mm10shuf_chr14:120141536-120141656_shuf_232_1	mm10shuf_chr14:120141536-120141656_shuf_232	GCTGCTACTCCGATATTTGTGTATATGCAGCATTGAAGGCAGACTGGAATCCTTCTCAGAGCGCTGCTAAACATAGAGCATGCTGTGAATCAGGCTTGTGACTGAAGGCAGCCATGTCAT	ACCTAAAATAGTGGAC	GCTAAGGGCCTAACTGGCCGCTTCACTGGCTGCTACTCCGATATTTGTGTATATGCAGCATTGAAGGCAGACTGGAATCCTTCTCAGAGCGCTGCTAAACATAGAGCATGCTGTGAATCAGGCTTGTGACTGAAGGCAGCCATGTCATCACTGCGGCTCCTCAGGTACCTCTAGAACCTAAAATAGTGGACAGATCGGAAGAGCGTCGGCCTCGGAGGCCTTAAAC	IMK	IMK_MefShuf	TRUE	TRUE
260	mm10shuf_chr15:73466687-73466807_shuf_20_1	mm10shuf_chr15:73466687-73466807_shuf_20	TCGCTCAGGGAAGGGTGTGAGGAAGGAGGGTGGCTAGGTTTTGTGTAGTGCGGCTTTGGAATCTGTTCCTCCTCCCCCAGCACCATGGCAACCAGCAGAGCCTGCAGCTGCCTGCTGGGG	TTTGACTGACATTGAT	GCTAAGGGCCTAACTGGCCGCTTCACTGTCGCTCAGGGAAGGGTGTGAGGAAGGAGGGTGGCTAGGTTTTGTGTAGTGCGGCTTTGGAATCTGTTCCTCCTCCCCCAGCACCATGGCAACCAGCAGAGCCTGCAGCTGCCTGCTGGGGCACTGCGGCTCCTCAGGTACCTCTAGATTTGACTGACATTGATAGATCGGAAGAGCGTCGGCCTCGGAGGCCTTAAAC	IMK	IMK_MefShuf	TRUE	TRUE
261	mm10shuf_chr15:74204400-74204520_shuf_268_1	mm10shuf_chr15:74204400-74204520_shuf_268	GCATTCAAAAGCTCAGGCTGCCTTATGTGAAGTCTCCTCCTGGCTCCTCCTTTGTGATTTTGTAGAAGAAAATAACTTCCCCCGGAGACCCGGTCACAGCCATTGTGGCTGCTATCAAAA	AGAGGCCTACAGCTTC	GCTAAGGGCCTAACTGGCCGCTTCACTGGCATTCAAAAGCTCAGGCTGCCTTATGTGAAGTCTCCTCCTGGCTCCTCCTTTGTGATTTTGTAGAAGAAAATAACTTCCCCCGGAGACCCGGTCACAGCCATTGTGGCTGCTATCAAAACACTGCGGCTCCTCAGGTACCTCTAGAAGAGGCCTACAGCTTCAGATCGGAAGAGCGTCGGCCTCGGAGGCCTTAAAC	IMK	IMK_MefShuf	FALSE	FALSE
262	mm10shuf_chr15:89733723-89733843_shuf_361_1	mm10shuf_chr15:89733723-89733843_shuf_361	GGATGGGAACGGTAAGAAATGCCTATTCTCATTGCAATGTTTTGAACAGTTCTGAACTAAGCTGCCATCAAAAGAAAAACGAAGCACACATGTGCATACTGTACTTGATTAAgaacagct	GGTGCCACTCATCGAC	GCTAAGGGCCTAACTGGCCGCTTCACTGGGATGGGAACGGTAAGAAATGCCTATTCTCATTGCAATGTTTTGAACAGTTCTGAACTAAGCTGCCATCAAAAGAAAAACGAAGCACACATGTGCATACTGTACTTGATTAAgaacagctCACTGCGGCTCCTCAGGTACCTCTAGAGGTGCCACTCATCGACAGATCGGAAGAGCGTCGGCCTCGGAGGCCTTAAAC	IMK	IMK_MefShuf	TRUE	TRUE
263	mm10shuf_chr16:26782120-26782240_shuf_331_1	mm10shuf_chr16:26782120-26782240_shuf_331	TCACTAGGCAACATATTTTGGGAAAAGCATGCTGTGAATGTTGAGTTCTGTCTTATTTTCCAGGAATAAAACGTTCTGCAAATAATCTTCTGCTTTGTTCTAGGACTCATGCAAGCCCAA	GTGAGCGACTAGGCTT	GCTAAGGGCCTAACTGGCCGCTTCACTGTCACTAGGCAACATATTTTGGGAAAAGCATGCTGTGAATGTTGAGTTCTGTCTTATTTTCCAGGAATAAAACGTTCTGCAAATAATCTTCTGCTTTGTTCTAGGACTCATGCAAGCCCAACACTGCGGCTCCTCAGGTACCTCTAGAGTGAGCGACTAGGCTTAGATCGGAAGAGCGTCGGCCTCGGAGGCCTTAAAC	IMK	IMK_MefShuf	TRUE	TRUE
264	mm10shuf_chr16:54983902-54984022_shuf_182_1	mm10shuf_chr16:54983902-54984022_shuf_182	GCAGTCCTCCTGTGAGCACCGCATGACATTCTCAACCAGCTGGTTGTCCTCTCATTTGAATAGAAAAAAAAGTAACTAACAAAGAGGGGAAGGAAAAGTGACAAGCTGAAACCTGTAAAG	AGATAACCCTACTTGA	GCTAAGGGCCTAACTGGCCGCTTCACTGGCAGTCCTCCTGTGAGCACCGCATGACATTCTCAACCAGCTGGTTGTCCTCTCATTTGAATAGAAAAAAAAGTAACTAACAAAGAGGGGAAGGAAAAGTGACAAGCTGAAACCTGTAAAGCACTGCGGCTCCTCAGGTACCTCTAGAAGATAACCCTACTTGAAGATCGGAAGAGCGTCGGCCTCGGAGGCCTTAAAC	IMK	IMK_MefShuf	FALSE	FALSE
265	mm10shuf_chr16:9009492-9009612_shuf_102_1	mm10shuf_chr16:9009492-9009612_shuf_102	GAAAGTGGCACAGAAGGAGAGACCGAAACACCGTCCAAAACCGCCCAGGCTGGTGTTAACAGGATGCAGCCTACCCTAAGATCTGGCAGTTCATACGCCCAGGCTTCCGCAGCTGATTTG	GCCTGGTGTCGGTACT	GCTAAGGGCCTAACTGGCCGCTTCACTGGAAAGTGGCACAGAAGGAGAGACCGAAACACCGTCCAAAACCGCCCAGGCTGGTGTTAACAGGATGCAGCCTACCCTAAGATCTGGCAGTTCATACGCCCAGGCTTCCGCAGCTGATTTGCACTGCGGCTCCTCAGGTACCTCTAGAGCCTGGTGTCGGTACTAGATCGGAAGAGCGTCGGCCTCGGAGGCCTTAAAC	IMK	IMK_MefShuf	FALSE	FALSE
266	mm10shuf_chr17:55367869-55367989_shuf_395_1	mm10shuf_chr17:55367869-55367989_shuf_395	TGAAATGATAGACTCTGTATGTATTTTTTAACGAAGCAAGTCAATTTTAATCACTCCCCCGTCAAATCAAAACTTCCATTCCTTTGCAGCACTTACTTGCTCTAAGGAAGGTCAAACTGG	GCTCGAAAGTGCTCTT	GCTAAGGGCCTAACTGGCCGCTTCACTGTGAAATGATAGACTCTGTATGTATTTTTTAACGAAGCAAGTCAATTTTAATCACTCCCCCGTCAAATCAAAACTTCCATTCCTTTGCAGCACTTACTTGCTCTAAGGAAGGTCAAACTGGCACTGCGGCTCCTCAGGTACCTCTAGAGCTCGAAAGTGCTCTTAGATCGGAAGAGCGTCGGCCTCGGAGGCCTTAAAC	IMK	IMK_MefShuf	FALSE	FALSE
267	mm10shuf_chr2:180825567-180825687_shuf_359_1	mm10shuf_chr2:180825567-180825687_shuf_359	GTGCGCCTCACTGCGCTTCACACTGCGGTAGTGTATCTTTTCGCCTAAGATAGATTATTTCTCCTTTCGGATTTCAGACGTTGGAAATCCAAGTCTGCTAAGCCCTGGGCTTGGGAGGGA	TCGTTCGGATGAACAC	GCTAAGGGCCTAACTGGCCGCTTCACTGGTGCGCCTCACTGCGCTTCACACTGCGGTAGTGTATCTTTTCGCCTAAGATAGATTATTTCTCCTTTCGGATTTCAGACGTTGGAAATCCAAGTCTGCTAAGCCCTGGGCTTGGGAGGGACACTGCGGCTCCTCAGGTACCTCTAGATCGTTCGGATGAACACAGATCGGAAGAGCGTCGGCCTCGGAGGCCTTAAAC	IMK	IMK_MefShuf	TRUE	TRUE
268	mm10shuf_chr5:52618636-52618756_shuf_192_1	mm10shuf_chr5:52618636-52618756_shuf_192	GCGGGTGGCAGTCATTAACCGGCTGTCAGGTTCCTCGGCTGATGAAGCTACGAAAAGCTCGCTATAGATAGCAGCCTCCCCCGCGACTGCAGCCCGCACCCCATCCCCAGATCCGCGCCG	CTAGAAATGGGTAGTC	GCTAAGGGCCTAACTGGCCGCTTCACTGGCGGGTGGCAGTCATTAACCGGCTGTCAGGTTCCTCGGCTGATGAAGCTACGAAAAGCTCGCTATAGATAGCAGCCTCCCCCGCGACTGCAGCCCGCACCCCATCCCCAGATCCGCGCCGCACTGCGGCTCCTCAGGTACCTCTAGACTAGAAATGGGTAGTCAGATCGGAAGAGCGTCGGCCTCGGAGGCCTTAAAC	IMK	IMK_MefShuf	FALSE	FALSE
269	mm10shuf_chr6:100206959-100207079_shuf_132_1	mm10shuf_chr6:100206959-100207079_shuf_132	GTCGCACTTGTACCTTTGCTGGGAGCCTCCGCATTTGGAGCTGTCACGTGATGAGGGGGGCTACATTCTTTATCCCCCCAGCCCTGTGTTGTAGGAAGAATGATTTGATGAAAATACAAA	TATGAATATGCGCTAT	GCTAAGGGCCTAACTGGCCGCTTCACTGGTCGCACTTGTACCTTTGCTGGGAGCCTCCGCATTTGGAGCTGTCACGTGATGAGGGGGGCTACATTCTTTATCCCCCCAGCCCTGTGTTGTAGGAAGAATGATTTGATGAAAATACAAACACTGCGGCTCCTCAGGTACCTCTAGATATGAATATGCGCTATAGATCGGAAGAGCGTCGGCCTCGGAGGCCTTAAAC	IMK	IMK_MefShuf	TRUE	TRUE
270	mm10shuf_chr6:136304501-136304621_shuf_23_1	mm10shuf_chr6:136304501-136304621_shuf_23	GTGAAAAGGCTCATTGGTTACTGTGGCAACCGACTCTTCCTTGCTCTGGCTGCTTATCCCACGATCCCTCTGTCACATACCTTCTATTGTGGAGACAACGAGTGAAAATGGCTTTAATTT	GAACGTGCCCTAACGT	GCTAAGGGCCTAACTGGCCGCTTCACTGGTGAAAAGGCTCATTGGTTACTGTGGCAACCGACTCTTCCTTGCTCTGGCTGCTTATCCCACGATCCCTCTGTCACATACCTTCTATTGTGGAGACAACGAGTGAAAATGGCTTTAATTTCACTGCGGCTCCTCAGGTACCTCTAGAGAACGTGCCCTAACGTAGATCGGAAGAGCGTCGGCCTCGGAGGCCTTAAAC	IMK	IMK_MefShuf	FALSE	FALSE
271	mm10shuf_chr9:113508011-113508131_shuf_145_1	mm10shuf_chr9:113508011-113508131_shuf_145	GCGAGGGGAGAACAGGTGTGCGGGAAAGCTGCGCTATATTAAATGACAGTTACCCTCTGCCTCTCCTATGCAGATTGCTTTTCTCTACTATATTAGTTCGAATGCAGTAATTAATCTGTG	AGTGTCCTGATCTTTC	GCTAAGGGCCTAACTGGCCGCTTCACTGGCGAGGGGAGAACAGGTGTGCGGGAAAGCTGCGCTATATTAAATGACAGTTACCCTCTGCCTCTCCTATGCAGATTGCTTTTCTCTACTATATTAGTTCGAATGCAGTAATTAATCTGTGCACTGCGGCTCCTCAGGTACCTCTAGAAGTGTCCTGATCTTTCAGATCGGAAGAGCGTCGGCCTCGGAGGCCTTAAAC	IMK	IMK_MefShuf	TRUE	TRUE
272	mm10shuf_chr9:41376261-41376381_shuf_2_1	mm10shuf_chr9:41376261-41376381_shuf_2	CTGCCTTGCCCATGACAGCGAATTCATGTACAAATCCACCGAGATGCAGGCATATGCTCGCGCCTCGGTGTGAAGGAGCTCTCGCCTGTGTTTCTTGCTATCCCCATCTAAATGCTGGAG	CTCAAAATCATAAATG	GCTAAGGGCCTAACTGGCCGCTTCACTGCTGCCTTGCCCATGACAGCGAATTCATGTACAAATCCACCGAGATGCAGGCATATGCTCGCGCCTCGGTGTGAAGGAGCTCTCGCCTGTGTTTCTTGCTATCCCCATCTAAATGCTGGAGCACTGCGGCTCCTCAGGTACCTCTAGACTCAAAATCATAAATGAGATCGGAAGAGCGTCGGCCTCGGAGGCCTTAAAC	IMK	IMK_MefShuf	FALSE	FALSE
273	mm10shuf_chr9:52574198-52574318_shuf_182_1	mm10shuf_chr9:52574198-52574318_shuf_182	GCTGCTCAAACGCCGTTTCCATGGCTGCCTGCTCTAACAATATTTTTTACTGAACTAAGCATGATGTACATTCATTCTGGATTATCTGGAAAGCAAGGAAGAAATAGATGAAAGGCAATT	TATTCTACACACATGG	GCTAAGGGCCTAACTGGCCGCTTCACTGGCTGCTCAAACGCCGTTTCCATGGCTGCCTGCTCTAACAATATTTTTTACTGAACTAAGCATGATGTACATTCATTCTGGATTATCTGGAAAGCAAGGAAGAAATAGATGAAAGGCAATTCACTGCGGCTCCTCAGGTACCTCTAGATATTCTACACACATGGAGATCGGAAGAGCGTCGGCCTCGGAGGCCTTAAAC	IMK	IMK_MefShuf	TRUE	TRUE
274	mm10shuf_chr9:73245656-73245776_shuf_313_1	mm10shuf_chr9:73245656-73245776_shuf_313	TGCTGCAAGTCCTTAGCTGTAGTTACAGTTCCTGCCGCTGCCAGTTATATTAGGGAGAGCGCAGAGTCATGGTGCATTGTAAAACGACATAACTCAGACAAAGATCAGCTCCAAGAAGCT	GCCCGACCCAAGGGAC	GCTAAGGGCCTAACTGGCCGCTTCACTGTGCTGCAAGTCCTTAGCTGTAGTTACAGTTCCTGCCGCTGCCAGTTATATTAGGGAGAGCGCAGAGTCATGGTGCATTGTAAAACGACATAACTCAGACAAAGATCAGCTCCAAGAAGCTCACTGCGGCTCCTCAGGTACCTCTAGAGCCCGACCCAAGGGACAGATCGGAAGAGCGTCGGCCTCGGAGGCCTTAAAC	IMK	IMK_MefShuf	FALSE	FALSE
275	mm10shuf_chr9:83316696-83316816_shuf_166_1	mm10shuf_chr9:83316696-83316816_shuf_166	CCAACCATTTTCTTAGCAACCGAACTCCTGCCTTGTGCACTGTGCATGTTAACTAAAACAGCCTGTTGACAATCTGAGACTAAACTGCCTTTTTCCATTTAGCATTTTATCAAATGAATG	ACCCCGTCATTGGCAG	GCTAAGGGCCTAACTGGCCGCTTCACTGCCAACCATTTTCTTAGCAACCGAACTCCTGCCTTGTGCACTGTGCATGTTAACTAAAACAGCCTGTTGACAATCTGAGACTAAACTGCCTTTTTCCATTTAGCATTTTATCAAATGAATGCACTGCGGCTCCTCAGGTACCTCTAGAACCCCGTCATTGGCAGAGATCGGAAGAGCGTCGGCCTCGGAGGCCTTAAAC	IMK	IMK_MefShuf	FALSE	FALSE
276	mm10shuf5_chr1:164683941-164684061_shuf_389_1	mm10shuf5_chr1:164683941-164684061_shuf_389	CATACTTTTTCTGCTTATGGACAGATCAAGTCTTTAAGTTTATCGCGTTGCTGTGGCAACCACTAGAGCTGAACATTTTGTTTCCCAAGAACAAATGCTTGCTTAAATATAAAAGCGTTT	ATCACAGTACGGGGCG	GCTAAGGGCCTAACTGGCCGCTTCACTGCATACTTTTTCTGCTTATGGACAGATCAAGTCTTTAAGTTTATCGCGTTGCTGTGGCAACCACTAGAGCTGAACATTTTGTTTCCCAAGAACAAATGCTTGCTTAAATATAAAAGCGTTTCACTGCGGCTCCTCAGGTACCTCTAGAATCACAGTACGGGGCGAGATCGGAAGAGCGTCGGCCTCGGAGGCCTTAAAC	IMK	IMK_MefFive	FALSE	TRUE
277	mm10shuf5_chr1:38730169-38730289_shuf_298_1	mm10shuf5_chr1:38730169-38730289_shuf_298	GCAGTAGGTCCCATTCGTCTATATCAAGTCTTACTACTGAATTCTTGATATCCAGCAAAGAAGGGGGGAAATCACAGCTTAACATAAAACGGCAGATGTAACGAAACCTCACTAACAGCT	GTCTCGTCTTTTTCCC	GCTAAGGGCCTAACTGGCCGCTTCACTGGCAGTAGGTCCCATTCGTCTATATCAAGTCTTACTACTGAATTCTTGATATCCAGCAAAGAAGGGGGGAAATCACAGCTTAACATAAAACGGCAGATGTAACGAAACCTCACTAACAGCTCACTGCGGCTCCTCAGGTACCTCTAGAGTCTCGTCTTTTTCCCAGATCGGAAGAGCGTCGGCCTCGGAGGCCTTAAAC	IMK	IMK_MefFive	FALSE	FALSE
278	mm10shuf5_chr1:77545248-77545368_shuf_61_1	mm10shuf5_chr1:77545248-77545368_shuf_61	TGGCAATTACATTCACATCTTTGATCTTGGATGAGATCTCTTGTGCATATATGTTGCATTTTATTTTTTCGTTCTGGTTTCTTCTGATTTTTTTTTTTTTGAGGTTGTGTTTTTATTCGA	TAAATAGCGTTATGAG	GCTAAGGGCCTAACTGGCCGCTTCACTGTGGCAATTACATTCACATCTTTGATCTTGGATGAGATCTCTTGTGCATATATGTTGCATTTTATTTTTTCGTTCTGGTTTCTTCTGATTTTTTTTTTTTTGAGGTTGTGTTTTTATTCGACACTGCGGCTCCTCAGGTACCTCTAGATAAATAGCGTTATGAGAGATCGGAAGAGCGTCGGCCTCGGAGGCCTTAAAC	IMK	IMK_MefFive	FALSE	FALSE
279	mm10shuf5_chr10:118747160-118747280_shuf_288_1	mm10shuf5_chr10:118747160-118747280_shuf_288	CCCACTCCCACATTGAAGTTGCTGCTCCCCAGATTGTGCCTTTAAGCGACAGTCTCGAAATTCAGCCTGACAGAAGGCTCCTGCTGCACTGGGAACTGAATCTCCCCTTCATGCACTCCT	AACTTCGAACGTCATG	GCTAAGGGCCTAACTGGCCGCTTCACTGCCCACTCCCACATTGAAGTTGCTGCTCCCCAGATTGTGCCTTTAAGCGACAGTCTCGAAATTCAGCCTGACAGAAGGCTCCTGCTGCACTGGGAACTGAATCTCCCCTTCATGCACTCCTCACTGCGGCTCCTCAGGTACCTCTAGAAACTTCGAACGTCATGAGATCGGAAGAGCGTCGGCCTCGGAGGCCTTAAAC	IMK	IMK_MefFive	FALSE	FALSE
280	mm10shuf5_chr12:12225877-12225997_shuf_98_1	mm10shuf5_chr12:12225877-12225997_shuf_98	CATGGGCTTCATTTGCATTAAATGACGGTCGAGTACGAAAAGACATATTCTGCTAAGGTTACATCTTGCTGTATGCAAATGAAGATGTGTTTGTTCAGACCAGTTAAAAATATCTTGGCA	TATCCACTGTTTAAAA	GCTAAGGGCCTAACTGGCCGCTTCACTGCATGGGCTTCATTTGCATTAAATGACGGTCGAGTACGAAAAGACATATTCTGCTAAGGTTACATCTTGCTGTATGCAAATGAAGATGTGTTTGTTCAGACCAGTTAAAAATATCTTGGCACACTGCGGCTCCTCAGGTACCTCTAGATATCCACTGTTTAAAAAGATCGGAAGAGCGTCGGCCTCGGAGGCCTTAAAC	IMK	IMK_MefFive	FALSE	FALSE
281	mm10shuf5_chr12:77005026-77005146_shuf_292_1	mm10shuf5_chr12:77005026-77005146_shuf_292	AGAACAGCATTAATAGGCAATTGCCACGGGGAGATAATACAGGAAGAATAAGAAGATATAGAACATATACGATCACAGAAAATTACATCTCTTAAAACCTACAGTGTATTCCTATTGCCA	GAGAGTGTTCAAACTA	GCTAAGGGCCTAACTGGCCGCTTCACTGAGAACAGCATTAATAGGCAATTGCCACGGGGAGATAATACAGGAAGAATAAGAAGATATAGAACATATACGATCACAGAAAATTACATCTCTTAAAACCTACAGTGTATTCCTATTGCCACACTGCGGCTCCTCAGGTACCTCTAGAGAGAGTGTTCAAACTAAGATCGGAAGAGCGTCGGCCTCGGAGGCCTTAAAC	IMK	IMK_MefFive	FALSE	FALSE
282	mm10shuf5_chr12:85436241-85436361_shuf_245_1	mm10shuf5_chr12:85436241-85436361_shuf_245	GGAGTCCCTCTGCACACGCAGGTGCACGTCAGCGCCTGCTCTAATTTTATCCCTGGCTGATGGAGGAGACTAACTGAGCAGCAGGTTCGGATATTCGTCGATCTGAGGTTCAGCTCTGGG	GTCTATACGGTTCCTC	GCTAAGGGCCTAACTGGCCGCTTCACTGGGAGTCCCTCTGCACACGCAGGTGCACGTCAGCGCCTGCTCTAATTTTATCCCTGGCTGATGGAGGAGACTAACTGAGCAGCAGGTTCGGATATTCGTCGATCTGAGGTTCAGCTCTGGGCACTGCGGCTCCTCAGGTACCTCTAGAGTCTATACGGTTCCTCAGATCGGAAGAGCGTCGGCCTCGGAGGCCTTAAAC	IMK	IMK_MefFive	TRUE	TRUE
283	mm10shuf5_chr13:28420399-28420519_shuf_350_1	mm10shuf5_chr13:28420399-28420519_shuf_350	TCCTTGCAATCTGTATCTGAACCTGCATTGTTTTATAATATAGGTATACTATAAATGAGGCTTGCCAAGACGGCACCCTTTCTATGGCAAGCGATGCATGCAGTATTCACCCAAGAGGGA	CCAGTGTCCCTTGGAG	GCTAAGGGCCTAACTGGCCGCTTCACTGTCCTTGCAATCTGTATCTGAACCTGCATTGTTTTATAATATAGGTATACTATAAATGAGGCTTGCCAAGACGGCACCCTTTCTATGGCAAGCGATGCATGCAGTATTCACCCAAGAGGGACACTGCGGCTCCTCAGGTACCTCTAGACCAGTGTCCCTTGGAGAGATCGGAAGAGCGTCGGCCTCGGAGGCCTTAAAC	IMK	IMK_MefFive	FALSE	FALSE
284	mm10shuf5_chr13:57949804-57949924_shuf_260_1	mm10shuf5_chr13:57949804-57949924_shuf_260	CACAGAAGTAGAGGAGGCAGACAGCAGAAGGATTGCTAAAGAAAGACCGAGAACACCAAAAGGGATATCTTATGGAGTCTGGGGCAATGCAAGACTAATAGTACATACACAAACGATCCT	CTTATTGCATTGTGAA	GCTAAGGGCCTAACTGGCCGCTTCACTGCACAGAAGTAGAGGAGGCAGACAGCAGAAGGATTGCTAAAGAAAGACCGAGAACACCAAAAGGGATATCTTATGGAGTCTGGGGCAATGCAAGACTAATAGTACATACACAAACGATCCTCACTGCGGCTCCTCAGGTACCTCTAGACTTATTGCATTGTGAAAGATCGGAAGAGCGTCGGCCTCGGAGGCCTTAAAC	IMK	IMK_MefFive	FALSE	FALSE
285	mm10shuf5_chr13:59402381-59402501_shuf_480_1	mm10shuf5_chr13:59402381-59402501_shuf_480	CAGGGGGCTGGGGGTGGGATAATTTTTTTTTCTTTATAAATTGTACGAGAAGCGACCGATGAGTTTTAGATAGAGAATGAAGCTTATTATTAACTATCCGAAGGGCGTCCTTCAAGCTCT	ATTGAGGTGTTGGGGT	GCTAAGGGCCTAACTGGCCGCTTCACTGCAGGGGGCTGGGGGTGGGATAATTTTTTTTTCTTTATAAATTGTACGAGAAGCGACCGATGAGTTTTAGATAGAGAATGAAGCTTATTATTAACTATCCGAAGGGCGTCCTTCAAGCTCTCACTGCGGCTCCTCAGGTACCTCTAGAATTGAGGTGTTGGGGTAGATCGGAAGAGCGTCGGCCTCGGAGGCCTTAAAC	IMK	IMK_MefFive	TRUE	TRUE
286	mm10shuf5_chr13:83452003-83452123_shuf_110_1	mm10shuf5_chr13:83452003-83452123_shuf_110	CACAGATCTGAAGAAAATTTTAGTGGAAATAAAATTCCAAAGCACTAAATTTAGAGGTATTTCATTTCCTAGACGAACTCTAAGTAGGTATATAAAAGGATACAATTTGAATTGCAAGGG	TTACGGACCTTAATAC	GCTAAGGGCCTAACTGGCCGCTTCACTGCACAGATCTGAAGAAAATTTTAGTGGAAATAAAATTCCAAAGCACTAAATTTAGAGGTATTTCATTTCCTAGACGAACTCTAAGTAGGTATATAAAAGGATACAATTTGAATTGCAAGGGCACTGCGGCTCCTCAGGTACCTCTAGATTACGGACCTTAATACAGATCGGAAGAGCGTCGGCCTCGGAGGCCTTAAAC	IMK	IMK_MefFive	FALSE	FALSE
287	mm10shuf5_chr14:120141536-120141656_shuf_426_1	mm10shuf5_chr14:120141536-120141656_shuf_426	GCTGCTACTCCGATATCACCGTGTATGAAGTTATTAGTGGAGACTGGAATCCTTCTCAGAGCGCTGCTAAACATAGAGCATGCTGTGAATCAGGCTTGTGACTGAAGGCAGCCATGTCAT	GCTACGTAGGGCCCAC	GCTAAGGGCCTAACTGGCCGCTTCACTGGCTGCTACTCCGATATCACCGTGTATGAAGTTATTAGTGGAGACTGGAATCCTTCTCAGAGCGCTGCTAAACATAGAGCATGCTGTGAATCAGGCTTGTGACTGAAGGCAGCCATGTCATCACTGCGGCTCCTCAGGTACCTCTAGAGCTACGTAGGGCCCACAGATCGGAAGAGCGTCGGCCTCGGAGGCCTTAAAC	IMK	IMK_MefFive	FALSE	FALSE
288	mm10shuf5_chr15:73466687-73466807_shuf_350_1	mm10shuf5_chr15:73466687-73466807_shuf_350	TCGCTCAGGGAAGGGTGTGAGGAAGGAGGGGTTAGTTGTTCATGGCCGTGGTGTGTTGGAATCTGTTCCTCCTCCCCCAGCACCATGGCAACCAGCAGAGCCTGCAGCTGCCTGCTGGGG	GTACGCCCTCGCGATC	GCTAAGGGCCTAACTGGCCGCTTCACTGTCGCTCAGGGAAGGGTGTGAGGAAGGAGGGGTTAGTTGTTCATGGCCGTGGTGTGTTGGAATCTGTTCCTCCTCCCCCAGCACCATGGCAACCAGCAGAGCCTGCAGCTGCCTGCTGGGGCACTGCGGCTCCTCAGGTACCTCTAGAGTACGCCCTCGCGATCAGATCGGAAGAGCGTCGGCCTCGGAGGCCTTAAAC	IMK	IMK_MefFive	TRUE	TRUE
289	mm10shuf5_chr15:74204400-74204520_shuf_67_1	mm10shuf5_chr15:74204400-74204520_shuf_67	GCATTCAAAAGCTCAGGCTGCCTTATGTGAAGTCTCCTCCTGGCTCCTCCTTTGTGAAAATAATTTGATCCTAACGCTCAGTCGGAGACCCGGTCACAGCCATTGTGGCTGCTATCAAAA	GCAAAAGCTACACAGA	GCTAAGGGCCTAACTGGCCGCTTCACTGGCATTCAAAAGCTCAGGCTGCCTTATGTGAAGTCTCCTCCTGGCTCCTCCTTTGTGAAAATAATTTGATCCTAACGCTCAGTCGGAGACCCGGTCACAGCCATTGTGGCTGCTATCAAAACACTGCGGCTCCTCAGGTACCTCTAGAGCAAAAGCTACACAGAAGATCGGAAGAGCGTCGGCCTCGGAGGCCTTAAAC	IMK	IMK_MefFive	FALSE	FALSE
290	mm10shuf5_chr15:89733723-89733843_shuf_480_1	mm10shuf5_chr15:89733723-89733843_shuf_480	GGATGGGAACGGTAAGAAATGCCTATTCTCATTGCAATGTTTTGAACAGTTCTGAACTAAGCCCGAGAATAACAGTAAAGCAACAACACATGTGCATACTGTACTTGATTAAgaacagct	TATTAGGGTGGCCGAA	GCTAAGGGCCTAACTGGCCGCTTCACTGGGATGGGAACGGTAAGAAATGCCTATTCTCATTGCAATGTTTTGAACAGTTCTGAACTAAGCCCGAGAATAACAGTAAAGCAACAACACATGTGCATACTGTACTTGATTAAgaacagctCACTGCGGCTCCTCAGGTACCTCTAGATATTAGGGTGGCCGAAAGATCGGAAGAGCGTCGGCCTCGGAGGCCTTAAAC	IMK	IMK_MefFive	FALSE	FALSE
291	mm10shuf5_chr16:26782120-26782240_shuf_498_1	mm10shuf5_chr16:26782120-26782240_shuf_498	TCACTAGGCAACATATTTTGGGAAAAGCATGCTATGTGTTAGTAGTCTTTTTTCTGAGTCCAGGAATAAAACGTTCTGCAAATAATCTTCTGCTTTGTTCTAGGACTCATGCAAGCCCAA	ATGAATCCGTGTCGAA	GCTAAGGGCCTAACTGGCCGCTTCACTGTCACTAGGCAACATATTTTGGGAAAAGCATGCTATGTGTTAGTAGTCTTTTTTCTGAGTCCAGGAATAAAACGTTCTGCAAATAATCTTCTGCTTTGTTCTAGGACTCATGCAAGCCCAACACTGCGGCTCCTCAGGTACCTCTAGAATGAATCCGTGTCGAAAGATCGGAAGAGCGTCGGCCTCGGAGGCCTTAAAC	IMK	IMK_MefFive	TRUE	TRUE
292	mm10shuf5_chr16:54983902-54984022_shuf_457_1	mm10shuf5_chr16:54983902-54984022_shuf_457	GCAGTCCTCCTGTGAGCACCGCATGACATTCTCAACCAGCTGGTTGTCCTCTCATTTAAAAAAGAAAAATAATACGATAAGCAGAGGGGAAGGAAAAGTGACAAGCTGAAACCTGTAAAG	GACAGCGCAAGCCAGT	GCTAAGGGCCTAACTGGCCGCTTCACTGGCAGTCCTCCTGTGAGCACCGCATGACATTCTCAACCAGCTGGTTGTCCTCTCATTTAAAAAAGAAAAATAATACGATAAGCAGAGGGGAAGGAAAAGTGACAAGCTGAAACCTGTAAAGCACTGCGGCTCCTCAGGTACCTCTAGAGACAGCGCAAGCCAGTAGATCGGAAGAGCGTCGGCCTCGGAGGCCTTAAAC	IMK	IMK_MefFive	TRUE	TRUE
293	mm10shuf5_chr16:9009492-9009612_shuf_468_1	mm10shuf5_chr16:9009492-9009612_shuf_468	GAAAGTGGCACAGAAGGAGCACACCATCGACGACCAACAAGGACCCAGGCTGGTGTTAACAGGATGCAGCCTACCCTAAGATCTGGCAGTTCATACGCCCAGGCTTCCGCAGCTGATTTG	TAATGTGCTCCGTTGC	GCTAAGGGCCTAACTGGCCGCTTCACTGGAAAGTGGCACAGAAGGAGCACACCATCGACGACCAACAAGGACCCAGGCTGGTGTTAACAGGATGCAGCCTACCCTAAGATCTGGCAGTTCATACGCCCAGGCTTCCGCAGCTGATTTGCACTGCGGCTCCTCAGGTACCTCTAGATAATGTGCTCCGTTGCAGATCGGAAGAGCGTCGGCCTCGGAGGCCTTAAAC	IMK	IMK_MefFive	TRUE	TRUE
294	mm10shuf5_chr17:55367869-55367989_shuf_72_1	mm10shuf5_chr17:55367869-55367989_shuf_72	TGAAATGATAGAGTCTATTCAGGTACATTTATTCGTAAAGTCAATTTTAATCACTCCCCCGTCAAATCAAAACTTCCATTCCTTTGCAGCACTTACTTGCTCTAAGGAAGGTCAAACTGG	ACGCCGGAGAGGCCGC	GCTAAGGGCCTAACTGGCCGCTTCACTGTGAAATGATAGAGTCTATTCAGGTACATTTATTCGTAAAGTCAATTTTAATCACTCCCCCGTCAAATCAAAACTTCCATTCCTTTGCAGCACTTACTTGCTCTAAGGAAGGTCAAACTGGCACTGCGGCTCCTCAGGTACCTCTAGAACGCCGGAGAGGCCGCAGATCGGAAGAGCGTCGGCCTCGGAGGCCTTAAAC	IMK	IMK_MefFive	FALSE	FALSE
295	mm10shuf5_chr2:180825567-180825687_shuf_273_1	mm10shuf5_chr2:180825567-180825687_shuf_273	GTGCGCCTCACTGCGCTTCACATGATTTCTCAGTCGAGGTTCCTTGCAGATAGATTATTTCTCCTTTCGGATTTCAGACGTTGGAAATCCAAGTCTGCTAAGCCCTGGGCTTGGGAGGGA	TGGGTAATCTTCAAAG	GCTAAGGGCCTAACTGGCCGCTTCACTGGTGCGCCTCACTGCGCTTCACATGATTTCTCAGTCGAGGTTCCTTGCAGATAGATTATTTCTCCTTTCGGATTTCAGACGTTGGAAATCCAAGTCTGCTAAGCCCTGGGCTTGGGAGGGACACTGCGGCTCCTCAGGTACCTCTAGATGGGTAATCTTCAAAGAGATCGGAAGAGCGTCGGCCTCGGAGGCCTTAAAC	IMK	IMK_MefFive	FALSE	FALSE
296	mm10shuf5_chr5:52618636-52618756_shuf_332_1	mm10shuf5_chr5:52618636-52618756_shuf_332	GCGGGTGGCAGTCATTAACCGGCTGTCAGGTTCCTCGGCCGACAAATTTAGCGAGTCTCGAGAATAGATAGCAGCCTCCCCCGCGACTGCAGCCCGCACCCCATCCCCAGATCCGCGCCG	TGCACCCTCCCGAAGA	GCTAAGGGCCTAACTGGCCGCTTCACTGGCGGGTGGCAGTCATTAACCGGCTGTCAGGTTCCTCGGCCGACAAATTTAGCGAGTCTCGAGAATAGATAGCAGCCTCCCCCGCGACTGCAGCCCGCACCCCATCCCCAGATCCGCGCCGCACTGCGGCTCCTCAGGTACCTCTAGATGCACCCTCCCGAAGAAGATCGGAAGAGCGTCGGCCTCGGAGGCCTTAAAC	IMK	IMK_MefFive	FALSE	FALSE
297	mm10shuf5_chr6:100206959-100207079_shuf_489_1	mm10shuf5_chr6:100206959-100207079_shuf_489	GTCGCACTTGTACCTTTGCTGGGAGCCTCCGCATTTGGAGCTGTCACGTGATGAGCTACTCGTACCTTGACGCGCTTGCAGCCCTGTGTTGTAGGAAGAATGATTTGATGAAAATACAAA	CGCGTTGTGCCAGCTT	GCTAAGGGCCTAACTGGCCGCTTCACTGGTCGCACTTGTACCTTTGCTGGGAGCCTCCGCATTTGGAGCTGTCACGTGATGAGCTACTCGTACCTTGACGCGCTTGCAGCCCTGTGTTGTAGGAAGAATGATTTGATGAAAATACAAACACTGCGGCTCCTCAGGTACCTCTAGACGCGTTGTGCCAGCTTAGATCGGAAGAGCGTCGGCCTCGGAGGCCTTAAAC	IMK	IMK_MefFive	TRUE	TRUE
298	mm10shuf5_chr6:136304501-136304621_shuf_218_1	mm10shuf5_chr6:136304501-136304621_shuf_218	GTGAAAAGGCTCATTGGTTACTGTGGCAACCGACTCTTCCTTGCTCTGGCTGCTTATCCCACGATCCCTCGACTATACTCTATGAATTGGTGCCTCAACGAGTGAAAATGGCTTTAATTT	GTATCAGACGGGACCT	GCTAAGGGCCTAACTGGCCGCTTCACTGGTGAAAAGGCTCATTGGTTACTGTGGCAACCGACTCTTCCTTGCTCTGGCTGCTTATCCCACGATCCCTCGACTATACTCTATGAATTGGTGCCTCAACGAGTGAAAATGGCTTTAATTTCACTGCGGCTCCTCAGGTACCTCTAGAGTATCAGACGGGACCTAGATCGGAAGAGCGTCGGCCTCGGAGGCCTTAAAC	IMK	IMK_MefFive	TRUE	TRUE
299	mm10shuf5_chr9:113508011-113508131_shuf_458_1	mm10shuf5_chr9:113508011-113508131_shuf_458	GCGAGGGGAGAACAGGTGTGCGGGAAAGCTGCGCTATATTAAATGACAGTTACCCTCTGCCTCTCCTATGCAGATTGCTTTTCATAGGGTACTCTACTATGTATCTTAAATTAATCTGTG	GAGACGTAGTTTGCTA	GCTAAGGGCCTAACTGGCCGCTTCACTGGCGAGGGGAGAACAGGTGTGCGGGAAAGCTGCGCTATATTAAATGACAGTTACCCTCTGCCTCTCCTATGCAGATTGCTTTTCATAGGGTACTCTACTATGTATCTTAAATTAATCTGTGCACTGCGGCTCCTCAGGTACCTCTAGAGAGACGTAGTTTGCTAAGATCGGAAGAGCGTCGGCCTCGGAGGCCTTAAAC	IMK	IMK_MefFive	FALSE	FALSE
300	mm10shuf5_chr9:41376261-41376381_shuf_323_1	mm10shuf5_chr9:41376261-41376381_shuf_323	CTGCCTTGCCCATGATCACGAAAATCCAACCTACTCGTAGGAGATGCAGGCATATGCTCGCGCCTCGGTGTGAAGGAGCTCTCGCCTGTGTTTCTTGCTATCCCCATCTAAATGCTGGAG	CCTTGGCCGATGAGAT	GCTAAGGGCCTAACTGGCCGCTTCACTGCTGCCTTGCCCATGATCACGAAAATCCAACCTACTCGTAGGAGATGCAGGCATATGCTCGCGCCTCGGTGTGAAGGAGCTCTCGCCTGTGTTTCTTGCTATCCCCATCTAAATGCTGGAGCACTGCGGCTCCTCAGGTACCTCTAGACCTTGGCCGATGAGATAGATCGGAAGAGCGTCGGCCTCGGAGGCCTTAAAC	IMK	IMK_MefFive	TRUE	TRUE
301	mm10shuf5_chr9:52574198-52574318_shuf_295_1	mm10shuf5_chr9:52574198-52574318_shuf_295	GCTGCTCAAACGCCGTTTCCATGGCTGCCTGCTCTAACAATATTTTTTACTGAACTATACTGTATAGAATTGCGATTTAGCCTATCTGGAAAGCAAGGAAGAAATAGATGAAAGGCAATT	ACAACATAGCTGGCAT	GCTAAGGGCCTAACTGGCCGCTTCACTGGCTGCTCAAACGCCGTTTCCATGGCTGCCTGCTCTAACAATATTTTTTACTGAACTATACTGTATAGAATTGCGATTTAGCCTATCTGGAAAGCAAGGAAGAAATAGATGAAAGGCAATTCACTGCGGCTCCTCAGGTACCTCTAGAACAACATAGCTGGCATAGATCGGAAGAGCGTCGGCCTCGGAGGCCTTAAAC	IMK	IMK_MefFive	TRUE	TRUE
302	mm10shuf5_chr9:73245656-73245776_shuf_205_1	mm10shuf5_chr9:73245656-73245776_shuf_205	TGCTGCAAGTCCTTAGCTGTAGTTACAGTTCCTGCCGCTGCCAGTTATATTAGGGAGAGCGCAGAGTCATGGTGTAAAGAGCTGCACACATAATCTCAAAAAGATCAGCTCCAAGAAGCT	CTTCCGGCTGAGGATT	GCTAAGGGCCTAACTGGCCGCTTCACTGTGCTGCAAGTCCTTAGCTGTAGTTACAGTTCCTGCCGCTGCCAGTTATATTAGGGAGAGCGCAGAGTCATGGTGTAAAGAGCTGCACACATAATCTCAAAAAGATCAGCTCCAAGAAGCTCACTGCGGCTCCTCAGGTACCTCTAGACTTCCGGCTGAGGATTAGATCGGAAGAGCGTCGGCCTCGGAGGCCTTAAAC	IMK	IMK_MefFive	FALSE	FALSE
303	mm10shuf5_chr9:83316696-83316816_shuf_197_1	mm10shuf5_chr9:83316696-83316816_shuf_197	CCAACCATTTTCTTAGCAACCGAACTCCTGCCTTGTGCACTGTGCATGTTAACTAAAACAGCCTGCTATAGAAGCTCGCTTCGAAAATCTTTTTCCATTTAGCATTTTATCAAATGAATG	GAACAGCACTATTGAG	GCTAAGGGCCTAACTGGCCGCTTCACTGCCAACCATTTTCTTAGCAACCGAACTCCTGCCTTGTGCACTGTGCATGTTAACTAAAACAGCCTGCTATAGAAGCTCGCTTCGAAAATCTTTTTCCATTTAGCATTTTATCAAATGAATGCACTGCGGCTCCTCAGGTACCTCTAGAGAACAGCACTATTGAGAGATCGGAAGAGCGTCGGCCTCGGAGGCCTTAAAC	IMK	IMK_MefFive	FALSE	FALSE
304	Raegyp2_NW_015492976.1:82676-82796_1	Raegyp2_NW_015492976.1:82676-82796	CTGCCTTACCCCTGATATTATGTCTAAAAATACATCTGCAGAGAGGCAGGCATATGCTCGCGCCTTGGTGTGAAGGagtttttgcctgttttttgCTACACACACCTAAATTCTGAAGTG	GTGATTGGTTTGGAAA	GCTAAGGGCCTAACTGGCCGCTTCACTGCTGCCTTACCCCTGATATTATGTCTAAAAATACATCTGCAGAGAGGCAGGCATATGCTCGCGCCTTGGTGTGAAGGagtttttgcctgttttttgCTACACACACCTAAATTCTGAAGTGCACTGCGGCTCCTCAGGTACCTCTAGAGTGATTGGTTTGGAAAAGATCGGAAGAGCGTCGGCCTCGGAGGCCTTAAAC	IMK	IMK	TRUE	TRUE
305	Raegyp2_NW_015494598.1:639089-639209_1	Raegyp2_NW_015494598.1:639089-639209	ATGGGTCCCAGTCATTAACTGGCTGTCAGGTTCTTCAGATGATGGAGCTAAAAATAGCGCGCTATAGATAGAACCGTCTCCCACGCAGGCAGGCACAGGCTGCAAATGGAAGTGGAGAGA	ACGAGGCAAGGAAGCG	GCTAAGGGCCTAACTGGCCGCTTCACTGATGGGTCCCAGTCATTAACTGGCTGTCAGGTTCTTCAGATGATGGAGCTAAAAATAGCGCGCTATAGATAGAACCGTCTCCCACGCAGGCAGGCACAGGCTGCAAATGGAAGTGGAGAGACACTGCGGCTCCTCAGGTACCTCTAGAACGAGGCAAGGAAGCGAGATCGGAAGAGCGTCGGCCTCGGAGGCCTTAAAC	IMK	IMK	TRUE	TRUE
306	Raegyp2_NW_015492944.1:186502-186622_1	Raegyp2_NW_015492944.1:186502-186622	GAGTCCTTAGCTGTAGTTGCTGTTCCCAATGGGATCCTGCTGCCGTCAGTTATATTAGGGAAGAGTGCAAAGTCATGGCGCATCATTGCTAAAAATAGTTCAGACCGTGGAACAGCTCCA	CTCGCGACTCGGGGAA	GCTAAGGGCCTAACTGGCCGCTTCACTGGAGTCCTTAGCTGTAGTTGCTGTTCCCAATGGGATCCTGCTGCCGTCAGTTATATTAGGGAAGAGTGCAAAGTCATGGCGCATCATTGCTAAAAATAGTTCAGACCGTGGAACAGCTCCACACTGCGGCTCCTCAGGTACCTCTAGACTCGCGACTCGGGGAAAGATCGGAAGAGCGTCGGCCTCGGAGGCCTTAAAC	IMK	IMK	FALSE	FALSE
307	Raegyp2_NW_015494584.1:289440-289560_1	Raegyp2_NW_015494584.1:289440-289560	GAAAGTGGCACAGAAGGAGAGACCCAGCTAAAAACAGCCACCGCCCAGGCTGGCGTTAACAGCATGCCGCCTCCCCTGTCGTTTCGGGGCTTTGGACGCTTCGGTTTCCGCAGCGGCTTT	CGCGTCCCTCTTGAGT	GCTAAGGGCCTAACTGGCCGCTTCACTGGAAAGTGGCACAGAAGGAGAGACCCAGCTAAAAACAGCCACCGCCCAGGCTGGCGTTAACAGCATGCCGCCTCCCCTGTCGTTTCGGGGCTTTGGACGCTTCGGTTTCCGCAGCGGCTTTCACTGCGGCTCCTCAGGTACCTCTAGACGCGTCCCTCTTGAGTAGATCGGAAGAGCGTCGGCCTCGGAGGCCTTAAAC	IMK	IMK	FALSE	FALSE
308	Raegyp2_NW_015494775.1:92704-92824_1	Raegyp2_NW_015494775.1:92704-92824	TCCCTGCAATCTGTATCTGAACCTGcattctgaataatttatttttagactaaTAAGATGCTTGGCAAGACTGCTCCTTTCTTCTGTGAGTGGCGCAGGCAATATTCACCCAAGTGGGAA	GGCGAGGCAGTGCCTT	GCTAAGGGCCTAACTGGCCGCTTCACTGTCCCTGCAATCTGTATCTGAACCTGcattctgaataatttatttttagactaaTAAGATGCTTGGCAAGACTGCTCCTTTCTTCTGTGAGTGGCGCAGGCAATATTCACCCAAGTGGGAACACTGCGGCTCCTCAGGTACCTCTAGAGGCGAGGCAGTGCCTTAGATCGGAAGAGCGTCGGCCTCGGAGGCCTTAAAC	IMK	IMK	TRUE	TRUE
309	Raegyp2_NW_015494597.1:729835-729955_1	Raegyp2_NW_015494597.1:729835-729955	ATAACAAACGTGTGGAGCACCGCATGACTTCTTCTACCAGCTGGTTTTCCTGGcatttgaataaaagtaaaaatagaaaacaaagagggCTAAGAAAGTGACAAGCTAAAATCTttgcaa	CGCCAGCGGTTCCAAA	GCTAAGGGCCTAACTGGCCGCTTCACTGATAACAAACGTGTGGAGCACCGCATGACTTCTTCTACCAGCTGGTTTTCCTGGcatttgaataaaagtaaaaatagaaaacaaagagggCTAAGAAAGTGACAAGCTAAAATCTttgcaaCACTGCGGCTCCTCAGGTACCTCTAGACGCCAGCGGTTCCAAAAGATCGGAAGAGCGTCGGCCTCGGAGGCCTTAAAC	IMK	IMK	FALSE	FALSE
310	Raegyp2_NW_015494498.1:1459859-1459979_1	Raegyp2_NW_015494498.1:1459859-1459979	catacttttttttcttatggaggattttgtatttttagcCCAGGCAGTTGCTGTGGCAACCACTAGAGCTGAACATTTTGTTTCCCGAGAACAAATGCATGGTTGAATATTCAAGCAATT	ATTTCACCCAACCCTT	GCTAAGGGCCTAACTGGCCGCTTCACTGcatacttttttttcttatggaggattttgtatttttagcCCAGGCAGTTGCTGTGGCAACCACTAGAGCTGAACATTTTGTTTCCCGAGAACAAATGCATGGTTGAATATTCAAGCAATTCACTGCGGCTCCTCAGGTACCTCTAGAATTTCACCCAACCCTTAGATCGGAAGAGCGTCGGCCTCGGAGGCCTTAAAC	IMK	IMK	TRUE	TRUE
311	Raegyp2_NW_015493254.1:3308433-3308553_1	Raegyp2_NW_015493254.1:3308433-3308553	TCACTAGGCaacatattttaggaaaagaatgtTGTGAATACTGTTTTGGCATTTGTTCTGCAGgaataaaaatttcttcaaataatcttCTTGTTTGTTCTAGGATACATATGAGCTTAA	GGGTCTACCATTAATA	GCTAAGGGCCTAACTGGCCGCTTCACTGTCACTAGGCaacatattttaggaaaagaatgtTGTGAATACTGTTTTGGCATTTGTTCTGCAGgaataaaaatttcttcaaataatcttCTTGTTTGTTCTAGGATACATATGAGCTTAACACTGCGGCTCCTCAGGTACCTCTAGAGGGTCTACCATTAATAAGATCGGAAGAGCGTCGGCCTCGGAGGCCTTAAAC	IMK	IMK	FALSE	FALSE
312	Raegyp2_NW_015493843.1:2168906-2169026_1	Raegyp2_NW_015493843.1:2168906-2169026	GTTGCTCTTGTACCTTTGCTGGGAGCCTCCGCATTTGGAGCCATCATGTGACTCAGGGAGCTATTTTTAGCCTCTCCCTGCCCTGTGTTGTAGGAAGAATGATTTGATGAAAATACTAAA	GGCGTGATATACTTAC	GCTAAGGGCCTAACTGGCCGCTTCACTGGTTGCTCTTGTACCTTTGCTGGGAGCCTCCGCATTTGGAGCCATCATGTGACTCAGGGAGCTATTTTTAGCCTCTCCCTGCCCTGTGTTGTAGGAAGAATGATTTGATGAAAATACTAAACACTGCGGCTCCTCAGGTACCTCTAGAGGCGTGATATACTTACAGATCGGAAGAGCGTCGGCCTCGGAGGCCTTAAAC	IMK	IMK	FALSE	FALSE
313	Raegyp2_NW_015493876.1:130221-130341_1	Raegyp2_NW_015493876.1:130221-130341	ACACCAACATTAATAGGCAATTGCCACAGGGAGATaatacaggaagaaaaatggctaaaaatatacagtgaatCACAGAAAATTACATCTCTTAAAACCTACAGTGTATTCTTATCCCCA	GGGTTTGCTCGGGCGG	GCTAAGGGCCTAACTGGCCGCTTCACTGACACCAACATTAATAGGCAATTGCCACAGGGAGATaatacaggaagaaaaatggctaaaaatatacagtgaatCACAGAAAATTACATCTCTTAAAACCTACAGTGTATTCTTATCCCCACACTGCGGCTCCTCAGGTACCTCTAGAGGGTTTGCTCGGGCGGAGATCGGAAGAGCGTCGGCCTCGGAGGCCTTAAAC	IMK	IMK	FALSE	FALSE
314	Raegyp2_NW_015494862.1:42490-42610_1	Raegyp2_NW_015494862.1:42490-42610	CACATATCTGAAGAAATTTTTAGTGGAAATAAAATTCCAAAGCACTAAATTTAGAGGTATTTCGTTTCCTAGTAAGAGGTATAAAAATAGTACTACTAGATACAATTTAAATTCCAAAGG	ATTGTAGACTTTAGGG	GCTAAGGGCCTAACTGGCCGCTTCACTGCACATATCTGAAGAAATTTTTAGTGGAAATAAAATTCCAAAGCACTAAATTTAGAGGTATTTCGTTTCCTAGTAAGAGGTATAAAAATAGTACTACTAGATACAATTTAAATTCCAAAGGCACTGCGGCTCCTCAGGTACCTCTAGAATTGTAGACTTTAGGGAGATCGGAAGAGCGTCGGCCTCGGAGGCCTTAAAC	IMK	IMK	FALSE	FALSE
315	Raegyp2_NW_015494950.1:183317-183437_1	Raegyp2_NW_015494950.1:183317-183437	TGGAGTCCCACTGCAGACGCAGGTGCGCGTCAGTGCCTGCTCTAATTTTATCCCGGCTTGATGGAGGAGACTAACTGAGCAGCAGGGAGGCTGCTATTTTGGGTCTCTGTGGCTCTGGGT	CGCAGATTCCAGATGG	GCTAAGGGCCTAACTGGCCGCTTCACTGTGGAGTCCCACTGCAGACGCAGGTGCGCGTCAGTGCCTGCTCTAATTTTATCCCGGCTTGATGGAGGAGACTAACTGAGCAGCAGGGAGGCTGCTATTTTGGGTCTCTGTGGCTCTGGGTCACTGCGGCTCCTCAGGTACCTCTAGACGCAGATTCCAGATGGAGATCGGAAGAGCGTCGGCCTCGGAGGCCTTAAAC	IMK	IMK	FALSE	FALSE
316	Raegyp2_NW_015494668.1:997510-997630_1	Raegyp2_NW_015494668.1:997510-997630	gCAAAGGGAGAACAGGTGTGCGGAAAGCTGTGATATATTAAATGACAGTTACCCTCTGCCTCTCCGATGCAGATTGCTTTTCTCTGCGTTTATTTATAGCAGGCAGTAATTAATCTGTGT	GGTATCAGGGCATATA	GCTAAGGGCCTAACTGGCCGCTTCACTGgCAAAGGGAGAACAGGTGTGCGGAAAGCTGTGATATATTAAATGACAGTTACCCTCTGCCTCTCCGATGCAGATTGCTTTTCTCTGCGTTTATTTATAGCAGGCAGTAATTAATCTGTGTCACTGCGGCTCCTCAGGTACCTCTAGAGGTATCAGGGCATATAAGATCGGAAGAGCGTCGGCCTCGGAGGCCTTAAAC	IMK	IMK	FALSE	TRUE
317	Raegyp2_NW_015494632.1:2755190-2755310_1	Raegyp2_NW_015494632.1:2755190-2755310	TCATGGCAATTACACTCACATCTTTGATCTTGGATGAGATCTCTTGTgcatattttgttctatttatgtctttgatctggtttcttgtgatttttttaaggTTGTGTTTTTATTCAAAAG	ACCTCCGCGATTGGTT	GCTAAGGGCCTAACTGGCCGCTTCACTGTCATGGCAATTACACTCACATCTTTGATCTTGGATGAGATCTCTTGTgcatattttgttctatttatgtctttgatctggtttcttgtgatttttttaaggTTGTGTTTTTATTCAAAAGCACTGCGGCTCCTCAGGTACCTCTAGAACCTCCGCGATTGGTTAGATCGGAAGAGCGTCGGCCTCGGAGGCCTTAAAC	IMK	IMK	FALSE	FALSE
318	Raegyp2_NW_015494639.1:70947-71067_1	Raegyp2_NW_015494639.1:70947-71067	CAACCATTTTCTTAGCAACCAAATTCCTGTCTTCTGTGCTGTGCATGATTAACTAAAACAGCCTGTTGACGGCTTAAAATAAACTTGCCTTTTTCCGTTTAGCATTTTATCGAatgaata	ACGGAGGCTCATAATC	GCTAAGGGCCTAACTGGCCGCTTCACTGCAACCATTTTCTTAGCAACCAAATTCCTGTCTTCTGTGCTGTGCATGATTAACTAAAACAGCCTGTTGACGGCTTAAAATAAACTTGCCTTTTTCCGTTTAGCATTTTATCGAatgaataCACTGCGGCTCCTCAGGTACCTCTAGAACGGAGGCTCATAATCAGATCGGAAGAGCGTCGGCCTCGGAGGCCTTAAAC	IMK	IMK	FALSE	FALSE
319	Raegyp2_NW_015493732.1:933607-933727_1	Raegyp2_NW_015493732.1:933607-933727	GCGAAATGGCTCATTGGTTACTGTGGCAACCGACTCTTCCCTGCTCCGGCTGCTTATCCCACGATCCCTCTGTCACCCTATTTTTAGACTGAAGACAACGAAtgaaaatggctttaaaat	CACCCCAAAGAGCACG	GCTAAGGGCCTAACTGGCCGCTTCACTGGCGAAATGGCTCATTGGTTACTGTGGCAACCGACTCTTCCCTGCTCCGGCTGCTTATCCCACGATCCCTCTGTCACCCTATTTTTAGACTGAAGACAACGAAtgaaaatggctttaaaatCACTGCGGCTCCTCAGGTACCTCTAGACACCCCAAAGAGCACGAGATCGGAAGAGCGTCGGCCTCGGAGGCCTTAAAC	IMK	IMK	TRUE	TRUE
320	Raegyp2_NW_015493587.1:399203-399323_1	Raegyp2_NW_015493587.1:399203-399323	GATGCTCAAACACCGTTTCCATGGCTGCCTGCtgtaacaatattttttactgaTCTAAGCATTGCTAATTTTAGCCACAAATTATctggaaagcaagaaagaaatagatgaaaagcAATT	GAATTGGCGGCTACTG	GCTAAGGGCCTAACTGGCCGCTTCACTGGATGCTCAAACACCGTTTCCATGGCTGCCTGCtgtaacaatattttttactgaTCTAAGCATTGCTAATTTTAGCCACAAATTATctggaaagcaagaaagaaatagatgaaaagcAATTCACTGCGGCTCCTCAGGTACCTCTAGAGAATTGGCGGCTACTGAGATCGGAAGAGCGTCGGCCTCGGAGGCCTTAAAC	IMK	IMK	FALSE	FALSE
321	Raegyp2_NW_015494580.1:2679-2799_1	Raegyp2_NW_015494580.1:2679-2799	GTGGTGCTTCATTTGCATTAAATGAAAAGCAGTCCAAAAATACACGCTGTTGCTAAGGTTACATCTTGCTGGATGCAAATGAAGATGTGTTCGCTCAGACCAGTTAAAAATATCTTGGCA	TGGCAAATACCCGCGG	GCTAAGGGCCTAACTGGCCGCTTCACTGGTGGTGCTTCATTTGCATTAAATGAAAAGCAGTCCAAAAATACACGCTGTTGCTAAGGTTACATCTTGCTGGATGCAAATGAAGATGTGTTCGCTCAGACCAGTTAAAAATATCTTGGCACACTGCGGCTCCTCAGGTACCTCTAGATGGCAAATACCCGCGGAGATCGGAAGAGCGTCGGCCTCGGAGGCCTTAAAC	IMK	IMK	FALSE	FALSE
322	rs6733839_1	rs6733839	TGGGACTTTAAATAGGAGTTTTTAAAAAGGAAAGAAATCTCTGTTCTGCTTCTTAAAAACACCCTTTTCCCCTTTTTACTTTCAGAAGAAGGAACCAGAGAAGACTAGAAACAGGATGGA	GCGTAGACGAGAATGG	GCTAAGGGCCTAACTGGCCGCTTCACTGTGGGACTTTAAATAGGAGTTTTTAAAAAGGAAAGAAATCTCTGTTCTGCTTCTTAAAAACACCCTTTTCCCCTTTTTACTTTCAGAAGAAGGAACCAGAGAAGACTAGAAACAGGATGGACACTGCGGCTCCTCAGGTACCTCTAGAGCGTAGACGAGAATGGAGATCGGAAGAGCGTCGGCCTCGGAGGCCTTAAAC	ER	ER_Ref	FALSE	FALSE
323	rs744368_1	rs744368	CCAACTGTCAGCCAACTGCCCGTGGCCACAGAACAGGGGCTCAAGAGAGAGGGATGGTGTCTCAGGAGCTCAGTGATACATCACCACCTCCTTGGAGGGGACACAGCCCTTGCCTACTGC	AGAAAGGACGTAGCCG	GCTAAGGGCCTAACTGGCCGCTTCACTGCCAACTGTCAGCCAACTGCCCGTGGCCACAGAACAGGGGCTCAAGAGAGAGGGATGGTGTCTCAGGAGCTCAGTGATACATCACCACCTCCTTGGAGGGGACACAGCCCTTGCCTACTGCCACTGCGGCTCCTCAGGTACCTCTAGAAGAAAGGACGTAGCCGAGATCGGAAGAGCGTCGGCCTCGGAGGCCTTAAAC	ER	ER_Ref	FALSE	FALSE
324	rs13032148_1	rs13032148	TGCGGCGAAGGGGGCGCGGCCCTGAACAGAGGAGCCGCGGCTGCTGGGAGAACGCGCCCGGAGCCCCCTCCTTTTCCAGGGGCTCACCTCCCgcccggtgcccggtgcccggtgcccgAC	TTCCCTTTTAGTCCGG	GCTAAGGGCCTAACTGGCCGCTTCACTGTGCGGCGAAGGGGGCGCGGCCCTGAACAGAGGAGCCGCGGCTGCTGGGAGAACGCGCCCGGAGCCCCCTCCTTTTCCAGGGGCTCACCTCCCgcccggtgcccggtgcccggtgcccgACCACTGCGGCTCCTCAGGTACCTCTAGATTCCCTTTTAGTCCGGAGATCGGAAGAGCGTCGGCCTCGGAGGCCTTAAAC	ER	ER_Ref	FALSE	FALSE
325	rs11694743_1	rs11694743	TTGAGGCCTTGTTCTCCCTCCATCCCCCGCCCCGCCCCACCCCAGAGCTGCTGCTTCACCCTCAGGTTGGGAGGGGAGGGCACCCAGACCTGCAGCCAAGGACAGAGGGGCTAGAATGAG	CTAAAATTCATTTCGA	GCTAAGGGCCTAACTGGCCGCTTCACTGTTGAGGCCTTGTTCTCCCTCCATCCCCCGCCCCGCCCCACCCCAGAGCTGCTGCTTCACCCTCAGGTTGGGAGGGGAGGGCACCCAGACCTGCAGCCAAGGACAGAGGGGCTAGAATGAGCACTGCGGCTCCTCAGGTACCTCTAGACTAAAATTCATTTCGAAGATCGGAAGAGCGTCGGCCTCGGAGGCCTTAAAC	ER	ER_Ref	FALSE	FALSE
326	rs74820434_1	rs74820434	CACACGAGCAGCCGCATTTAGCCACCGAGTCGGGACTGAAATATTCCTGAGGGAGAAGAACCCTGAGGCTTCAGGGCGGCAACGGCTCGTCAGTGGGGAGCGGGGAAGGGATGTTGTCAC	GGCTCTTAAATTATAT	GCTAAGGGCCTAACTGGCCGCTTCACTGCACACGAGCAGCCGCATTTAGCCACCGAGTCGGGACTGAAATATTCCTGAGGGAGAAGAACCCTGAGGCTTCAGGGCGGCAACGGCTCGTCAGTGGGGAGCGGGGAAGGGATGTTGTCACCACTGCGGCTCCTCAGGTACCTCTAGAGGCTCTTAAATTATATAGATCGGAAGAGCGTCGGCCTCGGAGGCCTTAAAC	ER	ER_Ref	FALSE	FALSE
327	rs1004173_1	rs1004173	TCTGTGAAACAGAATTTATTTGATGCCTAGGTTTCTCCCTCACCCGACGAAGACCAAATGCTGCTGATCCGTAAGTAACTTCGCAAGGTAAACTGAGGGGCCTGGCAGCATCTGGGCCTC	CCGCAGGCCATCTTGA	GCTAAGGGCCTAACTGGCCGCTTCACTGTCTGTGAAACAGAATTTATTTGATGCCTAGGTTTCTCCCTCACCCGACGAAGACCAAATGCTGCTGATCCGTAAGTAACTTCGCAAGGTAAACTGAGGGGCCTGGCAGCATCTGGGCCTCCACTGCGGCTCCTCAGGTACCTCTAGACCGCAGGCCATCTTGAAGATCGGAAGAGCGTCGGCCTCGGAGGCCTTAAAC	ER	ER_Ref	FALSE	FALSE
328	rs7937331_1	rs7937331	cctctccgcgtcccacccgcctctctctagctctctcactctctactttcctctccccttGGACTCTCCGTGTATTCCCTCCCGCTAGCCTGTGGTCCCCTCACCTCTGCGTGACCGCCT	TACAGAGTACGAAGAA	GCTAAGGGCCTAACTGGCCGCTTCACTGcctctccgcgtcccacccgcctctctctagctctctcactctctactttcctctccccttGGACTCTCCGTGTATTCCCTCCCGCTAGCCTGTGGTCCCCTCACCTCTGCGTGACCGCCTCACTGCGGCTCCTCAGGTACCTCTAGATACAGAGTACGAAGAAAGATCGGAAGAGCGTCGGCCTCGGAGGCCTTAAAC	ER	ER_Ref	TRUE	TRUE
329	rs755554_1	rs755554	CTGGCCAGGGTGTGGGAAGCATGCTGCTGCTCTTCTTAGGAGACCCCAGGTCACAGAGTGTCTGAGATGGAGGGAGAGGATAGAATAGAACTTCTCCCCTTGGTCCTGTAGGAGCTATCT	CTCCCAGTGCCAATGC	GCTAAGGGCCTAACTGGCCGCTTCACTGCTGGCCAGGGTGTGGGAAGCATGCTGCTGCTCTTCTTAGGAGACCCCAGGTCACAGAGTGTCTGAGATGGAGGGAGAGGATAGAATAGAACTTCTCCCCTTGGTCCTGTAGGAGCTATCTCACTGCGGCTCCTCAGGTACCTCTAGACTCCCAGTGCCAATGCAGATCGGAAGAGCGTCGGCCTCGGAGGCCTTAAAC	ER	ER_Ref	FALSE	FALSE
330	rs5760076_1	rs5760076	TCAGCAGGATTCTGCCCTCCAGAGCCACTTCCTCTGCTCCCCCAGCCTCCAGTGCAGTATCTCACTGAATGGTGAAAGCACAGCTGTCTCTTTCCCAGCTGTATCTTGCCCCCCAGCACA	GGGCTCACCGAGGCGG	GCTAAGGGCCTAACTGGCCGCTTCACTGTCAGCAGGATTCTGCCCTCCAGAGCCACTTCCTCTGCTCCCCCAGCCTCCAGTGCAGTATCTCACTGAATGGTGAAAGCACAGCTGTCTCTTTCCCAGCTGTATCTTGCCCCCCAGCACACACTGCGGCTCCTCAGGTACCTCTAGAGGGCTCACCGAGGCGGAGATCGGAAGAGCGTCGGCCTCGGAGGCCTTAAAC	ER	ER_Ref	FALSE	FALSE
331	rs755553_1	rs755553	CCCGTTCACAAATAACATGTTGTAACAAAACACGCAGGAGAGCTCTAGGGAGCTGCTAAGAATGCACGTGCCTATCCCCCACCTAAGAGGGGTGGACCAAGGCCCTGGGAATCTGTTAGA	CACTTAGTCCTTTGTC	GCTAAGGGCCTAACTGGCCGCTTCACTGCCCGTTCACAAATAACATGTTGTAACAAAACACGCAGGAGAGCTCTAGGGAGCTGCTAAGAATGCACGTGCCTATCCCCCACCTAAGAGGGGTGGACCAAGGCCCTGGGAATCTGTTAGACACTGCGGCTCCTCAGGTACCTCTAGACACTTAGTCCTTTGTCAGATCGGAAGAGCGTCGGCCTCGGAGGCCTTAAAC	ER	ER_Ref	TRUE	TRUE
332	rs17057043_1	rs17057043	TCTGAGAGACAGATGCAGGCAAAGAGCCGTTACCATGCAAAATCTAGAACTGTTCCCACGTGAAATCTAGAACTTCTCCCACACGAAATCTAGAACTGCTCCCACACGAAATCTAGAACT	GACTAAGAAGCAAGAA	GCTAAGGGCCTAACTGGCCGCTTCACTGTCTGAGAGACAGATGCAGGCAAAGAGCCGTTACCATGCAAAATCTAGAACTGTTCCCACGTGAAATCTAGAACTTCTCCCACACGAAATCTAGAACTGCTCCCACACGAAATCTAGAACTCACTGCGGCTCCTCAGGTACCTCTAGAGACTAAGAAGCAAGAAAGATCGGAAGAGCGTCGGCCTCGGAGGCCTTAAAC	ER	ER_Ref	TRUE	TRUE
333	rs7395613_1	rs7395613	ATCTTCTGTTCAGTTGATTCTCGATTTTAAACGTTTGTTGCCTTTTGGAGCCTGCACTTCCCCTTACCTGGTGATTGGAGTGTGGGAATGGTTGGGGGTATCAAGGCTTCAGCAGGCTGG	GACAACTTCATTAGGT	GCTAAGGGCCTAACTGGCCGCTTCACTGATCTTCTGTTCAGTTGATTCTCGATTTTAAACGTTTGTTGCCTTTTGGAGCCTGCACTTCCCCTTACCTGGTGATTGGAGTGTGGGAATGGTTGGGGGTATCAAGGCTTCAGCAGGCTGGCACTGCGGCTCCTCAGGTACCTCTAGAGACAACTTCATTAGGTAGATCGGAAGAGCGTCGGCCTCGGAGGCCTTAAAC	ER	ER_Ref	TRUE	TRUE
334	rs10421247_1	rs10421247	TAAGGGATGAATGAATGAGATGCTGAGGAGGAGCTATGCTAGGCAGCAGGATACACCCTCGGTCTTATCTTGttgacttaactgctcctcctgcaggaagccctccctgatccccaggct	ACGCCACCAGCTGGAA	GCTAAGGGCCTAACTGGCCGCTTCACTGTAAGGGATGAATGAATGAGATGCTGAGGAGGAGCTATGCTAGGCAGCAGGATACACCCTCGGTCTTATCTTGttgacttaactgctcctcctgcaggaagccctccctgatccccaggctCACTGCGGCTCCTCAGGTACCTCTAGAACGCCACCAGCTGGAAAGATCGGAAGAGCGTCGGCCTCGGAGGCCTTAAAC	ER	ER_Ref	TRUE	TRUE
335	rs7947450_1	rs7947450	ATCGCGGTCCCCGCAGAGCCGCCGCTTCCGTCCCTGCCCAGCCTGGCTGAGCGCGGTGCGTGTGGCTCTCTCACTTCCGACCGACCCTCCCCTCCGGCCCGCAGCCCTGCCCAAACGGAA	TATCAGCTAGAATACG	GCTAAGGGCCTAACTGGCCGCTTCACTGATCGCGGTCCCCGCAGAGCCGCCGCTTCCGTCCCTGCCCAGCCTGGCTGAGCGCGGTGCGTGTGGCTCTCTCACTTCCGACCGACCCTCCCCTCCGGCCCGCAGCCCTGCCCAAACGGAACACTGCGGCTCCTCAGGTACCTCTAGATATCAGCTAGAATACGAGATCGGAAGAGCGTCGGCCTCGGAGGCCTTAAAC	ER	ER_Ref	TRUE	TRUE
336	rs7479145_1	rs7479145	CTGCTCCAATCACAGACCTCGTTCTCAGCCCCGTGCCTGTCCCCTCGGGGTGGGAAAAATCCACACCAAACCGTTAAACAAGCCAGGAAGGCTGGGCCTGTTAGAAGGATGTGCAGGGTG	TATTTTGCGCGTATGA	GCTAAGGGCCTAACTGGCCGCTTCACTGCTGCTCCAATCACAGACCTCGTTCTCAGCCCCGTGCCTGTCCCCTCGGGGTGGGAAAAATCCACACCAAACCGTTAAACAAGCCAGGAAGGCTGGGCCTGTTAGAAGGATGTGCAGGGTGCACTGCGGCTCCTCAGGTACCTCTAGATATTTTGCGCGTATGAAGATCGGAAGAGCGTCGGCCTCGGAGGCCTTAAAC	ER	ER_Ref	FALSE	FALSE
337	rs61216358_1	rs61216358	GCCGAGAGCCCCACAGCAGGAAAACGCAGAAAGGTGACCGCAAGCTGCCCCCCTGTACAGTGGCCCACTGCAGCTCTGGGGGTCCTATGGGTTCTTCCTACAGTCACCAAGGCCCCATCG	AGCGGCGAGGAGAAAA	GCTAAGGGCCTAACTGGCCGCTTCACTGGCCGAGAGCCCCACAGCAGGAAAACGCAGAAAGGTGACCGCAAGCTGCCCCCCTGTACAGTGGCCCACTGCAGCTCTGGGGGTCCTATGGGTTCTTCCTACAGTCACCAAGGCCCCATCGCACTGCGGCTCCTCAGGTACCTCTAGAAGCGGCGAGGAGAAAAAGATCGGAAGAGCGTCGGCCTCGGAGGCCTTAAAC	ER	ER_Ref	FALSE	FALSE
338	rs6498140_1	rs6498140	TGAAGTACAGCACCATAGCCTCTGCAGCCCttatttatttatttatttatttatttagactctcgctctgtcacccaggctggagtgcaatggtgtgatctcggctcactgcaacctcca	GACATGACGCACCATA	GCTAAGGGCCTAACTGGCCGCTTCACTGTGAAGTACAGCACCATAGCCTCTGCAGCCCttatttatttatttatttatttatttagactctcgctctgtcacccaggctggagtgcaatggtgtgatctcggctcactgcaacctccaCACTGCGGCTCCTCAGGTACCTCTAGAGACATGACGCACCATAAGATCGGAAGAGCGTCGGCCTCGGAGGCCTTAAAC	ER	ER_Ref	TRUE	TRUE
339	rs7570061_1	rs7570061	ctatctttcatggaggatgacatttagcagccaagatctgagcagcaggtgttctcattgctgttggagtgttgtgggctctcgcagcagacagagtgaggaaatagtgtgtgcacatac	AGTCGTCCAGCGACGG	GCTAAGGGCCTAACTGGCCGCTTCACTGctatctttcatggaggatgacatttagcagccaagatctgagcagcaggtgttctcattgctgttggagtgttgtgggctctcgcagcagacagagtgaggaaatagtgtgtgcacatacCACTGCGGCTCCTCAGGTACCTCTAGAAGTCGTCCAGCGACGGAGATCGGAAGAGCGTCGGCCTCGGAGGCCTTAAAC	ER	ER_Ref	FALSE	FALSE
340	rs10933431_1	rs10933431	TCAAAATGACTTAACAACTCTTTTCAGGAAGGCGGCTGCTGTGGAATGGGGAACGAAGTGTGGCAGCCTGGGCCATTAGGAACCAAGGGCAGTCCCCTCCTTGGTCAGAAGTGTGGCTGG	TTTCAAGCAGGAAGGG	GCTAAGGGCCTAACTGGCCGCTTCACTGTCAAAATGACTTAACAACTCTTTTCAGGAAGGCGGCTGCTGTGGAATGGGGAACGAAGTGTGGCAGCCTGGGCCATTAGGAACCAAGGGCAGTCCCCTCCTTGGTCAGAAGTGTGGCTGGCACTGCGGCTCCTCAGGTACCTCTAGATTTCAAGCAGGAAGGGAGATCGGAAGAGCGTCGGCCTCGGAGGCCTTAAAC	ER	ER_Ref	FALSE	FALSE
341	rs6127744_1	rs6127744	ataaaaaattaaaaaatGCTGTCTGACAAGAAGATAGCGGTAAGCTATCCCCCACAGCTGGTTGGGGATAGAACTTGAGCCTGGCTTGGAAGAATGGGCACCATTTTGTCTAAATAAAAA	CTGTGCGCAATCTCGG	GCTAAGGGCCTAACTGGCCGCTTCACTGataaaaaattaaaaaatGCTGTCTGACAAGAAGATAGCGGTAAGCTATCCCCCACAGCTGGTTGGGGATAGAACTTGAGCCTGGCTTGGAAGAATGGGCACCATTTTGTCTAAATAAAAACACTGCGGCTCCTCAGGTACCTCTAGACTGTGCGCAATCTCGGAGATCGGAAGAGCGTCGGCCTCGGAGGCCTTAAAC	ER	ER_Ref	FALSE	TRUE
342	rs17462136_1	rs17462136	CTCTTCGAAGTAGGAACTTCGCCCTATAAAGCAGAAGAGTGGTGTTTTTTTCTTCTTCTTCTTCTTTTGTGGTTTCACATAGCAAATGAGTGACAGTCTCTACTTACAGACAAAGTGAGA	CACTTAAAATGGGAAT	GCTAAGGGCCTAACTGGCCGCTTCACTGCTCTTCGAAGTAGGAACTTCGCCCTATAAAGCAGAAGAGTGGTGTTTTTTTCTTCTTCTTCTTCTTTTGTGGTTTCACATAGCAAATGAGTGACAGTCTCTACTTACAGACAAAGTGAGACACTGCGGCTCCTCAGGTACCTCTAGACACTTAAAATGGGAATAGATCGGAAGAGCGTCGGCCTCGGAGGCCTTAAAC	ER	ER_Ref	FALSE	FALSE
343	rs927174_1	rs927174	TTCCTTAGAAGATTTTGAATACTTTACATTTTCTAACTCCCTGGGCTACAAGACATAGAACCAGACAGTTGTTACATAGAACAGCTGCCAGCACAGGCACTCGCTACAAACACCAGGAGG	TTGAGGACCCTTCAAT	GCTAAGGGCCTAACTGGCCGCTTCACTGTTCCTTAGAAGATTTTGAATACTTTACATTTTCTAACTCCCTGGGCTACAAGACATAGAACCAGACAGTTGTTACATAGAACAGCTGCCAGCACAGGCACTCGCTACAAACACCAGGAGGCACTGCGGCTCCTCAGGTACCTCTAGATTGAGGACCCTTCAATAGATCGGAAGAGCGTCGGCCTCGGAGGCCTTAAAC	ER	ER_Ref	TRUE	TRUE
344	rs11188740_1	rs11188740	CTTGGCCAATagctgccatttctcttctgtggtgggcactgtggtcagcattttccatgcatcctctcttttagtccttctcacttcccaaataagaaaataggtttggagagggtcagt	TGGACCTGACTCGCGA	GCTAAGGGCCTAACTGGCCGCTTCACTGCTTGGCCAATagctgccatttctcttctgtggtgggcactgtggtcagcattttccatgcatcctctcttttagtccttctcacttcccaaataagaaaataggtttggagagggtcagtCACTGCGGCTCCTCAGGTACCTCTAGATGGACCTGACTCGCGAAGATCGGAAGAGCGTCGGCCTCGGAGGCCTTAAAC	ER	ER_Ref	TRUE	TRUE
345	rs75191269_1	rs75191269	CCTCTGCTTTAGTCTCTTCTGCGAATGTGGTAGTGATCTTAAGTTATATAGCTTGTAAGGTGAGGCACATTACAGATACAAATCTGAGGATTTAGCTGGGCAAGGGAGGGAGAGAAATGG	GAACTGTGTAATCCGT	GCTAAGGGCCTAACTGGCCGCTTCACTGCCTCTGCTTTAGTCTCTTCTGCGAATGTGGTAGTGATCTTAAGTTATATAGCTTGTAAGGTGAGGCACATTACAGATACAAATCTGAGGATTTAGCTGGGCAAGGGAGGGAGAGAAATGGCACTGCGGCTCCTCAGGTACCTCTAGAGAACTGTGTAATCCGTAGATCGGAAGAGCGTCGGCCTCGGAGGCCTTAAAC	ER	ER_Ref	TRUE	TRUE
346	rs115898899_1	rs115898899	agtttctgtctttgctatttgttagctgtctgaccttgagcagttagttagctttctgtgcctctgttttcttgtctataaaatgggataataggctgggcgcggtggctcacacctgta	TAGAACGGAATGGGGG	GCTAAGGGCCTAACTGGCCGCTTCACTGagtttctgtctttgctatttgttagctgtctgaccttgagcagttagttagctttctgtgcctctgttttcttgtctataaaatgggataataggctgggcgcggtggctcacacctgtaCACTGCGGCTCCTCAGGTACCTCTAGATAGAACGGAATGGGGGAGATCGGAAGAGCGTCGGCCTCGGAGGCCTTAAAC	ER	ER_Ref	TRUE	TRUE
347	rs140537553_1	rs140537553	CCCCCGGCCTGGCAGTGGGCTCTCTGGGCCAGGATCTCCACCCTGGGAGGGGAGACTTTCTCCCAGGGCATCAGGTGCTGATGCAGAGCCCCAGGAAAGCAAGAGGCAGGGGCTGGGCTG	TAAGTTGGTCATCTCT	GCTAAGGGCCTAACTGGCCGCTTCACTGCCCCCGGCCTGGCAGTGGGCTCTCTGGGCCAGGATCTCCACCCTGGGAGGGGAGACTTTCTCCCAGGGCATCAGGTGCTGATGCAGAGCCCCAGGAAAGCAAGAGGCAGGGGCTGGGCTGCACTGCGGCTCCTCAGGTACCTCTAGATAAGTTGGTCATCTCTAGATCGGAAGAGCGTCGGCCTCGGAGGCCTTAAAC	ER	ER_Ref	FALSE	FALSE
348	rs10991386_1	rs10991386	taaaatggggctaatacagcactttgggaggccaagacgggtggatcaactgaggtcggaagttcgagaccagcctgaccaacatgaagaaaccccgtctctactaaaaatacaaaatta	CTTTTAGCTCGCATCG	GCTAAGGGCCTAACTGGCCGCTTCACTGtaaaatggggctaatacagcactttgggaggccaagacgggtggatcaactgaggtcggaagttcgagaccagcctgaccaacatgaagaaaccccgtctctactaaaaatacaaaattaCACTGCGGCTCCTCAGGTACCTCTAGACTTTTAGCTCGCATCGAGATCGGAAGAGCGTCGGCCTCGGAGGCCTTAAAC	ER	ER_Ref	FALSE	FALSE
349	rs6733839_alt_1	rs6733839_alt	TGGGACTTTAAATAGGAGTTTTTAAAAAGGAAAGAAATCTCTGTTCTGCTTCTTAAAAATACCCTTTTCCCCTTTTTACTTTCAGAAGAAGGAACCAGAGAAGACTAGAAACAGGATGGA	CTACCTGCTATGATGA	GCTAAGGGCCTAACTGGCCGCTTCACTGTGGGACTTTAAATAGGAGTTTTTAAAAAGGAAAGAAATCTCTGTTCTGCTTCTTAAAAATACCCTTTTCCCCTTTTTACTTTCAGAAGAAGGAACCAGAGAAGACTAGAAACAGGATGGACACTGCGGCTCCTCAGGTACCTCTAGACTACCTGCTATGATGAAGATCGGAAGAGCGTCGGCCTCGGAGGCCTTAAAC	ER	ER_Alt	FALSE	FALSE
350	rs744368_alt_1	rs744368_alt	CCAACTGTCAGCCAACTGCCCGTGGCCACAGAACAGGGGCTCAAGAGAGAGGGATGGTGGCTCAGGAGCTCAGTGATACATCACCACCTCCTTGGAGGGGACACAGCCCTTGCCTACTGC	GGAAGGGGAGACAACA	GCTAAGGGCCTAACTGGCCGCTTCACTGCCAACTGTCAGCCAACTGCCCGTGGCCACAGAACAGGGGCTCAAGAGAGAGGGATGGTGGCTCAGGAGCTCAGTGATACATCACCACCTCCTTGGAGGGGACACAGCCCTTGCCTACTGCCACTGCGGCTCCTCAGGTACCTCTAGAGGAAGGGGAGACAACAAGATCGGAAGAGCGTCGGCCTCGGAGGCCTTAAAC	ER	ER_Alt	TRUE	TRUE
351	rs13032148_alt_1	rs13032148_alt	TGCGGCGAAGGGGGCGCGGCCCTGAACAGAGGAGCCGCGGCTGCTGGGAGAACGCGCCCAGAGCCCCCTCCTTTTCCAGGGGCTCACCTCCCgcccggtgcccggtgcccggtgcccgAC	TGTGGACCCGTGTACT	GCTAAGGGCCTAACTGGCCGCTTCACTGTGCGGCGAAGGGGGCGCGGCCCTGAACAGAGGAGCCGCGGCTGCTGGGAGAACGCGCCCAGAGCCCCCTCCTTTTCCAGGGGCTCACCTCCCgcccggtgcccggtgcccggtgcccgACCACTGCGGCTCCTCAGGTACCTCTAGATGTGGACCCGTGTACTAGATCGGAAGAGCGTCGGCCTCGGAGGCCTTAAAC	ER	ER_Alt	FALSE	FALSE
352	rs11694743_alt_1	rs11694743_alt	TTGAGGCCTTGTTCTCCCTCCGTCCCCCGCCCCGCCCCACCCCAGAGCTGCTGCTTCACCCTCAGGTTGGGAGGGGAGGGCACCCAGACCTGCAGCCAAGGACAGAGGGGCTAGAATGAG	CAAAAGATCGCCCTCC	GCTAAGGGCCTAACTGGCCGCTTCACTGTTGAGGCCTTGTTCTCCCTCCGTCCCCCGCCCCGCCCCACCCCAGAGCTGCTGCTTCACCCTCAGGTTGGGAGGGGAGGGCACCCAGACCTGCAGCCAAGGACAGAGGGGCTAGAATGAGCACTGCGGCTCCTCAGGTACCTCTAGACAAAAGATCGCCCTCCAGATCGGAAGAGCGTCGGCCTCGGAGGCCTTAAAC	ER	ER_Alt	FALSE	FALSE
353	rs74820434_alt_1	rs74820434_alt	CACACGAGCAGCCGCATTTAGCCACCGAGTTGGGACTGAAATATTCCTGAGGGAGAAGAACCCTGAGGCTTCAGGGCGGCAACGGCTCGTCAGTGGGGAGCGGGGAAGGGATGTTGTCAC	GACGACACGTACAACT	GCTAAGGGCCTAACTGGCCGCTTCACTGCACACGAGCAGCCGCATTTAGCCACCGAGTTGGGACTGAAATATTCCTGAGGGAGAAGAACCCTGAGGCTTCAGGGCGGCAACGGCTCGTCAGTGGGGAGCGGGGAAGGGATGTTGTCACCACTGCGGCTCCTCAGGTACCTCTAGAGACGACACGTACAACTAGATCGGAAGAGCGTCGGCCTCGGAGGCCTTAAAC	ER	ER_Alt	TRUE	TRUE
354	rs1004173_alt_1	rs1004173_alt	TCTGTGAAACAGAATTTATTTGATGCCTAGGTTTCTCCTTCACCCGACGAAGACCAAATGCTGCTGATCCGTAAGTAACTTCGCAAGGTAAACTGAGGGGCCTGGCAGCATCTGGGCCTC	GGAAACTTCTACAGCT	GCTAAGGGCCTAACTGGCCGCTTCACTGTCTGTGAAACAGAATTTATTTGATGCCTAGGTTTCTCCTTCACCCGACGAAGACCAAATGCTGCTGATCCGTAAGTAACTTCGCAAGGTAAACTGAGGGGCCTGGCAGCATCTGGGCCTCCACTGCGGCTCCTCAGGTACCTCTAGAGGAAACTTCTACAGCTAGATCGGAAGAGCGTCGGCCTCGGAGGCCTTAAAC	ER	ER_Alt	FALSE	FALSE
355	rs7937331_alt_1	rs7937331_alt	cctctccgcgtcccacccgcctctctctagctctctcactctctactttcctctcccctCGGACTCTCCGTGTATTCCCTCCCGCTAGCCTGTGGTCCCCTCACCTCTGCGTGACCGCCT	AGGATATTTCCCGAAC	GCTAAGGGCCTAACTGGCCGCTTCACTGcctctccgcgtcccacccgcctctctctagctctctcactctctactttcctctcccctCGGACTCTCCGTGTATTCCCTCCCGCTAGCCTGTGGTCCCCTCACCTCTGCGTGACCGCCTCACTGCGGCTCCTCAGGTACCTCTAGAAGGATATTTCCCGAACAGATCGGAAGAGCGTCGGCCTCGGAGGCCTTAAAC	ER	ER_Alt	FALSE	FALSE
356	rs755554_alt_1	rs755554_alt	CTGGCCAGGGTGTGGGAAGCATGCTGCTGCTCTTCTTAGGAGACCCCAGGTCACAGAGTCTCTGAGATGGAGGGAGAGGATAGAATAGAACTTCTCCCCTTGGTCCTGTAGGAGCTATCT	ATTAGGTACCCAAAAG	GCTAAGGGCCTAACTGGCCGCTTCACTGCTGGCCAGGGTGTGGGAAGCATGCTGCTGCTCTTCTTAGGAGACCCCAGGTCACAGAGTCTCTGAGATGGAGGGAGAGGATAGAATAGAACTTCTCCCCTTGGTCCTGTAGGAGCTATCTCACTGCGGCTCCTCAGGTACCTCTAGAATTAGGTACCCAAAAGAGATCGGAAGAGCGTCGGCCTCGGAGGCCTTAAAC	ER	ER_Alt	FALSE	FALSE
357	rs5760076_alt_1	rs5760076_alt	TCAGCAGGATTCTGCCCTCCAGAGCCACTGCCTCTGCTCCCCCAGCCTCCAGTGCAGTATCTCACTGAATGGTGAAAGCACAGCTGTCTCTTTCCCAGCTGTATCTTGCCCCCCAGCACA	TATGGGAGCGCATAGG	GCTAAGGGCCTAACTGGCCGCTTCACTGTCAGCAGGATTCTGCCCTCCAGAGCCACTGCCTCTGCTCCCCCAGCCTCCAGTGCAGTATCTCACTGAATGGTGAAAGCACAGCTGTCTCTTTCCCAGCTGTATCTTGCCCCCCAGCACACACTGCGGCTCCTCAGGTACCTCTAGATATGGGAGCGCATAGGAGATCGGAAGAGCGTCGGCCTCGGAGGCCTTAAAC	ER	ER_Alt	TRUE	TRUE
358	rs755553_alt_1	rs755553_alt	CCCGTTCACAAATAACATGTTGTAACAAAACACGCAGGAGAGCTCTAGGGAGCTGCTAAAAATGCACGTGCCTATCCCCCACCTAAGAGGGGTGGACCAAGGCCCTGGGAATCTGTTAGA	GTGGACCTACTGCCGC	GCTAAGGGCCTAACTGGCCGCTTCACTGCCCGTTCACAAATAACATGTTGTAACAAAACACGCAGGAGAGCTCTAGGGAGCTGCTAAAAATGCACGTGCCTATCCCCCACCTAAGAGGGGTGGACCAAGGCCCTGGGAATCTGTTAGACACTGCGGCTCCTCAGGTACCTCTAGAGTGGACCTACTGCCGCAGATCGGAAGAGCGTCGGCCTCGGAGGCCTTAAAC	ER	ER_Alt	TRUE	TRUE
359	rs17057043_alt_1	rs17057043_alt	TCTGAGAGACAGATGCAGGCAAAGAGCCGTTACCATGCAAAATCTAGAACTGTTCCCACATGAAATCTAGAACTTCTCCCACACGAAATCTAGAACTGCTCCCACACGAAATCTAGAACT	CGTTACAAACGGGGTC	GCTAAGGGCCTAACTGGCCGCTTCACTGTCTGAGAGACAGATGCAGGCAAAGAGCCGTTACCATGCAAAATCTAGAACTGTTCCCACATGAAATCTAGAACTTCTCCCACACGAAATCTAGAACTGCTCCCACACGAAATCTAGAACTCACTGCGGCTCCTCAGGTACCTCTAGACGTTACAAACGGGGTCAGATCGGAAGAGCGTCGGCCTCGGAGGCCTTAAAC	ER	ER_Alt	FALSE	FALSE
360	rs7395613_alt_1	rs7395613_alt	ATCTTCTGTTCAGTTGATTCTTGATTTTAAACGTTTGTTGCCTTTTGGAGCCTGCACTTCCCCTTACCTGGTGATTGGAGTGTGGGAATGGTTGGGGGTATCAAGGCTTCAGCAGGCTGG	ACTCCGTAGGGCACTG	GCTAAGGGCCTAACTGGCCGCTTCACTGATCTTCTGTTCAGTTGATTCTTGATTTTAAACGTTTGTTGCCTTTTGGAGCCTGCACTTCCCCTTACCTGGTGATTGGAGTGTGGGAATGGTTGGGGGTATCAAGGCTTCAGCAGGCTGGCACTGCGGCTCCTCAGGTACCTCTAGAACTCCGTAGGGCACTGAGATCGGAAGAGCGTCGGCCTCGGAGGCCTTAAAC	ER	ER_Alt	TRUE	TRUE
361	rs10421247_alt_1	rs10421247_alt	TAAGGGATGAATGAATGAGATGCTGAGGAGGAGCTATGCTAGGCAGCAGGATACACCCTTGGTCTTATCTTGttgacttaactgctcctcctgcaggaagccctccctgatccccaggct	CTACCCTTTTGGCATC	GCTAAGGGCCTAACTGGCCGCTTCACTGTAAGGGATGAATGAATGAGATGCTGAGGAGGAGCTATGCTAGGCAGCAGGATACACCCTTGGTCTTATCTTGttgacttaactgctcctcctgcaggaagccctccctgatccccaggctCACTGCGGCTCCTCAGGTACCTCTAGACTACCCTTTTGGCATCAGATCGGAAGAGCGTCGGCCTCGGAGGCCTTAAAC	ER	ER_Alt	TRUE	TRUE
362	rs7947450_alt_1	rs7947450_alt	ATCGCGGTCCCCGCAGAGCCGCCGCTTCCGTCCCTGCCCAGCCTGGCTGAGCGCGGTGCATGTGGCTCTCTCACTTCCGACCGACCCTCCCCTCCGGCCCGCAGCCCTGCCCAAACGGAA	GTGCACACACACACGT	GCTAAGGGCCTAACTGGCCGCTTCACTGATCGCGGTCCCCGCAGAGCCGCCGCTTCCGTCCCTGCCCAGCCTGGCTGAGCGCGGTGCATGTGGCTCTCTCACTTCCGACCGACCCTCCCCTCCGGCCCGCAGCCCTGCCCAAACGGAACACTGCGGCTCCTCAGGTACCTCTAGAGTGCACACACACACGTAGATCGGAAGAGCGTCGGCCTCGGAGGCCTTAAAC	ER	ER_Alt	FALSE	FALSE
363	rs7479145_alt_1	rs7479145_alt	CTGCTCCAATCACAGACCTCGTTCTCAGCCCCGTGCCTGTCCCCTCGGGGTGGGAAAAATCCACACCAAACCGTTAAACAAGCCAGGAAGGCTTGGCCTGTTAGAAGGATGTGCAGGGTG	ATAAGACCTCCTCTGA	GCTAAGGGCCTAACTGGCCGCTTCACTGCTGCTCCAATCACAGACCTCGTTCTCAGCCCCGTGCCTGTCCCCTCGGGGTGGGAAAAATCCACACCAAACCGTTAAACAAGCCAGGAAGGCTTGGCCTGTTAGAAGGATGTGCAGGGTGCACTGCGGCTCCTCAGGTACCTCTAGAATAAGACCTCCTCTGAAGATCGGAAGAGCGTCGGCCTCGGAGGCCTTAAAC	ER	ER_Alt	TRUE	TRUE
364	rs61216358_alt_1	rs61216358_alt	GCCGAGAGCCCCACAGCAGGAAAACGCAGAAAGGTGACCGCAAGCTGCCCCCCTGTACAATGGCCCACTGCAGCTCTGGGGGTCCTATGGGTTCTTCCTACAGTCACCAAGGCCCCATCG	GTGTAAGTATTGAACA	GCTAAGGGCCTAACTGGCCGCTTCACTGGCCGAGAGCCCCACAGCAGGAAAACGCAGAAAGGTGACCGCAAGCTGCCCCCCTGTACAATGGCCCACTGCAGCTCTGGGGGTCCTATGGGTTCTTCCTACAGTCACCAAGGCCCCATCGCACTGCGGCTCCTCAGGTACCTCTAGAGTGTAAGTATTGAACAAGATCGGAAGAGCGTCGGCCTCGGAGGCCTTAAAC	ER	ER_Alt	FALSE	FALSE
365	rs6498140_alt_1	rs6498140_alt	TGAAGTACAGCACCATAGCCTCTGCAGCCCttatttatttatttatttatttatttagagtctcgctctgtcacccaggctggagtgcaatggtgtgatctcggctcactgcaacctcca	TCATAGGAAGCTCACA	GCTAAGGGCCTAACTGGCCGCTTCACTGTGAAGTACAGCACCATAGCCTCTGCAGCCCttatttatttatttatttatttatttagagtctcgctctgtcacccaggctggagtgcaatggtgtgatctcggctcactgcaacctccaCACTGCGGCTCCTCAGGTACCTCTAGATCATAGGAAGCTCACAAGATCGGAAGAGCGTCGGCCTCGGAGGCCTTAAAC	ER	ER_Alt	FALSE	FALSE
366	rs7570061_alt_1	rs7570061_alt	ctatctttcatggaggatgacatttagcagccaagatctgagcagcaggtgttctcattgctgttggagtgttgtgggctctcacagcagacagagtgaggaaatagtgtgtgcacatac	AACACGAAACTTGGTG	GCTAAGGGCCTAACTGGCCGCTTCACTGctatctttcatggaggatgacatttagcagccaagatctgagcagcaggtgttctcattgctgttggagtgttgtgggctctcacagcagacagagtgaggaaatagtgtgtgcacatacCACTGCGGCTCCTCAGGTACCTCTAGAAACACGAAACTTGGTGAGATCGGAAGAGCGTCGGCCTCGGAGGCCTTAAAC	ER	ER_Alt	FALSE	FALSE
367	rs10933431_alt_1	rs10933431_alt	TCAAAATGACTTAACAACTCTTTTCAGGAAGGCGGCTGCTGTGGAATGGGGAACGAAGTCTGGCAGCCTGGGCCATTAGGAACCAAGGGCAGTCCCCTCCTTGGTCAGAAGTGTGGCTGG	AACTCTAGCGACCCGA	GCTAAGGGCCTAACTGGCCGCTTCACTGTCAAAATGACTTAACAACTCTTTTCAGGAAGGCGGCTGCTGTGGAATGGGGAACGAAGTCTGGCAGCCTGGGCCATTAGGAACCAAGGGCAGTCCCCTCCTTGGTCAGAAGTGTGGCTGGCACTGCGGCTCCTCAGGTACCTCTAGAAACTCTAGCGACCCGAAGATCGGAAGAGCGTCGGCCTCGGAGGCCTTAAAC	ER	ER_Alt	FALSE	FALSE
368	rs6127744_alt_1	rs6127744_alt	ataaaaaattaaaaaatGCTGTCTGACAAGAAGATAGCGGTAAGCTATCCCCCACAGCTGGTTGGGGATAGAACTTGAGCCTGTCTTGGAAGAATGGGCACCATTTTGTCTAAATAAAAA	GCCTATCCATGATCCC	GCTAAGGGCCTAACTGGCCGCTTCACTGataaaaaattaaaaaatGCTGTCTGACAAGAAGATAGCGGTAAGCTATCCCCCACAGCTGGTTGGGGATAGAACTTGAGCCTGTCTTGGAAGAATGGGCACCATTTTGTCTAAATAAAAACACTGCGGCTCCTCAGGTACCTCTAGAGCCTATCCATGATCCCAGATCGGAAGAGCGTCGGCCTCGGAGGCCTTAAAC	ER	ER_Alt	TRUE	TRUE
369	rs17462136_alt_1	rs17462136_alt	CTCTTCGAAGTAGGAACTTCGCCCTATAAAGCAGAAGAGTGGTGTTTTTTTCTTCTTCTTCTTCTTTTGTGGTTTCACATACCAAATGAGTGACAGTCTCTACTTACAGACAAAGTGAGA	TAGAGCTCGGATTTCA	GCTAAGGGCCTAACTGGCCGCTTCACTGCTCTTCGAAGTAGGAACTTCGCCCTATAAAGCAGAAGAGTGGTGTTTTTTTCTTCTTCTTCTTCTTTTGTGGTTTCACATACCAAATGAGTGACAGTCTCTACTTACAGACAAAGTGAGACACTGCGGCTCCTCAGGTACCTCTAGATAGAGCTCGGATTTCAAGATCGGAAGAGCGTCGGCCTCGGAGGCCTTAAAC	ER	ER_Alt	FALSE	FALSE
370	rs927174_alt_1	rs927174_alt	TTCCTTAGAAGATTTTGAATACTTTACATTTTCTAACTCCCTGGGCTACAAGACATAGACCCAGACAGTTGTTACATAGAACAGCTGCCAGCACAGGCACTCGCTACAAACACCAGGAGG	TATACTCGGACAAGAG	GCTAAGGGCCTAACTGGCCGCTTCACTGTTCCTTAGAAGATTTTGAATACTTTACATTTTCTAACTCCCTGGGCTACAAGACATAGACCCAGACAGTTGTTACATAGAACAGCTGCCAGCACAGGCACTCGCTACAAACACCAGGAGGCACTGCGGCTCCTCAGGTACCTCTAGATATACTCGGACAAGAGAGATCGGAAGAGCGTCGGCCTCGGAGGCCTTAAAC	ER	ER_Alt	TRUE	TRUE
371	rs11188740_alt_1	rs11188740_alt	CTTGGCCAATagctgccatttctcttctgtggtgggcactgtggtcagcattttccatgtatcctctcttttagtccttctcacttcccaaataagaaaataggtttggagagggtcagt	TTGTTAGGTGGAACCT	GCTAAGGGCCTAACTGGCCGCTTCACTGCTTGGCCAATagctgccatttctcttctgtggtgggcactgtggtcagcattttccatgtatcctctcttttagtccttctcacttcccaaataagaaaataggtttggagagggtcagtCACTGCGGCTCCTCAGGTACCTCTAGATTGTTAGGTGGAACCTAGATCGGAAGAGCGTCGGCCTCGGAGGCCTTAAAC	ER	ER_Alt	FALSE	FALSE
372	rs75191269_alt_1	rs75191269_alt	CCTCTGCTTTAGTCTCTTCTGCGAATGTGGTAGTGATCTTAAGTTATATAGCTTGTAAGATGAGGCACATTACAGATACAAATCTGAGGATTTAGCTGGGCAAGGGAGGGAGAGAAATGG	GTCTAAAGGGTCCGGC	GCTAAGGGCCTAACTGGCCGCTTCACTGCCTCTGCTTTAGTCTCTTCTGCGAATGTGGTAGTGATCTTAAGTTATATAGCTTGTAAGATGAGGCACATTACAGATACAAATCTGAGGATTTAGCTGGGCAAGGGAGGGAGAGAAATGGCACTGCGGCTCCTCAGGTACCTCTAGAGTCTAAAGGGTCCGGCAGATCGGAAGAGCGTCGGCCTCGGAGGCCTTAAAC	ER	ER_Alt	FALSE	FALSE
373	rs115898899_alt_1	rs115898899_alt	agtttctgtctttgctatttgttagctgtctgaccttgagcagttagttagctttctgtgcctctgttttcttgtctataaaatgggataataggctgggtgcggtggctcacacctgta	AAGTTAAATTTCCAAG	GCTAAGGGCCTAACTGGCCGCTTCACTGagtttctgtctttgctatttgttagctgtctgaccttgagcagttagttagctttctgtgcctctgttttcttgtctataaaatgggataataggctgggtgcggtggctcacacctgtaCACTGCGGCTCCTCAGGTACCTCTAGAAAGTTAAATTTCCAAGAGATCGGAAGAGCGTCGGCCTCGGAGGCCTTAAAC	ER	ER_Alt	FALSE	FALSE
374	rs140537553_alt_1	rs140537553_alt	CCCCCGGCCTGGCAGTGGGCTCTCTGGGCCAGGATCTCCACCCTGGGAGGGGAGACTTTCTCCCAGGGCATCAGGTGCTGATGCAGAGCCCCAGGAAAGCAAGAGGCAGCGGCTGGGCTG	GCCCCGCTTTTAAAAG	GCTAAGGGCCTAACTGGCCGCTTCACTGCCCCCGGCCTGGCAGTGGGCTCTCTGGGCCAGGATCTCCACCCTGGGAGGGGAGACTTTCTCCCAGGGCATCAGGTGCTGATGCAGAGCCCCAGGAAAGCAAGAGGCAGCGGCTGGGCTGCACTGCGGCTCCTCAGGTACCTCTAGAGCCCCGCTTTTAAAAGAGATCGGAAGAGCGTCGGCCTCGGAGGCCTTAAAC	ER	ER_Alt	FALSE	FALSE
375	rs10991386_alt_1	rs10991386_alt	taaaatggggctaatacagcactttgggaggccaagacgggtggatcaactgaggtcgggagttcgagaccagcctgaccaacatgaagaaaccccgtctctactaaaaatacaaaatta	GATTGGGGTGAGATAC	GCTAAGGGCCTAACTGGCCGCTTCACTGtaaaatggggctaatacagcactttgggaggccaagacgggtggatcaactgaggtcgggagttcgagaccagcctgaccaacatgaagaaaccccgtctctactaaaaatacaaaattaCACTGCGGCTCCTCAGGTACCTCTAGAGATTGGGGTGAGATACAGATCGGAAGAGCGTCGGCCTCGGAGGCCTTAAAC	ER	ER_Alt	FALSE	FALSE
376	rs6733839_disrupt_1	rs6733839_disrupt	TGGGACTTTAAATAGGAGTTTTTAAAAAGGAAAGAAATCTCTGTTCTGTCTCTTTTATACTAACACACCCCCTTTTTACTTTCAGAAGAAGGAACCAGAGAAGACTAGAAACAGGATGGA	ATCTCCGAGCTGACTC	GCTAAGGGCCTAACTGGCCGCTTCACTGTGGGACTTTAAATAGGAGTTTTTAAAAAGGAAAGAAATCTCTGTTCTGTCTCTTTTATACTAACACACCCCCTTTTTACTTTCAGAAGAAGGAACCAGAGAAGACTAGAAACAGGATGGACACTGCGGCTCCTCAGGTACCTCTAGAATCTCCGAGCTGACTCAGATCGGAAGAGCGTCGGCCTCGGAGGCCTTAAAC	ER	ER_Disrupt	FALSE	FALSE
377	rs11694743_disrupt_1	rs11694743_disrupt	TTGAGGCCTTGTTCTCCCCGCCCCTGACCCCCCTCCCCACCCCAGAGCTGCTGCTTCACCCTCAGGTTGGGAGGGGAGGGCACCCAGACCTGCAGCCAAGGACAGAGGGGCTAGAATGAG	CTTACAGACTACACCA	GCTAAGGGCCTAACTGGCCGCTTCACTGTTGAGGCCTTGTTCTCCCCGCCCCTGACCCCCCTCCCCACCCCAGAGCTGCTGCTTCACCCTCAGGTTGGGAGGGGAGGGCACCCAGACCTGCAGCCAAGGACAGAGGGGCTAGAATGAGCACTGCGGCTCCTCAGGTACCTCTAGACTTACAGACTACACCAAGATCGGAAGAGCGTCGGCCTCGGAGGCCTTAAAC	ER	ER_Disrupt	TRUE	TRUE
378	rs1004173_disrupt_1	rs1004173_disrupt	TCTGTGAAACAGAATTTATTTGATGCCTAGGTCCCCATTCTTCCCGACGAAGACCAAATGCTGCTGATCCGTAAGTAACTTCGCAAGGTAAACTGAGGGGCCTGGCAGCATCTGGGCCTC	AATCCTAGCACATTGG	GCTAAGGGCCTAACTGGCCGCTTCACTGTCTGTGAAACAGAATTTATTTGATGCCTAGGTCCCCATTCTTCCCGACGAAGACCAAATGCTGCTGATCCGTAAGTAACTTCGCAAGGTAAACTGAGGGGCCTGGCAGCATCTGGGCCTCCACTGCGGCTCCTCAGGTACCTCTAGAAATCCTAGCACATTGGAGATCGGAAGAGCGTCGGCCTCGGAGGCCTTAAAC	ER	ER_Disrupt	FALSE	FALSE
379	rs7937331_disrupt_1	rs7937331_disrupt	cctctccgcgtcccacccgcctctctctagctctctcactctctactttcctctccccCGCTGTTTACCGTGTATTCCCTCCCGCTAGCCTGTGGTCCCCTCACCTCTGCGTGACCGCCT	GCTCTGTAATGACTAC	GCTAAGGGCCTAACTGGCCGCTTCACTGcctctccgcgtcccacccgcctctctctagctctctcactctctactttcctctccccCGCTGTTTACCGTGTATTCCCTCCCGCTAGCCTGTGGTCCCCTCACCTCTGCGTGACCGCCTCACTGCGGCTCCTCAGGTACCTCTAGAGCTCTGTAATGACTACAGATCGGAAGAGCGTCGGCCTCGGAGGCCTTAAAC	ER	ER_Disrupt	TRUE	TRUE
380	rs5760076_disrupt_1	rs5760076_disrupt	TCAGCAGGATTCTGCCCTCCGTCAACTCGACTTCGCCTCCCCCAGCCTCCAGTGCAGTATCTCACTGAATGGTGAAAGCACAGCTGTCTCTTTCCCAGCTGTATCTTGCCCCCCAGCACA	ACAATTTTAATTCGTT	GCTAAGGGCCTAACTGGCCGCTTCACTGTCAGCAGGATTCTGCCCTCCGTCAACTCGACTTCGCCTCCCCCAGCCTCCAGTGCAGTATCTCACTGAATGGTGAAAGCACAGCTGTCTCTTTCCCAGCTGTATCTTGCCCCCCAGCACACACTGCGGCTCCTCAGGTACCTCTAGAACAATTTTAATTCGTTAGATCGGAAGAGCGTCGGCCTCGGAGGCCTTAAAC	ER	ER_Disrupt	FALSE	FALSE
381	rs17057043_disrupt_1	rs17057043_disrupt	TCTGAGAGACAGATGCAGGCAAAGAGCCGTTACCATGCAAAATCTAGAACTGTTCGCACTAGCAATCTAGAACTTCTCCCACACGAAATCTAGAACTGCTCCCACACGAAATCTAGAACT	GAATAGTGGCGTATTT	GCTAAGGGCCTAACTGGCCGCTTCACTGTCTGAGAGACAGATGCAGGCAAAGAGCCGTTACCATGCAAAATCTAGAACTGTTCGCACTAGCAATCTAGAACTTCTCCCACACGAAATCTAGAACTGCTCCCACACGAAATCTAGAACTCACTGCGGCTCCTCAGGTACCTCTAGAGAATAGTGGCGTATTTAGATCGGAAGAGCGTCGGCCTCGGAGGCCTTAAAC	ER	ER_Disrupt	FALSE	FALSE
382	rs10421247_disrupt_1	rs10421247_disrupt	TAAGGGATGAATGAATGAGATGCTGAGGAGGAGCTATGCTAGGCAGCAGGATACACTCCGGGCTCTATTATTGCCTTttaactgctcctcctgcaggaagccctccctgatccccaggct	CACCTTACATTAGCGG	GCTAAGGGCCTAACTGGCCGCTTCACTGTAAGGGATGAATGAATGAGATGCTGAGGAGGAGCTATGCTAGGCAGCAGGATACACTCCGGGCTCTATTATTGCCTTttaactgctcctcctgcaggaagccctccctgatccccaggctCACTGCGGCTCCTCAGGTACCTCTAGACACCTTACATTAGCGGAGATCGGAAGAGCGTCGGCCTCGGAGGCCTTAAAC	ER	ER_Disrupt	FALSE	FALSE
383	rs7479145_disrupt_1	rs7479145_disrupt	CTGCTCCAATCACAGACCTCGTTCTCAGCCCCGTGCCTGTCCCCTCGGGGTGGGAAAAATCCACACCAAACCGTTAAACAAGCCAGGCAGCGAGGTGCTGTTAGAAGGATGTGCAGGGTG	TTAGATTGTGGACAGG	GCTAAGGGCCTAACTGGCCGCTTCACTGCTGCTCCAATCACAGACCTCGTTCTCAGCCCCGTGCCTGTCCCCTCGGGGTGGGAAAAATCCACACCAAACCGTTAAACAAGCCAGGCAGCGAGGTGCTGTTAGAAGGATGTGCAGGGTGCACTGCGGCTCCTCAGGTACCTCTAGATTAGATTGTGGACAGGAGATCGGAAGAGCGTCGGCCTCGGAGGCCTTAAAC	ER	ER_Disrupt	FALSE	FALSE
384	rs61216358_disrupt_1	rs61216358_disrupt	GCCGAGAGCCCCACAGCAGGAAAACGCAGAAAGGTGACCGCAAGCTGCCCCCCCTACTGGCCGAGCAGATTGCCTCTGGGGGTCCTATGGGTTCTTCCTACAGTCACCAAGGCCCCATCG	GTGTACCTCTGTGTAG	GCTAAGGGCCTAACTGGCCGCTTCACTGGCCGAGAGCCCCACAGCAGGAAAACGCAGAAAGGTGACCGCAAGCTGCCCCCCCTACTGGCCGAGCAGATTGCCTCTGGGGGTCCTATGGGTTCTTCCTACAGTCACCAAGGCCCCATCGCACTGCGGCTCCTCAGGTACCTCTAGAGTGTACCTCTGTGTAGAGATCGGAAGAGCGTCGGCCTCGGAGGCCTTAAAC	ER	ER_Disrupt	TRUE	TRUE
385	rs6498140_disrupt_1	rs6498140_disrupt	TGAAGTACAGCACCATAGCCTCTGCAGCCCttatttatttatttATTTTAGAACTCCTTACCTGTTTTtgtcacccaggctggagtgcaatggtgtgatctcggctcactgcaacctcca	AGCGAAGATTGGAATG	GCTAAGGGCCTAACTGGCCGCTTCACTGTGAAGTACAGCACCATAGCCTCTGCAGCCCttatttatttatttATTTTAGAACTCCTTACCTGTTTTtgtcacccaggctggagtgcaatggtgtgatctcggctcactgcaacctccaCACTGCGGCTCCTCAGGTACCTCTAGAAGCGAAGATTGGAATGAGATCGGAAGAGCGTCGGCCTCGGAGGCCTTAAAC	ER	ER_Disrupt	FALSE	FALSE
386	rs10933431_disrupt_1	rs10933431_disrupt	TCAAAATGACTTAACAACTCTTTTCAGGAAGGCGGCTGCTGTGGAAGGAGAGTAGGCTGTGGAACGCCTGGGCCATTAGGAACCAAGGGCAGTCCCCTCCTTGGTCAGAAGTGTGGCTGG	ATTCATAATAACTCAT	GCTAAGGGCCTAACTGGCCGCTTCACTGTCAAAATGACTTAACAACTCTTTTCAGGAAGGCGGCTGCTGTGGAAGGAGAGTAGGCTGTGGAACGCCTGGGCCATTAGGAACCAAGGGCAGTCCCCTCCTTGGTCAGAAGTGTGGCTGGCACTGCGGCTCCTCAGGTACCTCTAGAATTCATAATAACTCATAGATCGGAAGAGCGTCGGCCTCGGAGGCCTTAAAC	ER	ER_Disrupt	FALSE	FALSE
387	rs17462136_disrupt_1	rs17462136_disrupt	CTCTTCGAAGTAGGAACTTCGCCCTATAAAGCAGAAGAGTGGTGTTTTTTTCTTCTTCTTCTTCTTTTGTGGTTTCACAGAATATACGGATGACAGTCTCTACTTACAGACAAAGTGAGA	GAATTCAGGCGCCAAC	GCTAAGGGCCTAACTGGCCGCTTCACTGCTCTTCGAAGTAGGAACTTCGCCCTATAAAGCAGAAGAGTGGTGTTTTTTTCTTCTTCTTCTTCTTTTGTGGTTTCACAGAATATACGGATGACAGTCTCTACTTACAGACAAAGTGAGACACTGCGGCTCCTCAGGTACCTCTAGAGAATTCAGGCGCCAACAGATCGGAAGAGCGTCGGCCTCGGAGGCCTTAAAC	ER	ER_Disrupt	FALSE	FALSE
388	rs75191269_disrupt_1	rs75191269_disrupt	CCTCTGCTTTAGTCTCTTCTGCGAATGTGGTAGTGATCTTAAGTTATATAGCTTGTAACAGGGCGGATATTACAGATACAAATCTGAGGATTTAGCTGGGCAAGGGAGGGAGAGAAATGG	CTGTATAAGCACAGTC	GCTAAGGGCCTAACTGGCCGCTTCACTGCCTCTGCTTTAGTCTCTTCTGCGAATGTGGTAGTGATCTTAAGTTATATAGCTTGTAACAGGGCGGATATTACAGATACAAATCTGAGGATTTAGCTGGGCAAGGGAGGGAGAGAAATGGCACTGCGGCTCCTCAGGTACCTCTAGACTGTATAAGCACAGTCAGATCGGAAGAGCGTCGGCCTCGGAGGCCTTAAAC	ER	ER_Disrupt	FALSE	FALSE
389	rs115898899_disrupt_1	rs115898899_disrupt	agtttctgtctttgctatttgttagctgtctgaccttgagcagttagttagctttctgtgcctctgttttcttgtctataaaatgggataatagGGGGTTCGGCTGCCGGcacacctgta	AAATCCCGCACGACCC	GCTAAGGGCCTAACTGGCCGCTTCACTGagtttctgtctttgctatttgttagctgtctgaccttgagcagttagttagctttctgtgcctctgttttcttgtctataaaatgggataatagGGGGTTCGGCTGCCGGcacacctgtaCACTGCGGCTCCTCAGGTACCTCTAGAAAATCCCGCACGACCCAGATCGGAAGAGCGTCGGCCTCGGAGGCCTTAAAC	ER	ER_Disrupt	TRUE	TRUE
390	rs140537553_disrupt_1	rs140537553_disrupt	CCCCCGGCCTGGCAGTGGGCTCTCTGGGCCAGGATCTCCACCCTGGGAGGGGAGACTTTCTCCCAGGGCATCAGGTGCTGATGCAGAGCCCCAGGAAAGGGGGCACGACAGGCTGGGATG	TCCTGCCAGAAGTGAG	GCTAAGGGCCTAACTGGCCGCTTCACTGCCCCCGGCCTGGCAGTGGGCTCTCTGGGCCAGGATCTCCACCCTGGGAGGGGAGACTTTCTCCCAGGGCATCAGGTGCTGATGCAGAGCCCCAGGAAAGGGGGCACGACAGGCTGGGATGCACTGCGGCTCCTCAGGTACCTCTAGATCCTGCCAGAAGTGAGAGATCGGAAGAGCGTCGGCCTCGGAGGCCTTAAAC	ER	ER_Disrupt	FALSE	FALSE
391	rs10991386_disrupt_1	rs10991386_disrupt	taaaatggggctaatacagcactttgggaggccaagacgggtggatcaactGCGAGATGTACTAGGGgaccagcctgaccaacatgaagaaaccccgtctctactaaaaatacaaaatta	GAATTTATGCCTAACG	GCTAAGGGCCTAACTGGCCGCTTCACTGtaaaatggggctaatacagcactttgggaggccaagacgggtggatcaactGCGAGATGTACTAGGGgaccagcctgaccaacatgaagaaaccccgtctctactaaaaatacaaaattaCACTGCGGCTCCTCAGGTACCTCTAGAGAATTTATGCCTAACGAGATCGGAAGAGCGTCGGCCTCGGAGGCCTTAAAC	ER	ER_Disrupt	FALSE	FALSE
392	Nguyen_cortical_T03000000137_mm_chr2_167460085_1	Nguyen_cortical_T03000000137_mm_chr2_167460085	cggggcatgctggttattgtagtccagcggtggcctgCTGGGAGTTGTagtactTGGAGTTcacatttccctcaaggagactccgcccctttccatgcgtcacatcgagtccccagagag	AATGGGCAGGTACAAT	GCTAAGGGCCTAACTGGCCGCTTCACTGcggggcatgctggttattgtagtccagcggtggcctgCTGGGAGTTGTagtactTGGAGTTcacatttccctcaaggagactccgcccctttccatgcgtcacatcgagtccccagagagCACTGCGGCTCCTCAGGTACCTCTAGAAATGGGCAGGTACAATAGATCGGAAGAGCGTCGGCCTCGGAGGCCTTAAAC	TN_cort	TN_cort	FALSE	FALSE
393	Nguyen_cortical_T03000003606_mm_chr2_181336040_1	Nguyen_cortical_T03000003606_mm_chr2_181336040	aggtGGGCGGGGCTttccgTGACCCagctctctacttccggtGCGCGGGTGacgtagtgcctgcatctcttactgctgcGACACccggaggactctgagtcttctgtcgtatacttgctc	ACTCTCGGCTACAGCA	GCTAAGGGCCTAACTGGCCGCTTCACTGaggtGGGCGGGGCTttccgTGACCCagctctctacttccggtGCGCGGGTGacgtagtgcctgcatctcttactgctgcGACACccggaggactctgagtcttctgtcgtatacttgctcCACTGCGGCTCCTCAGGTACCTCTAGAACTCTCGGCTACAGCAAGATCGGAAGAGCGTCGGCCTCGGAGGCCTTAAAC	TN_cort	TN_cort	TRUE	TRUE
394	Nguyen_cortical_T03000004012_hs_chr13_51676150_1	Nguyen_cortical_T03000004012_hs_chr13_51676150	cctcctgtctccttatgtctgcttcctctcagcgagtcacaatgTGTTTCCATGGCAACTctGTTGCTAAGgggGGACCCcgtaagtacatcagcgtgttatctgcagcattgagatggt	CTATGTAGGTAACTGA	GCTAAGGGCCTAACTGGCCGCTTCACTGcctcctgtctccttatgtctgcttcctctcagcgagtcacaatgTGTTTCCATGGCAACTctGTTGCTAAGgggGGACCCcgtaagtacatcagcgtgttatctgcagcattgagatggtCACTGCGGCTCCTCAGGTACCTCTAGACTATGTAGGTAACTGAAGATCGGAAGAGCGTCGGCCTCGGAGGCCTTAAAC	TN_cort	TN_cort	TRUE	TRUE
395	Nguyen_cortical_T03000008755_mm_chr12_120702940_1	Nguyen_cortical_T03000008755_mm_chr12_120702940	tcttatttggtttgcctttgtcttcattccctctgagcctgttgcctTGGTAACCatcactatgtgcttgtatgtgaagctttcCTTTGAcgtgcatttatttCTATGGAAACagtgatg	GTAGTATGTCCCTAAA	GCTAAGGGCCTAACTGGCCGCTTCACTGtcttatttggtttgcctttgtcttcattccctctgagcctgttgcctTGGTAACCatcactatgtgcttgtatgtgaagctttcCTTTGAcgtgcatttatttCTATGGAAACagtgatgCACTGCGGCTCCTCAGGTACCTCTAGAGTAGTATGTCCCTAAAAGATCGGAAGAGCGTCGGCCTCGGAGGCCTTAAAC	TN_cort	TN_cort	FALSE	FALSE
396	Nguyen_cortical_T03000006407_mm_chr11_98448655_1	Nguyen_cortical_T03000006407_mm_chr11_98448655	cggggcggTGACGTCActaccacgcgcctatcacgttgtgcctcttgggaagtgtagtttctaggctgcctcctcaccggcccgcccggcgcctcCTGGGAGTTGTaggcttttccctgg	AGTTCGCCGCTCAGCT	GCTAAGGGCCTAACTGGCCGCTTCACTGcggggcggTGACGTCActaccacgcgcctatcacgttgtgcctcttgggaagtgtagtttctaggctgcctcctcaccggcccgcccggcgcctcCTGGGAGTTGTaggcttttccctggCACTGCGGCTCCTCAGGTACCTCTAGAAGTTCGCCGCTCAGCTAGATCGGAAGAGCGTCGGCCTCGGAGGCCTTAAAC	TN_cort	TN_cort	TRUE	TRUE
397	Nguyen_cortical_T03000000002_mm_chr1_13178725_1	Nguyen_cortical_T03000000002_mm_chr1_13178725	ctgttgCCTAGCAACCgctatgctatgatgcaagcatgagtgtgcatctatgcctaggaacagctctccgagcacacacatgctctccctgttgaaaggtctccagttaagccgtaagcc	ACTGGTGGGGATGTTG	GCTAAGGGCCTAACTGGCCGCTTCACTGctgttgCCTAGCAACCgctatgctatgatgcaagcatgagtgtgcatctatgcctaggaacagctctccgagcacacacatgctctccctgttgaaaggtctccagttaagccgtaagccCACTGCGGCTCCTCAGGTACCTCTAGAACTGGTGGGGATGTTGAGATCGGAAGAGCGTCGGCCTCGGAGGCCTTAAAC	TN_cort	TN_cort	TRUE	TRUE
398	Nguyen_cortical_T03000005948_mm_chr4_48300480_1	Nguyen_cortical_T03000005948_mm_chr4_48300480	ttctgttttcccatctctGTTTCCATGGagaagtatgccaggatgcgtttgcctCCATGGAAACggatgactgtctctttctactcacacaACTAATTAAAtcgaaccctttctgagcag	CTGTGGTATGAGCCGA	GCTAAGGGCCTAACTGGCCGCTTCACTGttctgttttcccatctctGTTTCCATGGagaagtatgccaggatgcgtttgcctCCATGGAAACggatgactgtctctttctactcacacaACTAATTAAAtcgaaccctttctgagcagCACTGCGGCTCCTCAGGTACCTCTAGACTGTGGTATGAGCCGAAGATCGGAAGAGCGTCGGCCTCGGAGGCCTTAAAC	TN_cort	TN_cort	TRUE	TRUE
399	Nguyen_cortical_T03000000926_mm_chr15_97998220_1	Nguyen_cortical_T03000000926_mm_chr15_97998220	ggaaccctgttctctttcttcctcacttcctCGTTGCCATGGAGACACACGTCATttacgtgccgtgcgtcgccttggaaacgggggagcatcCGCGGCGCcgccgggagacccgcccct	GTCATAGACATACACC	GCTAAGGGCCTAACTGGCCGCTTCACTGggaaccctgttctctttcttcctcacttcctCGTTGCCATGGAGACACACGTCATttacgtgccgtgcgtcgccttggaaacgggggagcatcCGCGGCGCcgccgggagacccgcccctCACTGCGGCTCCTCAGGTACCTCTAGAGTCATAGACATACACCAGATCGGAAGAGCGTCGGCCTCGGAGGCCTTAAAC	TN_cort	TN_cort	FALSE	FALSE
400	Nguyen_cortical_T03000010543_hs_chr18_42421915_1	Nguyen_cortical_T03000010543_hs_chr18_42421915	gcagTGACGTCActggcatgttgaacTACAAAGTccatgatgcagtgcgggatcgcagaatgccgcgagtgcgccctggttaggttggagtcccttggccatcaaccttttcacccggta	AGCGACTCAGCCCTCT	GCTAAGGGCCTAACTGGCCGCTTCACTGgcagTGACGTCActggcatgttgaacTACAAAGTccatgatgcagtgcgggatcgcagaatgccgcgagtgcgccctggttaggttggagtcccttggccatcaaccttttcacccggtaCACTGCGGCTCCTCAGGTACCTCTAGAAGCGACTCAGCCCTCTAGATCGGAAGAGCGTCGGCCTCGGAGGCCTTAAAC	TN_cort	TN_cort	TRUE	TRUE
401	Nguyen_cortical_T03000002332_hs_chr5_33373320_1	Nguyen_cortical_T03000002332_hs_chr5_33373320	gcccccATTTCCTGgccaccccccaattccactgagatGGTTACCAtgggaatcatctcctGGAAGTGACATCACacatttcctaggcaactgtttccaggacaGTGACATCATctgatc	CGTATACCGTCGGGAC	GCTAAGGGCCTAACTGGCCGCTTCACTGgcccccATTTCCTGgccaccccccaattccactgagatGGTTACCAtgggaatcatctcctGGAAGTGACATCACacatttcctaggcaactgtttccaggacaGTGACATCATctgatcCACTGCGGCTCCTCAGGTACCTCTAGACGTATACCGTCGGGACAGATCGGAAGAGCGTCGGCCTCGGAGGCCTTAAAC	TN_cort	TN_cort	FALSE	FALSE
402	Kheradpour_hepg2andk562_pos_PK_construct_1043_1	Kheradpour_hepg2andk562_pos_PK_construct_1043	CCATGCCGTGACCTAACATCTCCAGAGGCTCCTCTCGGGTTGAACAGACATGATTTGTTGACTTTGCCAGATTAGCAAAGGGAGCAAATTCCATAGATTCCTCTGCCCCTAAGTCTCAAA	GCATGGAGAGCGAGCT	GCTAAGGGCCTAACTGGCCGCTTCACTGCCATGCCGTGACCTAACATCTCCAGAGGCTCCTCTCGGGTTGAACAGACATGATTTGTTGACTTTGCCAGATTAGCAAAGGGAGCAAATTCCATAGATTCCTCTGCCCCTAAGTCTCAAACACTGCGGCTCCTCAGGTACCTCTAGAGCATGGAGAGCGAGCTAGATCGGAAGAGCGTCGGCCTCGGAGGCCTTAAAC	PK_livImm	PK_livImm	FALSE	FALSE
403	Kheradpour_hepg2andk562_pos_PK_construct_1885_1	Kheradpour_hepg2andk562_pos_PK_construct_1885	TGACTCCAGTTCTGCTGAGACTGTCTGTGGGTGGTTTCCCTGTGCAGAGATGACAAGTGCAAAGTTCAGAAGCTTCCATGATTCATTTCCTCTTTGCTGCACGCAGTGGATGGTTTTCTG	GCTACCGCGGCCATCG	GCTAAGGGCCTAACTGGCCGCTTCACTGTGACTCCAGTTCTGCTGAGACTGTCTGTGGGTGGTTTCCCTGTGCAGAGATGACAAGTGCAAAGTTCAGAAGCTTCCATGATTCATTTCCTCTTTGCTGCACGCAGTGGATGGTTTTCTGCACTGCGGCTCCTCAGGTACCTCTAGAGCTACCGCGGCCATCGAGATCGGAAGAGCGTCGGCCTCGGAGGCCTTAAAC	PK_livImm	PK_livImm	FALSE	FALSE
404	Kheradpour_hepg2andk562_pos_PK_construct_1886_1	Kheradpour_hepg2andk562_pos_PK_construct_1886	TGACTCCAGTTCTGCTGAGACTGTCTGTGGGTGGTTTCCCTGTGCAGAGATGACCAGTGCAAAGGTCAGAAGCTTCCATGATTCATTTCCTCTTTGCTGCACGCAGTGGATGGTTTTCTG	TTGCTACGAAGGGAGC	GCTAAGGGCCTAACTGGCCGCTTCACTGTGACTCCAGTTCTGCTGAGACTGTCTGTGGGTGGTTTCCCTGTGCAGAGATGACCAGTGCAAAGGTCAGAAGCTTCCATGATTCATTTCCTCTTTGCTGCACGCAGTGGATGGTTTTCTGCACTGCGGCTCCTCAGGTACCTCTAGATTGCTACGAAGGGAGCAGATCGGAAGAGCGTCGGCCTCGGAGGCCTTAAAC	PK_livImm	PK_livImm	FALSE	FALSE
405	Kheradpour_hepg2andk562_pos_PK_construct_3306_1	Kheradpour_hepg2andk562_pos_PK_construct_3306	GTGTTGATACTCATAGTTAATGGTTAACTCTTATGAGTTAGTCACATGGTAAACAATGACAAAGCATTAAATGAGCTGCTCTTCTGATTGTAGCAAGTTTAATGGCAATTTCCATTTTAC	TAGAATGACTGTATTA	GCTAAGGGCCTAACTGGCCGCTTCACTGGTGTTGATACTCATAGTTAATGGTTAACTCTTATGAGTTAGTCACATGGTAAACAATGACAAAGCATTAAATGAGCTGCTCTTCTGATTGTAGCAAGTTTAATGGCAATTTCCATTTTACCACTGCGGCTCCTCAGGTACCTCTAGATAGAATGACTGTATTAAGATCGGAAGAGCGTCGGCCTCGGAGGCCTTAAAC	PK_livImm	PK_livImm	FALSE	FALSE
406	Kheradpour_hepg2andk562_pos_PK_construct_3396_1	Kheradpour_hepg2andk562_pos_PK_construct_3396	CCCCAAACTGAAACTGAAAGCAGCGAACTGGAATCCTGGCAGGAAGCTGGAGAGGATGACAAAGCAAATTCATTTCCCAAGTACAAGGCAGAAAGTGGACTTTAGCCCGAGTGATCTAAC	GCCGGGTTCGTCTCCA	GCTAAGGGCCTAACTGGCCGCTTCACTGCCCCAAACTGAAACTGAAAGCAGCGAACTGGAATCCTGGCAGGAAGCTGGAGAGGATGACAAAGCAAATTCATTTCCCAAGTACAAGGCAGAAAGTGGACTTTAGCCCGAGTGATCTAACCACTGCGGCTCCTCAGGTACCTCTAGAGCCGGGTTCGTCTCCAAGATCGGAAGAGCGTCGGCCTCGGAGGCCTTAAAC	PK_livImm	PK_livImm	FALSE	FALSE
407	Kheradpour_hepg2andk562_pos_PK_construct_3434_1	Kheradpour_hepg2andk562_pos_PK_construct_3434	TTTTGTGTTACTAATGCAGGGCCTCTTTCTGGGCTTCACAATGCCCCCCTCTGAAGTGAGTCAGCATTTCTGTGTTTGCTTAACTTCTAAGGTTACTGAAGCACTGAGGGGGACATAGTT	TGTTGTTTACTGGCTG	GCTAAGGGCCTAACTGGCCGCTTCACTGTTTTGTGTTACTAATGCAGGGCCTCTTTCTGGGCTTCACAATGCCCCCCTCTGAAGTGAGTCAGCATTTCTGTGTTTGCTTAACTTCTAAGGTTACTGAAGCACTGAGGGGGACATAGTTCACTGCGGCTCCTCAGGTACCTCTAGATGTTGTTTACTGGCTGAGATCGGAAGAGCGTCGGCCTCGGAGGCCTTAAAC	PK_livImm	PK_livImm	FALSE	FALSE
408	Kheradpour_hepg2andk562_pos_PK_construct_3562_1	Kheradpour_hepg2andk562_pos_PK_construct_3562	TTTCCTGAAGGGAGGAAAAGTTGCTGCCTCTGTTTAGTTCATAACCAGTTGGAGAATGAGTCAGCAAGAGACAGAAAGTCTTTGGAGATGAGTAATCATCTTTCAGTGCTGGACTGAGGC	TCCAACGCCACAAATC	GCTAAGGGCCTAACTGGCCGCTTCACTGTTTCCTGAAGGGAGGAAAAGTTGCTGCCTCTGTTTAGTTCATAACCAGTTGGAGAATGAGTCAGCAAGAGACAGAAAGTCTTTGGAGATGAGTAATCATCTTTCAGTGCTGGACTGAGGCCACTGCGGCTCCTCAGGTACCTCTAGATCCAACGCCACAAATCAGATCGGAAGAGCGTCGGCCTCGGAGGCCTTAAAC	PK_livImm	PK_livImm	FALSE	FALSE
409	Kheradpour_hepg2andk562_pos_PK_construct_3751_1	Kheradpour_hepg2andk562_pos_PK_construct_3751	TTACTAGGATACAATGTCACTGTTCCCACCCACCACTGTAGTATCTCAGAGGATGATTACTCAGCATGACACAGCATATTGCTGTTGGCCTCGTGGAGATAGTTCAGGTCAGAGATTCTT	GAAAGTACATTGGTCC	GCTAAGGGCCTAACTGGCCGCTTCACTGTTACTAGGATACAATGTCACTGTTCCCACCCACCACTGTAGTATCTCAGAGGATGATTACTCAGCATGACACAGCATATTGCTGTTGGCCTCGTGGAGATAGTTCAGGTCAGAGATTCTTCACTGCGGCTCCTCAGGTACCTCTAGAGAAAGTACATTGGTCCAGATCGGAAGAGCGTCGGCCTCGGAGGCCTTAAAC	PK_livImm	PK_livImm	FALSE	FALSE
410	Kheradpour_hepg2andk562_pos_PK_construct_3869_1	Kheradpour_hepg2andk562_pos_PK_construct_3869	GAGGTAGAAATTTCCACTGTGTTACTGTGAACAGGAAGTAAAGGGCTAATGGTCGGTGACTCAGCTGTTTTCTGAACCTGTCTCATATGATTCAGTGTGCATGATGTCTGTTTATTCTCG	AATCGCTGCGGTTGAG	GCTAAGGGCCTAACTGGCCGCTTCACTGGAGGTAGAAATTTCCACTGTGTTACTGTGAACAGGAAGTAAAGGGCTAATGGTCGGTGACTCAGCTGTTTTCTGAACCTGTCTCATATGATTCAGTGTGCATGATGTCTGTTTATTCTCGCACTGCGGCTCCTCAGGTACCTCTAGAAATCGCTGCGGTTGAGAGATCGGAAGAGCGTCGGCCTCGGAGGCCTTAAAC	PK_livImm	PK_livImm	TRUE	TRUE
411	Kheradpour_hepg2andk562_pos_PK_construct_4336_1	Kheradpour_hepg2andk562_pos_PK_construct_4336	GTGACTCATAGCATCATCATCAATGTATATTTGGGGGTGCTCTCAGGGTTCCTATGTGCGGTAGTGTCGAGAAAGCCAGGCTTTGTTATGACTGAGTCTTTTTCCGTGCTATGTGTTTCG	CCACCAATTGAAGTAA	GCTAAGGGCCTAACTGGCCGCTTCACTGGTGACTCATAGCATCATCATCAATGTATATTTGGGGGTGCTCTCAGGGTTCCTATGTGCGGTAGTGTCGAGAAAGCCAGGCTTTGTTATGACTGAGTCTTTTTCCGTGCTATGTGTTTCGCACTGCGGCTCCTCAGGTACCTCTAGACCACCAATTGAAGTAAAGATCGGAAGAGCGTCGGCCTCGGAGGCCTTAAAC	PK_livImm	PK_livImm	FALSE	FALSE
412	Kheradpour_hepg2notk562_pos_PK_construct_1085_1	Kheradpour_hepg2notk562_pos_PK_construct_1085	AAGTGACCAAGGGCAGAAAGCAAGAACGGTGCAGTGCAAACATGGCCTGCCTGGATGTTTGCTTTGGTTTAAAGAGTTACTAGGGATAGTATACTAACCTTTTATTTTGCAGGGGCCTTT	GGTGGCAGGTTTTGTC	GCTAAGGGCCTAACTGGCCGCTTCACTGAAGTGACCAAGGGCAGAAAGCAAGAACGGTGCAGTGCAAACATGGCCTGCCTGGATGTTTGCTTTGGTTTAAAGAGTTACTAGGGATAGTATACTAACCTTTTATTTTGCAGGGGCCTTTCACTGCGGCTCCTCAGGTACCTCTAGAGGTGGCAGGTTTTGTCAGATCGGAAGAGCGTCGGCCTCGGAGGCCTTAAAC	PK_liv	PK_liv	FALSE	FALSE
413	Kheradpour_hepg2notk562_pos_PK_construct_1190_1	Kheradpour_hepg2notk562_pos_PK_construct_1190	GATGTATGAAAACTCTTACACAATATACTTTCAATTCCTAAAAACAACCCACAAATGTTTACTTTGTAACTGGTGCTGTCTTTGATCATTCAAAGAAGCTAGAAAGGTAGATAGACTTTG	TCTCACAGTTTCTACG	GCTAAGGGCCTAACTGGCCGCTTCACTGGATGTATGAAAACTCTTACACAATATACTTTCAATTCCTAAAAACAACCCACAAATGTTTACTTTGTAACTGGTGCTGTCTTTGATCATTCAAAGAAGCTAGAAAGGTAGATAGACTTTGCACTGCGGCTCCTCAGGTACCTCTAGATCTCACAGTTTCTACGAGATCGGAAGAGCGTCGGCCTCGGAGGCCTTAAAC	PK_liv	PK_liv	FALSE	FALSE
414	Kheradpour_hepg2notk562_pos_PK_construct_121_1	Kheradpour_hepg2notk562_pos_PK_construct_121	AATGTTTAGTCAACTTTCGTGGACCTTAGACGAGCCAAAGATCAGTATGTTTAAGTTAATCAGTAACTTGAAATGCCTTTTTCTTGTGTTTGGGAGAAAGAAAAGGAGACAGATTGCTGT	TAGCCCGTAACTACCC	GCTAAGGGCCTAACTGGCCGCTTCACTGAATGTTTAGTCAACTTTCGTGGACCTTAGACGAGCCAAAGATCAGTATGTTTAAGTTAATCAGTAACTTGAAATGCCTTTTTCTTGTGTTTGGGAGAAAGAAAAGGAGACAGATTGCTGTCACTGCGGCTCCTCAGGTACCTCTAGATAGCCCGTAACTACCCAGATCGGAAGAGCGTCGGCCTCGGAGGCCTTAAAC	PK_liv	PK_liv	FALSE	FALSE
415	Kheradpour_hepg2notk562_pos_PK_construct_1516_1	Kheradpour_hepg2notk562_pos_PK_construct_1516	GGCTTTTCAGCCTCAGCTGCTTTCCTTTATTTTCTCCTGGCGCAAGTCATAATTCTGTTGACTTAGGGCAGATCATTTTGTTTAACCATATATATTTATTTAAAATGAACTTTGGACTCA	GGGGGAGCCTTCCATT	GCTAAGGGCCTAACTGGCCGCTTCACTGGGCTTTTCAGCCTCAGCTGCTTTCCTTTATTTTCTCCTGGCGCAAGTCATAATTCTGTTGACTTAGGGCAGATCATTTTGTTTAACCATATATATTTATTTAAAATGAACTTTGGACTCACACTGCGGCTCCTCAGGTACCTCTAGAGGGGGAGCCTTCCATTAGATCGGAAGAGCGTCGGCCTCGGAGGCCTTAAAC	PK_liv	PK_liv	FALSE	FALSE
416	Kheradpour_hepg2notk562_pos_PK_construct_1725_1	Kheradpour_hepg2notk562_pos_PK_construct_1725	GACACAACACAGGATAAAAAGCTTCCCATGTGGGGAGCGCAGCTTGAGAAAATGATGTTCAAAGGTCATTGCAAAGACTAGACCCAGTTAATGATGAACCAGTGGTCTCCACAAGCTTGC	CATACGTCTAAGCGTT	GCTAAGGGCCTAACTGGCCGCTTCACTGGACACAACACAGGATAAAAAGCTTCCCATGTGGGGAGCGCAGCTTGAGAAAATGATGTTCAAAGGTCATTGCAAAGACTAGACCCAGTTAATGATGAACCAGTGGTCTCCACAAGCTTGCCACTGCGGCTCCTCAGGTACCTCTAGACATACGTCTAAGCGTTAGATCGGAAGAGCGTCGGCCTCGGAGGCCTTAAAC	PK_liv	PK_liv	TRUE	TRUE
417	Kheradpour_hepg2notk562_pos_PK_construct_1950_1	Kheradpour_hepg2notk562_pos_PK_construct_1950	ACAAGTTTTCCCAGAGTTGATGAAATGTTTGTTTATTCAAGGAGCATGTCTCTAAATTCCAAAGGTCAATTTCATTGATTGATGTCTGTGCCACCTGCACCGCAAAGAGCGACCTTCTAA	CAAGGGTCACGTTAAT	GCTAAGGGCCTAACTGGCCGCTTCACTGACAAGTTTTCCCAGAGTTGATGAAATGTTTGTTTATTCAAGGAGCATGTCTCTAAATTCCAAAGGTCAATTTCATTGATTGATGTCTGTGCCACCTGCACCGCAAAGAGCGACCTTCTAACACTGCGGCTCCTCAGGTACCTCTAGACAAGGGTCACGTTAATAGATCGGAAGAGCGTCGGCCTCGGAGGCCTTAAAC	PK_liv	PK_liv	TRUE	TRUE
418	Kheradpour_hepg2notk562_pos_PK_construct_3226_1	Kheradpour_hepg2notk562_pos_PK_construct_3226	ATTGACTACAATTCTAGCTTCCAAAGGTCACTCTGCTACTGGGATCTAGTTTCTGTGACCACCTGATAAGGATGAGCTAACCTTTAACTGAGACCAGATCTGAAGTAAATTAAGTAAACA	AGTAGATATATCAGCG	GCTAAGGGCCTAACTGGCCGCTTCACTGATTGACTACAATTCTAGCTTCCAAAGGTCACTCTGCTACTGGGATCTAGTTTCTGTGACCACCTGATAAGGATGAGCTAACCTTTAACTGAGACCAGATCTGAAGTAAATTAAGTAAACACACTGCGGCTCCTCAGGTACCTCTAGAAGTAGATATATCAGCGAGATCGGAAGAGCGTCGGCCTCGGAGGCCTTAAAC	PK_liv	PK_liv	FALSE	FALSE
419	Kheradpour_hepg2notk562_pos_PK_construct_3646_1	Kheradpour_hepg2notk562_pos_PK_construct_3646	GTGTTGATACTCATAGTTAATGGTTAACTCTTATGAGTTAGTCACATGGTAAACAATGACACAGCATTAAATGAGCTGCTCTTCTGATTGTAGCAAGTTTAATGGCAATTTCCATTTTAC	ACTCGATGTTTAATCC	GCTAAGGGCCTAACTGGCCGCTTCACTGGTGTTGATACTCATAGTTAATGGTTAACTCTTATGAGTTAGTCACATGGTAAACAATGACACAGCATTAAATGAGCTGCTCTTCTGATTGTAGCAAGTTTAATGGCAATTTCCATTTTACCACTGCGGCTCCTCAGGTACCTCTAGAACTCGATGTTTAATCCAGATCGGAAGAGCGTCGGCCTCGGAGGCCTTAAAC	PK_liv	PK_liv	FALSE	FALSE
420	Kheradpour_hepg2notk562_pos_PK_construct_590_1	Kheradpour_hepg2notk562_pos_PK_construct_590	GTGTCTGTCACCTGTATGTCAGCGAAGAGCCAGGCTTCAAATCTCTGGCCAAAAGTAAATAAATAACCAAGCGAAAAAGGTCCAAGGCCAGCATGCTCTCTCATGGAAGTCTGCTGAGTC	AAAGTCGAGAATCAAA	GCTAAGGGCCTAACTGGCCGCTTCACTGGTGTCTGTCACCTGTATGTCAGCGAAGAGCCAGGCTTCAAATCTCTGGCCAAAAGTAAATAAATAACCAAGCGAAAAAGGTCCAAGGCCAGCATGCTCTCTCATGGAAGTCTGCTGAGTCCACTGCGGCTCCTCAGGTACCTCTAGAAAAGTCGAGAATCAAAAGATCGGAAGAGCGTCGGCCTCGGAGGCCTTAAAC	PK_liv	PK_liv	FALSE	FALSE
421	Kheradpour_hepg2notk562_pos_PK_construct_77_1	Kheradpour_hepg2notk562_pos_PK_construct_77	TGAAGAAGCAACCATGGAAACACTTGTTTTCTTGTTGGGCTAAATTTACTCTGGATTGAATATTAACACAGTGCCTGGCAGTACTTTAAAAGCAAAAATAGCTTAAGTGTGATTCACTCT	TAGCTCCAGGCATCAG	GCTAAGGGCCTAACTGGCCGCTTCACTGTGAAGAAGCAACCATGGAAACACTTGTTTTCTTGTTGGGCTAAATTTACTCTGGATTGAATATTAACACAGTGCCTGGCAGTACTTTAAAAGCAAAAATAGCTTAAGTGTGATTCACTCTCACTGCGGCTCCTCAGGTACCTCTAGATAGCTCCAGGCATCAGAGATCGGAAGAGCGTCGGCCTCGGAGGCCTTAAAC	PK_liv	PK_liv	FALSE	FALSE
422	Nguyen_neg_T03000009050_1	Nguyen_neg_T03000009050	tcgctcaattcccgcaactactgttgttctGGAGTTGTctcctaaatttctcccactaccgctgtcttGGAGTTGTctcctaaattcaccctactctgtcttcctctccttaccactgta	TTTGTGATATCCTGAT	GCTAAGGGCCTAACTGGCCGCTTCACTGtcgctcaattcccgcaactactgttgttctGGAGTTGTctcctaaatttctcccactaccgctgtcttGGAGTTGTctcctaaattcaccctactctgtcttcctctccttaccactgtaCACTGCGGCTCCTCAGGTACCTCTAGATTTGTGATATCCTGATAGATCGGAAGAGCGTCGGCCTCGGAGGCCTTAAAC	TN_neg	TN_neg	TRUE	TRUE
423	Nguyen_neg_T03000002350_1	Nguyen_neg_T03000002350	cctcccttcggtccgagaatctcccggggtGTGAGTCACaacggactacgttagggaaatttcccgagtagacgaccacgttcttcgactTTCATGGtcccgcaccaacgacctcctcct	AGATTGCGATGTCTCT	GCTAAGGGCCTAACTGGCCGCTTCACTGcctcccttcggtccgagaatctcccggggtGTGAGTCACaacggactacgttagggaaatttcccgagtagacgaccacgttcttcgactTTCATGGtcccgcaccaacgacctcctcctCACTGCGGCTCCTCAGGTACCTCTAGAAGATTGCGATGTCTCTAGATCGGAAGAGCGTCGGCCTCGGAGGCCTTAAAC	TN_neg	TN_neg	TRUE	TRUE
424	Nguyen_neg_T03000010893_1	Nguyen_neg_T03000010893	CTCCCCCatgaagggtatcaggagagtcgagtcttgtttgggttccgttcttcttgacctgacgcgcggggtcggccgtcatactgtatttcttttccccacccctcctccttcttcccc	AATCCCTGGTCCCGCA	GCTAAGGGCCTAACTGGCCGCTTCACTGCTCCCCCatgaagggtatcaggagagtcgagtcttgtttgggttccgttcttcttgacctgacgcgcggggtcggccgtcatactgtatttcttttccccacccctcctccttcttccccCACTGCGGCTCCTCAGGTACCTCTAGAAATCCCTGGTCCCGCAAGATCGGAAGAGCGTCGGCCTCGGAGGCCTTAAAC	TN_neg	TN_neg	FALSE	FALSE
425	Nguyen_neg_T03000006478_1	Nguyen_neg_T03000006478	tgtagattacaACAACTCCgtttgtctttactctttcggctccgTTTTATtttcacgacgggttacGATTGGTcttcctccgatcccgccgccctctctggtagtcgtcgtaataaaacc	AAGATAACTGGCCACT	GCTAAGGGCCTAACTGGCCGCTTCACTGtgtagattacaACAACTCCgtttgtctttactctttcggctccgTTTTATtttcacgacgggttacGATTGGTcttcctccgatcccgccgccctctctggtagtcgtcgtaataaaaccCACTGCGGCTCCTCAGGTACCTCTAGAAAGATAACTGGCCACTAGATCGGAAGAGCGTCGGCCTCGGAGGCCTTAAAC	TN_neg	TN_neg	FALSE	FALSE
426	Nguyen_neg_T03000011547_1	Nguyen_neg_T03000011547	cgcactcgatcggagcgtaaggtccgTGCCAAGtcgccgagcgctttcgagtgccgtctctgggtagggtggcggcctcggggtgattcgccgtttggaaggggattAACTCCAATCCTT	ACGGCGACTAGGAGAA	GCTAAGGGCCTAACTGGCCGCTTCACTGcgcactcgatcggagcgtaaggtccgTGCCAAGtcgccgagcgctttcgagtgccgtctctgggtagggtggcggcctcggggtgattcgccgtttggaaggggattAACTCCAATCCTTCACTGCGGCTCCTCAGGTACCTCTAGAACGGCGACTAGGAGAAAGATCGGAAGAGCGTCGGCCTCGGAGGCCTTAAAC	TN_neg	TN_neg	FALSE	FALSE
427	Nguyen_neg_T03000001872_1	Nguyen_neg_T03000001872	gcctgacactttttgtgacgtcgTGAGTCACggccaGTGTCcccttggacgcagtccctctcagtactcgtaccccaccgaagtctctacctcaccccggaTAATTAGcgggccttccta	CTAGGAAAGAAGATCA	GCTAAGGGCCTAACTGGCCGCTTCACTGgcctgacactttttgtgacgtcgTGAGTCACggccaGTGTCcccttggacgcagtccctctcagtactcgtaccccaccgaagtctctacctcaccccggaTAATTAGcgggccttcctaCACTGCGGCTCCTCAGGTACCTCTAGACTAGGAAAGAAGATCAAGATCGGAAGAGCGTCGGCCTCGGAGGCCTTAAAC	TN_neg	TN_neg	TRUE	TRUE
428	Nguyen_neg_T03000008079_1	Nguyen_neg_T03000008079	gcgctccacctttcccgcttccgcttccctcgtcgacacgcgcccgacgtcgtcggcccgtcggtttcgtctgtaatctcttcagcgtcggtatctggcgcggccactgacgcggccctc	AGTCGCGTTCGGGTAC	GCTAAGGGCCTAACTGGCCGCTTCACTGgcgctccacctttcccgcttccgcttccctcgtcgacacgcgcccgacgtcgtcggcccgtcggtttcgtctgtaatctcttcagcgtcggtatctggcgcggccactgacgcggccctcCACTGCGGCTCCTCAGGTACCTCTAGAAGTCGCGTTCGGGTACAGATCGGAAGAGCGTCGGCCTCGGAGGCCTTAAAC	TN_neg	TN_neg	FALSE	FALSE
429	Nguyen_neg_T03000001061_1	Nguyen_neg_T03000001061	agcgaggTGACCCcaggaggcgttgggagcagggtggtccggcgccaagggcctcgtccggccgcccaccgtccttGACACgtccgacgtcccccgacctcttcgttgtggggagaggga	GGTTAGATCCACGCTC	GCTAAGGGCCTAACTGGCCGCTTCACTGagcgaggTGACCCcaggaggcgttgggagcagggtggtccggcgccaagggcctcgtccggccgcccaccgtccttGACACgtccgacgtcccccgacctcttcgttgtggggagagggaCACTGCGGCTCCTCAGGTACCTCTAGAGGTTAGATCCACGCTCAGATCGGAAGAGCGTCGGCCTCGGAGGCCTTAAAC	TN_neg	TN_neg	FALSE	FALSE
430	Nguyen_neg_T03000009840_1	Nguyen_neg_T03000009840	CTGggagtgacggacgggatggtggttggaccaacccccgaccccctatcgctgtccgaacccccacccattccttcatcttcttcaccctcaccaatagaacgagtttactcttttcgg	CAACCTTTGGGAACGG	GCTAAGGGCCTAACTGGCCGCTTCACTGCTGggagtgacggacgggatggtggttggaccaacccccgaccccctatcgctgtccgaacccccacccattccttcatcttcttcaccctcaccaatagaacgagtttactcttttcggCACTGCGGCTCCTCAGGTACCTCTAGACAACCTTTGGGAACGGAGATCGGAAGAGCGTCGGCCTCGGAGGCCTTAAAC	TN_neg	TN_neg	FALSE	FALSE
431	Nguyen_neg_T03000009843_1	Nguyen_neg_T03000009843	ggtactcccctttcttactttcggaaagtctattgttaagcattgtagaaacccatcgacctttgtgacCAATTTTTTgttgtcgtgTCTACCTCtcgatagggaaaactcaaacttacc	TATTGACATCGACTCC	GCTAAGGGCCTAACTGGCCGCTTCACTGggtactcccctttcttactttcggaaagtctattgttaagcattgtagaaacccatcgacctttgtgacCAATTTTTTgttgtcgtgTCTACCTCtcgatagggaaaactcaaacttaccCACTGCGGCTCCTCAGGTACCTCTAGATATTGACATCGACTCCAGATCGGAAGAGCGTCGGCCTCGGAGGCCTTAAAC	TN_neg	TN_neg	TRUE	TRUE
432	GC30_01_1	GC30_01	CTAAAACTGGTTAACCCATAAAAACAGTGGGATTGTTAGCAAAGGTTGGTAATTAACAAACAAATAAAAAGAAGCTAATATTAAAATAACACTAATGACTGTTCGAAGTTGAAGCTAGTA	ACAGATGCAAGATTAG	GCTAAGGGCCTAACTGGCCGCTTCACTGCTAAAACTGGTTAACCCATAAAAACAGTGGGATTGTTAGCAAAGGTTGGTAATTAACAAACAAATAAAAAGAAGCTAATATTAAAATAACACTAATGACTGTTCGAAGTTGAAGCTAGTACACTGCGGCTCCTCAGGTACCTCTAGAACAGATGCAAGATTAGAGATCGGAAGAGCGTCGGCCTCGGAGGCCTTAAAC	GC	GC_30	FALSE	FALSE
433	GC30_02_1	GC30_02	TTCTCTCATATCATAGAATAAGCTTCATCTAGCTTACAGATGTCTCTTTACTGGATTAGATATAAAGTTTTACATACATAATTTTCACCCCACACCCTAAACATCTTGTCGCGTGTGTGT	CCTCGGAAGACGTGCC	GCTAAGGGCCTAACTGGCCGCTTCACTGTTCTCTCATATCATAGAATAAGCTTCATCTAGCTTACAGATGTCTCTTTACTGGATTAGATATAAAGTTTTACATACATAATTTTCACCCCACACCCTAAACATCTTGTCGCGTGTGTGTCACTGCGGCTCCTCAGGTACCTCTAGACCTCGGAAGACGTGCCAGATCGGAAGAGCGTCGGCCTCGGAGGCCTTAAAC	GC	GC_30	FALSE	FALSE
434	GC30_03_1	GC30_03	ATTTCTAAACTTAATTGCCGGGACCTAGACTGAGTAGTGACTTTTTGTATTTCTATGATTTACATTATGACTTTAAGGCAAATTTTGATCCTAATTTTGGTTTGGAAGGCCACGAGGAGC	ATCGTTCTGAGTTACC	GCTAAGGGCCTAACTGGCCGCTTCACTGATTTCTAAACTTAATTGCCGGGACCTAGACTGAGTAGTGACTTTTTGTATTTCTATGATTTACATTATGACTTTAAGGCAAATTTTGATCCTAATTTTGGTTTGGAAGGCCACGAGGAGCCACTGCGGCTCCTCAGGTACCTCTAGAATCGTTCTGAGTTACCAGATCGGAAGAGCGTCGGCCTCGGAGGCCTTAAAC	GC	GC_30	FALSE	FALSE
435	GC30_04_1	GC30_04	TAATGATAGAATTTGAGCTTTGTACTGTAAAAAGTTACTATTTAAAACTTATCCTAATACTATTAAAATGATTCTGCATTCTATTTTTATGTCTGTGCCCCTAATAGAATTTTCAAAATA	TCGTAATAGGTCCTCA	GCTAAGGGCCTAACTGGCCGCTTCACTGTAATGATAGAATTTGAGCTTTGTACTGTAAAAAGTTACTATTTAAAACTTATCCTAATACTATTAAAATGATTCTGCATTCTATTTTTATGTCTGTGCCCCTAATAGAATTTTCAAAATACACTGCGGCTCCTCAGGTACCTCTAGATCGTAATAGGTCCTCAAGATCGGAAGAGCGTCGGCCTCGGAGGCCTTAAAC	GC	GC_30	FALSE	FALSE
436	GC30_05_1	GC30_05	AGTATCTTAAATCTAAAATAATTAGTTCTCTTATTCGGGATTAAAATAAGTACACATATATCATGTAAATTCATCACAACCTTGTAACGGCATTTCTATTTGATTTTGATTTCCTATATG	ACAAGGGCCTACCTGA	GCTAAGGGCCTAACTGGCCGCTTCACTGAGTATCTTAAATCTAAAATAATTAGTTCTCTTATTCGGGATTAAAATAAGTACACATATATCATGTAAATTCATCACAACCTTGTAACGGCATTTCTATTTGATTTTGATTTCCTATATGCACTGCGGCTCCTCAGGTACCTCTAGAACAAGGGCCTACCTGAAGATCGGAAGAGCGTCGGCCTCGGAGGCCTTAAAC	GC	GC_30	FALSE	FALSE
437	GC30_06_1	GC30_06	TAATTCCAAATATTAATATGGAATAGTTGACTATTTAAGGGTGACGAAGTCAATAAGCGACTACATAATAAAAAACAACAAGAAGAAACGAGCATCCACTACTATTCCTTTCTACTAGTG	TTGGAGGCCATGATGC	GCTAAGGGCCTAACTGGCCGCTTCACTGTAATTCCAAATATTAATATGGAATAGTTGACTATTTAAGGGTGACGAAGTCAATAAGCGACTACATAATAAAAAACAACAAGAAGAAACGAGCATCCACTACTATTCCTTTCTACTAGTGCACTGCGGCTCCTCAGGTACCTCTAGATTGGAGGCCATGATGCAGATCGGAAGAGCGTCGGCCTCGGAGGCCTTAAAC	GC	GC_30	FALSE	FALSE
438	GC30_07_1	GC30_07	TTCGTGGACTTTCTAATAACACACTATCACAAGTGTTGGGTTCCTTTGTTTAATTAAGTACTAAGATTTTAACCTACCAAAAACTCTTAGATTATTCTAGAAATAACTTGTTAAATTTTC	TAGGGTTAGCTATCAC	GCTAAGGGCCTAACTGGCCGCTTCACTGTTCGTGGACTTTCTAATAACACACTATCACAAGTGTTGGGTTCCTTTGTTTAATTAAGTACTAAGATTTTAACCTACCAAAAACTCTTAGATTATTCTAGAAATAACTTGTTAAATTTTCCACTGCGGCTCCTCAGGTACCTCTAGATAGGGTTAGCTATCACAGATCGGAAGAGCGTCGGCCTCGGAGGCCTTAAAC	GC	GC_30	FALSE	FALSE
439	GC30_08_1	GC30_08	CTTAAAATCTTTATAATAGCGTATTATAAATAGAAAGACTTCCTATGTTATCTTATTTCATAATCAGTGTTTAAAATAAGCTTAATTTGGTTCCTATTCCGAGTATTCCTTGAACATAGC	CAGAGTCAAGGCTCCA	GCTAAGGGCCTAACTGGCCGCTTCACTGCTTAAAATCTTTATAATAGCGTATTATAAATAGAAAGACTTCCTATGTTATCTTATTTCATAATCAGTGTTTAAAATAAGCTTAATTTGGTTCCTATTCCGAGTATTCCTTGAACATAGCCACTGCGGCTCCTCAGGTACCTCTAGACAGAGTCAAGGCTCCAAGATCGGAAGAGCGTCGGCCTCGGAGGCCTTAAAC	GC	GC_30	TRUE	TRUE
440	GC30_09_1	GC30_09	TATTATTGTGTTTTTGTGTCAGCGCTTAAGATGTGAGTACTTTCCATGTGTTTGTACTACCTATATCCAGGATCTAAGGCATACTAGTTAAATCTAAACGGTAACTACTTGAGATGACTT	AATGCAAACTTCATGC	GCTAAGGGCCTAACTGGCCGCTTCACTGTATTATTGTGTTTTTGTGTCAGCGCTTAAGATGTGAGTACTTTCCATGTGTTTGTACTACCTATATCCAGGATCTAAGGCATACTAGTTAAATCTAAACGGTAACTACTTGAGATGACTTCACTGCGGCTCCTCAGGTACCTCTAGAAATGCAAACTTCATGCAGATCGGAAGAGCGTCGGCCTCGGAGGCCTTAAAC	GC	GC_30	TRUE	TRUE
441	GC30_10_1	GC30_10	GGGATATCCAATTGTTTATAAGTTCTGCTTGGCAACATGCGCATTTATTCTTTAGATTGTAACTGTAAATTAATATGGGAAATTAGAGCATTAGGATTGTACAAAGTAAAAGAAAGGAGT	TTGATGAGCTTCTCGC	GCTAAGGGCCTAACTGGCCGCTTCACTGGGGATATCCAATTGTTTATAAGTTCTGCTTGGCAACATGCGCATTTATTCTTTAGATTGTAACTGTAAATTAATATGGGAAATTAGAGCATTAGGATTGTACAAAGTAAAAGAAAGGAGTCACTGCGGCTCCTCAGGTACCTCTAGATTGATGAGCTTCTCGCAGATCGGAAGAGCGTCGGCCTCGGAGGCCTTAAAC	GC	GC_30	TRUE	TRUE
442	GC50_01_1	GC50_01	ACTACGGTGCGTTTATCCCTTCCCTGTATAGTCCTACCGTTGAAGATCTCACGGGCACCTACCCGGATAGTTATCGACACAGGAGTGGGTGACTGTCGTCAAGACACCCCCCCCCGATAT	CACGGGAGATGTGTTT	GCTAAGGGCCTAACTGGCCGCTTCACTGACTACGGTGCGTTTATCCCTTCCCTGTATAGTCCTACCGTTGAAGATCTCACGGGCACCTACCCGGATAGTTATCGACACAGGAGTGGGTGACTGTCGTCAAGACACCCCCCCCCGATATCACTGCGGCTCCTCAGGTACCTCTAGACACGGGAGATGTGTTTAGATCGGAAGAGCGTCGGCCTCGGAGGCCTTAAAC	GC	GC_50	FALSE	FALSE
443	GC50_02_1	GC50_02	CTGATTAATGTGAATCTGGGGGATCCACCCCAACAGATGATCGCTCAGGGCGATATTACACAAGTAGCCATACGCTTCCCCAGCAACCGATGGCATTAGTAGCCGTACAGTGGTCACATT	TAGAGGATAATACGGG	GCTAAGGGCCTAACTGGCCGCTTCACTGCTGATTAATGTGAATCTGGGGGATCCACCCCAACAGATGATCGCTCAGGGCGATATTACACAAGTAGCCATACGCTTCCCCAGCAACCGATGGCATTAGTAGCCGTACAGTGGTCACATTCACTGCGGCTCCTCAGGTACCTCTAGATAGAGGATAATACGGGAGATCGGAAGAGCGTCGGCCTCGGAGGCCTTAAAC	GC	GC_50	FALSE	FALSE
444	GC50_03_1	GC50_03	GCTCCGGTAGTGGGCCGGAAAAGCCATACCTCGCCCTTTTTGCGAGCCCTCTGTTTTGCCTAGCCTTACGTAAGATCTAGTCTCGGAAGCTCTTCTCATAGTAGCCTGGTGCGGATAACC	GGATTCATTACATTAC	GCTAAGGGCCTAACTGGCCGCTTCACTGGCTCCGGTAGTGGGCCGGAAAAGCCATACCTCGCCCTTTTTGCGAGCCCTCTGTTTTGCCTAGCCTTACGTAAGATCTAGTCTCGGAAGCTCTTCTCATAGTAGCCTGGTGCGGATAACCCACTGCGGCTCCTCAGGTACCTCTAGAGGATTCATTACATTACAGATCGGAAGAGCGTCGGCCTCGGAGGCCTTAAAC	GC	GC_50	FALSE	FALSE
445	GC50_04_1	GC50_04	TACATGGAAATTCATCCCCGGCCTACGGGAGAATGAGAAACTTAGGTTAACGGGGGTAGGGCGCGATAACTCTGTCTTGCTTTCCCGCGGTACCTATGATATCCGGACCGGCTTGGTGCC	GGGGCGACCGCACCTT	GCTAAGGGCCTAACTGGCCGCTTCACTGTACATGGAAATTCATCCCCGGCCTACGGGAGAATGAGAAACTTAGGTTAACGGGGGTAGGGCGCGATAACTCTGTCTTGCTTTCCCGCGGTACCTATGATATCCGGACCGGCTTGGTGCCCACTGCGGCTCCTCAGGTACCTCTAGAGGGGCGACCGCACCTTAGATCGGAAGAGCGTCGGCCTCGGAGGCCTTAAAC	GC	GC_50	TRUE	TRUE
446	GC50_05_1	GC50_05	TAAGTGCGGACACCTTGACAACCCTTGGATTATAAAAGACGTCTGGAGCTCTGAGCTGATTTCCTACGAGTGCGGAAGATGTTGTCAGGAACTTGTTATTGAGCGGCGAGAGCTTCATCG	CCCGGGAAACCACGGG	GCTAAGGGCCTAACTGGCCGCTTCACTGTAAGTGCGGACACCTTGACAACCCTTGGATTATAAAAGACGTCTGGAGCTCTGAGCTGATTTCCTACGAGTGCGGAAGATGTTGTCAGGAACTTGTTATTGAGCGGCGAGAGCTTCATCGCACTGCGGCTCCTCAGGTACCTCTAGACCCGGGAAACCACGGGAGATCGGAAGAGCGTCGGCCTCGGAGGCCTTAAAC	GC	GC_50	FALSE	FALSE
447	GC50_06_1	GC50_06	GCGTTAAAACCTCCTATCTTTTGACTCTTAGTCTAGCCATGGAGTCGGGCTAGTGCGGGTATATATCCGCGATAGATAATCTCAAGTAGACATACCTGGCTACCAACCAAGGTAGGGTAG	TACCGGCTTGGGGTTT	GCTAAGGGCCTAACTGGCCGCTTCACTGGCGTTAAAACCTCCTATCTTTTGACTCTTAGTCTAGCCATGGAGTCGGGCTAGTGCGGGTATATATCCGCGATAGATAATCTCAAGTAGACATACCTGGCTACCAACCAAGGTAGGGTAGCACTGCGGCTCCTCAGGTACCTCTAGATACCGGCTTGGGGTTTAGATCGGAAGAGCGTCGGCCTCGGAGGCCTTAAAC	GC	GC_50	TRUE	TRUE
448	GC50_07_1	GC50_07	CGGACGTGCCATTTCTACTAGGGTAGTTCATAACAACTAGAAAATTCTAATTGAGGGTCTCGTTATTCACGTGGCTCATCTAGTAAGACTTAAGAGCCTGCCCTTAGGATATAATGTCTG	CTCGTGATAAGAACAG	GCTAAGGGCCTAACTGGCCGCTTCACTGCGGACGTGCCATTTCTACTAGGGTAGTTCATAACAACTAGAAAATTCTAATTGAGGGTCTCGTTATTCACGTGGCTCATCTAGTAAGACTTAAGAGCCTGCCCTTAGGATATAATGTCTGCACTGCGGCTCCTCAGGTACCTCTAGACTCGTGATAAGAACAGAGATCGGAAGAGCGTCGGCCTCGGAGGCCTTAAAC	GC	GC_50	TRUE	TRUE
449	GC50_08_1	GC50_08	TCAATAGCAGACTGTCCTCGAATCTGGAAGACATCTCAGTAGGCTCAGGCAACGATGACGGCGGGCCCTACCGTACCGCCTGGTGAAAGCTAGTTCAGGGACTCCGGGGGTAGCTGCCGC	CGACCATCACTAATGT	GCTAAGGGCCTAACTGGCCGCTTCACTGTCAATAGCAGACTGTCCTCGAATCTGGAAGACATCTCAGTAGGCTCAGGCAACGATGACGGCGGGCCCTACCGTACCGCCTGGTGAAAGCTAGTTCAGGGACTCCGGGGGTAGCTGCCGCCACTGCGGCTCCTCAGGTACCTCTAGACGACCATCACTAATGTAGATCGGAAGAGCGTCGGCCTCGGAGGCCTTAAAC	GC	GC_50	TRUE	TRUE
450	GC50_09_1	GC50_09	AAGTAGAGATAATGGCGGTATCACAGCATTCTCTATCGTAGCACTGTCAGGCCACTAATATCTGAATAAAGGCGAAACGATATGAGCTCGTACATGGGGTTGCGGCTGATGTCCCCAAGT	CAGTCGTTCTGCAGGG	GCTAAGGGCCTAACTGGCCGCTTCACTGAAGTAGAGATAATGGCGGTATCACAGCATTCTCTATCGTAGCACTGTCAGGCCACTAATATCTGAATAAAGGCGAAACGATATGAGCTCGTACATGGGGTTGCGGCTGATGTCCCCAAGTCACTGCGGCTCCTCAGGTACCTCTAGACAGTCGTTCTGCAGGGAGATCGGAAGAGCGTCGGCCTCGGAGGCCTTAAAC	GC	GC_50	TRUE	TRUE
451	GC50_10_1	GC50_10	GTGGTAATGGCCTACGCTTTCGATACTCGGGGCACCTCACTCAGCTCCAAATCCGCATGGGATTTGGGTCCTATTGGATATTTGGCCGCCTCAGGTGTTCAAAATGGTGCTCCGTTCAAA	TTATAAGGCCCTACGA	GCTAAGGGCCTAACTGGCCGCTTCACTGGTGGTAATGGCCTACGCTTTCGATACTCGGGGCACCTCACTCAGCTCCAAATCCGCATGGGATTTGGGTCCTATTGGATATTTGGCCGCCTCAGGTGTTCAAAATGGTGCTCCGTTCAAACACTGCGGCTCCTCAGGTACCTCTAGATTATAAGGCCCTACGAAGATCGGAAGAGCGTCGGCCTCGGAGGCCTTAAAC	GC	GC_50	TRUE	TRUE
452	GC70_01_1	GC70_01	AGATGGTCCCCGCAGGGACGTCTAGGCGTGATGACGGAGTCCGGCAGCACCCAGCGGGCTTCCCGGGAGGGTCGTTGTGGGGCAGGTCCGGGCCTTCTGCCGGTGTGGGAAGATCCTGAG	AAAGATCTAGAGTCGG	GCTAAGGGCCTAACTGGCCGCTTCACTGAGATGGTCCCCGCAGGGACGTCTAGGCGTGATGACGGAGTCCGGCAGCACCCAGCGGGCTTCCCGGGAGGGTCGTTGTGGGGCAGGTCCGGGCCTTCTGCCGGTGTGGGAAGATCCTGAGCACTGCGGCTCCTCAGGTACCTCTAGAAAAGATCTAGAGTCGGAGATCGGAAGAGCGTCGGCCTCGGAGGCCTTAAAC	GC	GC_70	FALSE	FALSE
453	GC70_02_1	GC70_02	TCCGCGTTGTCTGGCCCGCGGCCACGCGGGCCTGCGGAGTCTAGCCCGAGGGCGGAGCGGTCAAGTCGGCCCGCCCCGCTGTCTCCCATCGGCGTTGACACCCCGTGCCCGGGTCACTGG	GCTCTGTTTTCCTATA	GCTAAGGGCCTAACTGGCCGCTTCACTGTCCGCGTTGTCTGGCCCGCGGCCACGCGGGCCTGCGGAGTCTAGCCCGAGGGCGGAGCGGTCAAGTCGGCCCGCCCCGCTGTCTCCCATCGGCGTTGACACCCCGTGCCCGGGTCACTGGCACTGCGGCTCCTCAGGTACCTCTAGAGCTCTGTTTTCCTATAAGATCGGAAGAGCGTCGGCCTCGGAGGCCTTAAAC	GC	GC_70	FALSE	FALSE
454	GC70_03_1	GC70_03	CGACACGGCCGTGTGGTCACGGACCCGCCAGAGGCGTGCTCCGCGGCCTCGGTGCAACTCCTGCACACTTGGGGGGGTCACGGGGTTGGGAGGGCGCCTTGATGGCGTTGCGGCAGACCG	CGTTCACTAAGAACAC	GCTAAGGGCCTAACTGGCCGCTTCACTGCGACACGGCCGTGTGGTCACGGACCCGCCAGAGGCGTGCTCCGCGGCCTCGGTGCAACTCCTGCACACTTGGGGGGGTCACGGGGTTGGGAGGGCGCCTTGATGGCGTTGCGGCAGACCGCACTGCGGCTCCTCAGGTACCTCTAGACGTTCACTAAGAACACAGATCGGAAGAGCGTCGGCCTCGGAGGCCTTAAAC	GC	GC_70	FALSE	FALSE
455	GC70_04_1	GC70_04	TTGGTAGGTCGGTAGCCCCCGCCTTCCTCGGGGGCTGCGCCGGGGGCTCAGGCTCGAACAACAACCGTCGCGGCGTCCGCGTCCAGGTGCCGTTTGCCGACCGTGGACTCGCGCTGTCCC	TAGACCCCACTTCGTC	GCTAAGGGCCTAACTGGCCGCTTCACTGTTGGTAGGTCGGTAGCCCCCGCCTTCCTCGGGGGCTGCGCCGGGGGCTCAGGCTCGAACAACAACCGTCGCGGCGTCCGCGTCCAGGTGCCGTTTGCCGACCGTGGACTCGCGCTGTCCCCACTGCGGCTCCTCAGGTACCTCTAGATAGACCCCACTTCGTCAGATCGGAAGAGCGTCGGCCTCGGAGGCCTTAAAC	GC	GC_70	FALSE	FALSE
456	GC70_05_1	GC70_05	ATGGCTGGAATGTCAAACGCCCGGGGGGATTAGCGTGACCTTCGGTGAGTGCGGCCGACGTGGCGCGGCGCACAGCTTGCAGTGGGTGGGCTCCGCACCACCAGTCCTGTGGTCGCGGAG	GCATAGAGCAAATTGT	GCTAAGGGCCTAACTGGCCGCTTCACTGATGGCTGGAATGTCAAACGCCCGGGGGGATTAGCGTGACCTTCGGTGAGTGCGGCCGACGTGGCGCGGCGCACAGCTTGCAGTGGGTGGGCTCCGCACCACCAGTCCTGTGGTCGCGGAGCACTGCGGCTCCTCAGGTACCTCTAGAGCATAGAGCAAATTGTAGATCGGAAGAGCGTCGGCCTCGGAGGCCTTAAAC	GC	GC_70	FALSE	FALSE
457	GC70_06_1	GC70_06	CACGGAGCCGGCGGGCTAACCACGAGCGTCAGCCGGCGCCGAGGGGCGACCACGGGGCGTGTCAGCAGCCCCTCGGGTGGCCGACAGCTCTGGGGGGAGTCTCCCCTTGCCTGGGCGAAG	GTACCAAGAGACGCGA	GCTAAGGGCCTAACTGGCCGCTTCACTGCACGGAGCCGGCGGGCTAACCACGAGCGTCAGCCGGCGCCGAGGGGCGACCACGGGGCGTGTCAGCAGCCCCTCGGGTGGCCGACAGCTCTGGGGGGAGTCTCCCCTTGCCTGGGCGAAGCACTGCGGCTCCTCAGGTACCTCTAGAGTACCAAGAGACGCGAAGATCGGAAGAGCGTCGGCCTCGGAGGCCTTAAAC	GC	GC_70	TRUE	TRUE
458	GC70_07_1	GC70_07	TGACGGGATGGGACGTGGTGCAGAACGCCAATAAATCGTGGCATGGAGACGTCCGCGGTTCTGCCCGGCCGGCCCTCCAATGCACTGCGCTCACGCGTAGGAGCTCCCACTTCGGCGAGG	GGTACTCGAAACGGCA	GCTAAGGGCCTAACTGGCCGCTTCACTGTGACGGGATGGGACGTGGTGCAGAACGCCAATAAATCGTGGCATGGAGACGTCCGCGGTTCTGCCCGGCCGGCCCTCCAATGCACTGCGCTCACGCGTAGGAGCTCCCACTTCGGCGAGGCACTGCGGCTCCTCAGGTACCTCTAGAGGTACTCGAAACGGCAAGATCGGAAGAGCGTCGGCCTCGGAGGCCTTAAAC	GC	GC_70	TRUE	TRUE
459	GC70_08_1	GC70_08	CCAGTCCCGCGCAGGCGCTCCCGCCCGGCACGTAGGCCTCTCGCTAGCGGCCCTGGAAACGGGCGGCTGCCCGTGGGGCGAATCTCGGCATTGCGAGTGAGTCCACTGCGGGCCCGGTAT	GCTTTGACTACAGGAG	GCTAAGGGCCTAACTGGCCGCTTCACTGCCAGTCCCGCGCAGGCGCTCCCGCCCGGCACGTAGGCCTCTCGCTAGCGGCCCTGGAAACGGGCGGCTGCCCGTGGGGCGAATCTCGGCATTGCGAGTGAGTCCACTGCGGGCCCGGTATCACTGCGGCTCCTCAGGTACCTCTAGAGCTTTGACTACAGGAGAGATCGGAAGAGCGTCGGCCTCGGAGGCCTTAAAC	GC	GC_70	FALSE	FALSE
460	GC70_09_1	GC70_09	CTAGCGGCCGGGACCCTAGCATCTCGCTCCAGAGATCTAACGGCCCGTATAGGGTCAGTCCCCCGACCCTCGAATTTAGTTCTTCAGCCTCGTGGCGCGCGCCGTCATCGGGCGTGGCGT	TGCGCCACCGGGCTCA	GCTAAGGGCCTAACTGGCCGCTTCACTGCTAGCGGCCGGGACCCTAGCATCTCGCTCCAGAGATCTAACGGCCCGTATAGGGTCAGTCCCCCGACCCTCGAATTTAGTTCTTCAGCCTCGTGGCGCGCGCCGTCATCGGGCGTGGCGTCACTGCGGCTCCTCAGGTACCTCTAGATGCGCCACCGGGCTCAAGATCGGAAGAGCGTCGGCCTCGGAGGCCTTAAAC	GC	GC_70	FALSE	FALSE
461	GC70_10_1	GC70_10	AGGTGGAGCTCCTGGGGGGGTCGCGAGTCCGTCAAGGTAGAACCGCCGCGGGCGCGGTCCGCAACCGGGGGGGCGTACCCCGCTAACCGGGGGTGCGGTATTGTGGGGGGTTGGAGTTTT	TCTAAGTGTAGCGGAT	GCTAAGGGCCTAACTGGCCGCTTCACTGAGGTGGAGCTCCTGGGGGGGTCGCGAGTCCGTCAAGGTAGAACCGCCGCGGGCGCGGTCCGCAACCGGGGGGGCGTACCCCGCTAACCGGGGGTGCGGTATTGTGGGGGGTTGGAGTTTTCACTGCGGCTCCTCAGGTACCTCTAGATCTAAGTGTAGCGGATAGATCGGAAGAGCGTCGGCCTCGGAGGCCTTAAAC	GC	GC_70	TRUE	TRUE
462	CS6000114723_mm10_chr6_2	CS6000114723_mm10_chr6	TCCCCATTCCAGTGATGCTTGTCAGCCGTGCTGTGGCTAACACAGTTCCTGTGTTTTGCCTGGCAGTAAATGGAGGCCTCTACCCTCGCGTCATCTAAACAACTCCGTTAACATTTGCCC	ATTGTTCGGCCCATGA	GCTAAGGGCCTAACTGGCCGCTTCACTGTCCCCATTCCAGTGATGCTTGTCAGCCGTGCTGTGGCTAACACAGTTCCTGTGTTTTGCCTGGCAGTAAATGGAGGCCTCTACCCTCGCGTCATCTAAACAACTCCGTTAACATTTGCCCCACTGCGGCTCCTCAGGTACCTCTAGAATTGTTCGGCCCATGAAGATCGGAAGAGCGTCGGCCTCGGAGGCCTTAAAC	MEW	MEW	TRUE	TRUE
463	CS6000114723_taeGut2_chr12_2	CS6000114723_taeGut2_chr12	CTCCATCACGGCGAATTCCTGTCAGCTGCACTCTCGCTAACACAATTCCTACGTTTTGCCTGGCAGTAAATGGACGCTCCTGCCCCAGCATCATCTAAACAACTCTGTTAACATTTGCCC	GCGCCTAAAAATGATA	GCTAAGGGCCTAACTGGCCGCTTCACTGCTCCATCACGGCGAATTCCTGTCAGCTGCACTCTCGCTAACACAATTCCTACGTTTTGCCTGGCAGTAAATGGACGCTCCTGCCCCAGCATCATCTAAACAACTCTGTTAACATTTGCCCCACTGCGGCTCCTCAGGTACCTCTAGAGCGCCTAAAAATGATAAGATCGGAAGAGCGTCGGCCTCGGAGGCCTTAAAC	MEW	MEW	TRUE	TRUE
464	CS6000114723_hg38_chr3_2	CS6000114723_hg38_chr3	CTCCATCACAGTGGACGCCTGTCAGCTGCACTCTTGCTAACACAATTCCTGTGTTTTGCCTGGCAGTAAATGGACGCCTCTGCCCTAGCGTCTTCTAAACAACTCCGTTAACATTTGCCC	ACAAACACGTCACCCT	GCTAAGGGCCTAACTGGCCGCTTCACTGCTCCATCACAGTGGACGCCTGTCAGCTGCACTCTTGCTAACACAATTCCTGTGTTTTGCCTGGCAGTAAATGGACGCCTCTGCCCTAGCGTCTTCTAAACAACTCCGTTAACATTTGCCCCACTGCGGCTCCTCAGGTACCTCTAGAACAAACACGTCACCCTAGATCGGAAGAGCGTCGGCCTCGGAGGCCTTAAAC	MEW	MEW	TRUE	TRUE
465	CS6000114723_panTro4_chr3_2	CS6000114723_panTro4_chr3	CTCCATCACAGTGGACGCCTGTCAGCTGCACTCTTGCTAACACAATTCCTGTGTTTTGCCTGGCAATAAATGGACGCCTCTGCCCTAGCGTCTTCTAAACAACTCCGTTAACATTTGCCC	GGGTATGATGACAAAG	GCTAAGGGCCTAACTGGCCGCTTCACTGCTCCATCACAGTGGACGCCTGTCAGCTGCACTCTTGCTAACACAATTCCTGTGTTTTGCCTGGCAATAAATGGACGCCTCTGCCCTAGCGTCTTCTAAACAACTCCGTTAACATTTGCCCCACTGCGGCTCCTCAGGTACCTCTAGAGGGTATGATGACAAAGAGATCGGAAGAGCGTCGGCCTCGGAGGCCTTAAAC	MEW	MEW	FALSE	FALSE
466	CS6000114723_Raegyp2_NW_015493843.1_2	CS6000114723_Raegyp2_NW_015493843.1	CTCCATCACAGTAGATTCTTGTCAGCTGCACTCTTGCTAACACAATTCCTGTGTTTTGCCTGGCAGTAAATGGACGCCTCTGCCCTTGCGATGTCTAAACAACGCCGTTAACATTTGCCC	CTCCCTGCTAGAAGCT	GCTAAGGGCCTAACTGGCCGCTTCACTGCTCCATCACAGTAGATTCTTGTCAGCTGCACTCTTGCTAACACAATTCCTGTGTTTTGCCTGGCAGTAAATGGACGCCTCTGCCCTTGCGATGTCTAAACAACGCCGTTAACATTTGCCCCACTGCGGCTCCTCAGGTACCTCTAGACTCCCTGCTAGAAGCTAGATCGGAAGAGCGTCGGCCTCGGAGGCCTTAAAC	MEW	MEW	TRUE	TRUE
467	CS6000114723_rheMac8_chr2_2	CS6000114723_rheMac8_chr2	CTCCATCACAGTGGATGCCTGTCAGCTGCACTCTTGCTAACACAATTCCTGTGTTTTGCCTGGCAGTAAATGGACGCCTCTGCCCTTGCGTCTTCTAAACAACTCCGTTAACATTTGCCC	TCTGCCAATTTAAATA	GCTAAGGGCCTAACTGGCCGCTTCACTGCTCCATCACAGTGGATGCCTGTCAGCTGCACTCTTGCTAACACAATTCCTGTGTTTTGCCTGGCAGTAAATGGACGCCTCTGCCCTTGCGTCTTCTAAACAACTCCGTTAACATTTGCCCCACTGCGGCTCCTCAGGTACCTCTAGATCTGCCAATTTAAATAAGATCGGAAGAGCGTCGGCCTCGGAGGCCTTAAAC	MEW	MEW	FALSE	FALSE
468	CS6000114687_rheMac8_chr2_2	CS6000114687_rheMac8_chr2	TAGAGGGCACTGTGGTATTTAGGCCACTTTGACCTCTTCGAGTACGAAGAAAGGTCTTGAACTCCTGAGCAATGTCAGAAAGGTTAAAAAAGACACATTGAAAGGGAAAAAAATTGTTTT	CCTTTTATCGCAGCTG	GCTAAGGGCCTAACTGGCCGCTTCACTGTAGAGGGCACTGTGGTATTTAGGCCACTTTGACCTCTTCGAGTACGAAGAAAGGTCTTGAACTCCTGAGCAATGTCAGAAAGGTTAAAAAAGACACATTGAAAGGGAAAAAAATTGTTTTCACTGCGGCTCCTCAGGTACCTCTAGACCTTTTATCGCAGCTGAGATCGGAAGAGCGTCGGCCTCGGAGGCCTTAAAC	MEW	MEW	FALSE	FALSE
469	CS6000114687_myoLuc2_GL429890_2	CS6000114687_myoLuc2_GL429890	GATCACTAGAGGGCACTGTGGTATTTAGGCCACTCTGACCTCTTTGAGAAGTTGGTAAGGTCTTGAACTCCTGAACAATGTCAGAAATGTGAGAGACTTTTTAAGGGGAAAAAAGTTTTT	AACGTGGAGGGGTGTC	GCTAAGGGCCTAACTGGCCGCTTCACTGGATCACTAGAGGGCACTGTGGTATTTAGGCCACTCTGACCTCTTTGAGAAGTTGGTAAGGTCTTGAACTCCTGAACAATGTCAGAAATGTGAGAGACTTTTTAAGGGGAAAAAAGTTTTTCACTGCGGCTCCTCAGGTACCTCTAGAAACGTGGAGGGGTGTCAGATCGGAAGAGCGTCGGCCTCGGAGGCCTTAAAC	MEW	MEW	FALSE	FALSE
470	CS6000114687_Raegyp2_NW_015493843.1_2	CS6000114687_Raegyp2_NW_015493843.1	ACTAGAGGGCACTGTGGTATTTAGGCCACTGACCTCTGTGAGTAGTTGGGAAGGTTTTGAACTCCAGAACAATGTCAGAAAGGTGAAAGGTGAGATTTTTAAGGGGAAAAAAAGGTTTTT	TCTCTACTTGACATGC	GCTAAGGGCCTAACTGGCCGCTTCACTGACTAGAGGGCACTGTGGTATTTAGGCCACTGACCTCTGTGAGTAGTTGGGAAGGTTTTGAACTCCAGAACAATGTCAGAAAGGTGAAAGGTGAGATTTTTAAGGGGAAAAAAAGGTTTTTCACTGCGGCTCCTCAGGTACCTCTAGATCTCTACTTGACATGCAGATCGGAAGAGCGTCGGCCTCGGAGGCCTTAAAC	MEW	MEW	TRUE	TRUE
471	CS6000114687_hg38_chr3_2	CS6000114687_hg38_chr3	TAGAGGGCACTGTGGTATTTAGGCCACTTTGACCTCTTCGAGTACTAAGAAAGGTCTTGAACTCCTAAGCAATGTCAGAAAGGTTAAAAAAGACATTAAAAGGGGGAAAAAATTTTTTTT	GTTCACTCTACTAACG	GCTAAGGGCCTAACTGGCCGCTTCACTGTAGAGGGCACTGTGGTATTTAGGCCACTTTGACCTCTTCGAGTACTAAGAAAGGTCTTGAACTCCTAAGCAATGTCAGAAAGGTTAAAAAAGACATTAAAAGGGGGAAAAAATTTTTTTTCACTGCGGCTCCTCAGGTACCTCTAGAGTTCACTCTACTAACGAGATCGGAAGAGCGTCGGCCTCGGAGGCCTTAAAC	MEW	MEW	FALSE	FALSE
472	CS6000114687_panTro4_chr3_2	CS6000114687_panTro4_chr3	TAGAGGGCACTGTGGTATTTAGGCCACTTTGACCTCTTCGAGTACTAAGAAAGGTCTTGAACTCCTAAGCAATGTCAGAAAGGTTAAAAAAGACATTAAAAGGGGGAAACATTTTTTTTT	TGTTCCACGCCAAATG	GCTAAGGGCCTAACTGGCCGCTTCACTGTAGAGGGCACTGTGGTATTTAGGCCACTTTGACCTCTTCGAGTACTAAGAAAGGTCTTGAACTCCTAAGCAATGTCAGAAAGGTTAAAAAAGACATTAAAAGGGGGAAACATTTTTTTTTCACTGCGGCTCCTCAGGTACCTCTAGATGTTCCACGCCAAATGAGATCGGAAGAGCGTCGGCCTCGGAGGCCTTAAAC	MEW	MEW	FALSE	FALSE
473	CS6000114687_mm10_chr6_2	CS6000114687_mm10_chr6	CTTTTCTATACAATATTCTCCGTATCACTAGAGGGCACTGTGGTCTTTGGGCCACTTTGACCTCTTCGAGTACTAGAGGTCTTGAACTCTGAAGCAAAGTCAAAAAGATTAAAGAAGCTG	CTCTACCCTTACTAGT	GCTAAGGGCCTAACTGGCCGCTTCACTGCTTTTCTATACAATATTCTCCGTATCACTAGAGGGCACTGTGGTCTTTGGGCCACTTTGACCTCTTCGAGTACTAGAGGTCTTGAACTCTGAAGCAAAGTCAAAAAGATTAAAGAAGCTGCACTGCGGCTCCTCAGGTACCTCTAGACTCTACCCTTACTAGTAGATCGGAAGAGCGTCGGCCTCGGAGGCCTTAAAC	MEW	MEW	FALSE	FALSE
474	CS6000114687_taeGut2_chr12_2	CS6000114687_taeGut2_chr12	CCGCTCCCAGCAGCATTCCCGGGAGCACTAGAGGGCACTGTGGGATTTGGGCCACCCCGGCCAGTGCCGCCGCGGGGGTCCCGAGCTCCGTGCCCTGCCCGGCGGAGGTTCGGGGGCTGC	AAACGCTCCTCAGCTA	GCTAAGGGCCTAACTGGCCGCTTCACTGCCGCTCCCAGCAGCATTCCCGGGAGCACTAGAGGGCACTGTGGGATTTGGGCCACCCCGGCCAGTGCCGCCGCGGGGGTCCCGAGCTCCGTGCCCTGCCCGGCGGAGGTTCGGGGGCTGCCACTGCGGCTCCTCAGGTACCTCTAGAAAACGCTCCTCAGCTAAGATCGGAAGAGCGTCGGCCTCGGAGGCCTTAAAC	MEW	MEW	TRUE	TRUE
475	CS6000115061_mm10_chr16_2	CS6000115061_mm10_chr16	TAATTTGTCATGCACACTCTGATTGCCTGGCATATTGGCAGAGTCCACAGTGCTCTCTAAATGTCACCAGGCGCATTTGAGGATTTGTCATGCACGGTCTGAGCAAGTGACACAACACAG	TAGAGCAAGAGACTTG	GCTAAGGGCCTAACTGGCCGCTTCACTGTAATTTGTCATGCACACTCTGATTGCCTGGCATATTGGCAGAGTCCACAGTGCTCTCTAAATGTCACCAGGCGCATTTGAGGATTTGTCATGCACGGTCTGAGCAAGTGACACAACACAGCACTGCGGCTCCTCAGGTACCTCTAGATAGAGCAAGAGACTTGAGATCGGAAGAGCGTCGGCCTCGGAGGCCTTAAAC	MEW	MEW	FALSE	FALSE
476	CS6000115061_rheMac8_chr2_2	CS6000115061_rheMac8_chr2	TAATTTGTCATGCACACTCTGATTGCTTGGCATATTGGCAGAGTCCACAGTGCTCTGTAAATGTCACCAAACGCATTTGAGGATTTGTCATGCACGGTCTGAGCAAGTGACACCACACAG	GTTTTGAACCCGATTC	GCTAAGGGCCTAACTGGCCGCTTCACTGTAATTTGTCATGCACACTCTGATTGCTTGGCATATTGGCAGAGTCCACAGTGCTCTGTAAATGTCACCAAACGCATTTGAGGATTTGTCATGCACGGTCTGAGCAAGTGACACCACACAGCACTGCGGCTCCTCAGGTACCTCTAGAGTTTTGAACCCGATTCAGATCGGAAGAGCGTCGGCCTCGGAGGCCTTAAAC	MEW	MEW	TRUE	TRUE
477	CS6000115061_taeGut2_chr1_2	CS6000115061_taeGut2_chr1	TAAATCCTGGTGCATTCTCTGGGGTTTGCAGGATCCTGGGCTTCCCCGCTGCGCCAGCCTGGCCAGCGTTGCATGACAAATCACGGAACTCCAGCTGTGAAAATTATGGACTTAGTCAAA	CGGCTTCTAAATGAAC	GCTAAGGGCCTAACTGGCCGCTTCACTGTAAATCCTGGTGCATTCTCTGGGGTTTGCAGGATCCTGGGCTTCCCCGCTGCGCCAGCCTGGCCAGCGTTGCATGACAAATCACGGAACTCCAGCTGTGAAAATTATGGACTTAGTCAAACACTGCGGCTCCTCAGGTACCTCTAGACGGCTTCTAAATGAACAGATCGGAAGAGCGTCGGCCTCGGAGGCCTTAAAC	MEW	MEW	FALSE	FALSE
478	CS6000115061_hg38_chr3_2	CS6000115061_hg38_chr3	TAATTTGTCATGCACACTCTGATTGCTTGGCATATTGGCAGAGTCCACAGCGCTCTCTAAATGTCACCAAACGCATTTGAGGATTTGTCATGCATGGTCTGAGCAAGTGACACAACACAG	ATGTGCGCGCATTCAG	GCTAAGGGCCTAACTGGCCGCTTCACTGTAATTTGTCATGCACACTCTGATTGCTTGGCATATTGGCAGAGTCCACAGCGCTCTCTAAATGTCACCAAACGCATTTGAGGATTTGTCATGCATGGTCTGAGCAAGTGACACAACACAGCACTGCGGCTCCTCAGGTACCTCTAGAATGTGCGCGCATTCAGAGATCGGAAGAGCGTCGGCCTCGGAGGCCTTAAAC	MEW	MEW	TRUE	TRUE
479	CS6000115061_panTro4_chr3_2	CS6000115061_panTro4_chr3	TAATTTGTCATGCACACTCTGATTGCTTGGCATATTGGCAGAGTCCACAGCACTCTCTAAATGTCACCAAACGCATTTGAGGATTTGTCATGCATGGTCTGAGCAAGTGACACAACACAG	TGATTTCCAAAATTTG	GCTAAGGGCCTAACTGGCCGCTTCACTGTAATTTGTCATGCACACTCTGATTGCTTGGCATATTGGCAGAGTCCACAGCACTCTCTAAATGTCACCAAACGCATTTGAGGATTTGTCATGCATGGTCTGAGCAAGTGACACAACACAGCACTGCGGCTCCTCAGGTACCTCTAGATGATTTCCAAAATTTGAGATCGGAAGAGCGTCGGCCTCGGAGGCCTTAAAC	MEW	MEW	TRUE	TRUE
480	CS6000115061_myoLuc2_GL429887_2	CS6000115061_myoLuc2_GL429887	TAATTTGTCATGCACACTCTGATTGCTAGGCATATTGGCAGAGTCCACAGTGCTCTCTAAATGTCACCAAACGCATTTGAGGATTTGTCATGCACGGTCTGAGCAAGTGACACAACACAG	CCATCCAGCAGATGGG	GCTAAGGGCCTAACTGGCCGCTTCACTGTAATTTGTCATGCACACTCTGATTGCTAGGCATATTGGCAGAGTCCACAGTGCTCTCTAAATGTCACCAAACGCATTTGAGGATTTGTCATGCACGGTCTGAGCAAGTGACACAACACAGCACTGCGGCTCCTCAGGTACCTCTAGACCATCCAGCAGATGGGAGATCGGAAGAGCGTCGGCCTCGGAGGCCTTAAAC	MEW	MEW	TRUE	TRUE
481	CS6000115061_Raegyp2_NW_015495155.1_2	CS6000115061_Raegyp2_NW_015495155.1	TAATTTGTCATGCACACTCTGATTGCTTGGCATATTGGCAGAGTCCACAGTGCTCTCTAAATGTCACCAAATGCATTTGAGGATTTGTCATGCACGGTCTGAGCAAGTGACACAACACAG	CGGCAGGCACACGGGG	GCTAAGGGCCTAACTGGCCGCTTCACTGTAATTTGTCATGCACACTCTGATTGCTTGGCATATTGGCAGAGTCCACAGTGCTCTCTAAATGTCACCAAATGCATTTGAGGATTTGTCATGCACGGTCTGAGCAAGTGACACAACACAGCACTGCGGCTCCTCAGGTACCTCTAGACGGCAGGCACACGGGGAGATCGGAAGAGCGTCGGCCTCGGAGGCCTTAAAC	MEW	MEW	TRUE	TRUE
482	CS6000115085_mm10_chr16_2	CS6000115085_mm10_chr16	TTATGTCAGGGTTTCATAAGACAGAACCATGTCCAGCTGGAAATACCTTCAGGCATTTTCAGCCCAAACCAGCTCTATAACTAGGTCTCTTCAAGTAAAATTAGGTCCACGCAGATTCTC	AATCATTGTCCAGTTT	GCTAAGGGCCTAACTGGCCGCTTCACTGTTATGTCAGGGTTTCATAAGACAGAACCATGTCCAGCTGGAAATACCTTCAGGCATTTTCAGCCCAAACCAGCTCTATAACTAGGTCTCTTCAAGTAAAATTAGGTCCACGCAGATTCTCCACTGCGGCTCCTCAGGTACCTCTAGAAATCATTGTCCAGTTTAGATCGGAAGAGCGTCGGCCTCGGAGGCCTTAAAC	MEW	MEW	FALSE	FALSE
483	CS6000115085_taeGut2_chr1_2	CS6000115085_taeGut2_chr1	CTATCGGAGAAGCAAATAAACCTTGTCTTTGCTGGGATTAATTTAGTGCAGCCTGAGGCAGCAGAGCAGCTCTGGAAGTGTTCACAAGCTGAGTAAGCAGCACCCTCACATCTGCCGGCA	TGCAAAGTTTCTTGGG	GCTAAGGGCCTAACTGGCCGCTTCACTGCTATCGGAGAAGCAAATAAACCTTGTCTTTGCTGGGATTAATTTAGTGCAGCCTGAGGCAGCAGAGCAGCTCTGGAAGTGTTCACAAGCTGAGTAAGCAGCACCCTCACATCTGCCGGCACACTGCGGCTCCTCAGGTACCTCTAGATGCAAAGTTTCTTGGGAGATCGGAAGAGCGTCGGCCTCGGAGGCCTTAAAC	MEW	MEW	FALSE	FALSE
484	CS6000115085_hg38_chr3_2	CS6000115085_hg38_chr3	TTATGTCACAGTTTCATAAGACAGGTCTATGTCCAGCTGGAAATAACTTCAGGCATTTTCAGCCCAAACCAGCTCTGTATCTAGGTCTGTTCAAGTAAAATTGGGTCTACACAATTTCTC	TGGTCTACGGTCCCTC	GCTAAGGGCCTAACTGGCCGCTTCACTGTTATGTCACAGTTTCATAAGACAGGTCTATGTCCAGCTGGAAATAACTTCAGGCATTTTCAGCCCAAACCAGCTCTGTATCTAGGTCTGTTCAAGTAAAATTGGGTCTACACAATTTCTCCACTGCGGCTCCTCAGGTACCTCTAGATGGTCTACGGTCCCTCAGATCGGAAGAGCGTCGGCCTCGGAGGCCTTAAAC	MEW	MEW	FALSE	FALSE
485	CS6000115085_panTro4_chr3_2	CS6000115085_panTro4_chr3	TTATGTCACAGTTTCATAAGACAGGTCTATGTCCAGCTGGAAATAACTTCAGGCATTTTCAGCCCAAACCAGCTCTGTATCTAGGTCTGTTCAAGTAAAATCGGGTCTACACAATTTCTC	GACTGCTCGAAGGACG	GCTAAGGGCCTAACTGGCCGCTTCACTGTTATGTCACAGTTTCATAAGACAGGTCTATGTCCAGCTGGAAATAACTTCAGGCATTTTCAGCCCAAACCAGCTCTGTATCTAGGTCTGTTCAAGTAAAATCGGGTCTACACAATTTCTCCACTGCGGCTCCTCAGGTACCTCTAGAGACTGCTCGAAGGACGAGATCGGAAGAGCGTCGGCCTCGGAGGCCTTAAAC	MEW	MEW	FALSE	FALSE
486	CS6000115085_rheMac8_chr2_2	CS6000115085_rheMac8_chr2	GTATGCCACAGTTTCATAAGACAGGTCTATGTCCAGCTGGAAATAACTTCAAGCATTTTCAGCCCAAACCAACTCTGTATCTACGTCTGTTCAAGTAAAATTGGGTCTACACAATTTCTC	AGACTGGCATTCGTCT	GCTAAGGGCCTAACTGGCCGCTTCACTGGTATGCCACAGTTTCATAAGACAGGTCTATGTCCAGCTGGAAATAACTTCAAGCATTTTCAGCCCAAACCAACTCTGTATCTACGTCTGTTCAAGTAAAATTGGGTCTACACAATTTCTCCACTGCGGCTCCTCAGGTACCTCTAGAAGACTGGCATTCGTCTAGATCGGAAGAGCGTCGGCCTCGGAGGCCTTAAAC	MEW	MEW	TRUE	TRUE
487	CS6000115085_myoLuc2_GL429887_2	CS6000115085_myoLuc2_GL429887	TTATGTCTCAGTTTCATAAGACAGATCCATGTTCATTTGGAAATAAGTTCAAGTATTTTCAGTGCAAACCAGCTATATAACTAGGACTATTCAAGTAAAATTAGGTCTGCACAGATTCTC	GCGCGACTGCAAGCGT	GCTAAGGGCCTAACTGGCCGCTTCACTGTTATGTCTCAGTTTCATAAGACAGATCCATGTTCATTTGGAAATAAGTTCAAGTATTTTCAGTGCAAACCAGCTATATAACTAGGACTATTCAAGTAAAATTAGGTCTGCACAGATTCTCCACTGCGGCTCCTCAGGTACCTCTAGAGCGCGACTGCAAGCGTAGATCGGAAGAGCGTCGGCCTCGGAGGCCTTAAAC	MEW	MEW	TRUE	TRUE
488	CS6000115085_Raegyp2_NW_015495155.1_2	CS6000115085_Raegyp2_NW_015495155.1	TTATGTCTTGATTTCCTAAGACAAATCCATGGCCAGCTGGAAATCAGTTCAGGCATTTTCAGCCCAAACCAACTACAGAACTAGGTCTCTTCAAGTAAAATAAGGTCTACATAGATTCTC	GATATGTGGTGTGTTA	GCTAAGGGCCTAACTGGCCGCTTCACTGTTATGTCTTGATTTCCTAAGACAAATCCATGGCCAGCTGGAAATCAGTTCAGGCATTTTCAGCCCAAACCAACTACAGAACTAGGTCTCTTCAAGTAAAATAAGGTCTACATAGATTCTCCACTGCGGCTCCTCAGGTACCTCTAGAGATATGTGGTGTGTTAAGATCGGAAGAGCGTCGGCCTCGGAGGCCTTAAAC	MEW	MEW	TRUE	TRUE
489	CS6000036726_myoLuc2_GL429777_2	CS6000036726_myoLuc2_GL429777	ATTATTTTTATGCCAAGACAAAAAGGTATACTATTATATCAAATTATAAAGCTGACATTTTCCCATGAGAGGTTGCTTGAAAGCAAGAAAAAAGAAAAAGAAATGTAAATGTGCAGTCAT	AATTACTGCGTCGTAG	GCTAAGGGCCTAACTGGCCGCTTCACTGATTATTTTTATGCCAAGACAAAAAGGTATACTATTATATCAAATTATAAAGCTGACATTTTCCCATGAGAGGTTGCTTGAAAGCAAGAAAAAAGAAAAAGAAATGTAAATGTGCAGTCATCACTGCGGCTCCTCAGGTACCTCTAGAAATTACTGCGTCGTAGAGATCGGAAGAGCGTCGGCCTCGGAGGCCTTAAAC	MEW	MEW	FALSE	FALSE
490	CS6000036726_Raegyp2_NW_015493732.1_2	CS6000036726_Raegyp2_NW_015493732.1	ATTATTTTTATGCCAAGGTAAAAAGGTATACCATTATATCCAATTATAAAGCTGACACTTTTCCATGAGAGGTTGCTTCAAAGAAAAAAAAAGGTGAAAAAAATGTAAGTGTACAGACAT	TTAGCTACGAACGTTC	GCTAAGGGCCTAACTGGCCGCTTCACTGATTATTTTTATGCCAAGGTAAAAAGGTATACCATTATATCCAATTATAAAGCTGACACTTTTCCATGAGAGGTTGCTTCAAAGAAAAAAAAAGGTGAAAAAAATGTAAGTGTACAGACATCACTGCGGCTCCTCAGGTACCTCTAGATTAGCTACGAACGTTCAGATCGGAAGAGCGTCGGCCTCGGAGGCCTTAAAC	MEW	MEW	TRUE	TRUE
491	CS6000036726_hg38_chr12_2	CS6000036726_hg38_chr12	AATTATTTTTATACCAAGGCAAAAGGTTTACTATTATATAAAATTATAAAGCTGACACTTTCTCACGAAAGGTTACTTAAAAGAAAAAAAAGATGAAAAAAGAAGTGTAAACGTGCAGTC	AATTTCAGGGACAGCC	GCTAAGGGCCTAACTGGCCGCTTCACTGAATTATTTTTATACCAAGGCAAAAGGTTTACTATTATATAAAATTATAAAGCTGACACTTTCTCACGAAAGGTTACTTAAAAGAAAAAAAAGATGAAAAAAGAAGTGTAAACGTGCAGTCCACTGCGGCTCCTCAGGTACCTCTAGAAATTTCAGGGACAGCCAGATCGGAAGAGCGTCGGCCTCGGAGGCCTTAAAC	MEW	MEW	TRUE	TRUE
492	CS6000036726_panTro4_chr12_2	CS6000036726_panTro4_chr12	AATTATTTTTATACCAAGGCAAAAGGTTTACTATTATATAAAATTATAAAGCTGACACTTTCTCACGAAAGGTTACTTAAAAGAAAAAAAAAGATGAAAAAGGAAGTGTAAACGTGCAGT	GAGTTCCGTGGACTGG	GCTAAGGGCCTAACTGGCCGCTTCACTGAATTATTTTTATACCAAGGCAAAAGGTTTACTATTATATAAAATTATAAAGCTGACACTTTCTCACGAAAGGTTACTTAAAAGAAAAAAAAAGATGAAAAAGGAAGTGTAAACGTGCAGTCACTGCGGCTCCTCAGGTACCTCTAGAGAGTTCCGTGGACTGGAGATCGGAAGAGCGTCGGCCTCGGAGGCCTTAAAC	MEW	MEW	FALSE	FALSE
493	CS6000036726_rheMac8_chr11_2	CS6000036726_rheMac8_chr11	AATTATTTTCATACCAAGGCAAAAGGTTTACTATTATATAAAATTATAAACTGACACTTTCTCAAGAAAGGTTGCTTAAAAGAAAAAAAAGATGAAAAAGGAAGTGTAAGCGTGCAGTCA	CAAATGTCTAAGTCAG	GCTAAGGGCCTAACTGGCCGCTTCACTGAATTATTTTCATACCAAGGCAAAAGGTTTACTATTATATAAAATTATAAACTGACACTTTCTCAAGAAAGGTTGCTTAAAAGAAAAAAAAGATGAAAAAGGAAGTGTAAGCGTGCAGTCACACTGCGGCTCCTCAGGTACCTCTAGACAAATGTCTAAGTCAGAGATCGGAAGAGCGTCGGCCTCGGAGGCCTTAAAC	MEW	MEW	FALSE	FALSE
494	CS6000151206_taeGut2_chr19_2	CS6000151206_taeGut2_chr19	GAGGTCGAACAGTAGAACGAGTTTCAGCTTTTTAATGGGCCAGCACAGCTGCAGGTTTGGAAGTGTTCCCATTTTATTTTTGCCCTCCTGGCTCCCCCCTCGCTCTGGCTGCTCGCACCC	GCCCGTGGACTCGGAA	GCTAAGGGCCTAACTGGCCGCTTCACTGGAGGTCGAACAGTAGAACGAGTTTCAGCTTTTTAATGGGCCAGCACAGCTGCAGGTTTGGAAGTGTTCCCATTTTATTTTTGCCCTCCTGGCTCCCCCCTCGCTCTGGCTGCTCGCACCCCACTGCGGCTCCTCAGGTACCTCTAGAGCCCGTGGACTCGGAAAGATCGGAAGAGCGTCGGCCTCGGAGGCCTTAAAC	MEW	MEW	TRUE	TRUE
495	CS6000151206_hg38_chr7_2	CS6000151206_hg38_chr7	GAGGTCGAACAGCAGAATGAGTCTCAGCTTTTTAATGGGCCAGCACAGCTGCGGTTTTGGATGCCTTCCCACTTTATTTCTGCCTGCAGCTCTCCACCGCTTTATTCATCCACATCTCAG	GACTGGCAGGTGGAGA	GCTAAGGGCCTAACTGGCCGCTTCACTGGAGGTCGAACAGCAGAATGAGTCTCAGCTTTTTAATGGGCCAGCACAGCTGCGGTTTTGGATGCCTTCCCACTTTATTTCTGCCTGCAGCTCTCCACCGCTTTATTCATCCACATCTCAGCACTGCGGCTCCTCAGGTACCTCTAGAGACTGGCAGGTGGAGAAGATCGGAAGAGCGTCGGCCTCGGAGGCCTTAAAC	MEW	MEW	FALSE	FALSE
496	CS6000151206_panTro4_chr7_2	CS6000151206_panTro4_chr7	GAGGTCGAACAGCAGAATGAGTCTCAGCTTTTTAATGGGCCAGCACAGCTGCAGTTTTGGATGCCTTCCCACTTTATTTCTGCCTGCAGCTCTCCACCGCTTTATTCATCCACATCTCAG	CGCTGTTAGTGTGACA	GCTAAGGGCCTAACTGGCCGCTTCACTGGAGGTCGAACAGCAGAATGAGTCTCAGCTTTTTAATGGGCCAGCACAGCTGCAGTTTTGGATGCCTTCCCACTTTATTTCTGCCTGCAGCTCTCCACCGCTTTATTCATCCACATCTCAGCACTGCGGCTCCTCAGGTACCTCTAGACGCTGTTAGTGTGACAAGATCGGAAGAGCGTCGGCCTCGGAGGCCTTAAAC	MEW	MEW	FALSE	FALSE
497	CS6000151206_rheMac8_chr3_2	CS6000151206_rheMac8_chr3	GAGGTCGAACAGCAGAATGAGTCTCAGCTTTTTAATGGGCCAGCACAGCTGCAGTTTTGGATGCCTTCCCACTTTATTTCTGCCTGCAGCTCTCCACCGCTTTATTCATCGACATCTCAG	CGCCCTATACTCAACT	GCTAAGGGCCTAACTGGCCGCTTCACTGGAGGTCGAACAGCAGAATGAGTCTCAGCTTTTTAATGGGCCAGCACAGCTGCAGTTTTGGATGCCTTCCCACTTTATTTCTGCCTGCAGCTCTCCACCGCTTTATTCATCGACATCTCAGCACTGCGGCTCCTCAGGTACCTCTAGACGCCCTATACTCAACTAGATCGGAAGAGCGTCGGCCTCGGAGGCCTTAAAC	MEW	MEW	TRUE	TRUE
498	CS6000151206_Raegyp2_NW_015494596.1_2	CS6000151206_Raegyp2_NW_015494596.1	AGGTCGAACAGCAGAAATGAGTTTCAGCTTTTTAATGGGCCAGCACAGCTGCAGTTTTGGATGCCTTCCCACTTTATTTTTCCCTGCAAGCTCTCTGCCGCTTGCTCATCCATTTCTCTC	CCCTCACCGTCCTTTT	GCTAAGGGCCTAACTGGCCGCTTCACTGAGGTCGAACAGCAGAAATGAGTTTCAGCTTTTTAATGGGCCAGCACAGCTGCAGTTTTGGATGCCTTCCCACTTTATTTTTCCCTGCAAGCTCTCTGCCGCTTGCTCATCCATTTCTCTCCACTGCGGCTCCTCAGGTACCTCTAGACCCTCACCGTCCTTTTAGATCGGAAGAGCGTCGGCCTCGGAGGCCTTAAAC	MEW	MEW	TRUE	TRUE
499	CS6000151206_myoLuc2_GL429812_2	CS6000151206_myoLuc2_GL429812	AGGTCGAACAGCAGAATGAGTTTCAGCTTTTTAATGGGGCCAGCACAGCTGCAGTTTTGGACGCCTTCCCATTTTATTTTTCCCTGCAAGCTCTCCACTGCTTTACTCATCCACTTCTCT	TAGCTATAGCAATTCG	GCTAAGGGCCTAACTGGCCGCTTCACTGAGGTCGAACAGCAGAATGAGTTTCAGCTTTTTAATGGGGCCAGCACAGCTGCAGTTTTGGACGCCTTCCCATTTTATTTTTCCCTGCAAGCTCTCCACTGCTTTACTCATCCACTTCTCTCACTGCGGCTCCTCAGGTACCTCTAGATAGCTATAGCAATTCGAGATCGGAAGAGCGTCGGCCTCGGAGGCCTTAAAC	MEW	MEW	TRUE	TRUE
500	CS6000151206_mm10_chr5_2	CS6000151206_mm10_chr5	GGGGTCGAACAACAGAATGAGTCTCAGCTTTTTAATGGGCTAGCGCAGCTGCAGCTTTGGATGCCTTCCCACTTTATTTTTGCCTGCAGCTCTCCACAGCTCATCCGTGTCTCTCCAGCT	CCCCTCGTCAAACTTA	GCTAAGGGCCTAACTGGCCGCTTCACTGGGGGTCGAACAACAGAATGAGTCTCAGCTTTTTAATGGGCTAGCGCAGCTGCAGCTTTGGATGCCTTCCCACTTTATTTTTGCCTGCAGCTCTCCACAGCTCATCCGTGTCTCTCCAGCTCACTGCGGCTCCTCAGGTACCTCTAGACCCCTCGTCAAACTTAAGATCGGAAGAGCGTCGGCCTCGGAGGCCTTAAAC	MEW	MEW	FALSE	FALSE
501	CS6000115072_mm10_chr16_2	CS6000115072_mm10_chr16	GATTTCAGCCAGGAGTTTAAACACACTTGATCATCGGAAAGAAGCAACAAGAGACTCAGGCAGAAGAAGCAATTATCCCAGAGGGAGCACGTGGCTCTCCACACAGCTTGGGGAGCCGCC	AGCGCGGGGGTCATCG	GCTAAGGGCCTAACTGGCCGCTTCACTGGATTTCAGCCAGGAGTTTAAACACACTTGATCATCGGAAAGAAGCAACAAGAGACTCAGGCAGAAGAAGCAATTATCCCAGAGGGAGCACGTGGCTCTCCACACAGCTTGGGGAGCCGCCCACTGCGGCTCCTCAGGTACCTCTAGAAGCGCGGGGGTCATCGAGATCGGAAGAGCGTCGGCCTCGGAGGCCTTAAAC	MEW	MEW	FALSE	FALSE
502	CS6000115072_taeGut2_chr1_2	CS6000115072_taeGut2_chr1	GAATTTCCCCAGAAGTTTAAACCCACTGTGGCATCTGGGAAGAATAGCAAGGAGCTGCTGTGCAGGAAGCAATTATCCCAGCAGGGCTCCAGAGTCTGCCTGAAGAGCTGGGGCAGCCTC	TCATCGTTAGGTGTCA	GCTAAGGGCCTAACTGGCCGCTTCACTGGAATTTCCCCAGAAGTTTAAACCCACTGTGGCATCTGGGAAGAATAGCAAGGAGCTGCTGTGCAGGAAGCAATTATCCCAGCAGGGCTCCAGAGTCTGCCTGAAGAGCTGGGGCAGCCTCCACTGCGGCTCCTCAGGTACCTCTAGATCATCGTTAGGTGTCAAGATCGGAAGAGCGTCGGCCTCGGAGGCCTTAAAC	MEW	MEW	FALSE	FALSE
503	CS6000115072_panTro4_chr3_2	CS6000115072_panTro4_chr3	GAATTCAGCCAGGAGTTTAAACACACTTGATCATCAGAGAGAAGCAACAAGAGACTCATGCAGAAAAAGCAATTATCCCAGTGGGAACACGTGGCTCTTTGCACAGCTTGGTGAGCTGCC	AGATGCTGCATTGCGA	GCTAAGGGCCTAACTGGCCGCTTCACTGGAATTCAGCCAGGAGTTTAAACACACTTGATCATCAGAGAGAAGCAACAAGAGACTCATGCAGAAAAAGCAATTATCCCAGTGGGAACACGTGGCTCTTTGCACAGCTTGGTGAGCTGCCCACTGCGGCTCCTCAGGTACCTCTAGAAGATGCTGCATTGCGAAGATCGGAAGAGCGTCGGCCTCGGAGGCCTTAAAC	MEW	MEW	FALSE	TRUE
504	CS6000115072_rheMac8_chr2_2	CS6000115072_rheMac8_chr2	GAATTCAGCCAGGAGTTTAAACACTCTTGATCATCAGAGAGAAGCAACAAGAGACTCATGCAGAAAAAGCAATTATCCCAGTGGGAACACGTGGCTCTTTGCACAGCTTGGTGAGCTGCC	TGGAACTTTTCTAGCA	GCTAAGGGCCTAACTGGCCGCTTCACTGGAATTCAGCCAGGAGTTTAAACACTCTTGATCATCAGAGAGAAGCAACAAGAGACTCATGCAGAAAAAGCAATTATCCCAGTGGGAACACGTGGCTCTTTGCACAGCTTGGTGAGCTGCCCACTGCGGCTCCTCAGGTACCTCTAGATGGAACTTTTCTAGCAAGATCGGAAGAGCGTCGGCCTCGGAGGCCTTAAAC	MEW	MEW	TRUE	TRUE
505	CS6000115072_hg38_chr3_2	CS6000115072_hg38_chr3	GAATTCAGCCAGGAGTTTAAACACACTTGATCATCAGAGAGAAGCAACAAGAGACTTATGCAGAAAAAGCAATTATCCCAGTGGGAACACGTGGCTCTTTGCACAGCTTGGTGAGCTGCC	ACAATCGTTGCCCACA	GCTAAGGGCCTAACTGGCCGCTTCACTGGAATTCAGCCAGGAGTTTAAACACACTTGATCATCAGAGAGAAGCAACAAGAGACTTATGCAGAAAAAGCAATTATCCCAGTGGGAACACGTGGCTCTTTGCACAGCTTGGTGAGCTGCCCACTGCGGCTCCTCAGGTACCTCTAGAACAATCGTTGCCCACAAGATCGGAAGAGCGTCGGCCTCGGAGGCCTTAAAC	MEW	MEW	FALSE	FALSE
506	CS6000115072_Raegyp2_NW_015495155.1_2	CS6000115072_Raegyp2_NW_015495155.1	GATTTCAGCCAGGAGTTTAAACACACTTGATCATCAGAGAGAAGCAACAAGAGACTCATGCAGAAATAGCAATTATCCCAGTGGGAACGCGTGGCTCTCTACACAGCTTGGTGAGCTGCC	AACTCAAATATCTGAT	GCTAAGGGCCTAACTGGCCGCTTCACTGGATTTCAGCCAGGAGTTTAAACACACTTGATCATCAGAGAGAAGCAACAAGAGACTCATGCAGAAATAGCAATTATCCCAGTGGGAACGCGTGGCTCTCTACACAGCTTGGTGAGCTGCCCACTGCGGCTCCTCAGGTACCTCTAGAAACTCAAATATCTGATAGATCGGAAGAGCGTCGGCCTCGGAGGCCTTAAAC	MEW	MEW	FALSE	FALSE
507	CS6000115072_myoLuc2_GL429887_2	CS6000115072_myoLuc2_GL429887	GATTTCAGCCAGGAGTTTAAACACACTTGATCATCAGAGAGAAGCAACAAGAGACTTAAGCAGAAACAGCAATTATCCCAGTGGGAACACATGGCTCTGTACACAGCTTGGTGAGCTGCC	CCCGTACTATGCTGGT	GCTAAGGGCCTAACTGGCCGCTTCACTGGATTTCAGCCAGGAGTTTAAACACACTTGATCATCAGAGAGAAGCAACAAGAGACTTAAGCAGAAACAGCAATTATCCCAGTGGGAACACATGGCTCTGTACACAGCTTGGTGAGCTGCCCACTGCGGCTCCTCAGGTACCTCTAGACCCGTACTATGCTGGTAGATCGGAAGAGCGTCGGCCTCGGAGGCCTTAAAC	MEW	MEW	FALSE	FALSE
508	CS6000125295_mm10_chr6_2	CS6000125295_mm10_chr6	GGTCATTAGCAAGGGGAACAGACTTGCATGATTCCTCTCTGAGTAACTCATAGGTAGCTGGTTTCAAAAAGGACAGCCAAGCAGGTCAAAGCAAACTTATTCATTCTCAAGTGTATGAGA	CCTTGGGGCCCAGGAT	GCTAAGGGCCTAACTGGCCGCTTCACTGGGTCATTAGCAAGGGGAACAGACTTGCATGATTCCTCTCTGAGTAACTCATAGGTAGCTGGTTTCAAAAAGGACAGCCAAGCAGGTCAAAGCAAACTTATTCATTCTCAAGTGTATGAGACACTGCGGCTCCTCAGGTACCTCTAGACCTTGGGGCCCAGGATAGATCGGAAGAGCGTCGGCCTCGGAGGCCTTAAAC	MEW	MEW	FALSE	FALSE
509	CS6000125295_hg38_chr4_2	CS6000125295_hg38_chr4	GTCACTGGCAAGGGTAGCAGCAGGCATGATTCCTCCCTTAGTAATTTTAAAGCAGCAGATTTCAAAAGGGAAAACCAAGCAGATGAAAGTGAGCAGATTTGTTCTTCAGCACATGTGAGA	CGCCGCCACCGCTGCT	GCTAAGGGCCTAACTGGCCGCTTCACTGGTCACTGGCAAGGGTAGCAGCAGGCATGATTCCTCCCTTAGTAATTTTAAAGCAGCAGATTTCAAAAGGGAAAACCAAGCAGATGAAAGTGAGCAGATTTGTTCTTCAGCACATGTGAGACACTGCGGCTCCTCAGGTACCTCTAGACGCCGCCACCGCTGCTAGATCGGAAGAGCGTCGGCCTCGGAGGCCTTAAAC	MEW	MEW	TRUE	TRUE
510	CS6000125295_panTro4_chr4_2	CS6000125295_panTro4_chr4	GTCACTGGCAAGGGTAGCAGCAGGCATGATTCCTCCCTTAGTAATTTTAAAGCAGCAGATTTCAAAAGGGAAAACCAAGCAGATAAAAGTGAGCAGATTTGTTCTTCAGCACATGTGAGA	AATACCTCGGTAATGG	GCTAAGGGCCTAACTGGCCGCTTCACTGGTCACTGGCAAGGGTAGCAGCAGGCATGATTCCTCCCTTAGTAATTTTAAAGCAGCAGATTTCAAAAGGGAAAACCAAGCAGATAAAAGTGAGCAGATTTGTTCTTCAGCACATGTGAGACACTGCGGCTCCTCAGGTACCTCTAGAAATACCTCGGTAATGGAGATCGGAAGAGCGTCGGCCTCGGAGGCCTTAAAC	MEW	MEW	FALSE	FALSE
511	CS6000125295_rheMac8_chr5_2	CS6000125295_rheMac8_chr5	GGTCACTGGCAAGGGTAGCAGCAGTATGATTCCTCCCTTAGTAATTTTAAGGCAGCAGATTTCAAAAAGGAAAACCAAGCGGATAAAAGTGAGCAGATTTGTTCTTCAGCACATTTGAGA	TCGGGAAAACCGACCG	GCTAAGGGCCTAACTGGCCGCTTCACTGGGTCACTGGCAAGGGTAGCAGCAGTATGATTCCTCCCTTAGTAATTTTAAGGCAGCAGATTTCAAAAAGGAAAACCAAGCGGATAAAAGTGAGCAGATTTGTTCTTCAGCACATTTGAGACACTGCGGCTCCTCAGGTACCTCTAGATCGGGAAAACCGACCGAGATCGGAAGAGCGTCGGCCTCGGAGGCCTTAAAC	MEW	MEW	FALSE	FALSE
512	CS6000125295_myoLuc2_GL429779_2	CS6000125295_myoLuc2_GL429779	ACAAGAAAGTCACTGGCAAGGTGGCGGTGGCAGGATGCCTCCCTTAGTAATTTGAGGGTAGCAGATTTCAAAAAAGAAGCAGATGAAAATGGGCAGACTTGTTTTTGAGCACACGTGAGA	TAGCCCGTTACTCATC	GCTAAGGGCCTAACTGGCCGCTTCACTGACAAGAAAGTCACTGGCAAGGTGGCGGTGGCAGGATGCCTCCCTTAGTAATTTGAGGGTAGCAGATTTCAAAAAAGAAGCAGATGAAAATGGGCAGACTTGTTTTTGAGCACACGTGAGACACTGCGGCTCCTCAGGTACCTCTAGATAGCCCGTTACTCATCAGATCGGAAGAGCGTCGGCCTCGGAGGCCTTAAAC	MEW	MEW	FALSE	FALSE
513	CS6000125295_Raegyp2_NW_015494732.1_2	CS6000125295_Raegyp2_NW_015494732.1	AAGCAAGGTCACTGACAAGGGTGGCAGTGGCATGATTCCTCCCTTAGTAACTCGAGGGCAGCAGATTTCAAAAAGGAAGCAGACGAAAGTGAGCAGACTTGTTCCTGAGCACATGTGAGA	TTTATTAAAAAGTTCC	GCTAAGGGCCTAACTGGCCGCTTCACTGAAGCAAGGTCACTGACAAGGGTGGCAGTGGCATGATTCCTCCCTTAGTAACTCGAGGGCAGCAGATTTCAAAAAGGAAGCAGACGAAAGTGAGCAGACTTGTTCCTGAGCACATGTGAGACACTGCGGCTCCTCAGGTACCTCTAGATTTATTAAAAAGTTCCAGATCGGAAGAGCGTCGGCCTCGGAGGCCTTAAAC	MEW	MEW	TRUE	TRUE
514	CS6000159960_hg38_chr8_2	CS6000159960_hg38_chr8	GTGCTCAGCTGCTACATATGACAGTGGATATTTCATTCTGCTGTCAGAACGTTATTAATAAAACATGGGGGGTGGAGAGGGCCACGATTTCCCCTTTCAATCACTATAGCATTTGCAATG	CCCTCTCTAGCGCATG	GCTAAGGGCCTAACTGGCCGCTTCACTGGTGCTCAGCTGCTACATATGACAGTGGATATTTCATTCTGCTGTCAGAACGTTATTAATAAAACATGGGGGGTGGAGAGGGCCACGATTTCCCCTTTCAATCACTATAGCATTTGCAATGCACTGCGGCTCCTCAGGTACCTCTAGACCCTCTCTAGCGCATGAGATCGGAAGAGCGTCGGCCTCGGAGGCCTTAAAC	MEW	MEW	TRUE	TRUE
515	CS6000159960_panTro4_chr8_2	CS6000159960_panTro4_chr8	GTGCTCAGCTGCTACATATGACAGTGGATATTTCATTCTGCTGTCAGAACGTTATTAATAAAACATGGGGTGTGGAGAGGGCCACGATTTCCCCTTTCAATCACTATAGCATTTGCAATG	CCACAAACCCGACCGA	GCTAAGGGCCTAACTGGCCGCTTCACTGGTGCTCAGCTGCTACATATGACAGTGGATATTTCATTCTGCTGTCAGAACGTTATTAATAAAACATGGGGTGTGGAGAGGGCCACGATTTCCCCTTTCAATCACTATAGCATTTGCAATGCACTGCGGCTCCTCAGGTACCTCTAGACCACAAACCCGACCGAAGATCGGAAGAGCGTCGGCCTCGGAGGCCTTAAAC	MEW	MEW	TRUE	TRUE
516	CS6000159960_rheMac8_chr8_2	CS6000159960_rheMac8_chr8	GTGCTCAGCTGCTACATATGACAGTGGATATTTCATTCTGCTGTCAGAATGTTATTAATAAAACATGGGGTGTGGAAAGGGCCACGATTTCCCCTTTCAATCACTATAGCATTTGCAATG	CAAATTGGTGGTATAG	GCTAAGGGCCTAACTGGCCGCTTCACTGGTGCTCAGCTGCTACATATGACAGTGGATATTTCATTCTGCTGTCAGAATGTTATTAATAAAACATGGGGTGTGGAAAGGGCCACGATTTCCCCTTTCAATCACTATAGCATTTGCAATGCACTGCGGCTCCTCAGGTACCTCTAGACAAATTGGTGGTATAGAGATCGGAAGAGCGTCGGCCTCGGAGGCCTTAAAC	MEW	MEW	FALSE	FALSE
517	CS6000159960_mm10_chr3_2	CS6000159960_mm10_chr3	GTGCTCAGCTGCTACTTATGACAGTGGATATTTCATTCTGCTGCCAGAATGTTATTAATAAAACATGGAGTGTGGAGAAGGACACATTTCCCCCTTTCAATCACTATAGCATTTGCAATG	TATGTACACTGCCGGT	GCTAAGGGCCTAACTGGCCGCTTCACTGGTGCTCAGCTGCTACTTATGACAGTGGATATTTCATTCTGCTGCCAGAATGTTATTAATAAAACATGGAGTGTGGAGAAGGACACATTTCCCCCTTTCAATCACTATAGCATTTGCAATGCACTGCGGCTCCTCAGGTACCTCTAGATATGTACACTGCCGGTAGATCGGAAGAGCGTCGGCCTCGGAGGCCTTAAAC	MEW	MEW	TRUE	TRUE
518	CS6000159960_Raegyp2_NW_015495112.1_2	CS6000159960_Raegyp2_NW_015495112.1	GTGCTCAGCTGGTCCATGTGACTGGATATTTCTCTGTGCTGTCAGAACGTTATTAATAAAACATGGGGTGTGGAGAGGGCCCCGACGTCCCCTTTCAATCACTACCGCATTTGCAATGAA	GAATCACTCGTGCGGT	GCTAAGGGCCTAACTGGCCGCTTCACTGGTGCTCAGCTGGTCCATGTGACTGGATATTTCTCTGTGCTGTCAGAACGTTATTAATAAAACATGGGGTGTGGAGAGGGCCCCGACGTCCCCTTTCAATCACTACCGCATTTGCAATGAACACTGCGGCTCCTCAGGTACCTCTAGAGAATCACTCGTGCGGTAGATCGGAAGAGCGTCGGCCTCGGAGGCCTTAAAC	MEW	MEW	FALSE	FALSE
519	CS6000159960_taeGut2_chr2_2	CS6000159960_taeGut2_chr2	GTGCTCAGCTGCTACATATGACAGAGGATATTTCATTCGGCTGTCAGAATGTTATTAATAAAACATGGGGTGCGAAGAGGGCCACTATTCCCCCTTTCAATCACTATAGCATTTACAATG	CCTTCGACATTGAGGC	GCTAAGGGCCTAACTGGCCGCTTCACTGGTGCTCAGCTGCTACATATGACAGAGGATATTTCATTCGGCTGTCAGAATGTTATTAATAAAACATGGGGTGCGAAGAGGGCCACTATTCCCCCTTTCAATCACTATAGCATTTACAATGCACTGCGGCTCCTCAGGTACCTCTAGACCTTCGACATTGAGGCAGATCGGAAGAGCGTCGGCCTCGGAGGCCTTAAAC	MEW	MEW	TRUE	TRUE
520	CS6000159960_myoLuc2_GL429794_2	CS6000159960_myoLuc2_GL429794	GTGCTCAGCTGCTACACATGACGGTGGATATTTCATTCTGCTGTCAGAATGTTATTAATAAAACATGGGGTGTGGAGAGGGCCGCGATTCCCCCTTCAATCACTACAGCATTTGCAATGA	GGATAAAATATATTTA	GCTAAGGGCCTAACTGGCCGCTTCACTGGTGCTCAGCTGCTACACATGACGGTGGATATTTCATTCTGCTGTCAGAATGTTATTAATAAAACATGGGGTGTGGAGAGGGCCGCGATTCCCCCTTCAATCACTACAGCATTTGCAATGACACTGCGGCTCCTCAGGTACCTCTAGAGGATAAAATATATTTAAGATCGGAAGAGCGTCGGCCTCGGAGGCCTTAAAC	MEW	MEW	FALSE	FALSE
521	CS6000159958_mm10_chr3_2	CS6000159958_mm10_chr3	AGGCAGAGTTACTGCCTCTGACCTGCTGTTTGCCATTAAGTTGACGGGGAGAGTCCATCCCATAATCTCTCCCTGCTGAGGACACAGAGTCTTTGTTCACACTCAGATTTCACAAACTGT	GCTCACCTATGTCCGT	GCTAAGGGCCTAACTGGCCGCTTCACTGAGGCAGAGTTACTGCCTCTGACCTGCTGTTTGCCATTAAGTTGACGGGGAGAGTCCATCCCATAATCTCTCCCTGCTGAGGACACAGAGTCTTTGTTCACACTCAGATTTCACAAACTGTCACTGCGGCTCCTCAGGTACCTCTAGAGCTCACCTATGTCCGTAGATCGGAAGAGCGTCGGCCTCGGAGGCCTTAAAC	MEW	MEW	FALSE	FALSE
522	CS6000159958_Raegyp2_NW_015495112.1_2	CS6000159958_Raegyp2_NW_015495112.1	GGGCAGAGTTACGGCCTCAGAACTGCTGTTTGCGATTAAGTTGATGGGGAGAGTCTATCCCACAGTCTCTGGCTGTTGCTGACACAGAGTCTTTGTTCACATTCAGATTTCTCAAACTGT	GGCCCTCACAAATTCA	GCTAAGGGCCTAACTGGCCGCTTCACTGGGGCAGAGTTACGGCCTCAGAACTGCTGTTTGCGATTAAGTTGATGGGGAGAGTCTATCCCACAGTCTCTGGCTGTTGCTGACACAGAGTCTTTGTTCACATTCAGATTTCTCAAACTGTCACTGCGGCTCCTCAGGTACCTCTAGAGGCCCTCACAAATTCAAGATCGGAAGAGCGTCGGCCTCGGAGGCCTTAAAC	MEW	MEW	TRUE	TRUE
523	CS6000159958_panTro4_chr8_2	CS6000159958_panTro4_chr8	GGGCAAAGTTATGGCCTCAGAACTGCTGTTTGCGATTAAGTTGATGGGGAGCGTCTATCCCACAATCTTTCCCTGCTGCTGACACAGAGTCTTTGTTCACATTCAGATTTCTCAAACTGT	GAGGAAACGAACGCGA	GCTAAGGGCCTAACTGGCCGCTTCACTGGGGCAAAGTTATGGCCTCAGAACTGCTGTTTGCGATTAAGTTGATGGGGAGCGTCTATCCCACAATCTTTCCCTGCTGCTGACACAGAGTCTTTGTTCACATTCAGATTTCTCAAACTGTCACTGCGGCTCCTCAGGTACCTCTAGAGAGGAAACGAACGCGAAGATCGGAAGAGCGTCGGCCTCGGAGGCCTTAAAC	MEW	MEW	FALSE	FALSE
524	CS6000159958_hg38_chr8_2	CS6000159958_hg38_chr8	CCAGGCAGTTATGGCCTCAGAACTGCTGTTTGCGATTAAGTTGATGGGGAGCGTCTATCCCACAATCTTTCCCTGCTGCTGACACAGAGTCTTTGTTCACATTCAGATTTCTCAAACTGT	AGCGCGGCACCTAGGT	GCTAAGGGCCTAACTGGCCGCTTCACTGCCAGGCAGTTATGGCCTCAGAACTGCTGTTTGCGATTAAGTTGATGGGGAGCGTCTATCCCACAATCTTTCCCTGCTGCTGACACAGAGTCTTTGTTCACATTCAGATTTCTCAAACTGTCACTGCGGCTCCTCAGGTACCTCTAGAAGCGCGGCACCTAGGTAGATCGGAAGAGCGTCGGCCTCGGAGGCCTTAAAC	MEW	MEW	TRUE	TRUE
525	CS6000159958_myoLuc2_GL429794_2	CS6000159958_myoLuc2_GL429794	AGCCGGGCCAAGTTATGGCCTCAGAACTGCTGTTTGCGATTAAGTTGATGGCGGTCGCTCCGTGCTGCTGACACAGGCTTTGTTCACATTCAGATTTCTCAAACTGTGGCCAGGGTCAGG	TTTTATACCACTAGCC	GCTAAGGGCCTAACTGGCCGCTTCACTGAGCCGGGCCAAGTTATGGCCTCAGAACTGCTGTTTGCGATTAAGTTGATGGCGGTCGCTCCGTGCTGCTGACACAGGCTTTGTTCACATTCAGATTTCTCAAACTGTGGCCAGGGTCAGGCACTGCGGCTCCTCAGGTACCTCTAGATTTTATACCACTAGCCAGATCGGAAGAGCGTCGGCCTCGGAGGCCTTAAAC	MEW	MEW	FALSE	FALSE
526	CS6000159958_taeGut2_chr2_2	CS6000159958_taeGut2_chr2	CTGTAAAGTTATGGCCTCAGAACTGCTGTTTGCGATTAAGTTGATGGGGAAAGTCTATCCCGCAATCTCTCCCTGCTGCTGACACAGAGTCTTTGTTCACATTCAGATTTCTCAAACTGT	AATTGCCGGTGGTCTG	GCTAAGGGCCTAACTGGCCGCTTCACTGCTGTAAAGTTATGGCCTCAGAACTGCTGTTTGCGATTAAGTTGATGGGGAAAGTCTATCCCGCAATCTCTCCCTGCTGCTGACACAGAGTCTTTGTTCACATTCAGATTTCTCAAACTGTCACTGCGGCTCCTCAGGTACCTCTAGAAATTGCCGGTGGTCTGAGATCGGAAGAGCGTCGGCCTCGGAGGCCTTAAAC	MEW	MEW	FALSE	FALSE
527	CS6000125294_mm10_chr6_2	CS6000125294_mm10_chr6	GTGAAACAACCCTGCTGTCTGCACACATGCCATTCACCAGTGTGCCTGACAGCAAAGCATCCCTCTCTTCACTGACATTTGTGCTTCCCAGCTACTGTTCAGACTCTGCTGGTCCATGGT	CTCCGTTCCCATATAT	GCTAAGGGCCTAACTGGCCGCTTCACTGGTGAAACAACCCTGCTGTCTGCACACATGCCATTCACCAGTGTGCCTGACAGCAAAGCATCCCTCTCTTCACTGACATTTGTGCTTCCCAGCTACTGTTCAGACTCTGCTGGTCCATGGTCACTGCGGCTCCTCAGGTACCTCTAGACTCCGTTCCCATATATAGATCGGAAGAGCGTCGGCCTCGGAGGCCTTAAAC	MEW	MEW	TRUE	TRUE
528	CS6000125294_myoLuc2_GL429779_2	CS6000125294_myoLuc2_GL429779	GTGGAAAATCCCTGGTGTGTGCACGCATGTCATTTGCCAGTGTGCAAATCAGCAAGGCTTTCATCTTCTCACAGACATCCATGCTTGTTTCCTGTCTCCCATGCACTGCTGGTATCTGGC	TGGTACCTAAGATATT	GCTAAGGGCCTAACTGGCCGCTTCACTGGTGGAAAATCCCTGGTGTGTGCACGCATGTCATTTGCCAGTGTGCAAATCAGCAAGGCTTTCATCTTCTCACAGACATCCATGCTTGTTTCCTGTCTCCCATGCACTGCTGGTATCTGGCCACTGCGGCTCCTCAGGTACCTCTAGATGGTACCTAAGATATTAGATCGGAAGAGCGTCGGCCTCGGAGGCCTTAAAC	MEW	MEW	FALSE	FALSE
529	CS6000125294_Raegyp2_NW_015494732.1_2	CS6000125294_Raegyp2_NW_015494732.1	GTGGAAAATCCCTGGTGTTCTCACATGTCATTTGCCAGTGTGCAAAACAGCAAAGCTTTCATCTCCTCACAGACATCTATGCTCGGTTCCTGTCTTCCATACGCTGCTGGTATCTGGCCC	TCGTACTTGCAAGCCC	GCTAAGGGCCTAACTGGCCGCTTCACTGGTGGAAAATCCCTGGTGTTCTCACATGTCATTTGCCAGTGTGCAAAACAGCAAAGCTTTCATCTCCTCACAGACATCTATGCTCGGTTCCTGTCTTCCATACGCTGCTGGTATCTGGCCCCACTGCGGCTCCTCAGGTACCTCTAGATCGTACTTGCAAGCCCAGATCGGAAGAGCGTCGGCCTCGGAGGCCTTAAAC	MEW	MEW	FALSE	FALSE
530	CS6000125294_hg38_chr4_2	CS6000125294_hg38_chr4	TTGGAGCTCCCTGGTGTTTCCACACATGCCATGTGGCAGTATAAAAAACAGCAAGGTTTTCATCTCTCAGACGTCCATGCTTACTTCCTGTCTTACATGCACTGCTGGTGTCTGGCCCAG	AACTGGAGTGAGTAAA	GCTAAGGGCCTAACTGGCCGCTTCACTGTTGGAGCTCCCTGGTGTTTCCACACATGCCATGTGGCAGTATAAAAAACAGCAAGGTTTTCATCTCTCAGACGTCCATGCTTACTTCCTGTCTTACATGCACTGCTGGTGTCTGGCCCAGCACTGCGGCTCCTCAGGTACCTCTAGAAACTGGAGTGAGTAAAAGATCGGAAGAGCGTCGGCCTCGGAGGCCTTAAAC	MEW	MEW	FALSE	FALSE
531	CS6000125294_panTro4_chr4_2	CS6000125294_panTro4_chr4	GTGGAGCTCCCTGGTGTTTCCACACATGCCATGTGGCAGTATACAAAACAGCAAGGTTTTCATCTCCTCTCAGACGTCCATGCTTACTTCCTGTCTTGCATGCACTGCTGGTATCTGGCC	GTTATTAGACGTAATG	GCTAAGGGCCTAACTGGCCGCTTCACTGGTGGAGCTCCCTGGTGTTTCCACACATGCCATGTGGCAGTATACAAAACAGCAAGGTTTTCATCTCCTCTCAGACGTCCATGCTTACTTCCTGTCTTGCATGCACTGCTGGTATCTGGCCCACTGCGGCTCCTCAGGTACCTCTAGAGTTATTAGACGTAATGAGATCGGAAGAGCGTCGGCCTCGGAGGCCTTAAAC	MEW	MEW	TRUE	TRUE
532	CS6000125294_rheMac8_chr5_2	CS6000125294_rheMac8_chr5	GTGGAACTCCCTGGTGTTTCCACACATGCCATGTGGCTGTATACAAAATAGCAAGGCTTTCATCTCTCAGACATCCGTGCTTACTTCCTGTCTTCCATGCACTGCTGGTATCTGGCCCTG	TCAGCTGTTAAATACG	GCTAAGGGCCTAACTGGCCGCTTCACTGGTGGAACTCCCTGGTGTTTCCACACATGCCATGTGGCTGTATACAAAATAGCAAGGCTTTCATCTCTCAGACATCCGTGCTTACTTCCTGTCTTCCATGCACTGCTGGTATCTGGCCCTGCACTGCGGCTCCTCAGGTACCTCTAGATCAGCTGTTAAATACGAGATCGGAAGAGCGTCGGCCTCGGAGGCCTTAAAC	MEW	MEW	TRUE	TRUE
533	CS6000151238_taeGut2_chr19_2	CS6000151238_taeGut2_chr19	TTGCTAATAGAAATGACAGGCTTCAGATAACCTGAAAGCATCCAGCACGATGCTTGTCTATCTGATCAGGGCTCCTCGGCTGGCACCTGACACTTTCAATACCAGAATGACATTCACAGG	TCCCCGCTCGTCCACG	GCTAAGGGCCTAACTGGCCGCTTCACTGTTGCTAATAGAAATGACAGGCTTCAGATAACCTGAAAGCATCCAGCACGATGCTTGTCTATCTGATCAGGGCTCCTCGGCTGGCACCTGACACTTTCAATACCAGAATGACATTCACAGGCACTGCGGCTCCTCAGGTACCTCTAGATCCCCGCTCGTCCACGAGATCGGAAGAGCGTCGGCCTCGGAGGCCTTAAAC	MEW	MEW	FALSE	FALSE
534	CS6000151238_myoLuc2_GL429812_2	CS6000151238_myoLuc2_GL429812	TGGCTAATGGAAATGACAGGCTCCAAATAACCTTAAAGCATGCAGCCCAATGCTTGTCTGTCTGATCAGGGGCCTTCTGCTGGCACCTGACACTTTCAATACCATAATGGCATTCACATG	CTACCTAATGGCCCTC	GCTAAGGGCCTAACTGGCCGCTTCACTGTGGCTAATGGAAATGACAGGCTCCAAATAACCTTAAAGCATGCAGCCCAATGCTTGTCTGTCTGATCAGGGGCCTTCTGCTGGCACCTGACACTTTCAATACCATAATGGCATTCACATGCACTGCGGCTCCTCAGGTACCTCTAGACTACCTAATGGCCCTCAGATCGGAAGAGCGTCGGCCTCGGAGGCCTTAAAC	MEW	MEW	TRUE	TRUE
535	CS6000151238_mm10_chr5_2	CS6000151238_mm10_chr5	TGGCTAATAGAAGTGACAGGCTTCAAATAACCTTCAAGTATGCAGCCCAGTTGCTTGTCTGTCTGATCAGGGCCCTTCTTGCTGGCACCTGACGCTTTCAATACCATAATGGCATTCACA	CTATTCTTAATTCCTG	GCTAAGGGCCTAACTGGCCGCTTCACTGTGGCTAATAGAAGTGACAGGCTTCAAATAACCTTCAAGTATGCAGCCCAGTTGCTTGTCTGTCTGATCAGGGCCCTTCTTGCTGGCACCTGACGCTTTCAATACCATAATGGCATTCACACACTGCGGCTCCTCAGGTACCTCTAGACTATTCTTAATTCCTGAGATCGGAAGAGCGTCGGCCTCGGAGGCCTTAAAC	MEW	MEW	TRUE	TRUE
536	CS6000151238_Raegyp2_NW_015495292.1_2	CS6000151238_Raegyp2_NW_015495292.1	TAGCTAATGGAAATGACAGGCTTCAAATAACCTTAAAGCATGCAGCCCAATGCTTGTCTGTCTGATCAGGGCCCTTCTGCTGGCACCTGACACTTTCAATACCGTAATGGCATTCACATG	ACGGTCCAAAGTGCGT	GCTAAGGGCCTAACTGGCCGCTTCACTGTAGCTAATGGAAATGACAGGCTTCAAATAACCTTAAAGCATGCAGCCCAATGCTTGTCTGTCTGATCAGGGCCCTTCTGCTGGCACCTGACACTTTCAATACCGTAATGGCATTCACATGCACTGCGGCTCCTCAGGTACCTCTAGAACGGTCCAAAGTGCGTAGATCGGAAGAGCGTCGGCCTCGGAGGCCTTAAAC	MEW	MEW	TRUE	TRUE
537	CS6000151238_hg38_chr7_2	CS6000151238_hg38_chr7	TAGCTAATGGGAATGACAGGCTTCAAATAACCTTAAAGCATGCAGCCCCAATGCTTGTCTGTCTGATCAGGGCCCTTCTGCTGGCACCTGACACTTTCAATACCATAATGGCATTCACAT	TAGTTGCACCTAGTCA	GCTAAGGGCCTAACTGGCCGCTTCACTGTAGCTAATGGGAATGACAGGCTTCAAATAACCTTAAAGCATGCAGCCCCAATGCTTGTCTGTCTGATCAGGGCCCTTCTGCTGGCACCTGACACTTTCAATACCATAATGGCATTCACATCACTGCGGCTCCTCAGGTACCTCTAGATAGTTGCACCTAGTCAAGATCGGAAGAGCGTCGGCCTCGGAGGCCTTAAAC	MEW	MEW	FALSE	FALSE
538	CS6000151238_rheMac8_chr3_2	CS6000151238_rheMac8_chr3	TAGCTAATGGAAATGACAGGCTTCAAATAACCTTAAAGCACGCAGCCCCAATGCTTGTCTGTCTGATCAGGGCCCTTCTGCTGGCACCTGACACTTTCAATACCATAATGGCATTCACAT	GTCTTCTGATCACGAA	GCTAAGGGCCTAACTGGCCGCTTCACTGTAGCTAATGGAAATGACAGGCTTCAAATAACCTTAAAGCACGCAGCCCCAATGCTTGTCTGTCTGATCAGGGCCCTTCTGCTGGCACCTGACACTTTCAATACCATAATGGCATTCACATCACTGCGGCTCCTCAGGTACCTCTAGAGTCTTCTGATCACGAAAGATCGGAAGAGCGTCGGCCTCGGAGGCCTTAAAC	MEW	MEW	TRUE	TRUE
539	CS6000151238_panTro4_chr7_2	CS6000151238_panTro4_chr7	TAGCTAATGGAAATGACAGGCTTCAAATAACCTTAAAGCATGCAGCCCCAGTGGTTGTCTGTCTGATCAGGGCCCTTCTGCTGGCACCTGACACTTTCAATACCATAATGGCATTCACAT	CTGACCTCTCAGGTCG	GCTAAGGGCCTAACTGGCCGCTTCACTGTAGCTAATGGAAATGACAGGCTTCAAATAACCTTAAAGCATGCAGCCCCAGTGGTTGTCTGTCTGATCAGGGCCCTTCTGCTGGCACCTGACACTTTCAATACCATAATGGCATTCACATCACTGCGGCTCCTCAGGTACCTCTAGACTGACCTCTCAGGTCGAGATCGGAAGAGCGTCGGCCTCGGAGGCCTTAAAC	MEW	MEW	FALSE	FALSE
540	CS6000023125_mm10_chr19_2	CS6000023125_mm10_chr19	GGCTGGCGGCAGTTGCTAAGAGACAGAAGATGCCCAGCTGGAATCTGGAGGGAGGCTTCTCGCTTGTACAGAGGCAGGATGGAGAGGAAAGGCGAGGACAGGTTTGTAGTGATAAATGTC	GCCTATTCATTCCACC	GCTAAGGGCCTAACTGGCCGCTTCACTGGGCTGGCGGCAGTTGCTAAGAGACAGAAGATGCCCAGCTGGAATCTGGAGGGAGGCTTCTCGCTTGTACAGAGGCAGGATGGAGAGGAAAGGCGAGGACAGGTTTGTAGTGATAAATGTCCACTGCGGCTCCTCAGGTACCTCTAGAGCCTATTCATTCCACCAGATCGGAAGAGCGTCGGCCTCGGAGGCCTTAAAC	MEW	MEW	FALSE	FALSE
541	CS6000023125_myoLuc2_GL429833_2	CS6000023125_myoLuc2_GL429833	GGCTGATGGCGGTTGCTAAGAGACAGAGGATGCCCAGCTGGAATCGTGACTGAGGTTTCTTGTTTGCACAAGAGTAAGATGAAGAGGGAAAGAGAAGACGCCGTTTGCTGTGATGAATTT	ACGACGTATGACGATA	GCTAAGGGCCTAACTGGCCGCTTCACTGGGCTGATGGCGGTTGCTAAGAGACAGAGGATGCCCAGCTGGAATCGTGACTGAGGTTTCTTGTTTGCACAAGAGTAAGATGAAGAGGGAAAGAGAAGACGCCGTTTGCTGTGATGAATTTCACTGCGGCTCCTCAGGTACCTCTAGAACGACGTATGACGATAAGATCGGAAGAGCGTCGGCCTCGGAGGCCTTAAAC	MEW	MEW	FALSE	FALSE
542	CS6000023125_hg38_chr10_2	CS6000023125_hg38_chr10	GGCTGGCAGTGGTTGCTAAGAGACAGAGGATGCCCAGCTGGAATCGTGACTGAGGTTTCTTGTTTGTGCAAGAGCAAGATGAAGAGGAAAGGAGAGGATGTGTTTGCTGTGATGAATTCC	ATAGAAGCAAGCGGGC	GCTAAGGGCCTAACTGGCCGCTTCACTGGGCTGGCAGTGGTTGCTAAGAGACAGAGGATGCCCAGCTGGAATCGTGACTGAGGTTTCTTGTTTGTGCAAGAGCAAGATGAAGAGGAAAGGAGAGGATGTGTTTGCTGTGATGAATTCCCACTGCGGCTCCTCAGGTACCTCTAGAATAGAAGCAAGCGGGCAGATCGGAAGAGCGTCGGCCTCGGAGGCCTTAAAC	MEW	MEW	FALSE	FALSE
543	CS6000023125_panTro4_chr10_2	CS6000023125_panTro4_chr10	GGCTGGCAGTGGTTGCTAAGAGACAGAGGATGCCCAGCTGGAATCGTGACTGAGGTTTCTTGTTTGTGCAAGAGCAAGATGAAGAGGAAAGGAGAAGATGTGTTTGCTGTGATGAATTCC	TACACGTGGTGAGGCA	GCTAAGGGCCTAACTGGCCGCTTCACTGGGCTGGCAGTGGTTGCTAAGAGACAGAGGATGCCCAGCTGGAATCGTGACTGAGGTTTCTTGTTTGTGCAAGAGCAAGATGAAGAGGAAAGGAGAAGATGTGTTTGCTGTGATGAATTCCCACTGCGGCTCCTCAGGTACCTCTAGATACACGTGGTGAGGCAAGATCGGAAGAGCGTCGGCCTCGGAGGCCTTAAAC	MEW	MEW	FALSE	FALSE
544	CS6000023125_rheMac8_chr9_2	CS6000023125_rheMac8_chr9	GGCTGGCGGTGGTTGCTAAGAGACAGAGGATGCCCAGCTGGAATCGTGACTGAGGTTTCTTATTTGTGCAAGAGCAAGATGAAGAGGAAAGGAGAGGACGTGTTTGCTGTGATGAATTGC	CGGATTCGTTCTAGCC	GCTAAGGGCCTAACTGGCCGCTTCACTGGGCTGGCGGTGGTTGCTAAGAGACAGAGGATGCCCAGCTGGAATCGTGACTGAGGTTTCTTATTTGTGCAAGAGCAAGATGAAGAGGAAAGGAGAGGACGTGTTTGCTGTGATGAATTGCCACTGCGGCTCCTCAGGTACCTCTAGACGGATTCGTTCTAGCCAGATCGGAAGAGCGTCGGCCTCGGAGGCCTTAAAC	MEW	MEW	TRUE	TRUE
545	CS6000023125_Raegyp2_NW_015494788.1_2	CS6000023125_Raegyp2_NW_015494788.1	GGCTGATGGCCGTTGCTAAGAGACAGAGGATGCCCAGCTGGAATCGTGACTGAGGTTTCTTGTTTGTGCAAGAGCAAGATGAAGAGAGAAAGAGAGGATGTGTTTGCTGTGATGAATTTC	TCCTGAGGGATCTAGC	GCTAAGGGCCTAACTGGCCGCTTCACTGGGCTGATGGCCGTTGCTAAGAGACAGAGGATGCCCAGCTGGAATCGTGACTGAGGTTTCTTGTTTGTGCAAGAGCAAGATGAAGAGAGAAAGAGAGGATGTGTTTGCTGTGATGAATTTCCACTGCGGCTCCTCAGGTACCTCTAGATCCTGAGGGATCTAGCAGATCGGAAGAGCGTCGGCCTCGGAGGCCTTAAAC	MEW	MEW	FALSE	FALSE
546	CS6000036280_mm10_chr6_2	CS6000036280_mm10_chr6	AATATTTGGAGGAGGCGGGCTCAGAAACCAAAGTATCTCTTCTCTCTTCCCAGCAAGCTAAGCCCCGCCTGCTGACGTCTCACTTTCTTTTTGGGGGGTGGGCTGCGTAATGCAGACGTG	GAATGGCTGGTAACAC	GCTAAGGGCCTAACTGGCCGCTTCACTGAATATTTGGAGGAGGCGGGCTCAGAAACCAAAGTATCTCTTCTCTCTTCCCAGCAAGCTAAGCCCCGCCTGCTGACGTCTCACTTTCTTTTTGGGGGGTGGGCTGCGTAATGCAGACGTGCACTGCGGCTCCTCAGGTACCTCTAGAGAATGGCTGGTAACACAGATCGGAAGAGCGTCGGCCTCGGAGGCCTTAAAC	MEW	MEW	TRUE	TRUE
547	CS6000036280_rheMac8_chr11_2	CS6000036280_rheMac8_chr11	AATATTTGGATGAGGCGGGCCCAGAAACCAAATAATTTCTTCATGTCTGTATCTACCCCGTAAGTTAGCCCCGCCTGCTTGCGTTTTGCTTTGTAAAAGGCTGCGTAAGCAAGTGCAGAC	GGCGAAAGCCAACGAT	GCTAAGGGCCTAACTGGCCGCTTCACTGAATATTTGGATGAGGCGGGCCCAGAAACCAAATAATTTCTTCATGTCTGTATCTACCCCGTAAGTTAGCCCCGCCTGCTTGCGTTTTGCTTTGTAAAAGGCTGCGTAAGCAAGTGCAGACCACTGCGGCTCCTCAGGTACCTCTAGAGGCGAAAGCCAACGATAGATCGGAAGAGCGTCGGCCTCGGAGGCCTTAAAC	MEW	MEW	FALSE	FALSE
548	CS6000036280_hg38_chr12_2	CS6000036280_hg38_chr12	AATATTTGGATGAGGCGGGCCCAGAAACCAAAGAATTTCTTCCTGTCTGTATCTACCCTGTAGGTTAGCCCCGCCTGCTGGCGTCTTGCTTTTGTAAAAGGCTGCGTAAGCAAGTGCAGA	CCTCCCTACGAATTCC	GCTAAGGGCCTAACTGGCCGCTTCACTGAATATTTGGATGAGGCGGGCCCAGAAACCAAAGAATTTCTTCCTGTCTGTATCTACCCTGTAGGTTAGCCCCGCCTGCTGGCGTCTTGCTTTTGTAAAAGGCTGCGTAAGCAAGTGCAGACACTGCGGCTCCTCAGGTACCTCTAGACCTCCCTACGAATTCCAGATCGGAAGAGCGTCGGCCTCGGAGGCCTTAAAC	MEW	MEW	FALSE	FALSE
549	CS6000036280_panTro4_chr12_2	CS6000036280_panTro4_chr12	AATATTTGGATGAGGCGGGCCCAGAAACCAAAGAATTTCTTCCTGTCTGTATCTACCCCGTAGGTTAGCCCCGCCTGCTGGCGTTTTGCTTTTGTAAAAGGCTGCGTAAGCAAGTGCAGA	CGTTCAGCTTCGACTG	GCTAAGGGCCTAACTGGCCGCTTCACTGAATATTTGGATGAGGCGGGCCCAGAAACCAAAGAATTTCTTCCTGTCTGTATCTACCCCGTAGGTTAGCCCCGCCTGCTGGCGTTTTGCTTTTGTAAAAGGCTGCGTAAGCAAGTGCAGACACTGCGGCTCCTCAGGTACCTCTAGACGTTCAGCTTCGACTGAGATCGGAAGAGCGTCGGCCTCGGAGGCCTTAAAC	MEW	MEW	TRUE	TRUE
550	CS6000036280_myoLuc2_GL429777_2	CS6000036280_myoLuc2_GL429777	AATATTTGGATGAAGCGGGCCCAGAAACCAAAGAATTTCTTTTAGTCGTGTGGACCCTGTAGCTCCGCCTGCTTCAGGGGCTACGTAGTGCGGACGTGCTTTGTTGAGCATCAGCCAAAT	CTCTCGCACACGGAGC	GCTAAGGGCCTAACTGGCCGCTTCACTGAATATTTGGATGAAGCGGGCCCAGAAACCAAAGAATTTCTTTTAGTCGTGTGGACCCTGTAGCTCCGCCTGCTTCAGGGGCTACGTAGTGCGGACGTGCTTTGTTGAGCATCAGCCAAATCACTGCGGCTCCTCAGGTACCTCTAGACTCTCGCACACGGAGCAGATCGGAAGAGCGTCGGCCTCGGAGGCCTTAAAC	MEW	MEW	TRUE	TRUE
551	CS6000036280_Raegyp2_NW_015495108.1_2	CS6000036280_Raegyp2_NW_015495108.1	AATATTTGGATGAGGCGGGCCCAGAAACCAAAGTATTTTTCAGTTGTGCCGACCCTGTAAGTTAGCCCCGCCTAGTTTTTTAAGGGGCTACGTAAGCAAGTGCAGACGTGCTTTGTAGAA	GATAAGCACCAACTTA	GCTAAGGGCCTAACTGGCCGCTTCACTGAATATTTGGATGAGGCGGGCCCAGAAACCAAAGTATTTTTCAGTTGTGCCGACCCTGTAAGTTAGCCCCGCCTAGTTTTTTAAGGGGCTACGTAAGCAAGTGCAGACGTGCTTTGTAGAACACTGCGGCTCCTCAGGTACCTCTAGAGATAAGCACCAACTTAAGATCGGAAGAGCGTCGGCCTCGGAGGCCTTAAAC	MEW	MEW	FALSE	FALSE
552	CS6000125296_mm10_chr6_2	CS6000125296_mm10_chr6	AAACCTACTTCAGTGCCTTGTCAGGTACACACTCATTGCTCAGCCCTCCCCTACTCACTACTAAACAGCTATAGGTCAGCTGTTGAACAGACAAGGGAAGACACACATAAGCTGAATAAC	GGTACCCCTAAGGTGT	GCTAAGGGCCTAACTGGCCGCTTCACTGAAACCTACTTCAGTGCCTTGTCAGGTACACACTCATTGCTCAGCCCTCCCCTACTCACTACTAAACAGCTATAGGTCAGCTGTTGAACAGACAAGGGAAGACACACATAAGCTGAATAACCACTGCGGCTCCTCAGGTACCTCTAGAGGTACCCCTAAGGTGTAGATCGGAAGAGCGTCGGCCTCGGAGGCCTTAAAC	MEW	MEW	TRUE	TRUE
553	CS6000125296_hg38_chr4_2	CS6000125296_hg38_chr4	AAATCAGTGTCAGTGTCTTGTCACTCACCCACGTAGTGCTTTTCCCTTCCTCCTAGTTACTTAATGGATAAGGGCACATTGTCAAATAAACAAACAAGTGAGGATAAATGTTGCTCCGAA	TACCAACATTTTCCCG	GCTAAGGGCCTAACTGGCCGCTTCACTGAAATCAGTGTCAGTGTCTTGTCACTCACCCACGTAGTGCTTTTCCCTTCCTCCTAGTTACTTAATGGATAAGGGCACATTGTCAAATAAACAAACAAGTGAGGATAAATGTTGCTCCGAACACTGCGGCTCCTCAGGTACCTCTAGATACCAACATTTTCCCGAGATCGGAAGAGCGTCGGCCTCGGAGGCCTTAAAC	MEW	MEW	TRUE	TRUE
554	CS6000125296_panTro4_chr4_2	CS6000125296_panTro4_chr4	AAATCAGTGTCAGTGTCTTATCACTCACCCACGTAGTGCTTTTCCCTTCCTCCTAGTTACTTAATGGATAAGGGCACGTTGTCAAATAAACAAACAAGTGAGGATAAATGTTGCTCCGAA	CGAAGTCGCCGTTAGA	GCTAAGGGCCTAACTGGCCGCTTCACTGAAATCAGTGTCAGTGTCTTATCACTCACCCACGTAGTGCTTTTCCCTTCCTCCTAGTTACTTAATGGATAAGGGCACGTTGTCAAATAAACAAACAAGTGAGGATAAATGTTGCTCCGAACACTGCGGCTCCTCAGGTACCTCTAGACGAAGTCGCCGTTAGAAGATCGGAAGAGCGTCGGCCTCGGAGGCCTTAAAC	MEW	MEW	FALSE	FALSE
555	CS6000125296_rheMac8_chr5_2	CS6000125296_rheMac8_chr5	AAATCAATCTCAGTGTTTTGTCACGCACCCACGTAGTGCTTTTCCCTTTCCTCCTAGCTACTTAATGGATAAGGGCAAGTTGTCAAATAGACAAACAAAGAAGTGAGGATAAATGTTGCT	GCGTGAACTGTCCGAT	GCTAAGGGCCTAACTGGCCGCTTCACTGAAATCAATCTCAGTGTTTTGTCACGCACCCACGTAGTGCTTTTCCCTTTCCTCCTAGCTACTTAATGGATAAGGGCAAGTTGTCAAATAGACAAACAAAGAAGTGAGGATAAATGTTGCTCACTGCGGCTCCTCAGGTACCTCTAGAGCGTGAACTGTCCGATAGATCGGAAGAGCGTCGGCCTCGGAGGCCTTAAAC	MEW	MEW	FALSE	FALSE
556	CS6000125296_myoLuc2_GL429779_2	CS6000125296_myoLuc2_GL429779	GAATCCATCCCAGTGTCTGGTCATGCACCCAGGTAGTGCTTTTCCCTTTCCTGGTATCTACTTAATGGATATTGGCAAGCTGTCAAATAGACAAACAAAGAAGTGAGGGCAAATGTTGGT	GGTGAAATAGCGACCA	GCTAAGGGCCTAACTGGCCGCTTCACTGGAATCCATCCCAGTGTCTGGTCATGCACCCAGGTAGTGCTTTTCCCTTTCCTGGTATCTACTTAATGGATATTGGCAAGCTGTCAAATAGACAAACAAAGAAGTGAGGGCAAATGTTGGTCACTGCGGCTCCTCAGGTACCTCTAGAGGTGAAATAGCGACCAAGATCGGAAGAGCGTCGGCCTCGGAGGCCTTAAAC	MEW	MEW	FALSE	FALSE
557	CS6000125296_Raegyp2_NW_015494732.1_2	CS6000125296_Raegyp2_NW_015494732.1	GAATCCATTTCAGTGTCTTATCACGCACTCAGGTAGTGCTTTTCCCTTTTCTCATAGCTACTTAATGGATACTGGCAAACTGTCAAATATAAAAACAAGGAAGTGAGGATAAATGATGCT	TAGTTAAGCGACCTAT	GCTAAGGGCCTAACTGGCCGCTTCACTGGAATCCATTTCAGTGTCTTATCACGCACTCAGGTAGTGCTTTTCCCTTTTCTCATAGCTACTTAATGGATACTGGCAAACTGTCAAATATAAAAACAAGGAAGTGAGGATAAATGATGCTCACTGCGGCTCCTCAGGTACCTCTAGATAGTTAAGCGACCTATAGATCGGAAGAGCGTCGGCCTCGGAGGCCTTAAAC	MEW	MEW	TRUE	TRUE
558	CS6000076312_mm10_chr18_2	CS6000076312_mm10_chr18	ATCTGCCCAGACACATGCTGAGTTAAAGAAGCAGCAGGACACATTCTTAAAGAATGAATTGGGAAAGGGGAAAGATCTGGGAGGGGGGAGGAGCGCAAAAGAACCAAGGAATGATTCCAA	ATCGTTAACGGGGAAC	GCTAAGGGCCTAACTGGCCGCTTCACTGATCTGCCCAGACACATGCTGAGTTAAAGAAGCAGCAGGACACATTCTTAAAGAATGAATTGGGAAAGGGGAAAGATCTGGGAGGGGGGAGGAGCGCAAAAGAACCAAGGAATGATTCCAACACTGCGGCTCCTCAGGTACCTCTAGAATCGTTAACGGGGAACAGATCGGAAGAGCGTCGGCCTCGGAGGCCTTAAAC	MEW	MEW	TRUE	TRUE
559	CS6000076312_taeGut2_chrZ_2	CS6000076312_taeGut2_chrZ	ATCTGCCCAGACACATGCCGAGTCAAAGAAGCGGGATAAATTCTGGAAGAATGAATGGAGGGAGAGGAggggtcaggaggacagaggggagcgtgggctatggggagcaatggcagctac	TCTCTCATCCTACGGG	GCTAAGGGCCTAACTGGCCGCTTCACTGATCTGCCCAGACACATGCCGAGTCAAAGAAGCGGGATAAATTCTGGAAGAATGAATGGAGGGAGAGGAggggtcaggaggacagaggggagcgtgggctatggggagcaatggcagctacCACTGCGGCTCCTCAGGTACCTCTAGATCTCTCATCCTACGGGAGATCGGAAGAGCGTCGGCCTCGGAGGCCTTAAAC	MEW	MEW	TRUE	TRUE
560	CS6000076312_hg38_chr18_2	CS6000076312_hg38_chr18	ATCTGCCCAGACACATGCTGAGTTAAAGAAGCAGCAGGATAAATTCTTAAAGAATGAATTGGGAGAGGGGAAGGAGCTGCGGGTGGGGAGGAGTAGTGAAAAGGAACCAAGGAATGATTC	GATAACCTATTTCCGC	GCTAAGGGCCTAACTGGCCGCTTCACTGATCTGCCCAGACACATGCTGAGTTAAAGAAGCAGCAGGATAAATTCTTAAAGAATGAATTGGGAGAGGGGAAGGAGCTGCGGGTGGGGAGGAGTAGTGAAAAGGAACCAAGGAATGATTCCACTGCGGCTCCTCAGGTACCTCTAGAGATAACCTATTTCCGCAGATCGGAAGAGCGTCGGCCTCGGAGGCCTTAAAC	MEW	MEW	TRUE	TRUE
561	CS6000076312_panTro4_chr18_2	CS6000076312_panTro4_chr18	ATCTGCCCAGACACATGCTGAGTTAAAGAAGCAGCAGGATAAATTCTTAAAGAATGAATTGGGAGAGGGGAAGGAGCTGGGGGTGGGGAGGAGTAGTGAAAAGGAACCAAGGAATGATTC	TAGGGAAGACTAACTT	GCTAAGGGCCTAACTGGCCGCTTCACTGATCTGCCCAGACACATGCTGAGTTAAAGAAGCAGCAGGATAAATTCTTAAAGAATGAATTGGGAGAGGGGAAGGAGCTGGGGGTGGGGAGGAGTAGTGAAAAGGAACCAAGGAATGATTCCACTGCGGCTCCTCAGGTACCTCTAGATAGGGAAGACTAACTTAGATCGGAAGAGCGTCGGCCTCGGAGGCCTTAAAC	MEW	MEW	FALSE	FALSE
562	CS6000076312_Raegyp2_NW_015494481.1_2	CS6000076312_Raegyp2_NW_015494481.1	ATCTGCCCAGACACATGCTGAGTTAAAGAAGCAGCAGGATAAATTCTTAAAGAATGAATTGGGAGAGGGGAAGGAGCTGGGGGTGGGGAGGAGCAGTGAAAAGAAACCAAGGAATGATTC	GCTGAAATAGACCGAG	GCTAAGGGCCTAACTGGCCGCTTCACTGATCTGCCCAGACACATGCTGAGTTAAAGAAGCAGCAGGATAAATTCTTAAAGAATGAATTGGGAGAGGGGAAGGAGCTGGGGGTGGGGAGGAGCAGTGAAAAGAAACCAAGGAATGATTCCACTGCGGCTCCTCAGGTACCTCTAGAGCTGAAATAGACCGAGAGATCGGAAGAGCGTCGGCCTCGGAGGCCTTAAAC	MEW	MEW	FALSE	FALSE
563	CS6000076312_myoLuc2_GL429783_2	CS6000076312_myoLuc2_GL429783	ATCTGCCCAGACACATGCTGAGTTAAAGAAGCAGCAGGATAAATTCTTAAAGAATGAATTGGGAGAGGGGAAGGAGCTGGGGGTGGGGAGGAGGAGTGAAAAGAAACCAAGGAATGATTC	TCTTAGGCGTTGCGTC	GCTAAGGGCCTAACTGGCCGCTTCACTGATCTGCCCAGACACATGCTGAGTTAAAGAAGCAGCAGGATAAATTCTTAAAGAATGAATTGGGAGAGGGGAAGGAGCTGGGGGTGGGGAGGAGGAGTGAAAAGAAACCAAGGAATGATTCCACTGCGGCTCCTCAGGTACCTCTAGATCTTAGGCGTTGCGTCAGATCGGAAGAGCGTCGGCCTCGGAGGCCTTAAAC	MEW	MEW	TRUE	TRUE
564	CS6000095848_mm10_chr1_2	CS6000095848_mm10_chr1	GCCCACCAAACTCTGACACATCAGCTGGAGCGTGCCAAGCTTGGCTCTAAACTGTCCTTGGGTTATATGATACTTTGTCACCTATGTAGCTGCTAATTGTTTCTTAACGCGTTTTTAAAG	CGCCCTGTTCTGCCCA	GCTAAGGGCCTAACTGGCCGCTTCACTGGCCCACCAAACTCTGACACATCAGCTGGAGCGTGCCAAGCTTGGCTCTAAACTGTCCTTGGGTTATATGATACTTTGTCACCTATGTAGCTGCTAATTGTTTCTTAACGCGTTTTTAAAGCACTGCGGCTCCTCAGGTACCTCTAGACGCCCTGTTCTGCCCAAGATCGGAAGAGCGTCGGCCTCGGAGGCCTTAAAC	MEW	MEW	FALSE	FALSE
565	CS6000095848_myoLuc2_GL429770_2	CS6000095848_myoLuc2_GL429770	GGCCGCCAAGCTCTGACACATCAGCTGGAGGGAACCAGTCTTGGCTCTAGATTGTCATCTGATTACATATTATTTTGCTGCCTTTGTAACTGTTATCTGTTTACCATGCCTCTGGAATAA	GCACCAACCACAGATG	GCTAAGGGCCTAACTGGCCGCTTCACTGGGCCGCCAAGCTCTGACACATCAGCTGGAGGGAACCAGTCTTGGCTCTAGATTGTCATCTGATTACATATTATTTTGCTGCCTTTGTAACTGTTATCTGTTTACCATGCCTCTGGAATAACACTGCGGCTCCTCAGGTACCTCTAGAGCACCAACCACAGATGAGATCGGAAGAGCGTCGGCCTCGGAGGCCTTAAAC	MEW	MEW	FALSE	FALSE
566	CS6000095848_Raegyp2_NW_015495199.1_2	CS6000095848_Raegyp2_NW_015495199.1	GCCAGCCAAACTCTGACACATCAGCTGGACAGTACCAATCTTGGCTCTCGATTGTCATCTGATTACGTATTATTTTACACCTTTGTAACCATTATCTGTTTACTATGCCTTTTGAATAAA	TATGTATGGACGTGCA	GCTAAGGGCCTAACTGGCCGCTTCACTGGCCAGCCAAACTCTGACACATCAGCTGGACAGTACCAATCTTGGCTCTCGATTGTCATCTGATTACGTATTATTTTACACCTTTGTAACCATTATCTGTTTACTATGCCTTTTGAATAAACACTGCGGCTCCTCAGGTACCTCTAGATATGTATGGACGTGCAAGATCGGAAGAGCGTCGGCCTCGGAGGCCTTAAAC	MEW	MEW	FALSE	FALSE
567	CS6000095848_hg38_chr2_2	CS6000095848_hg38_chr2	CCAGCCAAACTCTTGACAAGGCAGCTGGAGAGTACTGATCCTGGCTCTAGATTGTCATCTGATTACACATTGTTTTACCAACTTCATGACTGTTATCTGTTTGCTACAGCTTGTAAAAAA	TTAATCGATCCATTCT	GCTAAGGGCCTAACTGGCCGCTTCACTGCCAGCCAAACTCTTGACAAGGCAGCTGGAGAGTACTGATCCTGGCTCTAGATTGTCATCTGATTACACATTGTTTTACCAACTTCATGACTGTTATCTGTTTGCTACAGCTTGTAAAAAACACTGCGGCTCCTCAGGTACCTCTAGATTAATCGATCCATTCTAGATCGGAAGAGCGTCGGCCTCGGAGGCCTTAAAC	MEW	MEW	FALSE	FALSE
568	CS6000095848_panTro4_chr2B_2	CS6000095848_panTro4_chr2B	CCAGCCAAACTCTTGACAAGGCAGCTGGAGAGTACTGATCCTGGCTCTAGACTGTCATCTGATTACACATTGTTTTACCAACTTCATGACTGTTATCTGTTTGCTACACCTTGTAAAAAA	GGAAATCATCAATCCG	GCTAAGGGCCTAACTGGCCGCTTCACTGCCAGCCAAACTCTTGACAAGGCAGCTGGAGAGTACTGATCCTGGCTCTAGACTGTCATCTGATTACACATTGTTTTACCAACTTCATGACTGTTATCTGTTTGCTACACCTTGTAAAAAACACTGCGGCTCCTCAGGTACCTCTAGAGGAAATCATCAATCCGAGATCGGAAGAGCGTCGGCCTCGGAGGCCTTAAAC	MEW	MEW	TRUE	TRUE
569	CS6000095848_rheMac8_chr12_2	CS6000095848_rheMac8_chr12	CCAGTCAAACTCTTGACACAGCAGCTGGAGAGTACCAATCCTGGCTCTAGATTGTCATCTGATTACATATTGTTTTACCACCTTCATAACTGTTATCTGTTTGCTACACCTTGTAAAAAA	TACACAGAGCGTCAAC	GCTAAGGGCCTAACTGGCCGCTTCACTGCCAGTCAAACTCTTGACACAGCAGCTGGAGAGTACCAATCCTGGCTCTAGATTGTCATCTGATTACATATTGTTTTACCACCTTCATAACTGTTATCTGTTTGCTACACCTTGTAAAAAACACTGCGGCTCCTCAGGTACCTCTAGATACACAGAGCGTCAACAGATCGGAAGAGCGTCGGCCTCGGAGGCCTTAAAC	MEW	MEW	FALSE	FALSE
570	CS6000089282_taeGut2_chr3_2	CS6000089282_taeGut2_chr3	GCACATTTCAATATATGGAAATGATCGAGCCTCTTATGCAATCATAAATCTACATACAGCCTCGTGATTCGATCTTTCATTCACCTCCAAAGAGTCTCACCCTCCCTCCCACCAGCAGGG	GTTTAGTTCCGGTTCG	GCTAAGGGCCTAACTGGCCGCTTCACTGGCACATTTCAATATATGGAAATGATCGAGCCTCTTATGCAATCATAAATCTACATACAGCCTCGTGATTCGATCTTTCATTCACCTCCAAAGAGTCTCACCCTCCCTCCCACCAGCAGGGCACTGCGGCTCCTCAGGTACCTCTAGAGTTTAGTTCCGGTTCGAGATCGGAAGAGCGTCGGCCTCGGAGGCCTTAAAC	MEW	MEW	FALSE	FALSE
571	CS6000089282_hg38_chr2_2	CS6000089282_hg38_chr2	ATGCCAAACAGAGAGAGGTAACGATGTAACACTTGAATGGAGCTTGAAATCAGCTTCTCTCCTCCCTAGGCCACATTCCTCCTTTCCCAAAGACCCACACGAACGTCTCCTTCTCCAGAT	CAAGCGACGCTCCAAG	GCTAAGGGCCTAACTGGCCGCTTCACTGATGCCAAACAGAGAGAGGTAACGATGTAACACTTGAATGGAGCTTGAAATCAGCTTCTCTCCTCCCTAGGCCACATTCCTCCTTTCCCAAAGACCCACACGAACGTCTCCTTCTCCAGATCACTGCGGCTCCTCAGGTACCTCTAGACAAGCGACGCTCCAAGAGATCGGAAGAGCGTCGGCCTCGGAGGCCTTAAAC	MEW	MEW	TRUE	TRUE
572	CS6000089282_panTro4_chr2A_2	CS6000089282_panTro4_chr2A	ATGCCAAACAGAGAGAGGTAACGATGTAACACTTGAATGGAGCTTGAAATCCGCTTCTCCCCTCCCTAGGCCACATTCCTCCTTTCCCAAAGACCCACACGAACGTCTCCTTCTCCAGAT	GACACACAGAGCATTC	GCTAAGGGCCTAACTGGCCGCTTCACTGATGCCAAACAGAGAGAGGTAACGATGTAACACTTGAATGGAGCTTGAAATCCGCTTCTCCCCTCCCTAGGCCACATTCCTCCTTTCCCAAAGACCCACACGAACGTCTCCTTCTCCAGATCACTGCGGCTCCTCAGGTACCTCTAGAGACACACAGAGCATTCAGATCGGAAGAGCGTCGGCCTCGGAGGCCTTAAAC	MEW	MEW	TRUE	TRUE
573	CS6000089282_rheMac8_chr13_2	CS6000089282_rheMac8_chr13	ATGCCAAACAGAGAGAGGTAACGATGTAACACTTGAATGGAGCTTGAAATCCTCTTCTCCCCTCCCTAGGCCACATTCCTCCTTTCCCAAAGACCCACACGGACGTCTGCTTCTCCAGAT	TGGCCTCTACTCGACT	GCTAAGGGCCTAACTGGCCGCTTCACTGATGCCAAACAGAGAGAGGTAACGATGTAACACTTGAATGGAGCTTGAAATCCTCTTCTCCCCTCCCTAGGCCACATTCCTCCTTTCCCAAAGACCCACACGGACGTCTGCTTCTCCAGATCACTGCGGCTCCTCAGGTACCTCTAGATGGCCTCTACTCGACTAGATCGGAAGAGCGTCGGCCTCGGAGGCCTTAAAC	MEW	MEW	FALSE	FALSE
574	CS6000089282_myoLuc2_GL429773_2	CS6000089282_myoLuc2_GL429773	AGATTCCAGGGGGAGGTAAGTGGATGTAACACTTTAATGGACCATGAAACCTGCCCCTGCCCTCCCCAGGCCACATTCCTCCTTCCCACATCACCCACTACAGTACACAGACGCCTGCTC	AGGGCTGAGTGTGTTA	GCTAAGGGCCTAACTGGCCGCTTCACTGAGATTCCAGGGGGAGGTAAGTGGATGTAACACTTTAATGGACCATGAAACCTGCCCCTGCCCTCCCCAGGCCACATTCCTCCTTCCCACATCACCCACTACAGTACACAGACGCCTGCTCCACTGCGGCTCCTCAGGTACCTCTAGAAGGGCTGAGTGTGTTAAGATCGGAAGAGCGTCGGCCTCGGAGGCCTTAAAC	MEW	MEW	TRUE	TRUE
575	CS6000089282_Raegyp2_NW_015495165.1_2	CS6000089282_Raegyp2_NW_015495165.1	AGACTCCAGATAGAGGTAACTGTATGCAACGCTTGAATGGAGCGTGAAACCTACCTCTCCCCTCCCCAGGCCACAGTCTTTCTTTCCCAAAGACCCTCACAAATGTCTCCTTCTACACAT	ATGAACGATTAATTAA	GCTAAGGGCCTAACTGGCCGCTTCACTGAGACTCCAGATAGAGGTAACTGTATGCAACGCTTGAATGGAGCGTGAAACCTACCTCTCCCCTCCCCAGGCCACAGTCTTTCTTTCCCAAAGACCCTCACAAATGTCTCCTTCTACACATCACTGCGGCTCCTCAGGTACCTCTAGAATGAACGATTAATTAAAGATCGGAAGAGCGTCGGCCTCGGAGGCCTTAAAC	MEW	MEW	FALSE	FALSE
576	CS6000061013_mm10_chr16_2	CS6000061013_mm10_chr16	TATTCACTGGATGCCAATTGGAAATGATTGACTGCCATTGCGGGGTTGGCATACGGTGCTTTTGACTTCCAGCCAGAAGAGAGAAGGCTGGGTTCCAGGAAGGACGCTGCTGACTAAGCT	CCAATACCGGCGTACC	GCTAAGGGCCTAACTGGCCGCTTCACTGTATTCACTGGATGCCAATTGGAAATGATTGACTGCCATTGCGGGGTTGGCATACGGTGCTTTTGACTTCCAGCCAGAAGAGAGAAGGCTGGGTTCCAGGAAGGACGCTGCTGACTAAGCTCACTGCGGCTCCTCAGGTACCTCTAGACCAATACCGGCGTACCAGATCGGAAGAGCGTCGGCCTCGGAGGCCTTAAAC	MEW	MEW	TRUE	TRUE
577	CS6000061013_hg38_chr16_2	CS6000061013_hg38_chr16	TATTCATTGGGTGCCAATTGGAAATGATTGACTTGCATTGCAGGGCTGGCATACGGTTCTTTTGACTTCCAGCCATAAAAGGGAGGGCTGTGTTCCAGGAGAGATGCCACAAACAGAGAT	AAGCCACACTAGGTGC	GCTAAGGGCCTAACTGGCCGCTTCACTGTATTCATTGGGTGCCAATTGGAAATGATTGACTTGCATTGCAGGGCTGGCATACGGTTCTTTTGACTTCCAGCCATAAAAGGGAGGGCTGTGTTCCAGGAGAGATGCCACAAACAGAGATCACTGCGGCTCCTCAGGTACCTCTAGAAAGCCACACTAGGTGCAGATCGGAAGAGCGTCGGCCTCGGAGGCCTTAAAC	MEW	MEW	TRUE	TRUE
578	CS6000061013_panTro4_chr16_2	CS6000061013_panTro4_chr16	TATTCATTGGGTGCCAATTGGAAATGATTGACTTGCATTGCAGGGCTGGCATACGGTTCTTTTGACTTCCAGCCATAAAAGGGAGGGCTGTGTTCCAGGAGAGATGCCACTAACAGAGAT	ACGCTGGACACTAACC	GCTAAGGGCCTAACTGGCCGCTTCACTGTATTCATTGGGTGCCAATTGGAAATGATTGACTTGCATTGCAGGGCTGGCATACGGTTCTTTTGACTTCCAGCCATAAAAGGGAGGGCTGTGTTCCAGGAGAGATGCCACTAACAGAGATCACTGCGGCTCCTCAGGTACCTCTAGAACGCTGGACACTAACCAGATCGGAAGAGCGTCGGCCTCGGAGGCCTTAAAC	MEW	MEW	TRUE	TRUE
579	CS6000061013_rheMac8_chr20_2	CS6000061013_rheMac8_chr20	TATTCATCGGATGCCAACTGGAAATGATTGACTTGCATTGCAGGGCTGGCATACGGTTCTTTTGACTTCCAGCCATAAAAGGGAGGGCTGTGTTCCAGGAGAGATGCCACAAACAGAGAT	TCGCGTTGTAAAGGCA	GCTAAGGGCCTAACTGGCCGCTTCACTGTATTCATCGGATGCCAACTGGAAATGATTGACTTGCATTGCAGGGCTGGCATACGGTTCTTTTGACTTCCAGCCATAAAAGGGAGGGCTGTGTTCCAGGAGAGATGCCACAAACAGAGATCACTGCGGCTCCTCAGGTACCTCTAGATCGCGTTGTAAAGGCAAGATCGGAAGAGCGTCGGCCTCGGAGGCCTTAAAC	MEW	MEW	FALSE	FALSE
580	CS6000061013_myoLuc2_GL429943_2	CS6000061013_myoLuc2_GL429943	TATTCACTGGATGCCAACTGGAAATGATTGACTTGCATTGCAGGGCTGGCATACGGTGCTTTTGACTCCCAGCCAAGAAAGAGAGGCTGTGTTCCAGGAGAGATGCCACAAACCGAGATG	CGAAAGAGTCCAGCTA	GCTAAGGGCCTAACTGGCCGCTTCACTGTATTCACTGGATGCCAACTGGAAATGATTGACTTGCATTGCAGGGCTGGCATACGGTGCTTTTGACTCCCAGCCAAGAAAGAGAGGCTGTGTTCCAGGAGAGATGCCACAAACCGAGATGCACTGCGGCTCCTCAGGTACCTCTAGACGAAAGAGTCCAGCTAAGATCGGAAGAGCGTCGGCCTCGGAGGCCTTAAAC	MEW	MEW	TRUE	TRUE
581	CS6000061013_Raegyp2_NW_015494559.1_2	CS6000061013_Raegyp2_NW_015494559.1	TATTCATTGGATGCCAATTGGAAATGATTGACTTGCATTGCAGGGTTGGCATACGGTGCTTTTGAGTTCCAGCCAGAAAAGAGAGGGCTGTGTTCCAGGAGAGATGCCGCAAATAGAGAT	GCTTTCCTGAGGCGGA	GCTAAGGGCCTAACTGGCCGCTTCACTGTATTCATTGGATGCCAATTGGAAATGATTGACTTGCATTGCAGGGTTGGCATACGGTGCTTTTGAGTTCCAGCCAGAAAAGAGAGGGCTGTGTTCCAGGAGAGATGCCGCAAATAGAGATCACTGCGGCTCCTCAGGTACCTCTAGAGCTTTCCTGAGGCGGAAGATCGGAAGAGCGTCGGCCTCGGAGGCCTTAAAC	MEW	MEW	FALSE	FALSE
582	CS6000035558_mm10_chr6_2	CS6000035558_mm10_chr6	AAAATCAACACTGAGGTGTCAAGCAGAAAAATGAAACCCTGCAGGTGAAGCTGTCTCTGGAGCCAAGAGAAACTGGCAGAGCATTTGGAGTTGCGAATAAGCCCTCAGAGTATTGGGGGG	TGATCGCCCATCTTGG	GCTAAGGGCCTAACTGGCCGCTTCACTGAAAATCAACACTGAGGTGTCAAGCAGAAAAATGAAACCCTGCAGGTGAAGCTGTCTCTGGAGCCAAGAGAAACTGGCAGAGCATTTGGAGTTGCGAATAAGCCCTCAGAGTATTGGGGGGCACTGCGGCTCCTCAGGTACCTCTAGATGATCGCCCATCTTGGAGATCGGAAGAGCGTCGGCCTCGGAGGCCTTAAAC	MEW	MEW	FALSE	FALSE
583	CS6000035558_taeGut2_chr1A_2	CS6000035558_taeGut2_chr1A	AAAATCAACAGCAAGGTGTCAAACAGAAAAATGAAACCCTGCAGGTGAGGTCTTTGGAGCCAGAAAAAAAGCAGCACTTATGCAGAAATACAAGTAAACTGTTGGAGAATGGAAAAGGTG	GAGTGAATGCGGGCTA	GCTAAGGGCCTAACTGGCCGCTTCACTGAAAATCAACAGCAAGGTGTCAAACAGAAAAATGAAACCCTGCAGGTGAGGTCTTTGGAGCCAGAAAAAAAGCAGCACTTATGCAGAAATACAAGTAAACTGTTGGAGAATGGAAAAGGTGCACTGCGGCTCCTCAGGTACCTCTAGAGAGTGAATGCGGGCTAAGATCGGAAGAGCGTCGGCCTCGGAGGCCTTAAAC	MEW	MEW	FALSE	FALSE
584	CS6000035558_hg38_chr12_2	CS6000035558_hg38_chr12	AAAATCAACATTAAGGTGTCAGACAGAAAAGTGAAACCCTGCAGGTGAAGCTGTCTCTGGAGCCAAGAGAAACTGGCAATTTATGCAGAGTTGCAAGTGAAGCTTTGGAGCATTGAAAGG	CCACGTTGGATCACGA	GCTAAGGGCCTAACTGGCCGCTTCACTGAAAATCAACATTAAGGTGTCAGACAGAAAAGTGAAACCCTGCAGGTGAAGCTGTCTCTGGAGCCAAGAGAAACTGGCAATTTATGCAGAGTTGCAAGTGAAGCTTTGGAGCATTGAAAGGCACTGCGGCTCCTCAGGTACCTCTAGACCACGTTGGATCACGAAGATCGGAAGAGCGTCGGCCTCGGAGGCCTTAAAC	MEW	MEW	TRUE	TRUE
585	CS6000035558_panTro4_chr12_2	CS6000035558_panTro4_chr12	AAAATCAACATTAAGGTGTCAAACAGAAAAGTGAAACCCTGCAGGTGAAGCTGTCTCTGGAGCCAAGAGAAACTGGCAATTTATGCAGAGTTGCAAGTGAAGCTTTGGAGTATTGAAAGG	ACTTGCTATATAGATA	GCTAAGGGCCTAACTGGCCGCTTCACTGAAAATCAACATTAAGGTGTCAAACAGAAAAGTGAAACCCTGCAGGTGAAGCTGTCTCTGGAGCCAAGAGAAACTGGCAATTTATGCAGAGTTGCAAGTGAAGCTTTGGAGTATTGAAAGGCACTGCGGCTCCTCAGGTACCTCTAGAACTTGCTATATAGATAAGATCGGAAGAGCGTCGGCCTCGGAGGCCTTAAAC	MEW	MEW	FALSE	FALSE
586	CS6000035558_rheMac8_chr11_2	CS6000035558_rheMac8_chr11	AAAATCAACATTAAGGTGTCAAACAGAAAAATGAAACCCTGCAGGTGAAGCTGTCTCTGGAGCCAAGAGAAACTGGCAGTTTATGCAGAGTTGCAAGTGAACCTTTGGAGTATTGAAGGG	GACTCCAACTCTACAC	GCTAAGGGCCTAACTGGCCGCTTCACTGAAAATCAACATTAAGGTGTCAAACAGAAAAATGAAACCCTGCAGGTGAAGCTGTCTCTGGAGCCAAGAGAAACTGGCAGTTTATGCAGAGTTGCAAGTGAACCTTTGGAGTATTGAAGGGCACTGCGGCTCCTCAGGTACCTCTAGAGACTCCAACTCTACACAGATCGGAAGAGCGTCGGCCTCGGAGGCCTTAAAC	MEW	MEW	FALSE	TRUE
587	CS6000035558_myoLuc2_GL429865_2	CS6000035558_myoLuc2_GL429865	AAAATCAACATTAAGGTGTCAAACAGAAAAATGAAACCCTGCAGGTGAAGCTGTCTCTGGAGCCAAGAGAAACTGGCAATTTATGCAGAATTACAACTGAACCTTTAGAGCAGTGAGAGG	CTCGGATCATTACGAT	GCTAAGGGCCTAACTGGCCGCTTCACTGAAAATCAACATTAAGGTGTCAAACAGAAAAATGAAACCCTGCAGGTGAAGCTGTCTCTGGAGCCAAGAGAAACTGGCAATTTATGCAGAATTACAACTGAACCTTTAGAGCAGTGAGAGGCACTGCGGCTCCTCAGGTACCTCTAGACTCGGATCATTACGATAGATCGGAAGAGCGTCGGCCTCGGAGGCCTTAAAC	MEW	MEW	TRUE	TRUE
588	CS6000035558_Raegyp2_NW_015493033.1_2	CS6000035558_Raegyp2_NW_015493033.1	AAAATCAACATTAAGGTGTCAAACAGAAAAATGAAACCCTGCAGGTGAAGCTGTCTCTGGAGCCAAGAGAAACTGGCAATTTGTGCAGAGTTGCAAGTGAACCTTTAGAGCATTGAAAGG	AATAACTAACCAAAAT	GCTAAGGGCCTAACTGGCCGCTTCACTGAAAATCAACATTAAGGTGTCAAACAGAAAAATGAAACCCTGCAGGTGAAGCTGTCTCTGGAGCCAAGAGAAACTGGCAATTTGTGCAGAGTTGCAAGTGAACCTTTAGAGCATTGAAAGGCACTGCGGCTCCTCAGGTACCTCTAGAAATAACTAACCAAAATAGATCGGAAGAGCGTCGGCCTCGGAGGCCTTAAAC	MEW	MEW	FALSE	FALSE
589	CS6000036789_hg38_chr12_2	CS6000036789_hg38_chr12	ATTGGAGAGGTGTTCAAGAAAGGTACTACTGTACTTAGAGATGGGTGTGATCCTAATCTTTTCTCTTGGTCCCCAGTGAAAGCCAACTGAACCTAGGCTGTTTGCAGTGGGAGGGAGATG	CTTCAAGCGGTAGCTA	GCTAAGGGCCTAACTGGCCGCTTCACTGATTGGAGAGGTGTTCAAGAAAGGTACTACTGTACTTAGAGATGGGTGTGATCCTAATCTTTTCTCTTGGTCCCCAGTGAAAGCCAACTGAACCTAGGCTGTTTGCAGTGGGAGGGAGATGCACTGCGGCTCCTCAGGTACCTCTAGACTTCAAGCGGTAGCTAAGATCGGAAGAGCGTCGGCCTCGGAGGCCTTAAAC	MEW	MEW	TRUE	TRUE
590	CS6000036789_panTro4_chr12_2	CS6000036789_panTro4_chr12	ATTGGAGAGGTGTTCAAGAAAGGTACTACTGTACTTAGAGATGGGTGTGATCCTAATCTATTCTCTTGGGCCCCAGTGAAAGCCAACTGAACCTAGGCTGTTTGCAGTGGGAGGGAGATG	AGTTACGAGGCCCAAG	GCTAAGGGCCTAACTGGCCGCTTCACTGATTGGAGAGGTGTTCAAGAAAGGTACTACTGTACTTAGAGATGGGTGTGATCCTAATCTATTCTCTTGGGCCCCAGTGAAAGCCAACTGAACCTAGGCTGTTTGCAGTGGGAGGGAGATGCACTGCGGCTCCTCAGGTACCTCTAGAAGTTACGAGGCCCAAGAGATCGGAAGAGCGTCGGCCTCGGAGGCCTTAAAC	MEW	MEW	FALSE	FALSE
591	CS6000036789_rheMac8_chr11_2	CS6000036789_rheMac8_chr11	ATTGGAGAGGTGTTCAAGAAAGGTACTACTGTACTTAGAGATAGGTGTGATCCTAATCTTTTCTCTTGGTCCCCAATGAAAGCCAACTGAACCTAGGCTGTTTGCAGTGGGAGGGAAATG	ATGGGCAATTGCATCC	GCTAAGGGCCTAACTGGCCGCTTCACTGATTGGAGAGGTGTTCAAGAAAGGTACTACTGTACTTAGAGATAGGTGTGATCCTAATCTTTTCTCTTGGTCCCCAATGAAAGCCAACTGAACCTAGGCTGTTTGCAGTGGGAGGGAAATGCACTGCGGCTCCTCAGGTACCTCTAGAATGGGCAATTGCATCCAGATCGGAAGAGCGTCGGCCTCGGAGGCCTTAAAC	MEW	MEW	TRUE	TRUE
592	CS6000036789_myoLuc2_GL429777_2	CS6000036789_myoLuc2_GL429777	TTTGGGAAAGTGTTCAAGAAAGGCAGTACTGTACATAGAGATGGGTGTGATCATAATCTTTTCTCAAGGTCCCCAGCAAAGTCAATGACCCTAGGCTGTTCGCAGGGAGGAGAGGGCAGG	CTAAGAGTCGTAGCAA	GCTAAGGGCCTAACTGGCCGCTTCACTGTTTGGGAAAGTGTTCAAGAAAGGCAGTACTGTACATAGAGATGGGTGTGATCATAATCTTTTCTCAAGGTCCCCAGCAAAGTCAATGACCCTAGGCTGTTCGCAGGGAGGAGAGGGCAGGCACTGCGGCTCCTCAGGTACCTCTAGACTAAGAGTCGTAGCAAAGATCGGAAGAGCGTCGGCCTCGGAGGCCTTAAAC	MEW	MEW	TRUE	TRUE
593	CS6000036789_Raegyp2_NW_015493732.1_2	CS6000036789_Raegyp2_NW_015493732.1	ACTGGGGAAGTGTTCAAGAAAGGCACTACTGTACACAGAGATGGATGTGATCATAATCTTTTCTCTTGGTCCCCGGCAAAGCCAATGACCTTAGGCCATTTGCAGCTGGGGAGAAATTAA	CTTAGTTTTGCATGTT	GCTAAGGGCCTAACTGGCCGCTTCACTGACTGGGGAAGTGTTCAAGAAAGGCACTACTGTACACAGAGATGGATGTGATCATAATCTTTTCTCTTGGTCCCCGGCAAAGCCAATGACCTTAGGCCATTTGCAGCTGGGGAGAAATTAACACTGCGGCTCCTCAGGTACCTCTAGACTTAGTTTTGCATGTTAGATCGGAAGAGCGTCGGCCTCGGAGGCCTTAAAC	MEW	MEW	FALSE	FALSE
594	CS6000065474_mm10_chr8_2	CS6000065474_mm10_chr8	TATGAGATGTTAGTGTCCTTCCCCTGGGGCAGTTGGCCCCCTGATGATTTGGGTATGTAGCCACCAGGTGGCAGTGGTCTCTCGATGAGGCAACTTGATTTGGTTAAGGCTCTTGGAGAT	GTCCGTACACGTGAGA	GCTAAGGGCCTAACTGGCCGCTTCACTGTATGAGATGTTAGTGTCCTTCCCCTGGGGCAGTTGGCCCCCTGATGATTTGGGTATGTAGCCACCAGGTGGCAGTGGTCTCTCGATGAGGCAACTTGATTTGGTTAAGGCTCTTGGAGATCACTGCGGCTCCTCAGGTACCTCTAGAGTCCGTACACGTGAGAAGATCGGAAGAGCGTCGGCCTCGGAGGCCTTAAAC	MEW	MEW	FALSE	FALSE
595	CS6000065474_hg38_chr16_2	CS6000065474_hg38_chr16	CATGCTTCAGACACAGTGTTTCTCCTTGGACAATTGCCCCCCAATAATTTAGGTATGCTGCCACCAGGTGGCAGTGATATTTCAGTGTTGGCAACTTGATCTCAATTCCTGTGGCTCTTT	TTGTCACCCTGACCCT	GCTAAGGGCCTAACTGGCCGCTTCACTGCATGCTTCAGACACAGTGTTTCTCCTTGGACAATTGCCCCCCAATAATTTAGGTATGCTGCCACCAGGTGGCAGTGATATTTCAGTGTTGGCAACTTGATCTCAATTCCTGTGGCTCTTTCACTGCGGCTCCTCAGGTACCTCTAGATTGTCACCCTGACCCTAGATCGGAAGAGCGTCGGCCTCGGAGGCCTTAAAC	MEW	MEW	TRUE	TRUE
596	CS6000065474_panTro4_chr16_2	CS6000065474_panTro4_chr16	CATGCTTAAGACACAGTGTTTCTCCTTGGACAATTGCCCCCCAATAATTTAGGTATGCTGCCACCAGGTGGCAGTGATATTTCAGTGTTGGCAACTTGATCTCAATTCCTGTGGCTCTTT	GATCGATTGCTGCACT	GCTAAGGGCCTAACTGGCCGCTTCACTGCATGCTTAAGACACAGTGTTTCTCCTTGGACAATTGCCCCCCAATAATTTAGGTATGCTGCCACCAGGTGGCAGTGATATTTCAGTGTTGGCAACTTGATCTCAATTCCTGTGGCTCTTTCACTGCGGCTCCTCAGGTACCTCTAGAGATCGATTGCTGCACTAGATCGGAAGAGCGTCGGCCTCGGAGGCCTTAAAC	MEW	MEW	FALSE	FALSE
597	CS6000065474_rheMac8_chr20_2	CS6000065474_rheMac8_chr20	CATGCTTAAGATGCTAACAGTTTTTCCCCTTGGACTATTGCCCCCCAATAATTTAGGTATGCTGCCACCAGGTGGCAGTGATATTTAACTTGATTTCAATTCCTTTGGCTCTTTGTACCC	GGAACCAGGAGAAATG	GCTAAGGGCCTAACTGGCCGCTTCACTGCATGCTTAAGATGCTAACAGTTTTTCCCCTTGGACTATTGCCCCCCAATAATTTAGGTATGCTGCCACCAGGTGGCAGTGATATTTAACTTGATTTCAATTCCTTTGGCTCTTTGTACCCCACTGCGGCTCCTCAGGTACCTCTAGAGGAACCAGGAGAAATGAGATCGGAAGAGCGTCGGCCTCGGAGGCCTTAAAC	MEW	MEW	FALSE	FALSE
598	CS6000065474_myoLuc2_GL429802_2	CS6000065474_myoLuc2_GL429802	CTTTGACAGTTGCCCCTGCTCCCCCCCTCCTCCCCTCCCCCCAATACTTCAGGTATGCTGCCACCAGGTGGCAGTGTGTCTCAGTGTCAGCAACTTGGTTTCATTCCTGTGGCTCTTTGC	CACACGATTGCAGAAC	GCTAAGGGCCTAACTGGCCGCTTCACTGCTTTGACAGTTGCCCCTGCTCCCCCCCTCCTCCCCTCCCCCCAATACTTCAGGTATGCTGCCACCAGGTGGCAGTGTGTCTCAGTGTCAGCAACTTGGTTTCATTCCTGTGGCTCTTTGCCACTGCGGCTCCTCAGGTACCTCTAGACACACGATTGCAGAACAGATCGGAAGAGCGTCGGCCTCGGAGGCCTTAAAC	MEW	MEW	FALSE	TRUE
599	CS6000065474_Raegyp2_NW_015494832.1_2	CS6000065474_Raegyp2_NW_015494832.1	TGTAAGGTACTGGCTCTTCTTCCCCTTTGACACTCCCCCCGCCCCCCATAATTTAGGTATGCTGCCACCAGGTGGCAGTGACATCTCAGTGTCCTCAACTCGATTTCATTCCTGTGCCTC	TCCACGTCTTCGATGA	GCTAAGGGCCTAACTGGCCGCTTCACTGTGTAAGGTACTGGCTCTTCTTCCCCTTTGACACTCCCCCCGCCCCCCATAATTTAGGTATGCTGCCACCAGGTGGCAGTGACATCTCAGTGTCCTCAACTCGATTTCATTCCTGTGCCTCCACTGCGGCTCCTCAGGTACCTCTAGATCCACGTCTTCGATGAAGATCGGAAGAGCGTCGGCCTCGGAGGCCTTAAAC	MEW	MEW	TRUE	TRUE
600	FOXP2proximalEnhancer_hg38_chr7:114821092-114821211_2	FOXP2proximalEnhancer_hg38_chr7:114821092-114821211	TACCCTATACATACTGTCAGCTTCAAAGATGAGGAAGATGTAAACTAAGAGAATGTTAAAAATAGTCTTCATAAGAATGTCTTCTCTGTCTAATGCCTTAGGTTTGCTGAGTTTGCCTTT	AATGGGATGCGCCATG	GCTAAGGGCCTAACTGGCCGCTTCACTGTACCCTATACATACTGTCAGCTTCAAAGATGAGGAAGATGTAAACTAAGAGAATGTTAAAAATAGTCTTCATAAGAATGTCTTCTCTGTCTAATGCCTTAGGTTTGCTGAGTTTGCCTTTCACTGCGGCTCCTCAGGTACCTCTAGAAATGGGATGCGCCATGAGATCGGAAGAGCGTCGGCCTCGGAGGCCTTAAAC	MEW	MEW	FALSE	FALSE
601	FOXP2proximalEnhancer_panTro4_chr7:116293828-116293947_2	FOXP2proximalEnhancer_panTro4_chr7:116293828-116293947	TACCCTATACATACTGTCAGCTTCAAAGATGAGGAAGATGTAAACTAAGAGAATGTTACAAATAGTCTTCATAAGAATGTCTTCTCTGTCTAATGCCTTAGGTTTGCTGAGTTTGCCTTT	GTGTAACCTCCCGTCC	GCTAAGGGCCTAACTGGCCGCTTCACTGTACCCTATACATACTGTCAGCTTCAAAGATGAGGAAGATGTAAACTAAGAGAATGTTACAAATAGTCTTCATAAGAATGTCTTCTCTGTCTAATGCCTTAGGTTTGCTGAGTTTGCCTTTCACTGCGGCTCCTCAGGTACCTCTAGAGTGTAACCTCCCGTCCAGATCGGAAGAGCGTCGGCCTCGGAGGCCTTAAAC	MEW	MEW	FALSE	FALSE
602	FOXP2proximalEnhancer_rheMac8_chr3:140374543-140374662_2	FOXP2proximalEnhancer_rheMac8_chr3:140374543-140374662	TACCCTATACATACAGTCAGCTTCAAAGATGAGAAAGATGTAAACTAAGAGAATGTTAAAAATAGTCTGCATAAGAACGTCTTCTCTGTCTAATGCCTTAGGTTAGCTGAGTTGGCCTTT	AGAAGGTTGAATTGTG	GCTAAGGGCCTAACTGGCCGCTTCACTGTACCCTATACATACAGTCAGCTTCAAAGATGAGAAAGATGTAAACTAAGAGAATGTTAAAAATAGTCTGCATAAGAACGTCTTCTCTGTCTAATGCCTTAGGTTAGCTGAGTTGGCCTTTCACTGCGGCTCCTCAGGTACCTCTAGAAGAAGGTTGAATTGTGAGATCGGAAGAGCGTCGGCCTCGGAGGCCTTAAAC	MEW	MEW	TRUE	TRUE
603	FOXP2proximalEnhancer_mm10_chr6:15597163-15597282_2	FOXP2proximalEnhancer_mm10_chr6:15597163-15597282	TGTTCTACAAAGGAACGTTAAAAGTAGAAGGGAGAAAAAAACCACTCTGTCTAATGCATGGTTATCTGAATTGCCCCCACCCCCCTTTTTTTTCCTCTACAGGGAGTTGAAATGAAGTGT	AAGCAGACAACCTGAA	GCTAAGGGCCTAACTGGCCGCTTCACTGTGTTCTACAAAGGAACGTTAAAAGTAGAAGGGAGAAAAAAACCACTCTGTCTAATGCATGGTTATCTGAATTGCCCCCACCCCCCTTTTTTTTCCTCTACAGGGAGTTGAAATGAAGTGTCACTGCGGCTCCTCAGGTACCTCTAGAAAGCAGACAACCTGAAAGATCGGAAGAGCGTCGGCCTCGGAGGCCTTAAAC	MEW	MEW	TRUE	TRUE
604	FOXP2proximalEnhancer_Raegyp2.0_NW_015493454.1:2585395-2585515_2	FOXP2proximalEnhancer_Raegyp2.0_NW_015493454.1:2585395-2585515	TACACAGTGTCAGCTTAAAAGATAAGGAAAGGGTAGATGAAGACAATGTTCAATGTTAAAAATAGAAAGGTTAAGAAAGTCTTCTCTGTTCAGTGCCTCAGGTTAGCTCAGTTTGCATTT	GCAACAGACTCCCGGT	GCTAAGGGCCTAACTGGCCGCTTCACTGTACACAGTGTCAGCTTAAAAGATAAGGAAAGGGTAGATGAAGACAATGTTCAATGTTAAAAATAGAAAGGTTAAGAAAGTCTTCTCTGTTCAGTGCCTCAGGTTAGCTCAGTTTGCATTTCACTGCGGCTCCTCAGGTACCTCTAGAGCAACAGACTCCCGGTAGATCGGAAGAGCGTCGGCCTCGGAGGCCTTAAAC	MEW	MEW	FALSE	FALSE
605	FOXP2proximalEnhancer_myoLuc2_GL429938:1663868-1663987_2	FOXP2proximalEnhancer_myoLuc2_GL429938:1663868-1663987	TTGCATAGCATCAGTTTAAAAGATGAGGAAAGTGTGGACTAAGACAATGTTCAGTGTTAAAAACAGAAAGGTAAAGAAATCTTCTCTGCCCAGTGCCTCAGGTTAGCTCAGTTTACATCA	ACGATACGGCGGCTGG	GCTAAGGGCCTAACTGGCCGCTTCACTGTTGCATAGCATCAGTTTAAAAGATGAGGAAAGTGTGGACTAAGACAATGTTCAGTGTTAAAAACAGAAAGGTAAAGAAATCTTCTCTGCCCAGTGCCTCAGGTTAGCTCAGTTTACATCACACTGCGGCTCCTCAGGTACCTCTAGAACGATACGGCGGCTGGAGATCGGAAGAGCGTCGGCCTCGGAGGCCTTAAAC	MEW	MEW	FALSE	FALSE
606	mm10_chr1:164683941-164684061_2	mm10_chr1:164683941-164684061	CATACTTTTTCTGCTTATGGAATATCTGGTATTTTTAGCCCAAGCAGTTGCTGTGGCAACCACTAGAGCTGAACATTTTGTTTCCCAAGAACAAATGCTTGCTTAAATATAAAAGCGTTT	CGACCCACCCTTAATA	GCTAAGGGCCTAACTGGCCGCTTCACTGCATACTTTTTCTGCTTATGGAATATCTGGTATTTTTAGCCCAAGCAGTTGCTGTGGCAACCACTAGAGCTGAACATTTTGTTTCCCAAGAACAAATGCTTGCTTAAATATAAAAGCGTTTCACTGCGGCTCCTCAGGTACCTCTAGACGACCCACCCTTAATAAGATCGGAAGAGCGTCGGCCTCGGAGGCCTTAAAC	IMK	IMK_Mef	FALSE	FALSE
607	mm10_chr1:38730169-38730289_2	mm10_chr1:38730169-38730289	GCAGTAGGTGCCAATCCTATTTTTATACTAGCCCTACTGAATTCTTGATATCCAGCAAAGAAGGGGGGAAATCACAGCTTAACATAAAACGGCAGATGTAACGAAACCTCACTAACAGCT	ATACGAATTGCCAATA	GCTAAGGGCCTAACTGGCCGCTTCACTGGCAGTAGGTGCCAATCCTATTTTTATACTAGCCCTACTGAATTCTTGATATCCAGCAAAGAAGGGGGGAAATCACAGCTTAACATAAAACGGCAGATGTAACGAAACCTCACTAACAGCTCACTGCGGCTCCTCAGGTACCTCTAGAATACGAATTGCCAATAAGATCGGAAGAGCGTCGGCCTCGGAGGCCTTAAAC	IMK	IMK_Mef	FALSE	FALSE
608	mm10_chr1:77545248-77545368_2	mm10_chr1:77545248-77545368	TGGCAATTACATTCACATCTTTGATCTTGGATGAGATCTCTTGTGCATATTTTGTTCTATTTATGTCTTTGATCTGGTTTCTTCTGATTTTTTTTTTTTTGAGGTTGTGTTTTTATTCGA	TGCTATGAATTCATAT	GCTAAGGGCCTAACTGGCCGCTTCACTGTGGCAATTACATTCACATCTTTGATCTTGGATGAGATCTCTTGTGCATATTTTGTTCTATTTATGTCTTTGATCTGGTTTCTTCTGATTTTTTTTTTTTTGAGGTTGTGTTTTTATTCGACACTGCGGCTCCTCAGGTACCTCTAGATGCTATGAATTCATATAGATCGGAAGAGCGTCGGCCTCGGAGGCCTTAAAC	IMK	IMK_Mef	FALSE	FALSE
609	mm10_chr10:118747160-118747280_2	mm10_chr10:118747160-118747280	CCCACTCCCACATTGAAGTTGCTGCTCCCCAGAGTCTGGTGCTAAATATAGCTCCTGCAATTCAGCCTGACAGAAGGCTCCTGCTGCACTGGGAACTGAATCTCCCCTTCATGCACTCCT	GAAGGTTGCATCTCAC	GCTAAGGGCCTAACTGGCCGCTTCACTGCCCACTCCCACATTGAAGTTGCTGCTCCCCAGAGTCTGGTGCTAAATATAGCTCCTGCAATTCAGCCTGACAGAAGGCTCCTGCTGCACTGGGAACTGAATCTCCCCTTCATGCACTCCTCACTGCGGCTCCTCAGGTACCTCTAGAGAAGGTTGCATCTCACAGATCGGAAGAGCGTCGGCCTCGGAGGCCTTAAAC	IMK	IMK_Mef	FALSE	FALSE
610	mm10_chr12:12225877-12225997_2	mm10_chr12:12225877-12225997	CATGGGCTTCATTTGCATTAAATGAAAGGGTGTCCAAAAATACACGCTGTTGCTAAGGTTACATCTTGCTGTATGCAAATGAAGATGTGTTTGTTCAGACCAGTTAAAAATATCTTGGCA	TTGTAAAACGGGGACT	GCTAAGGGCCTAACTGGCCGCTTCACTGCATGGGCTTCATTTGCATTAAATGAAAGGGTGTCCAAAAATACACGCTGTTGCTAAGGTTACATCTTGCTGTATGCAAATGAAGATGTGTTTGTTCAGACCAGTTAAAAATATCTTGGCACACTGCGGCTCCTCAGGTACCTCTAGATTGTAAAACGGGGACTAGATCGGAAGAGCGTCGGCCTCGGAGGCCTTAAAC	IMK	IMK_Mef	TRUE	TRUE
611	mm10_chr12:77005026-77005146_2	mm10_chr12:77005026-77005146	AGAACAGCATTAATAGGCAATTGCCACGGGGAGATAATACAGGAAGAAAAATGGCTAAAAATATACAGTGAATCACAGAAAATTACATCTCTTAAAACCTACAGTGTATTCCTATTGCCA	GCCTGATTGGCTACTG	GCTAAGGGCCTAACTGGCCGCTTCACTGAGAACAGCATTAATAGGCAATTGCCACGGGGAGATAATACAGGAAGAAAAATGGCTAAAAATATACAGTGAATCACAGAAAATTACATCTCTTAAAACCTACAGTGTATTCCTATTGCCACACTGCGGCTCCTCAGGTACCTCTAGAGCCTGATTGGCTACTGAGATCGGAAGAGCGTCGGCCTCGGAGGCCTTAAAC	IMK	IMK_Mef	TRUE	TRUE
612	mm10_chr12:85436241-85436361_2	mm10_chr12:85436241-85436361	GGAGTCCCTCTGCACACGCAGGTGCACGTCAGCGCCTGCTCTAATTTTATCCCTGGCTGATGGAGGAGACTAACTGAGCAGCAGGGAAGATGCTATTTTGGGTCTCTCTGCAGCTCTGGG	GAAATAACGACAATTC	GCTAAGGGCCTAACTGGCCGCTTCACTGGGAGTCCCTCTGCACACGCAGGTGCACGTCAGCGCCTGCTCTAATTTTATCCCTGGCTGATGGAGGAGACTAACTGAGCAGCAGGGAAGATGCTATTTTGGGTCTCTCTGCAGCTCTGGGCACTGCGGCTCCTCAGGTACCTCTAGAGAAATAACGACAATTCAGATCGGAAGAGCGTCGGCCTCGGAGGCCTTAAAC	IMK	IMK_Mef	TRUE	TRUE
613	mm10_chr13:28420399-28420519_2	mm10_chr13:28420399-28420519	TCCTTGCAATCTGTATCTGAACCTGCATTGTGAATAATTTATTTTTAGACTAATAAGAGGCTTGCCAAGACGGCACCCTTTCTATGGCAAGCGATGCATGCAGTATTCACCCAAGAGGGA	ACCGTACCTAGGTAGG	GCTAAGGGCCTAACTGGCCGCTTCACTGTCCTTGCAATCTGTATCTGAACCTGCATTGTGAATAATTTATTTTTAGACTAATAAGAGGCTTGCCAAGACGGCACCCTTTCTATGGCAAGCGATGCATGCAGTATTCACCCAAGAGGGACACTGCGGCTCCTCAGGTACCTCTAGAACCGTACCTAGGTAGGAGATCGGAAGAGCGTCGGCCTCGGAGGCCTTAAAC	IMK	IMK_Mef	FALSE	FALSE
614	mm10_chr13:57949804-57949924_2	mm10_chr13:57949804-57949924	CACAGAAGTAGAGGAGGCAGACAGCAGAAGGATTGCTAAAGAAAGACCGAGAACACCAAAAGGGATATCTTATGGAGTCTGGGGCAATGTTTCACCGCCAAAAATAAAAAGCAAGATCCT	ACTCTACCTGACAACA	GCTAAGGGCCTAACTGGCCGCTTCACTGCACAGAAGTAGAGGAGGCAGACAGCAGAAGGATTGCTAAAGAAAGACCGAGAACACCAAAAGGGATATCTTATGGAGTCTGGGGCAATGTTTCACCGCCAAAAATAAAAAGCAAGATCCTCACTGCGGCTCCTCAGGTACCTCTAGAACTCTACCTGACAACAAGATCGGAAGAGCGTCGGCCTCGGAGGCCTTAAAC	IMK	IMK_Mef	TRUE	TRUE
615	mm10_chr13:59402381-59402501_2	mm10_chr13:59402381-59402501	CAGGGGGCTGGGGGTGGGATAATTTTTTTTTCTTTATAAATTGTATTCAGTGGCTGAAAATAGAAGGGCCTAGAGAATGAAGCTTATTATTAACTATCCGAAGGGCGTCCTTCAAGCTCT	TCGTAAAGTGACGTCA	GCTAAGGGCCTAACTGGCCGCTTCACTGCAGGGGGCTGGGGGTGGGATAATTTTTTTTTCTTTATAAATTGTATTCAGTGGCTGAAAATAGAAGGGCCTAGAGAATGAAGCTTATTATTAACTATCCGAAGGGCGTCCTTCAAGCTCTCACTGCGGCTCCTCAGGTACCTCTAGATCGTAAAGTGACGTCAAGATCGGAAGAGCGTCGGCCTCGGAGGCCTTAAAC	IMK	IMK_Mef	TRUE	TRUE
616	mm10_chr13:83452003-83452123_2	mm10_chr13:83452003-83452123	CACAGATCTGAAGAAAATTTTAGTGGAAATAAAATTCCAAAGCACTAAATTTAGAGGTATTTCATTTCCTAGTAAGAGGCATAAAAATAGTATCACTGGATACAATTTGAATTGCAAGGG	ACAGTGTAGAGTCGGC	GCTAAGGGCCTAACTGGCCGCTTCACTGCACAGATCTGAAGAAAATTTTAGTGGAAATAAAATTCCAAAGCACTAAATTTAGAGGTATTTCATTTCCTAGTAAGAGGCATAAAAATAGTATCACTGGATACAATTTGAATTGCAAGGGCACTGCGGCTCCTCAGGTACCTCTAGAACAGTGTAGAGTCGGCAGATCGGAAGAGCGTCGGCCTCGGAGGCCTTAAAC	IMK	IMK_Mef	TRUE	TRUE
617	mm10_chr14:120141536-120141656_2	mm10_chr14:120141536-120141656	GCTGCTACTCCGATATTTGTAGCTATTTAGGGCTAAAGGCAGACTGGAATCCTTCTCAGAGCGCTGCTAAACATAGAGCATGCTGTGAATCAGGCTTGTGACTGAAGGCAGCCATGTCAT	CAACTAGGCGTCGAGC	GCTAAGGGCCTAACTGGCCGCTTCACTGGCTGCTACTCCGATATTTGTAGCTATTTAGGGCTAAAGGCAGACTGGAATCCTTCTCAGAGCGCTGCTAAACATAGAGCATGCTGTGAATCAGGCTTGTGACTGAAGGCAGCCATGTCATCACTGCGGCTCCTCAGGTACCTCTAGACAACTAGGCGTCGAGCAGATCGGAAGAGCGTCGGCCTCGGAGGCCTTAAAC	IMK	IMK_Mef	TRUE	TRUE
618	mm10_chr15:73466687-73466807_2	mm10_chr15:73466687-73466807	TCGCTCAGGGAAGGGTGTGAGGAAGGAGGGTGGCTGGGTATTTTTGGATGCGGCTTTGGAATCTGTTCCTCCTCCCCCAGCACCATGGCAACCAGCAGAGCCTGCAGCTGCCTGCTGGGG	CAGTGACCCTTCGAGG	GCTAAGGGCCTAACTGGCCGCTTCACTGTCGCTCAGGGAAGGGTGTGAGGAAGGAGGGTGGCTGGGTATTTTTGGATGCGGCTTTGGAATCTGTTCCTCCTCCCCCAGCACCATGGCAACCAGCAGAGCCTGCAGCTGCCTGCTGGGGCACTGCGGCTCCTCAGGTACCTCTAGACAGTGACCCTTCGAGGAGATCGGAAGAGCGTCGGCCTCGGAGGCCTTAAAC	IMK	IMK_Mef	TRUE	TRUE
619	mm10_chr15:74204400-74204520_2	mm10_chr15:74204400-74204520	GCATTCAAAAGCTCAGGCTGCCTTATGTGAAGTCTCCTCCTGGCTCCTCCTTTGTGATTTTGTAGCTAAAAATAAAGTCCCCCGGAGACCCGGTCACAGCCATTGTGGCTGCTATCAAAA	CGAGCGCTGTCGCCTG	GCTAAGGGCCTAACTGGCCGCTTCACTGGCATTCAAAAGCTCAGGCTGCCTTATGTGAAGTCTCCTCCTGGCTCCTCCTTTGTGATTTTGTAGCTAAAAATAAAGTCCCCCGGAGACCCGGTCACAGCCATTGTGGCTGCTATCAAAACACTGCGGCTCCTCAGGTACCTCTAGACGAGCGCTGTCGCCTGAGATCGGAAGAGCGTCGGCCTCGGAGGCCTTAAAC	IMK	IMK_Mef	FALSE	FALSE
620	mm10_chr15:89733723-89733843_2	mm10_chr15:89733723-89733843	GGATGGGAACGGTAAGAAATGCCTATTCTCATTGCAATGTTTTGAACAGTTCTGAACTAAGCTGCCAAAGCCTAAAAAAGAAAGCACACATGTGCATACTGTACTTGATTAAgaacagct	CGCCATATGGAGTTTG	GCTAAGGGCCTAACTGGCCGCTTCACTGGGATGGGAACGGTAAGAAATGCCTATTCTCATTGCAATGTTTTGAACAGTTCTGAACTAAGCTGCCAAAGCCTAAAAAAGAAAGCACACATGTGCATACTGTACTTGATTAAgaacagctCACTGCGGCTCCTCAGGTACCTCTAGACGCCATATGGAGTTTGAGATCGGAAGAGCGTCGGCCTCGGAGGCCTTAAAC	IMK	IMK_Mef	TRUE	TRUE
621	mm10_chr16:26782120-26782240_2	mm10_chr16:26782120-26782240	TCACTAGGCAACATATTTTGGGAAAAGCATGCTGTGAATGCTGTTTTTGGACTTATTTTCCAGGAATAAAACGTTCTGCAAATAATCTTCTGCTTTGTTCTAGGACTCATGCAAGCCCAA	TTTGACATATCCCACT	GCTAAGGGCCTAACTGGCCGCTTCACTGTCACTAGGCAACATATTTTGGGAAAAGCATGCTGTGAATGCTGTTTTTGGACTTATTTTCCAGGAATAAAACGTTCTGCAAATAATCTTCTGCTTTGTTCTAGGACTCATGCAAGCCCAACACTGCGGCTCCTCAGGTACCTCTAGATTTGACATATCCCACTAGATCGGAAGAGCGTCGGCCTCGGAGGCCTTAAAC	IMK	IMK_Mef	FALSE	FALSE
622	mm10_chr16:54983902-54984022_2	mm10_chr16:54983902-54984022	GCAGTCCTCCTGTGAGCACCGCATGACATTCTCAACCAGCTGGTTGTCCTCTCATTTGAATAAAAGTAAAAATAGCAAACAAAGAGGGGAAGGAAAAGTGACAAGCTGAAACCTGTAAAG	AGGTAATGCTCGCACG	GCTAAGGGCCTAACTGGCCGCTTCACTGGCAGTCCTCCTGTGAGCACCGCATGACATTCTCAACCAGCTGGTTGTCCTCTCATTTGAATAAAAGTAAAAATAGCAAACAAAGAGGGGAAGGAAAAGTGACAAGCTGAAACCTGTAAAGCACTGCGGCTCCTCAGGTACCTCTAGAAGGTAATGCTCGCACGAGATCGGAAGAGCGTCGGCCTCGGAGGCCTTAAAC	IMK	IMK_Mef	FALSE	FALSE
623	mm10_chr16:9009492-9009612_2	mm10_chr16:9009492-9009612	GAAAGTGGCACAGAAGGAGAGACCCAGCTAAAAACAGCCACCGCCCAGGCTGGTGTTAACAGGATGCAGCCTACCCTAAGATCTGGCAGTTCATACGCCCAGGCTTCCGCAGCTGATTTG	AAGGTTTGCTTCCTGT	GCTAAGGGCCTAACTGGCCGCTTCACTGGAAAGTGGCACAGAAGGAGAGACCCAGCTAAAAACAGCCACCGCCCAGGCTGGTGTTAACAGGATGCAGCCTACCCTAAGATCTGGCAGTTCATACGCCCAGGCTTCCGCAGCTGATTTGCACTGCGGCTCCTCAGGTACCTCTAGAAAGGTTTGCTTCCTGTAGATCGGAAGAGCGTCGGCCTCGGAGGCCTTAAAC	IMK	IMK_Mef	FALSE	FALSE
624	mm10_chr17:55367869-55367989_2	mm10_chr17:55367869-55367989	TGAAATGATAGACTCTGAACTATTTTTAGTTTGAAGCAAGTCAATTTTAATCACTCCCCCGTCAAATCAAAACTTCCATTCCTTTGCAGCACTTACTTGCTCTAAGGAAGGTCAAACTGG	CGAGCGCCGTGTCCCC	GCTAAGGGCCTAACTGGCCGCTTCACTGTGAAATGATAGACTCTGAACTATTTTTAGTTTGAAGCAAGTCAATTTTAATCACTCCCCCGTCAAATCAAAACTTCCATTCCTTTGCAGCACTTACTTGCTCTAAGGAAGGTCAAACTGGCACTGCGGCTCCTCAGGTACCTCTAGACGAGCGCCGTGTCCCCAGATCGGAAGAGCGTCGGCCTCGGAGGCCTTAAAC	IMK	IMK_Mef	FALSE	FALSE
625	mm10_chr2:180825567-180825687_2	mm10_chr2:180825567-180825687	GTGCGCCTCACTGCGCTTCACACTGCGGTTTATTTTGAGCCTGCCTAAGATAGATTATTTCTCCTTTCGGATTTCAGACGTTGGAAATCCAAGTCTGCTAAGCCCTGGGCTTGGGAGGGA	TGCCTATCTGGCTCAT	GCTAAGGGCCTAACTGGCCGCTTCACTGGTGCGCCTCACTGCGCTTCACACTGCGGTTTATTTTGAGCCTGCCTAAGATAGATTATTTCTCCTTTCGGATTTCAGACGTTGGAAATCCAAGTCTGCTAAGCCCTGGGCTTGGGAGGGACACTGCGGCTCCTCAGGTACCTCTAGATGCCTATCTGGCTCATAGATCGGAAGAGCGTCGGCCTCGGAGGCCTTAAAC	IMK	IMK_Mef	TRUE	TRUE
626	mm10_chr5:52618636-52618756_2	mm10_chr5:52618636-52618756	GCGGGTGGCAGTCATTAACCGGCTGTCAGGTTCCTCGGCTGATGCAGCTAAAAATAGCGCGCTATAGATAGCAGCCTCCCCCGCGACTGCAGCCCGCACCCCATCCCCAGATCCGCGCCG	CACAAGTATGCGCCAG	GCTAAGGGCCTAACTGGCCGCTTCACTGGCGGGTGGCAGTCATTAACCGGCTGTCAGGTTCCTCGGCTGATGCAGCTAAAAATAGCGCGCTATAGATAGCAGCCTCCCCCGCGACTGCAGCCCGCACCCCATCCCCAGATCCGCGCCGCACTGCGGCTCCTCAGGTACCTCTAGACACAAGTATGCGCCAGAGATCGGAAGAGCGTCGGCCTCGGAGGCCTTAAAC	IMK	IMK_Mef	FALSE	FALSE
627	mm10_chr6:100206959-100207079_2	mm10_chr6:100206959-100207079	GTCGCACTTGTACCTTTGCTGGGAGCCTCCGCATTTGGAGCTGTCACGTGATGAGGGGAGCTATTTTTAGCCTCCCCCCAGCCCTGTGTTGTAGGAAGAATGATTTGATGAAAATACAAA	GGCCCGTGACCTCCAT	GCTAAGGGCCTAACTGGCCGCTTCACTGGTCGCACTTGTACCTTTGCTGGGAGCCTCCGCATTTGGAGCTGTCACGTGATGAGGGGAGCTATTTTTAGCCTCCCCCCAGCCCTGTGTTGTAGGAAGAATGATTTGATGAAAATACAAACACTGCGGCTCCTCAGGTACCTCTAGAGGCCCGTGACCTCCATAGATCGGAAGAGCGTCGGCCTCGGAGGCCTTAAAC	IMK	IMK_Mef	FALSE	FALSE
628	mm10_chr6:136304501-136304621_2	mm10_chr6:136304501-136304621	GTGAAAAGGCTCATTGGTTACTGTGGCAACCGACTCTTCCTTGCTCTGGCTGCTTATCCCACGATCCCTCTGTCACCCTATTTTTAGACTGGAGACAACGAGTGAAAATGGCTTTAATTT	TCCGATGCTCATTCGC	GCTAAGGGCCTAACTGGCCGCTTCACTGGTGAAAAGGCTCATTGGTTACTGTGGCAACCGACTCTTCCTTGCTCTGGCTGCTTATCCCACGATCCCTCTGTCACCCTATTTTTAGACTGGAGACAACGAGTGAAAATGGCTTTAATTTCACTGCGGCTCCTCAGGTACCTCTAGATCCGATGCTCATTCGCAGATCGGAAGAGCGTCGGCCTCGGAGGCCTTAAAC	IMK	IMK_Mef	TRUE	TRUE
629	mm10_chr9:113508011-113508131_2	mm10_chr9:113508011-113508131	GCGAGGGGAGAACAGGTGTGCGGGAAAGCTGCGCTATATTAAATGACAGTTACCCTCTGCCTCTCCTATGCAGATTGCTTTTCTCTACATTTATTTATAGCAGGCAGTAATTAATCTGTG	TGTAACAAGAGATGAG	GCTAAGGGCCTAACTGGCCGCTTCACTGGCGAGGGGAGAACAGGTGTGCGGGAAAGCTGCGCTATATTAAATGACAGTTACCCTCTGCCTCTCCTATGCAGATTGCTTTTCTCTACATTTATTTATAGCAGGCAGTAATTAATCTGTGCACTGCGGCTCCTCAGGTACCTCTAGATGTAACAAGAGATGAGAGATCGGAAGAGCGTCGGCCTCGGAGGCCTTAAAC	IMK	IMK_Mef	TRUE	TRUE
630	mm10_chr9:41376261-41376381_2	mm10_chr9:41376261-41376381	CTGCCTTGCCCATGACAGCGTGTCTAAAAATACATCCACCGAGATGCAGGCATATGCTCGCGCCTCGGTGTGAAGGAGCTCTCGCCTGTGTTTCTTGCTATCCCCATCTAAATGCTGGAG	GCAATCGGAACGACCC	GCTAAGGGCCTAACTGGCCGCTTCACTGCTGCCTTGCCCATGACAGCGTGTCTAAAAATACATCCACCGAGATGCAGGCATATGCTCGCGCCTCGGTGTGAAGGAGCTCTCGCCTGTGTTTCTTGCTATCCCCATCTAAATGCTGGAGCACTGCGGCTCCTCAGGTACCTCTAGAGCAATCGGAACGACCCAGATCGGAAGAGCGTCGGCCTCGGAGGCCTTAAAC	IMK	IMK_Mef	TRUE	TRUE
631	mm10_chr9:52574198-52574318_2	mm10_chr9:52574198-52574318	GCTGCTCAAACGCCGTTTCCATGGCTGCCTGCTCTAACAATATTTTTTACTGAACTAAGCATTGCTAATTTTAGCCATGGATTATCTGGAAAGCAAGGAAGAAATAGATGAAAGGCAATT	TATGTCCCAGGTAAGT	GCTAAGGGCCTAACTGGCCGCTTCACTGGCTGCTCAAACGCCGTTTCCATGGCTGCCTGCTCTAACAATATTTTTTACTGAACTAAGCATTGCTAATTTTAGCCATGGATTATCTGGAAAGCAAGGAAGAAATAGATGAAAGGCAATTCACTGCGGCTCCTCAGGTACCTCTAGATATGTCCCAGGTAAGTAGATCGGAAGAGCGTCGGCCTCGGAGGCCTTAAAC	IMK	IMK_Mef	FALSE	FALSE
632	mm10_chr9:73245656-73245776_2	mm10_chr9:73245656-73245776	TGCTGCAAGTCCTTAGCTGTAGTTACAGTTCCTGCCGCTGCCAGTTATATTAGGGAGAGCGCAGAGTCATGGTGCATTGCTGCTAAAAATAAACCAGACAAAGATCAGCTCCAAGAAGCT	TTAATCTCGACTCGCC	GCTAAGGGCCTAACTGGCCGCTTCACTGTGCTGCAAGTCCTTAGCTGTAGTTACAGTTCCTGCCGCTGCCAGTTATATTAGGGAGAGCGCAGAGTCATGGTGCATTGCTGCTAAAAATAAACCAGACAAAGATCAGCTCCAAGAAGCTCACTGCGGCTCCTCAGGTACCTCTAGATTAATCTCGACTCGCCAGATCGGAAGAGCGTCGGCCTCGGAGGCCTTAAAC	IMK	IMK_Mef	FALSE	FALSE
633	mm10_chr9:83316696-83316816_2	mm10_chr9:83316696-83316816	CCAACCATTTTCTTAGCAACCGAACTCCTGCCTTGTGCACTGTGCATGTTAACTAAAACAGCCTGTTGACGGCTTAAAATAAACCTGCCTTTTTCCATTTAGCATTTTATCAAATGAATG	AACGCGCTCGTGTCTG	GCTAAGGGCCTAACTGGCCGCTTCACTGCCAACCATTTTCTTAGCAACCGAACTCCTGCCTTGTGCACTGTGCATGTTAACTAAAACAGCCTGTTGACGGCTTAAAATAAACCTGCCTTTTTCCATTTAGCATTTTATCAAATGAATGCACTGCGGCTCCTCAGGTACCTCTAGAAACGCGCTCGTGTCTGAGATCGGAAGAGCGTCGGCCTCGGAGGCCTTAAAC	IMK	IMK_Mef	TRUE	TRUE
634	hg38_chr1:168848149-168848269_2	hg38_chr1:168848149-168848269	ATTGCTTGAATATTTAAGCATGCATTTGTTCTTGGGAAACAAAATGTTCAGCTCTAGTGGTTTCCACAGCAACTGCCTGGGCTAAAAATACAAAATTTGCCATAAGAAGAAAAAGTATGT	TCTTGCAGTCTCAGGA	GCTAAGGGCCTAACTGGCCGCTTCACTGATTGCTTGAATATTTAAGCATGCATTTGTTCTTGGGAAACAAAATGTTCAGCTCTAGTGGTTTCCACAGCAACTGCCTGGGCTAAAAATACAAAATTTGCCATAAGAAGAAAAAGTATGTCACTGCGGCTCCTCAGGTACCTCTAGATCTTGCAGTCTCAGGAAGATCGGAAGAGCGTCGGCCTCGGAGGCCTTAAAC	IMK	IMK	FALSE	FALSE
635	hg38_chr2:100208041-100208161_2	hg38_chr2:100208041-100208161	GACACAGATAACAACCCTATTTTTATACCAACCCGACTGAATTCTTAATACATGGCAAAAAAGAAGATCATGGCTTAACATAAAGCAGGAGATGTAATAAATAATGAACTGCACTAACAG	ATCTTGCCCCGTAGGT	GCTAAGGGCCTAACTGGCCGCTTCACTGGACACAGATAACAACCCTATTTTTATACCAACCCGACTGAATTCTTAATACATGGCAAAAAAGAAGATCATGGCTTAACATAAAGCAGGAGATGTAATAAATAATGAACTGCACTAACAGCACTGCGGCTCCTCAGGTACCTCTAGAATCTTGCCCCGTAGGTAGATCGGAAGAGCGTCGGCCTCGGAGGCCTTAAAC	IMK	IMK	FALSE	FALSE
636	hg38_chr2:221605918-221606038_2	hg38_chr2:221605918-221606038	TGGCAATTACATTCACATCTTTGATCTTGGATGAGATCTCTTGTGCATATTTTGTTCTATTTATGTCTTTGATCTGGTTTCTTGTGATTTTCTTAAGGTTGTGTTTTTATTTGAAAGACG	AAAGGAGTAGGGCTAT	GCTAAGGGCCTAACTGGCCGCTTCACTGTGGCAATTACATTCACATCTTTGATCTTGGATGAGATCTCTTGTGCATATTTTGTTCTATTTATGTCTTTGATCTGGTTTCTTGTGATTTTCTTAAGGTTGTGTTTTTATTTGAAAGACGCACTGCGGCTCCTCAGGTACCTCTAGAAAAGGAGTAGGGCTATAGATCGGAAGAGCGTCGGCCTCGGAGGCCTTAAAC	IMK	IMK	TRUE	TRUE
637	hg38_chr12:67772877-67772997_2	hg38_chr12:67772877-67772997	GGAGTGTGTGAAGATTTAGCTCTGGGTGTACACAGCGGGAGCTCTCCTGTCAGTCTGAAAGGCAGGAGCTATATTTAGTAACAGGCACTTGGGAATAGCAGCTTAAACGTGGGAGTGGGT	CATGTGAGTGGTGAGC	GCTAAGGGCCTAACTGGCCGCTTCACTGGGAGTGTGTGAAGATTTAGCTCTGGGTGTACACAGCGGGAGCTCTCCTGTCAGTCTGAAAGGCAGGAGCTATATTTAGTAACAGGCACTTGGGAATAGCAGCTTAAACGTGGGAGTGGGTCACTGCGGCTCCTCAGGTACCTCTAGACATGTGAGTGGTGAGCAGATCGGAAGAGCGTCGGCCTCGGAGGCCTTAAAC	IMK	IMK	FALSE	FALSE
638	hg38_chr2:16713161-16713281_2	hg38_chr2:16713161-16713281	GCCAGGGTATTTTTAACTGGTCTGAACAAACACATCTTCATTTGCATCTAGCAAGATGTAACCTTAGCAACAGTGTGTATTTTTGGACTGCTTTTCATTTAATGCAAATGAAGCACCACC	CGTACGGCACCATTGG	GCTAAGGGCCTAACTGGCCGCTTCACTGGCCAGGGTATTTTTAACTGGTCTGAACAAACACATCTTCATTTGCATCTAGCAAGATGTAACCTTAGCAACAGTGTGTATTTTTGGACTGCTTTTCATTTAATGCAAATGAAGCACCACCCACTGCGGCTCCTCAGGTACCTCTAGACGTACGGCACCATTGGAGATCGGAAGAGCGTCGGCCTCGGAGGCCTTAAAC	IMK	IMK	TRUE	TRUE
639	hg38_chr14:65170709-65170829_2	hg38_chr14:65170709-65170829	AGACCAGCATTAATAGGCAATTACCACAGGGAGATAATACAGAGGGAAAAATGGCTAAAAATATACAGTGAATCACAGAAAATTACATCTCTTAAAACCTACAGTGTATTCCTATTGCCA	TAAGGCATGAGTCATG	GCTAAGGGCCTAACTGGCCGCTTCACTGAGACCAGCATTAATAGGCAATTACCACAGGGAGATAATACAGAGGGAAAAATGGCTAAAAATATACAGTGAATCACAGAAAATTACATCTCTTAAAACCTACAGTGTATTCCTATTGCCACACTGCGGCTCCTCAGGTACCTCTAGATAAGGCATGAGTCATGAGATCGGAAGAGCGTCGGCCTCGGAGGCCTTAAAC	IMK	IMK	FALSE	FALSE
640	hg38_chr14:75237566-75237686_2	hg38_chr14:75237566-75237686	GGAGTCCCTGTGCAGACGCAGGTGCACGTCAGCGCCTGCTCTAATTTTATCCCTGGTTGATGGAGGAGACTAACTGAGCAGCAGGGAGGCTGCTATTTTGGGTCTCTCCATGGCTCTGGG	ATGCGCATCGTTGGCC	GCTAAGGGCCTAACTGGCCGCTTCACTGGGAGTCCCTGTGCAGACGCAGGTGCACGTCAGCGCCTGCTCTAATTTTATCCCTGGTTGATGGAGGAGACTAACTGAGCAGCAGGGAGGCTGCTATTTTGGGTCTCTCCATGGCTCTGGGCACTGCGGCTCCTCAGGTACCTCTAGAATGCGCATCGTTGGCCAGATCGGAAGAGCGTCGGCCTCGGAGGCCTTAAAC	IMK	IMK	TRUE	TRUE
641	hg38_chr6:22145779-22145899_2	hg38_chr6:22145779-22145899	CCTACTCGGGTGAATATTGCCTGTGCTGCTTACCGAAGAAAGGGAGCAGTCTTGGCAAGCATCTTATTAGTCTAAAAATAAATTATTCAGAATGCAGGTTCAGATACAGATTGCAGGGAG	AGGCCCCCCTGAAGTT	GCTAAGGGCCTAACTGGCCGCTTCACTGCCTACTCGGGTGAATATTGCCTGTGCTGCTTACCGAAGAAAGGGAGCAGTCTTGGCAAGCATCTTATTAGTCTAAAAATAAATTATTCAGAATGCAGGTTCAGATACAGATTGCAGGGAGCACTGCGGCTCCTCAGGTACCTCTAGAAGGCCCCCCTGAAGTTAGATCGGAAGAGCGTCGGCCTCGGAGGCCTTAAAC	IMK	IMK	FALSE	FALSE
642	hg38_chr5:137567752-137567872_2	hg38_chr5:137567752-137567872	ACACAGAGATGTGGCAGAACAGGACAGAGGGATTATAGAGAAAGAGGGAGAAACACCAAGAAGAACATCTTCTGAAGTCAGGGATAAGAACCTCCGCTAAAAATAAAAGCAAGCTTCTGC	CGCACTCTATGGCGAC	GCTAAGGGCCTAACTGGCCGCTTCACTGACACAGAGATGTGGCAGAACAGGACAGAGGGATTATAGAGAAAGAGGGAGAAACACCAAGAAGAACATCTTCTGAAGTCAGGGATAAGAACCTCCGCTAAAAATAAAAGCAAGCTTCTGCCACTGCGGCTCCTCAGGTACCTCTAGACGCACTCTATGGCGACAGATCGGAAGAGCGTCGGCCTCGGAGGCCTTAAAC	IMK	IMK	FALSE	FALSE
643	hg38_chr9:85431029-85431149_2	hg38_chr9:85431029-85431149	GGGTGGGGGGATGGTGGTGTGTATTTTTTTTCTTTATAAATTGTATTCGGTAGCTGAAAATAGAAGAACCTAGAGAACAAAGCCTATTATTAACCACCATCCGCTAAGAGGCGGCTGCAC	GGCCCCTCAACAGTCG	GCTAAGGGCCTAACTGGCCGCTTCACTGGGGTGGGGGGATGGTGGTGTGTATTTTTTTTCTTTATAAATTGTATTCGGTAGCTGAAAATAGAAGAACCTAGAGAACAAAGCCTATTATTAACCACCATCCGCTAAGAGGCGGCTGCACCACTGCGGCTCCTCAGGTACCTCTAGAGGCCCCTCAACAGTCGAGATCGGAAGAGCGTCGGCCTCGGAGGCCTTAAAC	IMK	IMK	FALSE	FALSE
644	hg38_chr5:88951482-88951602_2	hg38_chr5:88951482-88951602	CCTTGGAATTTAAATTGTATCTAGTAGTACTATTTTTATACCTCTTACTAGGAAACGAAATACCTCTAAATTTAGTGCTTTGGAATTTTATTTCCACTAAAAATTTCTTCAGATATGTGA	CACTGGTATTCTAGCG	GCTAAGGGCCTAACTGGCCGCTTCACTGCCTTGGAATTTAAATTGTATCTAGTAGTACTATTTTTATACCTCTTACTAGGAAACGAAATACCTCTAAATTTAGTGCTTTGGAATTTTATTTCCACTAAAAATTTCTTCAGATATGTGACACTGCGGCTCCTCAGGTACCTCTAGACACTGGTATTCTAGCGAGATCGGAAGAGCGTCGGCCTCGGAGGCCTTAAAC	IMK	IMK	TRUE	TRUE
645	hg38_chr13:97113946-97114066_2	hg38_chr13:97113946-97114066	GCTGCTACTCCCTTATTTGTAGCTATTTAGGGCTAAATGCAGACTCAGATCCTTCTCAGATAGTTGCTAAACATAGAACATTGAGTGTGAATCAGTACTGTGACTAAAGTTTCTTGTGTC	GTTGCAAGCGCCTCCA	GCTAAGGGCCTAACTGGCCGCTTCACTGGCTGCTACTCCCTTATTTGTAGCTATTTAGGGCTAAATGCAGACTCAGATCCTTCTCAGATAGTTGCTAAACATAGAACATTGAGTGTGAATCAGTACTGTGACTAAAGTTTCTTGTGTCCACTGCGGCTCCTCAGGTACCTCTAGAGTTGCAAGCGCCTCCAAGATCGGAAGAGCGTCGGCCTCGGAGGCCTTAAAC	IMK	IMK	TRUE	TRUE
646	hg38_chr8:141059282-141059402_2	hg38_chr8:141059282-141059402	GGAGAAGGGAAGTCAGGAGGGAGGAAGGAGCTGGTGTGTATTTTTGGATGTAGCTCAGGAATCTGCTCCTCCCTCCAGCACCATGGCAACAGGCCTCTGAGAACTGCTGATCTGACGGTG	GTCTTACTAAAGCAAC	GCTAAGGGCCTAACTGGCCGCTTCACTGGGAGAAGGGAAGTCAGGAGGGAGGAAGGAGCTGGTGTGTATTTTTGGATGTAGCTCAGGAATCTGCTCCTCCCTCCAGCACCATGGCAACAGGCCTCTGAGAACTGCTGATCTGACGGTGCACTGCGGCTCCTCAGGTACCTCTAGAGTCTTACTAAAGCAACAGATCGGAAGAGCGTCGGCCTCGGAGGCCTTAAAC	IMK	IMK	TRUE	TRUE
647	hg38_chr8:141988933-141989053_2	hg38_chr8:141988933-141989053	AGGCAACATTCAAAAGCCCAGGCTGCCGTGTGAAATCTCCTGGCTCCTCCTTTGTGATTTTCGGGCTAAAAATAAAATCCCCGGGACCCCGGTGGCTGCCATTGTTGCTGCTATTGAAAC	CCTGTGCATGGGCAAA	GCTAAGGGCCTAACTGGCCGCTTCACTGAGGCAACATTCAAAAGCCCAGGCTGCCGTGTGAAATCTCCTGGCTCCTCCTTTGTGATTTTCGGGCTAAAAATAAAATCCCCGGGACCCCGGTGGCTGCCATTGTTGCTGCTATTGAAACCACTGCGGCTCCTCAGGTACCTCTAGACCTGTGCATGGGCAAAAGATCGGAAGAGCGTCGGCCTCGGAGGCCTTAAAC	IMK	IMK	FALSE	FALSE
648	hg38_chr12:33323926-33324046_2	hg38_chr12:33323926-33324046	GAGAATGATGAGAAATGAATAGATTTTTTGCTGTGATCTTTTTGACAGTGTTGCAATTAAGCTGCCAAAAGCAAAGAGAGAGAGAACACATGCACATGCTGTATTTGACTAAAAAATGGT	TGACCAAGCGAGCTTT	GCTAAGGGCCTAACTGGCCGCTTCACTGGAGAATGATGAGAAATGAATAGATTTTTTGCTGTGATCTTTTTGACAGTGTTGCAATTAAGCTGCCAAAAGCAAAGAGAGAGAGAACACATGCACATGCTGTATTTGACTAAAAAATGGTCACTGCGGCTCCTCAGGTACCTCTAGATGACCAAGCGAGCTTTAGATCGGAAGAGCGTCGGCCTCGGAGGCCTTAAAC	IMK	IMK	FALSE	FALSE
649	hg38_chr3:190700766-190700886_2	hg38_chr3:190700766-190700886	TCACTAGGCAACATATTTTAGGAAAAGAATGTTGTGAATGCTGTTTTTGCATTTATTTTCCAGGATTAAAACCTTCTTCAAATAATCTGCTTTGTTCCAGGATCCATGAAAGCTTGAAAT	TCCTCTGCAAGCATAT	GCTAAGGGCCTAACTGGCCGCTTCACTGTCACTAGGCAACATATTTTAGGAAAAGAATGTTGTGAATGCTGTTTTTGCATTTATTTTCCAGGATTAAAACCTTCTTCAAATAATCTGCTTTGTTCCAGGATCCATGAAAGCTTGAAATCACTGCGGCTCCTCAGGTACCTCTAGATCCTCTGCAAGCATATAGATCGGAAGAGCGTCGGCCTCGGAGGCCTTAAAC	IMK	IMK	FALSE	FALSE
650	hg38_chr3:102673768-102673888_2	hg38_chr3:102673768-102673888	TTCGCAGGTTTCAGCTTGTCACTTTTCTTCTCCCTCTTTGTTTTCTATTTTTACTTTTATTCGAATGCCAGAAAAACCAGCTGGTTGAAGAAGTCGTGCGGTGCTCCACACGTTTGTCAC	TTCTCAGATTGACTAT	GCTAAGGGCCTAACTGGCCGCTTCACTGTTCGCAGGTTTCAGCTTGTCACTTTTCTTCTCCCTCTTTGTTTTCTATTTTTACTTTTATTCGAATGCCAGAAAAACCAGCTGGTTGAAGAAGTCGTGCGGTGCTCCACACGTTTGTCACCACTGCGGCTCCTCAGGTACCTCTAGATTCTCAGATTGACTATAGATCGGAAGAGCGTCGGCCTCGGAGGCCTTAAAC	IMK	IMK	FALSE	FALSE
651	hg38_chr16:9258508-9258628_2	hg38_chr16:9258508-9258628	GAAAGTGGCACAGAAGGAGAGACCCAGCTAAAAACAGCCACCGCCCAGACTGGTGTTAACAGAATGCAGCCTACCCTGTTGTTTTGGGGGTTTAGACGCTTCGACTTCCGCAGCAGACCT	ATAAGAATCGTAGTGG	GCTAAGGGCCTAACTGGCCGCTTCACTGGAAAGTGGCACAGAAGGAGAGACCCAGCTAAAAACAGCCACCGCCCAGACTGGTGTTAACAGAATGCAGCCTACCCTGTTGTTTTGGGGGTTTAGACGCTTCGACTTCCGCAGCAGACCTCACTGCGGCTCCTCAGGTACCTCTAGAATAAGAATCGTAGTGGAGATCGGAAGAGCGTCGGCCTCGGAGGCCTTAAAC	IMK	IMK	FALSE	FALSE
652	hg38_chr2:106956264-106956384_2	hg38_chr2:106956264-106956384	GACTCAAGCTTCCTTAAAGCATATAAGTGCTGCACAAAGAATGGAAGTTTTGACTTGACATGGTAGTGAATAAAACTGATATTAGCACAAACGGTTATTTAGAACTAAAAATAGTTCAGA	GGGCTGTTGAGATAAT	GCTAAGGGCCTAACTGGCCGCTTCACTGGACTCAAGCTTCCTTAAAGCATATAAGTGCTGCACAAAGAATGGAAGTTTTGACTTGACATGGTAGTGAATAAAACTGATATTAGCACAAACGGTTATTTAGAACTAAAAATAGTTCAGACACTGCGGCTCCTCAGGTACCTCTAGAGGGCTGTTGAGATAATAGATCGGAAGAGCGTCGGCCTCGGAGGCCTTAAAC	IMK	IMK	FALSE	FALSE
653	hg38_chr20:63086249-63086369_2	hg38_chr20:63086249-63086369	CAGAACGATGGGGAGTTTCATCCTGTCATTTATTTTGAGTCTGACTACAGATCATTATTTCTCATTTTGGATTTCAGATGGTTTGAAATGCAAGTCTAGCTGCTCAACCATGGGGCTCTA	CGAAAAACAAGGCTTG	GCTAAGGGCCTAACTGGCCGCTTCACTGCAGAACGATGGGGAGTTTCATCCTGTCATTTATTTTGAGTCTGACTACAGATCATTATTTCTCATTTTGGATTTCAGATGGTTTGAAATGCAAGTCTAGCTGCTCAACCATGGGGCTCTACACTGCGGCTCCTCAGGTACCTCTAGACGAAAAACAAGGCTTGAGATCGGAAGAGCGTCGGCCTCGGAGGCCTTAAAC	IMK	IMK	FALSE	FALSE
654	hg38_chr4:25088518-25088638_2	hg38_chr4:25088518-25088638	ATGGGTCCCAGTCATTAACTGGCTGTCAGGTTCCTCAGATGATGGAGCTAAAAATAGCGCGCTATAGATAGAAGCTTCTCCCACGCAGGCAGGCGCCGGCTGCAAATGGAAGTGGGGGGC	CAGCCGGTCCTGAGAG	GCTAAGGGCCTAACTGGCCGCTTCACTGATGGGTCCCAGTCATTAACTGGCTGTCAGGTTCCTCAGATGATGGAGCTAAAAATAGCGCGCTATAGATAGAAGCTTCTCCCACGCAGGCAGGCGCCGGCTGCAAATGGAAGTGGGGGGCCACTGCGGCTCCTCAGGTACCTCTAGACAGCCGGTCCTGAGAGAGATCGGAAGAGCGTCGGCCTCGGAGGCCTTAAAC	IMK	IMK	FALSE	FALSE
655	hg38_chr3:72329571-72329691_2	hg38_chr3:72329571-72329691	GTCGCACTTGCACCTTTGCTGGGAGCCTCCGCATTTGGAGCTGTCACGTGACTCGGGGAGCTATTTTTAGCCTCCCCAGCCCTGTGTTGTAGGAAGAATGATTTGATGAAAATACTAAAC	CTCCCCGCTGGATTAA	GCTAAGGGCCTAACTGGCCGCTTCACTGGTCGCACTTGCACCTTTGCTGGGAGCCTCCGCATTTGGAGCTGTCACGTGACTCGGGGAGCTATTTTTAGCCTCCCCAGCCCTGTGTTGTAGGAAGAATGATTTGATGAAAATACTAAACCACTGCGGCTCCTCAGGTACCTCTAGACTCCCCGCTGGATTAAAGATCGGAAGAGCGTCGGCCTCGGAGGCCTTAAAC	IMK	IMK	FALSE	FALSE
656	hg38_chr12:14129783-14129903_2	hg38_chr12:14129783-14129903	GCGAAATGGCTCATTGGTTACTGTGGCAACCGACTCTTCCCTGCTCCGGCTGCTTATCCCACGATCCCTCTGTCACCCTATTTTTAGACTGGAGACAACGAATGAAAACGGCTTTCAAAT	CATGGTCGCCACTACG	GCTAAGGGCCTAACTGGCCGCTTCACTGGCGAAATGGCTCATTGGTTACTGTGGCAACCGACTCTTCCCTGCTCCGGCTGCTTATCCCACGATCCCTCTGTCACCCTATTTTTAGACTGGAGACAACGAATGAAAACGGCTTTCAAATCACTGCGGCTCCTCAGGTACCTCTAGACATGGTCGCCACTACGAGATCGGAAGAGCGTCGGCCTCGGAGGCCTTAAAC	IMK	IMK	TRUE	TRUE
657	hg38_chr3:34021351-34021471_2	hg38_chr3:34021351-34021471	ACAGATTAATTACTGCCTGCTATAAATAAACGCAGAGAAAAGCAATCTGCATAGGAGAGGCAGAGAGTAACTGTCATTTAATATATCACAGCTTTCCGCACACCTGTTTCCCCCTTGCTG	CCCCAAGGAAGATAGC	GCTAAGGGCCTAACTGGCCGCTTCACTGACAGATTAATTACTGCCTGCTATAAATAAACGCAGAGAAAAGCAATCTGCATAGGAGAGGCAGAGAGTAACTGTCATTTAATATATCACAGCTTTCCGCACACCTGTTTCCCCCTTGCTGCACTGCGGCTCCTCAGGTACCTCTAGACCCCAAGGAAGATAGCAGATCGGAAGAGCGTCGGCCTCGGAGGCCTTAAAC	IMK	IMK	FALSE	FALSE
658	hg38_chr11:122309551-122309671_2	hg38_chr11:122309551-122309671	TCCAGAATTTAGATGGGTATAGCAAGAAACACAGGCGAGAGCTCCTTCACACCAAGACGCGAGCATATGCCTGCCTCTCTGTGGATGTATTTTTAGACATAATATCATGGGGAAGGCAGC	TGATTCTACTCAGCGA	GCTAAGGGCCTAACTGGCCGCTTCACTGTCCAGAATTTAGATGGGTATAGCAAGAAACACAGGCGAGAGCTCCTTCACACCAAGACGCGAGCATATGCCTGCCTCTCTGTGGATGTATTTTTAGACATAATATCATGGGGAAGGCAGCCACTGCGGCTCCTCAGGTACCTCTAGATGATTCTACTCAGCGAAGATCGGAAGAGCGTCGGCCTCGGAGGCCTTAAAC	IMK	IMK	TRUE	TRUE
659	hg38_chr11:109606347-109606467_2	hg38_chr11:109606347-109606467	ATTGCCTTTCATCTATTTCTTCCTTGCTTTCCAGATAATCCATGGCTAAAATTAGTAAGGCTTAGTTCAGTAAAAAATACTGTTACAGCAGGGAGCCATGGAAACAGTGTTGGAGCCACT	GGCCTCGGGGACGTCC	GCTAAGGGCCTAACTGGCCGCTTCACTGATTGCCTTTCATCTATTTCTTCCTTGCTTTCCAGATAATCCATGGCTAAAATTAGTAAGGCTTAGTTCAGTAAAAAATACTGTTACAGCAGGGAGCCATGGAAACAGTGTTGGAGCCACTCACTGCGGCTCCTCAGGTACCTCTAGAGGCCTCGGGGACGTCCAGATCGGAAGAGCGTCGGCCTCGGAGGCCTTAAAC	IMK	IMK	TRUE	TRUE
660	hg38_chr15:55004671-55004791_2	hg38_chr15:55004671-55004791	TGACTTGGAGCTGATCCACTGTCTGGTCTATTTTTAACAATGATGCACCATGACTTCGCACTCTTCCTTAATATAACTGACGGCAGCAGGATCCCATTGGGAAAGCAACTACAGCTAAGG	GGGTTCCACATTCTTG	GCTAAGGGCCTAACTGGCCGCTTCACTGTGACTTGGAGCTGATCCACTGTCTGGTCTATTTTTAACAATGATGCACCATGACTTCGCACTCTTCCTTAATATAACTGACGGCAGCAGGATCCCATTGGGAAAGCAACTACAGCTAAGGCACTGCGGCTCCTCAGGTACCTCTAGAGGGTTCCACATTCTTGAGATCGGAAGAGCGTCGGCCTCGGAGGCCTTAAAC	IMK	IMK	FALSE	FALSE
661	hg38_chr6:79421944-79422064_2	hg38_chr6:79421944-79422064	CAAACATTTTCTTAGCAACCAAACTCCTGTCTTCTGCACTGTGCATGATTAACTAAAACAGCCTGTTGACGGCTTAAAATAAACCTGCCTTTTCCATTTAGCATTTTATCAAATGAATAT	GTTATGGTTGAGGTGA	GCTAAGGGCCTAACTGGCCGCTTCACTGCAAACATTTTCTTAGCAACCAAACTCCTGTCTTCTGCACTGTGCATGATTAACTAAAACAGCCTGTTGACGGCTTAAAATAAACCTGCCTTTTCCATTTAGCATTTTATCAAATGAATATCACTGCGGCTCCTCAGGTACCTCTAGAGTTATGGTTGAGGTGAAGATCGGAAGAGCGTCGGCCTCGGAGGCCTTAAAC	IMK	IMK	TRUE	TRUE
662	rheMac8_chr1:198791545-198791665_2	rheMac8_chr1:198791545-198791665	CGTACTTTTTCTTCTTATGGCAAATTTTGTATTTTTAGCCCAGGCAGTTGCTGTGGAAACCACTAGAGCTGAACATTTTGTTTCCTAAGACAAATGCATGCTTAAATATTCAAGCAATTT	TAAGCGATATACAGAC	GCTAAGGGCCTAACTGGCCGCTTCACTGCGTACTTTTTCTTCTTATGGCAAATTTTGTATTTTTAGCCCAGGCAGTTGCTGTGGAAACCACTAGAGCTGAACATTTTGTTTCCTAAGACAAATGCATGCTTAAATATTCAAGCAATTTCACTGCGGCTCCTCAGGTACCTCTAGATAAGCGATATACAGACAGATCGGAAGAGCGTCGGCCTCGGAGGCCTTAAAC	IMK	IMK	FALSE	FALSE
663	rheMac8_chr13:95518640-95518760_2	rheMac8_chr13:95518640-95518760	GAAGCAGATAACAGCCCTATTTTTATACCAACCCGACTGAATTCTTAATACGTGGCAAAAAAGAAAATCATGGCTTACCGTAAAGCAGGAGATGTCATAAATAATGAACTGCACTAACAG	CCGGTTGGACGGCGTA	GCTAAGGGCCTAACTGGCCGCTTCACTGGAAGCAGATAACAGCCCTATTTTTATACCAACCCGACTGAATTCTTAATACGTGGCAAAAAAGAAAATCATGGCTTACCGTAAAGCAGGAGATGTCATAAATAATGAACTGCACTAACAGCACTGCGGCTCCTCAGGTACCTCTAGACCGGTTGGACGGCGTAAGATCGGAAGAGCGTCGGCCTCGGAGGCCTTAAAC	IMK	IMK	TRUE	TRUE
664	rheMac8_chr12:103811730-103811850_2	rheMac8_chr12:103811730-103811850	TGGCAATTACTTTCACATCTTTGATCTTGGATGAGATCTCTTGTGCATATTTTGTTCTATTTATGTCTTTGATCTGGTTTCTTGTGATTTTTCTTAAGGTTGTGTTTTTATTCGAAAGAC	CCTGCCATTAAGTAAT	GCTAAGGGCCTAACTGGCCGCTTCACTGTGGCAATTACTTTCACATCTTTGATCTTGGATGAGATCTCTTGTGCATATTTTGTTCTATTTATGTCTTTGATCTGGTTTCTTGTGATTTTTCTTAAGGTTGTGTTTTTATTCGAAAGACCACTGCGGCTCCTCAGGTACCTCTAGACCTGCCATTAAGTAATAGATCGGAAGAGCGTCGGCCTCGGAGGCCTTAAAC	IMK	IMK	TRUE	TRUE
665	rheMac8_chr11:66519649-66519769_2	rheMac8_chr11:66519649-66519769	GGAGTGTGTGAAGATTCAGCTCCGGGTGTACACAGCGGGAGCTCTCCTGTCAGTCTGAAAGGCAGGAGCTATATTTAGTAACAGGCACTTGGGAATAGCAGCTTAAACGTGGGAGTGGGT	TGCTCTACTATGTTCC	GCTAAGGGCCTAACTGGCCGCTTCACTGGGAGTGTGTGAAGATTCAGCTCCGGGTGTACACAGCGGGAGCTCTCCTGTCAGTCTGAAAGGCAGGAGCTATATTTAGTAACAGGCACTTGGGAATAGCAGCTTAAACGTGGGAGTGGGTCACTGCGGCTCCTCAGGTACCTCTAGATGCTCTACTATGTTCCAGATCGGAAGAGCGTCGGCCTCGGAGGCCTTAAAC	IMK	IMK	FALSE	FALSE
666	rheMac8_chr13:16693890-16694010_2	rheMac8_chr13:16693890-16694010	GCCAGAGTATTTTTAACTGGTCTGAACAAACACATCTTCATTTGCATCTAGCAAGATGTAACCTTAGCAACAGTGTGTATTTTTGGACTGCTTTTCATTTAATGCAAATGAAGCACCACC	GTTTGCTTGGCGCAAC	GCTAAGGGCCTAACTGGCCGCTTCACTGGCCAGAGTATTTTTAACTGGTCTGAACAAACACATCTTCATTTGCATCTAGCAAGATGTAACCTTAGCAACAGTGTGTATTTTTGGACTGCTTTTCATTTAATGCAAATGAAGCACCACCCACTGCGGCTCCTCAGGTACCTCTAGAGTTTGCTTGGCGCAACAGATCGGAAGAGCGTCGGCCTCGGAGGCCTTAAAC	IMK	IMK	FALSE	FALSE
667	rheMac8_chr7:127120876-127120996_2	rheMac8_chr7:127120876-127120996	AGACCAGCATTAATAGGCAATTGCCACAGGGAGATAATACAGGAAGAAAAATGGCTAAAAATATACAGTGAATCACAGAAAATTGTATCTCTTAAAACCTACAGTGTATTCCTATTGCCA	GTGTTATAATAATAAT	GCTAAGGGCCTAACTGGCCGCTTCACTGAGACCAGCATTAATAGGCAATTGCCACAGGGAGATAATACAGGAAGAAAAATGGCTAAAAATATACAGTGAATCACAGAAAATTGTATCTCTTAAAACCTACAGTGTATTCCTATTGCCACACTGCGGCTCCTCAGGTACCTCTAGAGTGTTATAATAATAATAGATCGGAAGAGCGTCGGCCTCGGAGGCCTTAAAC	IMK	IMK	FALSE	FALSE
668	rheMac8_chr7:137626934-137627054_2	rheMac8_chr7:137626934-137627054	GGAGTCCCTGTGCAGACGCAGGTGCACGTCAGCGCCTGCTCTAATTTTATCCCTGGTTGATGGAGGAGACTAACTGAGCAGCAGGGAGGCTGCTATTTTGGGTCTCTCCGTGGCTCTGGG	CTGATGATCGCCCGCG	GCTAAGGGCCTAACTGGCCGCTTCACTGGGAGTCCCTGTGCAGACGCAGGTGCACGTCAGCGCCTGCTCTAATTTTATCCCTGGTTGATGGAGGAGACTAACTGAGCAGCAGGGAGGCTGCTATTTTGGGTCTCTCCGTGGCTCTGGGCACTGCGGCTCCTCAGGTACCTCTAGACTGATGATCGCCCGCGAGATCGGAAGAGCGTCGGCCTCGGAGGCCTTAAAC	IMK	IMK	TRUE	TRUE
669	rheMac8_chr4:22564890-22565010_2	rheMac8_chr4:22564890-22565010	CCTACTCGGGTGAATATTGCCTGTGCTGCTTACCGAAGAAAGGGAGCAGTCTTGGCAAGCATCTTATTAGTCTAAAAATAAATTATTCAGAATGCAGGTTCAGATACAGATTGCAGGGAG	TTGGATAGTCCCCTAT	GCTAAGGGCCTAACTGGCCGCTTCACTGCCTACTCGGGTGAATATTGCCTGTGCTGCTTACCGAAGAAAGGGAGCAGTCTTGGCAAGCATCTTATTAGTCTAAAAATAAATTATTCAGAATGCAGGTTCAGATACAGATTGCAGGGAGCACTGCGGCTCCTCAGGTACCTCTAGATTGGATAGTCCCCTATAGATCGGAAGAGCGTCGGCCTCGGAGGCCTTAAAC	IMK	IMK	FALSE	FALSE
670	rheMac8_chr6:135268673-135268793_2	rheMac8_chr6:135268673-135268793	ACACAGAGGTGTGGCAGAGCAGGACAGAGGGATTGTAGAGAAAGAGGGAGAAACACCAAGAAGAACATCTTCTGAAGTTGGGGATAACAACCTCCACTAAAAATAAAAGCAAGCTTCTGC	TACCCCGCTATTACGG	GCTAAGGGCCTAACTGGCCGCTTCACTGACACAGAGGTGTGGCAGAGCAGGACAGAGGGATTGTAGAGAAAGAGGGAGAAACACCAAGAAGAACATCTTCTGAAGTTGGGGATAACAACCTCCACTAAAAATAAAAGCAAGCTTCTGCCACTGCGGCTCCTCAGGTACCTCTAGATACCCCGCTATTACGGAGATCGGAAGAGCGTCGGCCTCGGAGGCCTTAAAC	IMK	IMK	FALSE	FALSE
671	rheMac8_chr15:101765755-101765875_2	rheMac8_chr15:101765755-101765875	GGGTGGGGGGATGGTGGTGTGTATTTTTTTCCTTTATAAATTGTATTCGGTAGCTGAAAATAGAAGAACCTAGAGAACAAAGCCTATTATTAACCACCATCTGCTAAGAGGCGGCTGCAC	AAGCCGATCATTTTCT	GCTAAGGGCCTAACTGGCCGCTTCACTGGGGTGGGGGGATGGTGGTGTGTATTTTTTTCCTTTATAAATTGTATTCGGTAGCTGAAAATAGAAGAACCTAGAGAACAAAGCCTATTATTAACCACCATCTGCTAAGAGGCGGCTGCACCACTGCGGCTCCTCAGGTACCTCTAGAAAGCCGATCATTTTCTAGATCGGAAGAGCGTCGGCCTCGGAGGCCTTAAAC	IMK	IMK	TRUE	TRUE
672	rheMac8_chr6:85893181-85893301_2	rheMac8_chr6:85893181-85893301	CCTTGGAATTTAAATTGTATCTAGTAGTACTATTTTTATACCTCTTACTAGGAAACGAAATACCTCTAAATTTAGTGCTTTGGAATTTTATTTCCACTAAAAATTTCTTCAGATATGTGA	AGGCAATCCCGCCCCG	GCTAAGGGCCTAACTGGCCGCTTCACTGCCTTGGAATTTAAATTGTATCTAGTAGTACTATTTTTATACCTCTTACTAGGAAACGAAATACCTCTAAATTTAGTGCTTTGGAATTTTATTTCCACTAAAAATTTCTTCAGATATGTGACACTGCGGCTCCTCAGGTACCTCTAGAAGGCAATCCCGCCCCGAGATCGGAAGAGCGTCGGCCTCGGAGGCCTTAAAC	IMK	IMK	FALSE	FALSE
673	rheMac8_chr17:78772419-78772539_2	rheMac8_chr17:78772419-78772539	GCTGCTACTCCCTTATTTGTAGCTATTTAGGGCTAAATGCAGACTCAGATCCTTCTCAGATAGTTGCTAAACATAGAGCATTGAGTGTGAATCAGTGCTGTGACTAAAGTTTCTTGTGTC	TAGTTGTGCGAGGCTC	GCTAAGGGCCTAACTGGCCGCTTCACTGGCTGCTACTCCCTTATTTGTAGCTATTTAGGGCTAAATGCAGACTCAGATCCTTCTCAGATAGTTGCTAAACATAGAGCATTGAGTGTGAATCAGTGCTGTGACTAAAGTTTCTTGTGTCCACTGCGGCTCCTCAGGTACCTCTAGATAGTTGTGCGAGGCTCAGATCGGAAGAGCGTCGGCCTCGGAGGCCTTAAAC	IMK	IMK	FALSE	FALSE
674	rheMac8_chr8:140299539-140299659_2	rheMac8_chr8:140299539-140299659	GGAGAAGGGAAGTCAGGAGGGAGGAAGGAGCTGGTGTGTATTTTTGGATGTAGCTCAGGAATCTGCTCCTCCCTCCAGCACCATGGCAACAGGCCTCTGAGAACTGCTGATCTGACGGTG	GCGGAAAGGGAATTAT	GCTAAGGGCCTAACTGGCCGCTTCACTGGGAGAAGGGAAGTCAGGAGGGAGGAAGGAGCTGGTGTGTATTTTTGGATGTAGCTCAGGAATCTGCTCCTCCCTCCAGCACCATGGCAACAGGCCTCTGAGAACTGCTGATCTGACGGTGCACTGCGGCTCCTCAGGTACCTCTAGAGCGGAAAGGGAATTATAGATCGGAAGAGCGTCGGCCTCGGAGGCCTTAAAC	IMK	IMK	FALSE	FALSE
675	rheMac8_chr8:141227765-141227885_2	rheMac8_chr8:141227765-141227885	AGGCGACATTCAAAAGCCCAGGCTGCCGTGTGAAATCTCCTGGCTCCTCCTTTGTGATTTTCAGGCTAAAAATAAAATCCCCGGGACCCCGGTGGCTGCCATTGTTGTTGCTATTGAAAC	GGATGGCATTAGCAAT	GCTAAGGGCCTAACTGGCCGCTTCACTGAGGCGACATTCAAAAGCCCAGGCTGCCGTGTGAAATCTCCTGGCTCCTCCTTTGTGATTTTCAGGCTAAAAATAAAATCCCCGGGACCCCGGTGGCTGCCATTGTTGTTGCTATTGAAACCACTGCGGCTCCTCAGGTACCTCTAGAGGATGGCATTAGCAATAGATCGGAAGAGCGTCGGCCTCGGAGGCCTTAAAC	IMK	IMK	TRUE	TRUE
676	rheMac8_chr11:34527179-34527299_2	rheMac8_chr11:34527179-34527299	GAGAATGATGAGAAATGAATAGATTTTTTGCTGTGATCTTTTTGACAGTGTTGCAATTAAGCTGCCAAAAGCAAAGAGAGAGAGAGAACACATGCACATGCTGTATTTGACTAAAAAATG	TTGGCAAAATCATGAT	GCTAAGGGCCTAACTGGCCGCTTCACTGGAGAATGATGAGAAATGAATAGATTTTTTGCTGTGATCTTTTTGACAGTGTTGCAATTAAGCTGCCAAAAGCAAAGAGAGAGAGAGAACACATGCACATGCTGTATTTGACTAAAAAATGCACTGCGGCTCCTCAGGTACCTCTAGATTGGCAAAATCATGATAGATCGGAAGAGCGTCGGCCTCGGAGGCCTTAAAC	IMK	IMK	TRUE	TRUE
677	rheMac8_chr2:197426041-197426161_2	rheMac8_chr2:197426041-197426161	TCACTAGGCAACATATTTTAGGAAAAGAATGTTGTGAATGCTTTTTTTGCATTTATTTTCCAGAATTAAAAGCTTCTTCAAATAATCTGCTTTGTTCTAGGATCCATGAAAGCTTAAAAC	TCTGTTTAGGACGAAC	GCTAAGGGCCTAACTGGCCGCTTCACTGTCACTAGGCAACATATTTTAGGAAAAGAATGTTGTGAATGCTTTTTTTGCATTTATTTTCCAGAATTAAAAGCTTCTTCAAATAATCTGCTTTGTTCTAGGATCCATGAAAGCTTAAAACCACTGCGGCTCCTCAGGTACCTCTAGATCTGTTTAGGACGAACAGATCGGAAGAGCGTCGGCCTCGGAGGCCTTAAAC	IMK	IMK	FALSE	FALSE
678	rheMac8_chr2:23633408-23633528_2	rheMac8_chr2:23633408-23633528	TTCGCAGGTTTCAGCTTGTCACTTTTCTTCTCCCTCTTTGTTTTCTATTTTTACTTTTATTCAAATGCCAGAAAAACCAGCTGGTTGAAGAAGTCATGCGGTGCTCCACACGTTTATCAC	TCCCTCTGCAAGGTAC	GCTAAGGGCCTAACTGGCCGCTTCACTGTTCGCAGGTTTCAGCTTGTCACTTTTCTTCTCCCTCTTTGTTTTCTATTTTTACTTTTATTCAAATGCCAGAAAAACCAGCTGGTTGAAGAAGTCATGCGGTGCTCCACACGTTTATCACCACTGCGGCTCCTCAGGTACCTCTAGATCCCTCTGCAAGGTACAGATCGGAAGAGCGTCGGCCTCGGAGGCCTTAAAC	IMK	IMK	FALSE	FALSE
679	rheMac8_chr20:9296170-9296290_2	rheMac8_chr20:9296170-9296290	GAAAGTGGCACAGAAGGAGAGACCCAGCTAAAAACAGCCACCGCCCAGACTGGTGTTAACAGAATGCAGCCTCCCCTGTTGTTTTGGGGGTTTGGACGCTTCGACTTCCGCAGCAGATCT	ATAGTGGCCGTTGATC	GCTAAGGGCCTAACTGGCCGCTTCACTGGAAAGTGGCACAGAAGGAGAGACCCAGCTAAAAACAGCCACCGCCCAGACTGGTGTTAACAGAATGCAGCCTCCCCTGTTGTTTTGGGGGTTTGGACGCTTCGACTTCCGCAGCAGATCTCACTGCGGCTCCTCAGGTACCTCTAGAATAGTGGCCGTTGATCAGATCGGAAGAGCGTCGGCCTCGGAGGCCTTAAAC	IMK	IMK	FALSE	FALSE
680	rheMac8_chr13:102095137-102095257_2	rheMac8_chr13:102095137-102095257	TTATATTTTTTCATTAATTCGACTCAAGCTTCCTTAAAGCATATAAGTTTTGACTTGACATGGTAGTGAATAAAACTGATATTAGCACAAATGGTTATTTAGAGCTAAAAATAGTTCAGA	AAGATATCGAGGGCCA	GCTAAGGGCCTAACTGGCCGCTTCACTGTTATATTTTTTCATTAATTCGACTCAAGCTTCCTTAAAGCATATAAGTTTTGACTTGACATGGTAGTGAATAAAACTGATATTAGCACAAATGGTTATTTAGAGCTAAAAATAGTTCAGACACTGCGGCTCCTCAGGTACCTCTAGAAAGATATCGAGGGCCAAGATCGGAAGAGCGTCGGCCTCGGAGGCCTTAAAC	IMK	IMK	FALSE	FALSE
681	rheMac8_chr10:1236722-1236842_2	rheMac8_chr10:1236722-1236842	AGAGCCCCCTGGTTGAGCAGCTAGACTTGCATTTCAAACCATCTGAAATCCAAAATGAGAAATAATGATCTGTAGTCAGACTCAAAATAAATGACAGGATGAAACTCCGCGTCGTTCTGT	GTGGCGGGTCAGCAAA	GCTAAGGGCCTAACTGGCCGCTTCACTGAGAGCCCCCTGGTTGAGCAGCTAGACTTGCATTTCAAACCATCTGAAATCCAAAATGAGAAATAATGATCTGTAGTCAGACTCAAAATAAATGACAGGATGAAACTCCGCGTCGTTCTGTCACTGCGGCTCCTCAGGTACCTCTAGAGTGGCGGGTCAGCAAAAGATCGGAAGAGCGTCGGCCTCGGAGGCCTTAAAC	IMK	IMK	FALSE	FALSE
682	rheMac8_chr5:24482919-24483039_2	rheMac8_chr5:24482919-24483039	ATGGGTCCCAGTCATTAACTGGCTGTCAGGTTCCTCAGATGATGGAGCTAAAAATAGCGCGCTATAGATAGAAGCTTCTCCCACGCAAGCAGGCGCCGGCTGCAAATGGAAGTGGGGAGC	ATTGAGCGCATTGTTG	GCTAAGGGCCTAACTGGCCGCTTCACTGATGGGTCCCAGTCATTAACTGGCTGTCAGGTTCCTCAGATGATGGAGCTAAAAATAGCGCGCTATAGATAGAAGCTTCTCCCACGCAAGCAGGCGCCGGCTGCAAATGGAAGTGGGGAGCCACTGCGGCTCCTCAGGTACCTCTAGAATTGAGCGCATTGTTGAGATCGGAAGAGCGTCGGCCTCGGAGGCCTTAAAC	IMK	IMK	TRUE	TRUE
683	rheMac8_chr2:69642532-69642652_2	rheMac8_chr2:69642532-69642652	TTTAGTATTTTCATCAAATCATTCTTCCTACAACACAGGGCTGGGGAGGCTAAAAATAGCTCCCCGAGTCACATGACAGCTCCAAATGCGGAGGCTCCCAGCAAAGGTACAAGTGCAACT	CTTCACGGGATCCGCC	GCTAAGGGCCTAACTGGCCGCTTCACTGTTTAGTATTTTCATCAAATCATTCTTCCTACAACACAGGGCTGGGGAGGCTAAAAATAGCTCCCCGAGTCACATGACAGCTCCAAATGCGGAGGCTCCCAGCAAAGGTACAAGTGCAACTCACTGCGGCTCCTCAGGTACCTCTAGACTTCACGGGATCCGCCAGATCGGAAGAGCGTCGGCCTCGGAGGCCTTAAAC	IMK	IMK	TRUE	TRUE
684	rheMac8_chr11:14798534-14798654_2	rheMac8_chr11:14798534-14798654	GCGAAATGGCTCATTGGTTACTGTGGCAACCGACTCTTCCCTGCTCCGGCTGCTTATCCCACGATCCCTCTGTCACCCTATTTTTAGACTGGAGACAACGAATGAAAACGGCTTTAAAAT	CGGCTATCCGGCAAAC	GCTAAGGGCCTAACTGGCCGCTTCACTGGCGAAATGGCTCATTGGTTACTGTGGCAACCGACTCTTCCCTGCTCCGGCTGCTTATCCCACGATCCCTCTGTCACCCTATTTTTAGACTGGAGACAACGAATGAAAACGGCTTTAAAATCACTGCGGCTCCTCAGGTACCTCTAGACGGCTATCCGGCAAACAGATCGGAAGAGCGTCGGCCTCGGAGGCCTTAAAC	IMK	IMK	FALSE	FALSE
685	rheMac8_chr2:187037567-187037687_2	rheMac8_chr2:187037567-187037687	AGCAAGGGGGAAACAGGTGTGCGGAAAGCTGTGATATATTAAATGACAGTTACTCTCTGCCTCTCCTATGCAGATTGCTTTTCTCTGCGTTTATTTATAGCAGGCAGTAATTAATCTGTG	CACGTTGCCTGACGAA	GCTAAGGGCCTAACTGGCCGCTTCACTGAGCAAGGGGGAAACAGGTGTGCGGAAAGCTGTGATATATTAAATGACAGTTACTCTCTGCCTCTCCTATGCAGATTGCTTTTCTCTGCGTTTATTTATAGCAGGCAGTAATTAATCTGTGCACTGCGGCTCCTCAGGTACCTCTAGACACGTTGCCTGACGAAAGATCGGAAGAGCGTCGGCCTCGGAGGCCTTAAAC	IMK	IMK	FALSE	FALSE
686	rheMac8_chr14:115163445-115163565_2	rheMac8_chr14:115163445-115163565	TCCAGAATTTAGATGGGTATAGCAAGAAACACAGGCGAGAGCTCCTTCACACCAAGACGCGAGCATATGCCTGCCTCTCTGTGGATGTATTTTTAGACATAATATCATGGGGAAGGCAGC	CTACTTCGCGCATTTG	GCTAAGGGCCTAACTGGCCGCTTCACTGTCCAGAATTTAGATGGGTATAGCAAGAAACACAGGCGAGAGCTCCTTCACACCAAGACGCGAGCATATGCCTGCCTCTCTGTGGATGTATTTTTAGACATAATATCATGGGGAAGGCAGCCACTGCGGCTCCTCAGGTACCTCTAGACTACTTCGCGCATTTGAGATCGGAAGAGCGTCGGCCTCGGAGGCCTTAAAC	IMK	IMK	TRUE	TRUE
687	rheMac8_chr14:102523444-102523564_2	rheMac8_chr14:102523444-102523564	ATTGCCTTTCATCTATTTCTTCCTTGCTTTCCAGATAATCCATGGCTAAAATTAGTAATGCTTAGTTCAGTAAAAAATACTGTTACAGCAGGGAGCCATGGAAACGGTGTTGGAGCCACT	TATAAGTGTTCCTAGT	GCTAAGGGCCTAACTGGCCGCTTCACTGATTGCCTTTCATCTATTTCTTCCTTGCTTTCCAGATAATCCATGGCTAAAATTAGTAATGCTTAGTTCAGTAAAAAATACTGTTACAGCAGGGAGCCATGGAAACGGTGTTGGAGCCACTCACTGCGGCTCCTCAGGTACCTCTAGATATAAGTGTTCCTAGTAGATCGGAAGAGCGTCGGCCTCGGAGGCCTTAAAC	IMK	IMK	FALSE	FALSE
688	rheMac8_chr7:31485589-31485709_2	rheMac8_chr7:31485589-31485709	TGACTTGGAGCTGATCCACTGTCTGGTCTATTTTTAGCAATGATGCACCATGACTTTGCACTCTTCCTTAATAAAATTGACGGCAGCAGGATCCCATTGGGAACAGCAACTACAGCTAAG	GTATTCACCGAGCGTA	GCTAAGGGCCTAACTGGCCGCTTCACTGTGACTTGGAGCTGATCCACTGTCTGGTCTATTTTTAGCAATGATGCACCATGACTTTGCACTCTTCCTTAATAAAATTGACGGCAGCAGGATCCCATTGGGAACAGCAACTACAGCTAAGCACTGCGGCTCCTCAGGTACCTCTAGAGTATTCACCGAGCGTAAGATCGGAAGAGCGTCGGCCTCGGAGGCCTTAAAC	IMK	IMK	FALSE	FALSE
689	rheMac8_chr4:77638263-77638383_2	rheMac8_chr4:77638263-77638383	CAAACATTTTCTTAGCAACCAAACTCCTGTCTTCTGCACTGTGCATGATTAACTAAAACAGCCTGTTGACGGCTTAAAATAAACCTGCCTTTTCCATTTAGCATTTTATCAAATGAATAT	CTTTTCGATAGGCTGG	GCTAAGGGCCTAACTGGCCGCTTCACTGCAAACATTTTCTTAGCAACCAAACTCCTGTCTTCTGCACTGTGCATGATTAACTAAAACAGCCTGTTGACGGCTTAAAATAAACCTGCCTTTTCCATTTAGCATTTTATCAAATGAATATCACTGCGGCTCCTCAGGTACCTCTAGACTTTTCGATAGGCTGGAGATCGGAAGAGCGTCGGCCTCGGAGGCCTTAAAC	IMK	IMK	FALSE	FALSE
690	taeGut2_chr1:96500256-96500376_2	taeGut2_chr1:96500256-96500376	TACACTTATTTTGTAGATTGTGTCTTTTGTATTTTTAGAAGTGAATGTTGCTAAGGCAACCAAACTAGCTGAACATTTTGTTTCCCGAAGAACAATACATGTTTAAATATTCAGGCAATT	AGATCAGTTCGAGTAT	GCTAAGGGCCTAACTGGCCGCTTCACTGTACACTTATTTTGTAGATTGTGTCTTTTGTATTTTTAGAAGTGAATGTTGCTAAGGCAACCAAACTAGCTGAACATTTTGTTTCCCGAAGAACAATACATGTTTAAATATTCAGGCAATTCACTGCGGCTCCTCAGGTACCTCTAGAAGATCAGTTCGAGTATAGATCGGAAGAGCGTCGGCCTCGGAGGCCTTAAAC	IMK	IMK	FALSE	FALSE
691	taeGut2_chr1:30710289-30710409_2	taeGut2_chr1:30710289-30710409	CTGTTAGTGCTGTTCATTATTTATTACATCTACTGGAGTATGTTAAGCTATGATTTTCTTCTTGTCTGGTATTAAGAATTTGACTTGGTTAGTGTAAAAAAAAAACCCCAAGGATTTGCA	TTGTTGCGCTGGGCTT	GCTAAGGGCCTAACTGGCCGCTTCACTGCTGTTAGTGCTGTTCATTATTTATTACATCTACTGGAGTATGTTAAGCTATGATTTTCTTCTTGTCTGGTATTAAGAATTTGACTTGGTTAGTGTAAAAAAAAAACCCCAAGGATTTGCACACTGCGGCTCCTCAGGTACCTCTAGATTGTTGCGCTGGGCTTAGATCGGAAGAGCGTCGGCCTCGGAGGCCTTAAAC	IMK	IMK	FALSE	FALSE
692	taeGut2_chr9:8635969-8636089_2	taeGut2_chr9:8635969-8636089	TGGTAATTACGTTCACATCTTTGATCTCAGATGAGATCTCTTGTGCATATTTTGTTCTATTTATGTCTTTGATCTTGTTACTTGTTTTTTCCCCTTTTTTCCAGTTGCCTGCCTTTCCAT	AAGCCAATCGTGCTAC	GCTAAGGGCCTAACTGGCCGCTTCACTGTGGTAATTACGTTCACATCTTTGATCTCAGATGAGATCTCTTGTGCATATTTTGTTCTATTTATGTCTTTGATCTTGTTACTTGTTTTTTCCCCTTTTTTCCAGTTGCCTGCCTTTCCATCACTGCGGCTCCTCAGGTACCTCTAGAAAGCCAATCGTGCTACAGATCGGAAGAGCGTCGGCCTCGGAGGCCTTAAAC	IMK	IMK	TRUE	TRUE
693	taeGut2_chr1A:34317299-34317419_2	taeGut2_chr1A:34317299-34317419	TAGGAGTGTATGGAGCAAGGCCCAGGAGCCTGGATCAGCACCTCTCCTGTCAATCTGAAGAGCTGCTGCTATATTTAGTAACAGACACATGGGAATAGCAGCTTAAATGTGGGAGGGGGC	GGCTCCCCTATGGATA	GCTAAGGGCCTAACTGGCCGCTTCACTGTAGGAGTGTATGGAGCAAGGCCCAGGAGCCTGGATCAGCACCTCTCCTGTCAATCTGAAGAGCTGCTGCTATATTTAGTAACAGACACATGGGAATAGCAGCTTAAATGTGGGAGGGGGCCACTGCGGCTCCTCAGGTACCTCTAGAGGCTCCCCTATGGATAAGATCGGAAGAGCGTCGGCCTCGGAGGCCTTAAAC	IMK	IMK	FALSE	FALSE
694	taeGut2_chr3:102438434-102438554_2	taeGut2_chr3:102438434-102438554	TCCAAACTACTCTAAGCTGGCCGTCATAAACCCATTTTCATTTACATCGAGCAAGATGTATCCTGGCAACCGTATATTTTTGGATTCGTAACAATTTATTCTATTCATTTTATGCAAATG	TATTCAGACTAGGGGA	GCTAAGGGCCTAACTGGCCGCTTCACTGTCCAAACTACTCTAAGCTGGCCGTCATAAACCCATTTTCATTTACATCGAGCAAGATGTATCCTGGCAACCGTATATTTTTGGATTCGTAACAATTTATTCTATTCATTTTATGCAAATGCACTGCGGCTCCTCAGGTACCTCTAGATATTCAGACTAGGGGAAGATCGGAAGAGCGTCGGCCTCGGAGGCCTTAAAC	IMK	IMK	FALSE	FALSE
695	taeGut2_chr5:38387004-38387124_2	taeGut2_chr5:38387004-38387124	GGAGTCCCTGCGCAGACGTAGGTGCACGTCACGGCCTGCTCTAATTTTATCCGTGTTTGATGGAAGAGACGAACTAAGCAGCAGGGAGGCAGCTATTTTGGTTTTCTCTGTGGCGGTGTG	TAGAGGGGTCTTCTTG	GCTAAGGGCCTAACTGGCCGCTTCACTGGGAGTCCCTGCGCAGACGTAGGTGCACGTCACGGCCTGCTCTAATTTTATCCGTGTTTGATGGAAGAGACGAACTAAGCAGCAGGGAGGCAGCTATTTTGGTTTTCTCTGTGGCGGTGTGCACTGCGGCTCCTCAGGTACCTCTAGATAGAGGGGTCTTCTTGAGATCGGAAGAGCGTCGGCCTCGGAGGCCTTAAAC	IMK	IMK	FALSE	FALSE
696	taeGut2_chr2:73162590-73162710_2	taeGut2_chr2:73162590-73162710	CTTGCTGTAGTTGCTCATTGAGTGTGGGGCTAAGTGGGAAAAGGAGTAGTCTTGGCAAACAGCTTATTAGTCTCAAATAAATTATTCAGGATGCAGGTTAGGATACAGATTGCAGGGAAC	GCTCGATGCCCAATCG	GCTAAGGGCCTAACTGGCCGCTTCACTGCTTGCTGTAGTTGCTCATTGAGTGTGGGGCTAAGTGGGAAAAGGAGTAGTCTTGGCAAACAGCTTATTAGTCTCAAATAAATTATTCAGGATGCAGGTTAGGATACAGATTGCAGGGAACCACTGCGGCTCCTCAGGTACCTCTAGAGCTCGATGCCCAATCGAGATCGGAAGAGCGTCGGCCTCGGAGGCCTTAAAC	IMK	IMK	FALSE	FALSE
697	taeGut2_chr13:8529831-8529951_2	taeGut2_chr13:8529831-8529951	cttccaacatttttgtttacttctcttgtacagttttttaaagtgcagaaataatcctccttgacccactgaagcctcttcccatttatcaaacattgatttttgtgcgtttctactaga	TCAAACCGCACTTATG	GCTAAGGGCCTAACTGGCCGCTTCACTGcttccaacatttttgtttacttctcttgtacagttttttaaagtgcagaaataatcctccttgacccactgaagcctcttcccatttatcaaacattgatttttgtgcgtttctactagaCACTGCGGCTCCTCAGGTACCTCTAGATCAAACCGCACTTATGAGATCGGAAGAGCGTCGGCCTCGGAGGCCTTAAAC	IMK	IMK	FALSE	FALSE
698	taeGut2_chrZ:52191712-52191832_2	taeGut2_chrZ:52191712-52191832	TGCAGCCTCCTTTCAACAGATGGGAATTAATAATAGGCTTTGTTCTCCAAGCTCCTCCATTTTTACCTACAAAATGGGGTGAAAGTTGCTTTTCCTAGACCGTTGGTGGCCACTCCTAGA	GTAAAAATCCACGTAC	GCTAAGGGCCTAACTGGCCGCTTCACTGTGCAGCCTCCTTTCAACAGATGGGAATTAATAATAGGCTTTGTTCTCCAAGCTCCTCCATTTTTACCTACAAAATGGGGTGAAAGTTGCTTTTCCTAGACCGTTGGTGGCCACTCCTAGACACTGCGGCTCCTCAGGTACCTCTAGAGTAAAAATCCACGTACAGATCGGAAGAGCGTCGGCCTCGGAGGCCTTAAAC	IMK	IMK	FALSE	FALSE
699	taeGut2_chrZ:12308834-12308954_2	taeGut2_chrZ:12308834-12308954	ACAATTTCTATATAGACTTAAAATTGCTAAATTATTTTATGTCAAAACCTAGAAAATTAATGCTTTTGAATATAATGTATTGGAATTTTCTTATCTGTTAATTTTTTAGACGCTCTACAC	AGTCTTCTTAATCTCG	GCTAAGGGCCTAACTGGCCGCTTCACTGACAATTTCTATATAGACTTAAAATTGCTAAATTATTTTATGTCAAAACCTAGAAAATTAATGCTTTTGAATATAATGTATTGGAATTTTCTTATCTGTTAATTTTTTAGACGCTCTACACCACTGCGGCTCCTCAGGTACCTCTAGAAGTCTTCTTAATCTCGAGATCGGAAGAGCGTCGGCCTCGGAGGCCTTAAAC	IMK	IMK	FALSE	FALSE
700	taeGut2_chr1A:57551541-57551661_2	taeGut2_chr1A:57551541-57551661	CATGAAGGATGAGGGAAGAAAAGATGTTTGCTCTGATGCAGCTGACAGTTGTGCAATTAAACTGCCAGGAAAGAAAACCAATGTGCTTTTTTTTTTTCTAAAGAATGGTTTCAAGCCAAG	GTGTGTACTCCCAGTA	GCTAAGGGCCTAACTGGCCGCTTCACTGCATGAAGGATGAGGGAAGAAAAGATGTTTGCTCTGATGCAGCTGACAGTTGTGCAATTAAACTGCCAGGAAAGAAAACCAATGTGCTTTTTTTTTTTCTAAAGAATGGTTTCAAGCCAAGCACTGCGGCTCCTCAGGTACCTCTAGAGTGTGTACTCCCAGTAAGATCGGAAGAGCGTCGGCCTCGGAGGCCTTAAAC	IMK	IMK	FALSE	FALSE
701	taeGut2_chr9:15700028-15700148_2	taeGut2_chr9:15700028-15700148	TCTAGTCTGCACATGCCTTGGAACTGAAAAGAGACTATTTGGGGGGAAAAGAAATGGAAGAATAATGGAAGCAAAAATAGTTGCTCCAAATTCCTTTCCGAAGCCATATTGCCTATGAAC	ACATGCGCACACGAAG	GCTAAGGGCCTAACTGGCCGCTTCACTGTCTAGTCTGCACATGCCTTGGAACTGAAAAGAGACTATTTGGGGGGAAAAGAAATGGAAGAATAATGGAAGCAAAAATAGTTGCTCCAAATTCCTTTCCGAAGCCATATTGCCTATGAACCACTGCGGCTCCTCAGGTACCTCTAGAACATGCGCACACGAAGAGATCGGAAGAGCGTCGGCCTCGGAGGCCTTAAAC	IMK	IMK	TRUE	TRUE
702	taeGut2_chr1:27857654-27857774_2	taeGut2_chr1:27857654-27857774	CATGACATTTATATTCCTAGACAATATCTTTTTGACAATCTCTTTTTAGTACACTGGCATTCCAAATGACAGACCACACTCTAAGTTTAACACCACCTACAGAGAGATTTAATACACAGT	ATAACCCTAAGCATGC	GCTAAGGGCCTAACTGGCCGCTTCACTGCATGACATTTATATTCCTAGACAATATCTTTTTGACAATCTCTTTTTAGTACACTGGCATTCCAAATGACAGACCACACTCTAAGTTTAACACCACCTACAGAGAGATTTAATACACAGTCACTGCGGCTCCTCAGGTACCTCTAGAATAACCCTAAGCATGCAGATCGGAAGAGCGTCGGCCTCGGAGGCCTTAAAC	IMK	IMK	FALSE	FALSE
703	taeGut2_chr20:9996508-9996628_2	taeGut2_chr20:9996508-9996628	TGTAACCCAACTCAGCTGGGTAAATTATCATTTTGAGCAGTCTGAAAACAGAAAACTAAGCATAATAGATAATAGGGAGGCATATTTTAAAAAAAGAATTAAAGAATAAAATGCACAGAG	AATGCAAGGTTAGCGT	GCTAAGGGCCTAACTGGCCGCTTCACTGTGTAACCCAACTCAGCTGGGTAAATTATCATTTTGAGCAGTCTGAAAACAGAAAACTAAGCATAATAGATAATAGGGAGGCATATTTTAAAAAAAGAATTAAAGAATAAAATGCACAGAGCACTGCGGCTCCTCAGGTACCTCTAGAAATGCAAGGTTAGCGTAGATCGGAAGAGCGTCGGCCTCGGAGGCCTTAAAC	IMK	IMK	TRUE	TRUE
704	taeGut2_chr12:17802366-17802486_2	taeGut2_chr12:17802366-17802486	AGGGTGGGTTTTCTTTAAAGCTTTCATCCTGGCAGAGATGTTTGAGGAGCTAAAAATAGGCAGCAAAGTCACGTGAGAACCTCCGGATGTGAGAAATCACATAAAAGATATGAGTGTGAG	GTCCGCCAACCTTAGA	GCTAAGGGCCTAACTGGCCGCTTCACTGAGGGTGGGTTTTCTTTAAAGCTTTCATCCTGGCAGAGATGTTTGAGGAGCTAAAAATAGGCAGCAAAGTCACGTGAGAACCTCCGGATGTGAGAAATCACATAAAAGATATGAGTGTGAGCACTGCGGCTCCTCAGGTACCTCTAGAGTCCGCCAACCTTAGAAGATCGGAAGAGCGTCGGCCTCGGAGGCCTTAAAC	IMK	IMK	FALSE	FALSE
705	taeGut2_chr1A:48106976-48107096_2	taeGut2_chr1A:48106976-48107096	GCTAAGTGGCTCATTGGTTTCTATGGCAACTGGCTCCGCTCTACTCCAGCTGCTTACCCCACAGTCCCTCTGTCACCCTATTTTTATCTGAGAAATCAAAGAAAAAGGGAAAGTGGTGGA	CAAAAATATTGTAAGT	GCTAAGGGCCTAACTGGCCGCTTCACTGGCTAAGTGGCTCATTGGTTTCTATGGCAACTGGCTCCGCTCTACTCCAGCTGCTTACCCCACAGTCCCTCTGTCACCCTATTTTTATCTGAGAAATCAAAGAAAAAGGGAAAGTGGTGGACACTGCGGCTCCTCAGGTACCTCTAGACAAAAATATTGTAAGTAGATCGGAAGAGCGTCGGCCTCGGAGGCCTTAAAC	IMK	IMK	TRUE	TRUE
706	taeGut2_chr2:29490490-29490610_2	taeGut2_chr2:29490490-29490610	AGCATCGGGCAAACAGGTGCGTGGAAAGCTGTGATATATTAAAAGACAGCTACCCTCTGCCTCTACGATGCAGATTGCCATTCACAGGGTTTATTTATAGCAGGTAGTAATTAATCCATG	TAGTGCTGCTGGACAT	GCTAAGGGCCTAACTGGCCGCTTCACTGAGCATCGGGCAAACAGGTGCGTGGAAAGCTGTGATATATTAAAAGACAGCTACCCTCTGCCTCTACGATGCAGATTGCCATTCACAGGGTTTATTTATAGCAGGTAGTAATTAATCCATGCACTGCGGCTCCTCAGGTACCTCTAGATAGTGCTGCTGGACATAGATCGGAAGAGCGTCGGCCTCGGAGGCCTTAAAC	IMK	IMK	FALSE	FALSE
707	taeGut2_chr1:74213443-74213563_2	taeGut2_chr1:74213443-74213563	TGTCATTGTGCAAGTTTTCCACAGCTTCAAACTCCATCAGGTTTTTTTACTACGGTAACTATTGCTATTTTTAGCTGCATATTAACTACTAAGAAATGTTGAAAGTTTTTCGTTTTCCTT	TTGACTCGTGAAATTC	GCTAAGGGCCTAACTGGCCGCTTCACTGTGTCATTGTGCAAGTTTTCCACAGCTTCAAACTCCATCAGGTTTTTTTACTACGGTAACTATTGCTATTTTTAGCTGCATATTAACTACTAAGAAATGTTGAAAGTTTTTCGTTTTCCTTCACTGCGGCTCCTCAGGTACCTCTAGATTGACTCGTGAAATTCAGATCGGAAGAGCGTCGGCCTCGGAGGCCTTAAAC	IMK	IMK	FALSE	FALSE
708	taeGut2_chr3:81765499-81765619_2	taeGut2_chr3:81765499-81765619	TTTCACTATATGAAATTCTAAATAAATAAGGATAGGTTTATTTTAAGCTTTTAACAGACTGTTATAGTTAATCGTGTATATCAGGCAAGAGGCTTGGTTGCTAAGAAAATCTTTGGCATG	CCGCGGTTCAAAACAT	GCTAAGGGCCTAACTGGCCGCTTCACTGTTTCACTATATGAAATTCTAAATAAATAAGGATAGGTTTATTTTAAGCTTTTAACAGACTGTTATAGTTAATCGTGTATATCAGGCAAGAGGCTTGGTTGCTAAGAAAATCTTTGGCATGCACTGCGGCTCCTCAGGTACCTCTAGACCGCGGTTCAAAACATAGATCGGAAGAGCGTCGGCCTCGGAGGCCTTAAAC	IMK	IMK	FALSE	FALSE
709	mm10shuf_chr1:164683941-164684061_shuf_105_2	mm10shuf_chr1:164683941-164684061_shuf_105	CATACTTTTTCTGCTTATGGAATATCTCTCGCGGTTTATTAAAGCAGTTGCTGTGGCAACCACTAGAGCTGAACATTTTGTTTCCCAAGAACAAATGCTTGCTTAAATATAAAAGCGTTT	GATGCTACGTTGCATG	GCTAAGGGCCTAACTGGCCGCTTCACTGCATACTTTTTCTGCTTATGGAATATCTCTCGCGGTTTATTAAAGCAGTTGCTGTGGCAACCACTAGAGCTGAACATTTTGTTTCCCAAGAACAAATGCTTGCTTAAATATAAAAGCGTTTCACTGCGGCTCCTCAGGTACCTCTAGAGATGCTACGTTGCATGAGATCGGAAGAGCGTCGGCCTCGGAGGCCTTAAAC	IMK	IMK_MefShuf	TRUE	TRUE
710	mm10shuf_chr1:38730169-38730289_shuf_149_2	mm10shuf_chr1:38730169-38730289_shuf_149	GCAGTAGGTGCCAATTTTATCTTTCATACAGCCCTACTGAATTCTTGATATCCAGCAAAGAAGGGGGGAAATCACAGCTTAACATAAAACGGCAGATGTAACGAAACCTCACTAACAGCT	TTCAATAAGATGGCAA	GCTAAGGGCCTAACTGGCCGCTTCACTGGCAGTAGGTGCCAATTTTATCTTTCATACAGCCCTACTGAATTCTTGATATCCAGCAAAGAAGGGGGGAAATCACAGCTTAACATAAAACGGCAGATGTAACGAAACCTCACTAACAGCTCACTGCGGCTCCTCAGGTACCTCTAGATTCAATAAGATGGCAAAGATCGGAAGAGCGTCGGCCTCGGAGGCCTTAAAC	IMK	IMK_MefShuf	FALSE	FALSE
711	mm10shuf_chr1:77545248-77545368_shuf_230_2	mm10shuf_chr1:77545248-77545368_shuf_230	TGGCAATTACATTCACATCTTTGATCTTGGATGAGATCTCTTGTGCATATTTTGAGTTTTTATTCTTCTTGATCTGGTTTCTTCTGATTTTTTTTTTTTTGAGGTTGTGTTTTTATTCGA	CAAGCAGCGTAAACAG	GCTAAGGGCCTAACTGGCCGCTTCACTGTGGCAATTACATTCACATCTTTGATCTTGGATGAGATCTCTTGTGCATATTTTGAGTTTTTATTCTTCTTGATCTGGTTTCTTCTGATTTTTTTTTTTTTGAGGTTGTGTTTTTATTCGACACTGCGGCTCCTCAGGTACCTCTAGACAAGCAGCGTAAACAGAGATCGGAAGAGCGTCGGCCTCGGAGGCCTTAAAC	IMK	IMK_MefShuf	FALSE	FALSE
712	mm10shuf_chr10:118747160-118747280_shuf_413_2	mm10shuf_chr10:118747160-118747280_shuf_413	CCCACTCCCACATTGAAGTTGCTGCTCCCCAGAGTCTGAGATCTCTATGTAGACCTGCAATTCAGCCTGACAGAAGGCTCCTGCTGCACTGGGAACTGAATCTCCCCTTCATGCACTCCT	GAAACCAAAATAACAA	GCTAAGGGCCTAACTGGCCGCTTCACTGCCCACTCCCACATTGAAGTTGCTGCTCCCCAGAGTCTGAGATCTCTATGTAGACCTGCAATTCAGCCTGACAGAAGGCTCCTGCTGCACTGGGAACTGAATCTCCCCTTCATGCACTCCTCACTGCGGCTCCTCAGGTACCTCTAGAGAAACCAAAATAACAAAGATCGGAAGAGCGTCGGCCTCGGAGGCCTTAAAC	IMK	IMK_MefShuf	TRUE	TRUE
713	mm10shuf_chr12:12225877-12225997_shuf_103_2	mm10shuf_chr12:12225877-12225997_shuf_103	CATGGGCTTCATTTGCATTAAATGAAAGGGACCCATATAATCGAAGCTGTTGCTAAGGTTACATCTTGCTGTATGCAAATGAAGATGTGTTTGTTCAGACCAGTTAAAAATATCTTGGCA	ACGCACTTGGGCTCGG	GCTAAGGGCCTAACTGGCCGCTTCACTGCATGGGCTTCATTTGCATTAAATGAAAGGGACCCATATAATCGAAGCTGTTGCTAAGGTTACATCTTGCTGTATGCAAATGAAGATGTGTTTGTTCAGACCAGTTAAAAATATCTTGGCACACTGCGGCTCCTCAGGTACCTCTAGAACGCACTTGGGCTCGGAGATCGGAAGAGCGTCGGCCTCGGAGGCCTTAAAC	IMK	IMK_MefShuf	TRUE	TRUE
714	mm10shuf_chr12:77005026-77005146_shuf_79_2	mm10shuf_chr12:77005026-77005146_shuf_79	AGAACAGCATTAATAGGCAATTGCCACGGGGAGATAATACAGGAAGAAAAATAATAGAAGCCTATAAGTGAATCACAGAAAATTACATCTCTTAAAACCTACAGTGTATTCCTATTGCCA	TCATAGACCAATGTCA	GCTAAGGGCCTAACTGGCCGCTTCACTGAGAACAGCATTAATAGGCAATTGCCACGGGGAGATAATACAGGAAGAAAAATAATAGAAGCCTATAAGTGAATCACAGAAAATTACATCTCTTAAAACCTACAGTGTATTCCTATTGCCACACTGCGGCTCCTCAGGTACCTCTAGATCATAGACCAATGTCAAGATCGGAAGAGCGTCGGCCTCGGAGGCCTTAAAC	IMK	IMK_MefShuf	FALSE	FALSE
715	mm10shuf_chr12:85436241-85436361_shuf_416_2	mm10shuf_chr12:85436241-85436361_shuf_416	GGAGTCCCTCTGCACACGCAGGTGCACGTCAGCGCCTGCTCTAATTTTATCCCTGGCTGATGGAGGAGACTAACTGAGCAGCAGGGAAGATTTTGCGTTAGTTCGCTCTGCAGCTCTGGG	CTTTACTATTGCCTTG	GCTAAGGGCCTAACTGGCCGCTTCACTGGGAGTCCCTCTGCACACGCAGGTGCACGTCAGCGCCTGCTCTAATTTTATCCCTGGCTGATGGAGGAGACTAACTGAGCAGCAGGGAAGATTTTGCGTTAGTTCGCTCTGCAGCTCTGGGCACTGCGGCTCCTCAGGTACCTCTAGACTTTACTATTGCCTTGAGATCGGAAGAGCGTCGGCCTCGGAGGCCTTAAAC	IMK	IMK_MefShuf	FALSE	FALSE
716	mm10shuf_chr13:28420399-28420519_shuf_121_2	mm10shuf_chr13:28420399-28420519_shuf_121	TCCTTGCAATCTGTATCTGAACCTGCATTGTGAATAGAAATTTTTCTTTATAATAAGAGGCTTGCCAAGACGGCACCCTTTCTATGGCAAGCGATGCATGCAGTATTCACCCAAGAGGGA	CTCAGAGGCTGTCACT	GCTAAGGGCCTAACTGGCCGCTTCACTGTCCTTGCAATCTGTATCTGAACCTGCATTGTGAATAGAAATTTTTCTTTATAATAAGAGGCTTGCCAAGACGGCACCCTTTCTATGGCAAGCGATGCATGCAGTATTCACCCAAGAGGGACACTGCGGCTCCTCAGGTACCTCTAGACTCAGAGGCTGTCACTAGATCGGAAGAGCGTCGGCCTCGGAGGCCTTAAAC	IMK	IMK_MefShuf	FALSE	FALSE
717	mm10shuf_chr13:57949804-57949924_shuf_215_2	mm10shuf_chr13:57949804-57949924_shuf_215	CACAGAAGTAGAGGAGGCAGACAGCAGAAGGATTGCTAAAGAAAGACCGAGAACACCAAAAGGGATATCTTATGGAGTCTGGGGCAATGTTTCATAAACGCAACCAAAAAGCAAGATCCT	GCCATCGGCTAATTGC	GCTAAGGGCCTAACTGGCCGCTTCACTGCACAGAAGTAGAGGAGGCAGACAGCAGAAGGATTGCTAAAGAAAGACCGAGAACACCAAAAGGGATATCTTATGGAGTCTGGGGCAATGTTTCATAAACGCAACCAAAAAGCAAGATCCTCACTGCGGCTCCTCAGGTACCTCTAGAGCCATCGGCTAATTGCAGATCGGAAGAGCGTCGGCCTCGGAGGCCTTAAAC	IMK	IMK_MefShuf	TRUE	TRUE
718	mm10shuf_chr13:59402381-59402501_shuf_133_2	mm10shuf_chr13:59402381-59402501_shuf_133	CAGGGGGCTGGGGGTGGGATAATTTTTTTTTCTTTATAAATTGTATTCAGAGTAAGAAAAGGTTCGGGCCTAGAGAATGAAGCTTATTATTAACTATCCGAAGGGCGTCCTTCAAGCTCT	GATCGCGGGTAAACGA	GCTAAGGGCCTAACTGGCCGCTTCACTGCAGGGGGCTGGGGGTGGGATAATTTTTTTTTCTTTATAAATTGTATTCAGAGTAAGAAAAGGTTCGGGCCTAGAGAATGAAGCTTATTATTAACTATCCGAAGGGCGTCCTTCAAGCTCTCACTGCGGCTCCTCAGGTACCTCTAGAGATCGCGGGTAAACGAAGATCGGAAGAGCGTCGGCCTCGGAGGCCTTAAAC	IMK	IMK_MefShuf	FALSE	FALSE
719	mm10shuf_chr13:83452003-83452123_shuf_7_2	mm10shuf_chr13:83452003-83452123_shuf_7	CACAGATCTGAAGAAAATTTTAGTGGAAATAAAATTCCAAAGCACTAAATTTAGAGGTATTTCATTTCCTAGTAAGAGGACAAAATATAGATTCACTGGATACAATTTGAATTGCAAGGG	GACACCATACAGGTGG	GCTAAGGGCCTAACTGGCCGCTTCACTGCACAGATCTGAAGAAAATTTTAGTGGAAATAAAATTCCAAAGCACTAAATTTAGAGGTATTTCATTTCCTAGTAAGAGGACAAAATATAGATTCACTGGATACAATTTGAATTGCAAGGGCACTGCGGCTCCTCAGGTACCTCTAGAGACACCATACAGGTGGAGATCGGAAGAGCGTCGGCCTCGGAGGCCTTAAAC	IMK	IMK_MefShuf	FALSE	FALSE
720	mm10shuf_chr14:120141536-120141656_shuf_232_2	mm10shuf_chr14:120141536-120141656_shuf_232	GCTGCTACTCCGATATTTGTGTATATGCAGCATTGAAGGCAGACTGGAATCCTTCTCAGAGCGCTGCTAAACATAGAGCATGCTGTGAATCAGGCTTGTGACTGAAGGCAGCCATGTCAT	CCGAGCGTTCCGATCT	GCTAAGGGCCTAACTGGCCGCTTCACTGGCTGCTACTCCGATATTTGTGTATATGCAGCATTGAAGGCAGACTGGAATCCTTCTCAGAGCGCTGCTAAACATAGAGCATGCTGTGAATCAGGCTTGTGACTGAAGGCAGCCATGTCATCACTGCGGCTCCTCAGGTACCTCTAGACCGAGCGTTCCGATCTAGATCGGAAGAGCGTCGGCCTCGGAGGCCTTAAAC	IMK	IMK_MefShuf	FALSE	FALSE
721	mm10shuf_chr15:73466687-73466807_shuf_20_2	mm10shuf_chr15:73466687-73466807_shuf_20	TCGCTCAGGGAAGGGTGTGAGGAAGGAGGGTGGCTAGGTTTTGTGTAGTGCGGCTTTGGAATCTGTTCCTCCTCCCCCAGCACCATGGCAACCAGCAGAGCCTGCAGCTGCCTGCTGGGG	CACCTGGAGCTCCCCG	GCTAAGGGCCTAACTGGCCGCTTCACTGTCGCTCAGGGAAGGGTGTGAGGAAGGAGGGTGGCTAGGTTTTGTGTAGTGCGGCTTTGGAATCTGTTCCTCCTCCCCCAGCACCATGGCAACCAGCAGAGCCTGCAGCTGCCTGCTGGGGCACTGCGGCTCCTCAGGTACCTCTAGACACCTGGAGCTCCCCGAGATCGGAAGAGCGTCGGCCTCGGAGGCCTTAAAC	IMK	IMK_MefShuf	TRUE	TRUE
722	mm10shuf_chr15:74204400-74204520_shuf_268_2	mm10shuf_chr15:74204400-74204520_shuf_268	GCATTCAAAAGCTCAGGCTGCCTTATGTGAAGTCTCCTCCTGGCTCCTCCTTTGTGATTTTGTAGAAGAAAATAACTTCCCCCGGAGACCCGGTCACAGCCATTGTGGCTGCTATCAAAA	TTCTAAAGTAGACTCC	GCTAAGGGCCTAACTGGCCGCTTCACTGGCATTCAAAAGCTCAGGCTGCCTTATGTGAAGTCTCCTCCTGGCTCCTCCTTTGTGATTTTGTAGAAGAAAATAACTTCCCCCGGAGACCCGGTCACAGCCATTGTGGCTGCTATCAAAACACTGCGGCTCCTCAGGTACCTCTAGATTCTAAAGTAGACTCCAGATCGGAAGAGCGTCGGCCTCGGAGGCCTTAAAC	IMK	IMK_MefShuf	FALSE	FALSE
723	mm10shuf_chr15:89733723-89733843_shuf_361_2	mm10shuf_chr15:89733723-89733843_shuf_361	GGATGGGAACGGTAAGAAATGCCTATTCTCATTGCAATGTTTTGAACAGTTCTGAACTAAGCTGCCATCAAAAGAAAAACGAAGCACACATGTGCATACTGTACTTGATTAAgaacagct	TCAGTACGCCTATTTG	GCTAAGGGCCTAACTGGCCGCTTCACTGGGATGGGAACGGTAAGAAATGCCTATTCTCATTGCAATGTTTTGAACAGTTCTGAACTAAGCTGCCATCAAAAGAAAAACGAAGCACACATGTGCATACTGTACTTGATTAAgaacagctCACTGCGGCTCCTCAGGTACCTCTAGATCAGTACGCCTATTTGAGATCGGAAGAGCGTCGGCCTCGGAGGCCTTAAAC	IMK	IMK_MefShuf	FALSE	FALSE
724	mm10shuf_chr16:26782120-26782240_shuf_331_2	mm10shuf_chr16:26782120-26782240_shuf_331	TCACTAGGCAACATATTTTGGGAAAAGCATGCTGTGAATGTTGAGTTCTGTCTTATTTTCCAGGAATAAAACGTTCTGCAAATAATCTTCTGCTTTGTTCTAGGACTCATGCAAGCCCAA	TAGTCGTCCGGATGGG	GCTAAGGGCCTAACTGGCCGCTTCACTGTCACTAGGCAACATATTTTGGGAAAAGCATGCTGTGAATGTTGAGTTCTGTCTTATTTTCCAGGAATAAAACGTTCTGCAAATAATCTTCTGCTTTGTTCTAGGACTCATGCAAGCCCAACACTGCGGCTCCTCAGGTACCTCTAGATAGTCGTCCGGATGGGAGATCGGAAGAGCGTCGGCCTCGGAGGCCTTAAAC	IMK	IMK_MefShuf	FALSE	FALSE
725	mm10shuf_chr16:54983902-54984022_shuf_182_2	mm10shuf_chr16:54983902-54984022_shuf_182	GCAGTCCTCCTGTGAGCACCGCATGACATTCTCAACCAGCTGGTTGTCCTCTCATTTGAATAGAAAAAAAAGTAACTAACAAAGAGGGGAAGGAAAAGTGACAAGCTGAAACCTGTAAAG	GCTATCCCCTCCTGTT	GCTAAGGGCCTAACTGGCCGCTTCACTGGCAGTCCTCCTGTGAGCACCGCATGACATTCTCAACCAGCTGGTTGTCCTCTCATTTGAATAGAAAAAAAAGTAACTAACAAAGAGGGGAAGGAAAAGTGACAAGCTGAAACCTGTAAAGCACTGCGGCTCCTCAGGTACCTCTAGAGCTATCCCCTCCTGTTAGATCGGAAGAGCGTCGGCCTCGGAGGCCTTAAAC	IMK	IMK_MefShuf	FALSE	FALSE
726	mm10shuf_chr16:9009492-9009612_shuf_102_2	mm10shuf_chr16:9009492-9009612_shuf_102	GAAAGTGGCACAGAAGGAGAGACCGAAACACCGTCCAAAACCGCCCAGGCTGGTGTTAACAGGATGCAGCCTACCCTAAGATCTGGCAGTTCATACGCCCAGGCTTCCGCAGCTGATTTG	GATCCTTCCGGCCCTC	GCTAAGGGCCTAACTGGCCGCTTCACTGGAAAGTGGCACAGAAGGAGAGACCGAAACACCGTCCAAAACCGCCCAGGCTGGTGTTAACAGGATGCAGCCTACCCTAAGATCTGGCAGTTCATACGCCCAGGCTTCCGCAGCTGATTTGCACTGCGGCTCCTCAGGTACCTCTAGAGATCCTTCCGGCCCTCAGATCGGAAGAGCGTCGGCCTCGGAGGCCTTAAAC	IMK	IMK_MefShuf	TRUE	TRUE
727	mm10shuf_chr17:55367869-55367989_shuf_395_2	mm10shuf_chr17:55367869-55367989_shuf_395	TGAAATGATAGACTCTGTATGTATTTTTTAACGAAGCAAGTCAATTTTAATCACTCCCCCGTCAAATCAAAACTTCCATTCCTTTGCAGCACTTACTTGCTCTAAGGAAGGTCAAACTGG	TAGAGATCGGCTGTAA	GCTAAGGGCCTAACTGGCCGCTTCACTGTGAAATGATAGACTCTGTATGTATTTTTTAACGAAGCAAGTCAATTTTAATCACTCCCCCGTCAAATCAAAACTTCCATTCCTTTGCAGCACTTACTTGCTCTAAGGAAGGTCAAACTGGCACTGCGGCTCCTCAGGTACCTCTAGATAGAGATCGGCTGTAAAGATCGGAAGAGCGTCGGCCTCGGAGGCCTTAAAC	IMK	IMK_MefShuf	TRUE	TRUE
728	mm10shuf_chr2:180825567-180825687_shuf_359_2	mm10shuf_chr2:180825567-180825687_shuf_359	GTGCGCCTCACTGCGCTTCACACTGCGGTAGTGTATCTTTTCGCCTAAGATAGATTATTTCTCCTTTCGGATTTCAGACGTTGGAAATCCAAGTCTGCTAAGCCCTGGGCTTGGGAGGGA	CGCCCTAGATCACGAT	GCTAAGGGCCTAACTGGCCGCTTCACTGGTGCGCCTCACTGCGCTTCACACTGCGGTAGTGTATCTTTTCGCCTAAGATAGATTATTTCTCCTTTCGGATTTCAGACGTTGGAAATCCAAGTCTGCTAAGCCCTGGGCTTGGGAGGGACACTGCGGCTCCTCAGGTACCTCTAGACGCCCTAGATCACGATAGATCGGAAGAGCGTCGGCCTCGGAGGCCTTAAAC	IMK	IMK_MefShuf	TRUE	TRUE
729	mm10shuf_chr5:52618636-52618756_shuf_192_2	mm10shuf_chr5:52618636-52618756_shuf_192	GCGGGTGGCAGTCATTAACCGGCTGTCAGGTTCCTCGGCTGATGAAGCTACGAAAAGCTCGCTATAGATAGCAGCCTCCCCCGCGACTGCAGCCCGCACCCCATCCCCAGATCCGCGCCG	CGCCAGTGGTCCTCCA	GCTAAGGGCCTAACTGGCCGCTTCACTGGCGGGTGGCAGTCATTAACCGGCTGTCAGGTTCCTCGGCTGATGAAGCTACGAAAAGCTCGCTATAGATAGCAGCCTCCCCCGCGACTGCAGCCCGCACCCCATCCCCAGATCCGCGCCGCACTGCGGCTCCTCAGGTACCTCTAGACGCCAGTGGTCCTCCAAGATCGGAAGAGCGTCGGCCTCGGAGGCCTTAAAC	IMK	IMK_MefShuf	TRUE	TRUE
730	mm10shuf_chr6:100206959-100207079_shuf_132_2	mm10shuf_chr6:100206959-100207079_shuf_132	GTCGCACTTGTACCTTTGCTGGGAGCCTCCGCATTTGGAGCTGTCACGTGATGAGGGGGGCTACATTCTTTATCCCCCCAGCCCTGTGTTGTAGGAAGAATGATTTGATGAAAATACAAA	GGCGGGCATTCGGTGA	GCTAAGGGCCTAACTGGCCGCTTCACTGGTCGCACTTGTACCTTTGCTGGGAGCCTCCGCATTTGGAGCTGTCACGTGATGAGGGGGGCTACATTCTTTATCCCCCCAGCCCTGTGTTGTAGGAAGAATGATTTGATGAAAATACAAACACTGCGGCTCCTCAGGTACCTCTAGAGGCGGGCATTCGGTGAAGATCGGAAGAGCGTCGGCCTCGGAGGCCTTAAAC	IMK	IMK_MefShuf	TRUE	TRUE
731	mm10shuf_chr6:136304501-136304621_shuf_23_2	mm10shuf_chr6:136304501-136304621_shuf_23	GTGAAAAGGCTCATTGGTTACTGTGGCAACCGACTCTTCCTTGCTCTGGCTGCTTATCCCACGATCCCTCTGTCACATACCTTCTATTGTGGAGACAACGAGTGAAAATGGCTTTAATTT	AATCTGCGCCTACCGG	GCTAAGGGCCTAACTGGCCGCTTCACTGGTGAAAAGGCTCATTGGTTACTGTGGCAACCGACTCTTCCTTGCTCTGGCTGCTTATCCCACGATCCCTCTGTCACATACCTTCTATTGTGGAGACAACGAGTGAAAATGGCTTTAATTTCACTGCGGCTCCTCAGGTACCTCTAGAAATCTGCGCCTACCGGAGATCGGAAGAGCGTCGGCCTCGGAGGCCTTAAAC	IMK	IMK_MefShuf	FALSE	FALSE
732	mm10shuf_chr9:113508011-113508131_shuf_145_2	mm10shuf_chr9:113508011-113508131_shuf_145	GCGAGGGGAGAACAGGTGTGCGGGAAAGCTGCGCTATATTAAATGACAGTTACCCTCTGCCTCTCCTATGCAGATTGCTTTTCTCTACTATATTAGTTCGAATGCAGTAATTAATCTGTG	TCCTGCCTCCAGTGTG	GCTAAGGGCCTAACTGGCCGCTTCACTGGCGAGGGGAGAACAGGTGTGCGGGAAAGCTGCGCTATATTAAATGACAGTTACCCTCTGCCTCTCCTATGCAGATTGCTTTTCTCTACTATATTAGTTCGAATGCAGTAATTAATCTGTGCACTGCGGCTCCTCAGGTACCTCTAGATCCTGCCTCCAGTGTGAGATCGGAAGAGCGTCGGCCTCGGAGGCCTTAAAC	IMK	IMK_MefShuf	FALSE	FALSE
733	mm10shuf_chr9:41376261-41376381_shuf_2_2	mm10shuf_chr9:41376261-41376381_shuf_2	CTGCCTTGCCCATGACAGCGAATTCATGTACAAATCCACCGAGATGCAGGCATATGCTCGCGCCTCGGTGTGAAGGAGCTCTCGCCTGTGTTTCTTGCTATCCCCATCTAAATGCTGGAG	TCGCTTGTAAAGTTGA	GCTAAGGGCCTAACTGGCCGCTTCACTGCTGCCTTGCCCATGACAGCGAATTCATGTACAAATCCACCGAGATGCAGGCATATGCTCGCGCCTCGGTGTGAAGGAGCTCTCGCCTGTGTTTCTTGCTATCCCCATCTAAATGCTGGAGCACTGCGGCTCCTCAGGTACCTCTAGATCGCTTGTAAAGTTGAAGATCGGAAGAGCGTCGGCCTCGGAGGCCTTAAAC	IMK	IMK_MefShuf	TRUE	TRUE
734	mm10shuf_chr9:52574198-52574318_shuf_182_2	mm10shuf_chr9:52574198-52574318_shuf_182	GCTGCTCAAACGCCGTTTCCATGGCTGCCTGCTCTAACAATATTTTTTACTGAACTAAGCATGATGTACATTCATTCTGGATTATCTGGAAAGCAAGGAAGAAATAGATGAAAGGCAATT	GTAAAAACACCGTGGC	GCTAAGGGCCTAACTGGCCGCTTCACTGGCTGCTCAAACGCCGTTTCCATGGCTGCCTGCTCTAACAATATTTTTTACTGAACTAAGCATGATGTACATTCATTCTGGATTATCTGGAAAGCAAGGAAGAAATAGATGAAAGGCAATTCACTGCGGCTCCTCAGGTACCTCTAGAGTAAAAACACCGTGGCAGATCGGAAGAGCGTCGGCCTCGGAGGCCTTAAAC	IMK	IMK_MefShuf	FALSE	FALSE
735	mm10shuf_chr9:73245656-73245776_shuf_313_2	mm10shuf_chr9:73245656-73245776_shuf_313	TGCTGCAAGTCCTTAGCTGTAGTTACAGTTCCTGCCGCTGCCAGTTATATTAGGGAGAGCGCAGAGTCATGGTGCATTGTAAAACGACATAACTCAGACAAAGATCAGCTCCAAGAAGCT	ATATCGGGGCCAATAA	GCTAAGGGCCTAACTGGCCGCTTCACTGTGCTGCAAGTCCTTAGCTGTAGTTACAGTTCCTGCCGCTGCCAGTTATATTAGGGAGAGCGCAGAGTCATGGTGCATTGTAAAACGACATAACTCAGACAAAGATCAGCTCCAAGAAGCTCACTGCGGCTCCTCAGGTACCTCTAGAATATCGGGGCCAATAAAGATCGGAAGAGCGTCGGCCTCGGAGGCCTTAAAC	IMK	IMK_MefShuf	FALSE	FALSE
736	mm10shuf_chr9:83316696-83316816_shuf_166_2	mm10shuf_chr9:83316696-83316816_shuf_166	CCAACCATTTTCTTAGCAACCGAACTCCTGCCTTGTGCACTGTGCATGTTAACTAAAACAGCCTGTTGACAATCTGAGACTAAACTGCCTTTTTCCATTTAGCATTTTATCAAATGAATG	TGCCCAACGGTAGCCT	GCTAAGGGCCTAACTGGCCGCTTCACTGCCAACCATTTTCTTAGCAACCGAACTCCTGCCTTGTGCACTGTGCATGTTAACTAAAACAGCCTGTTGACAATCTGAGACTAAACTGCCTTTTTCCATTTAGCATTTTATCAAATGAATGCACTGCGGCTCCTCAGGTACCTCTAGATGCCCAACGGTAGCCTAGATCGGAAGAGCGTCGGCCTCGGAGGCCTTAAAC	IMK	IMK_MefShuf	FALSE	FALSE
737	mm10shuf5_chr1:164683941-164684061_shuf_389_2	mm10shuf5_chr1:164683941-164684061_shuf_389	CATACTTTTTCTGCTTATGGACAGATCAAGTCTTTAAGTTTATCGCGTTGCTGTGGCAACCACTAGAGCTGAACATTTTGTTTCCCAAGAACAAATGCTTGCTTAAATATAAAAGCGTTT	ATACGTGCCAACAGGG	GCTAAGGGCCTAACTGGCCGCTTCACTGCATACTTTTTCTGCTTATGGACAGATCAAGTCTTTAAGTTTATCGCGTTGCTGTGGCAACCACTAGAGCTGAACATTTTGTTTCCCAAGAACAAATGCTTGCTTAAATATAAAAGCGTTTCACTGCGGCTCCTCAGGTACCTCTAGAATACGTGCCAACAGGGAGATCGGAAGAGCGTCGGCCTCGGAGGCCTTAAAC	IMK	IMK_MefFive	TRUE	TRUE
738	mm10shuf5_chr1:38730169-38730289_shuf_298_2	mm10shuf5_chr1:38730169-38730289_shuf_298	GCAGTAGGTCCCATTCGTCTATATCAAGTCTTACTACTGAATTCTTGATATCCAGCAAAGAAGGGGGGAAATCACAGCTTAACATAAAACGGCAGATGTAACGAAACCTCACTAACAGCT	AAGTTCGCTGTTTATG	GCTAAGGGCCTAACTGGCCGCTTCACTGGCAGTAGGTCCCATTCGTCTATATCAAGTCTTACTACTGAATTCTTGATATCCAGCAAAGAAGGGGGGAAATCACAGCTTAACATAAAACGGCAGATGTAACGAAACCTCACTAACAGCTCACTGCGGCTCCTCAGGTACCTCTAGAAAGTTCGCTGTTTATGAGATCGGAAGAGCGTCGGCCTCGGAGGCCTTAAAC	IMK	IMK_MefFive	FALSE	FALSE
739	mm10shuf5_chr1:77545248-77545368_shuf_61_2	mm10shuf5_chr1:77545248-77545368_shuf_61	TGGCAATTACATTCACATCTTTGATCTTGGATGAGATCTCTTGTGCATATATGTTGCATTTTATTTTTTCGTTCTGGTTTCTTCTGATTTTTTTTTTTTTGAGGTTGTGTTTTTATTCGA	TGCTCATCTGCGGCCG	GCTAAGGGCCTAACTGGCCGCTTCACTGTGGCAATTACATTCACATCTTTGATCTTGGATGAGATCTCTTGTGCATATATGTTGCATTTTATTTTTTCGTTCTGGTTTCTTCTGATTTTTTTTTTTTTGAGGTTGTGTTTTTATTCGACACTGCGGCTCCTCAGGTACCTCTAGATGCTCATCTGCGGCCGAGATCGGAAGAGCGTCGGCCTCGGAGGCCTTAAAC	IMK	IMK_MefFive	TRUE	TRUE
740	mm10shuf5_chr10:118747160-118747280_shuf_288_2	mm10shuf5_chr10:118747160-118747280_shuf_288	CCCACTCCCACATTGAAGTTGCTGCTCCCCAGATTGTGCCTTTAAGCGACAGTCTCGAAATTCAGCCTGACAGAAGGCTCCTGCTGCACTGGGAACTGAATCTCCCCTTCATGCACTCCT	GCCTTCGATACTGAAG	GCTAAGGGCCTAACTGGCCGCTTCACTGCCCACTCCCACATTGAAGTTGCTGCTCCCCAGATTGTGCCTTTAAGCGACAGTCTCGAAATTCAGCCTGACAGAAGGCTCCTGCTGCACTGGGAACTGAATCTCCCCTTCATGCACTCCTCACTGCGGCTCCTCAGGTACCTCTAGAGCCTTCGATACTGAAGAGATCGGAAGAGCGTCGGCCTCGGAGGCCTTAAAC	IMK	IMK_MefFive	FALSE	FALSE
741	mm10shuf5_chr12:12225877-12225997_shuf_98_2	mm10shuf5_chr12:12225877-12225997_shuf_98	CATGGGCTTCATTTGCATTAAATGACGGTCGAGTACGAAAAGACATATTCTGCTAAGGTTACATCTTGCTGTATGCAAATGAAGATGTGTTTGTTCAGACCAGTTAAAAATATCTTGGCA	ATTGGTCGAGATTCGC	GCTAAGGGCCTAACTGGCCGCTTCACTGCATGGGCTTCATTTGCATTAAATGACGGTCGAGTACGAAAAGACATATTCTGCTAAGGTTACATCTTGCTGTATGCAAATGAAGATGTGTTTGTTCAGACCAGTTAAAAATATCTTGGCACACTGCGGCTCCTCAGGTACCTCTAGAATTGGTCGAGATTCGCAGATCGGAAGAGCGTCGGCCTCGGAGGCCTTAAAC	IMK	IMK_MefFive	FALSE	FALSE
742	mm10shuf5_chr12:77005026-77005146_shuf_292_2	mm10shuf5_chr12:77005026-77005146_shuf_292	AGAACAGCATTAATAGGCAATTGCCACGGGGAGATAATACAGGAAGAATAAGAAGATATAGAACATATACGATCACAGAAAATTACATCTCTTAAAACCTACAGTGTATTCCTATTGCCA	CACGTTTCCATTTAAC	GCTAAGGGCCTAACTGGCCGCTTCACTGAGAACAGCATTAATAGGCAATTGCCACGGGGAGATAATACAGGAAGAATAAGAAGATATAGAACATATACGATCACAGAAAATTACATCTCTTAAAACCTACAGTGTATTCCTATTGCCACACTGCGGCTCCTCAGGTACCTCTAGACACGTTTCCATTTAACAGATCGGAAGAGCGTCGGCCTCGGAGGCCTTAAAC	IMK	IMK_MefFive	TRUE	TRUE
743	mm10shuf5_chr12:85436241-85436361_shuf_245_2	mm10shuf5_chr12:85436241-85436361_shuf_245	GGAGTCCCTCTGCACACGCAGGTGCACGTCAGCGCCTGCTCTAATTTTATCCCTGGCTGATGGAGGAGACTAACTGAGCAGCAGGTTCGGATATTCGTCGATCTGAGGTTCAGCTCTGGG	TTCTCCTTGCCCTCCC	GCTAAGGGCCTAACTGGCCGCTTCACTGGGAGTCCCTCTGCACACGCAGGTGCACGTCAGCGCCTGCTCTAATTTTATCCCTGGCTGATGGAGGAGACTAACTGAGCAGCAGGTTCGGATATTCGTCGATCTGAGGTTCAGCTCTGGGCACTGCGGCTCCTCAGGTACCTCTAGATTCTCCTTGCCCTCCCAGATCGGAAGAGCGTCGGCCTCGGAGGCCTTAAAC	IMK	IMK_MefFive	TRUE	TRUE
744	mm10shuf5_chr13:28420399-28420519_shuf_350_2	mm10shuf5_chr13:28420399-28420519_shuf_350	TCCTTGCAATCTGTATCTGAACCTGCATTGTTTTATAATATAGGTATACTATAAATGAGGCTTGCCAAGACGGCACCCTTTCTATGGCAAGCGATGCATGCAGTATTCACCCAAGAGGGA	ACGCAGTTAAACCAAC	GCTAAGGGCCTAACTGGCCGCTTCACTGTCCTTGCAATCTGTATCTGAACCTGCATTGTTTTATAATATAGGTATACTATAAATGAGGCTTGCCAAGACGGCACCCTTTCTATGGCAAGCGATGCATGCAGTATTCACCCAAGAGGGACACTGCGGCTCCTCAGGTACCTCTAGAACGCAGTTAAACCAACAGATCGGAAGAGCGTCGGCCTCGGAGGCCTTAAAC	IMK	IMK_MefFive	FALSE	FALSE
745	mm10shuf5_chr13:57949804-57949924_shuf_260_2	mm10shuf5_chr13:57949804-57949924_shuf_260	CACAGAAGTAGAGGAGGCAGACAGCAGAAGGATTGCTAAAGAAAGACCGAGAACACCAAAAGGGATATCTTATGGAGTCTGGGGCAATGCAAGACTAATAGTACATACACAAACGATCCT	TCAATTTTTCGCCAGT	GCTAAGGGCCTAACTGGCCGCTTCACTGCACAGAAGTAGAGGAGGCAGACAGCAGAAGGATTGCTAAAGAAAGACCGAGAACACCAAAAGGGATATCTTATGGAGTCTGGGGCAATGCAAGACTAATAGTACATACACAAACGATCCTCACTGCGGCTCCTCAGGTACCTCTAGATCAATTTTTCGCCAGTAGATCGGAAGAGCGTCGGCCTCGGAGGCCTTAAAC	IMK	IMK_MefFive	TRUE	TRUE
746	mm10shuf5_chr13:59402381-59402501_shuf_480_2	mm10shuf5_chr13:59402381-59402501_shuf_480	CAGGGGGCTGGGGGTGGGATAATTTTTTTTTCTTTATAAATTGTACGAGAAGCGACCGATGAGTTTTAGATAGAGAATGAAGCTTATTATTAACTATCCGAAGGGCGTCCTTCAAGCTCT	TCCACATATAGAACAA	GCTAAGGGCCTAACTGGCCGCTTCACTGCAGGGGGCTGGGGGTGGGATAATTTTTTTTTCTTTATAAATTGTACGAGAAGCGACCGATGAGTTTTAGATAGAGAATGAAGCTTATTATTAACTATCCGAAGGGCGTCCTTCAAGCTCTCACTGCGGCTCCTCAGGTACCTCTAGATCCACATATAGAACAAAGATCGGAAGAGCGTCGGCCTCGGAGGCCTTAAAC	IMK	IMK_MefFive	FALSE	FALSE
747	mm10shuf5_chr13:83452003-83452123_shuf_110_2	mm10shuf5_chr13:83452003-83452123_shuf_110	CACAGATCTGAAGAAAATTTTAGTGGAAATAAAATTCCAAAGCACTAAATTTAGAGGTATTTCATTTCCTAGACGAACTCTAAGTAGGTATATAAAAGGATACAATTTGAATTGCAAGGG	CAGGCGTCTGGTCCTC	GCTAAGGGCCTAACTGGCCGCTTCACTGCACAGATCTGAAGAAAATTTTAGTGGAAATAAAATTCCAAAGCACTAAATTTAGAGGTATTTCATTTCCTAGACGAACTCTAAGTAGGTATATAAAAGGATACAATTTGAATTGCAAGGGCACTGCGGCTCCTCAGGTACCTCTAGACAGGCGTCTGGTCCTCAGATCGGAAGAGCGTCGGCCTCGGAGGCCTTAAAC	IMK	IMK_MefFive	TRUE	TRUE
748	mm10shuf5_chr14:120141536-120141656_shuf_426_2	mm10shuf5_chr14:120141536-120141656_shuf_426	GCTGCTACTCCGATATCACCGTGTATGAAGTTATTAGTGGAGACTGGAATCCTTCTCAGAGCGCTGCTAAACATAGAGCATGCTGTGAATCAGGCTTGTGACTGAAGGCAGCCATGTCAT	GTTGAGTCACCAATTG	GCTAAGGGCCTAACTGGCCGCTTCACTGGCTGCTACTCCGATATCACCGTGTATGAAGTTATTAGTGGAGACTGGAATCCTTCTCAGAGCGCTGCTAAACATAGAGCATGCTGTGAATCAGGCTTGTGACTGAAGGCAGCCATGTCATCACTGCGGCTCCTCAGGTACCTCTAGAGTTGAGTCACCAATTGAGATCGGAAGAGCGTCGGCCTCGGAGGCCTTAAAC	IMK	IMK_MefFive	TRUE	TRUE
749	mm10shuf5_chr15:73466687-73466807_shuf_350_2	mm10shuf5_chr15:73466687-73466807_shuf_350	TCGCTCAGGGAAGGGTGTGAGGAAGGAGGGGTTAGTTGTTCATGGCCGTGGTGTGTTGGAATCTGTTCCTCCTCCCCCAGCACCATGGCAACCAGCAGAGCCTGCAGCTGCCTGCTGGGG	ATATGGCGCAAACATT	GCTAAGGGCCTAACTGGCCGCTTCACTGTCGCTCAGGGAAGGGTGTGAGGAAGGAGGGGTTAGTTGTTCATGGCCGTGGTGTGTTGGAATCTGTTCCTCCTCCCCCAGCACCATGGCAACCAGCAGAGCCTGCAGCTGCCTGCTGGGGCACTGCGGCTCCTCAGGTACCTCTAGAATATGGCGCAAACATTAGATCGGAAGAGCGTCGGCCTCGGAGGCCTTAAAC	IMK	IMK_MefFive	TRUE	TRUE
750	mm10shuf5_chr15:74204400-74204520_shuf_67_2	mm10shuf5_chr15:74204400-74204520_shuf_67	GCATTCAAAAGCTCAGGCTGCCTTATGTGAAGTCTCCTCCTGGCTCCTCCTTTGTGAAAATAATTTGATCCTAACGCTCAGTCGGAGACCCGGTCACAGCCATTGTGGCTGCTATCAAAA	TATCCAAAACATTAGT	GCTAAGGGCCTAACTGGCCGCTTCACTGGCATTCAAAAGCTCAGGCTGCCTTATGTGAAGTCTCCTCCTGGCTCCTCCTTTGTGAAAATAATTTGATCCTAACGCTCAGTCGGAGACCCGGTCACAGCCATTGTGGCTGCTATCAAAACACTGCGGCTCCTCAGGTACCTCTAGATATCCAAAACATTAGTAGATCGGAAGAGCGTCGGCCTCGGAGGCCTTAAAC	IMK	IMK_MefFive	FALSE	FALSE
751	mm10shuf5_chr15:89733723-89733843_shuf_480_2	mm10shuf5_chr15:89733723-89733843_shuf_480	GGATGGGAACGGTAAGAAATGCCTATTCTCATTGCAATGTTTTGAACAGTTCTGAACTAAGCCCGAGAATAACAGTAAAGCAACAACACATGTGCATACTGTACTTGATTAAgaacagct	TGACCTCTAGAATTGG	GCTAAGGGCCTAACTGGCCGCTTCACTGGGATGGGAACGGTAAGAAATGCCTATTCTCATTGCAATGTTTTGAACAGTTCTGAACTAAGCCCGAGAATAACAGTAAAGCAACAACACATGTGCATACTGTACTTGATTAAgaacagctCACTGCGGCTCCTCAGGTACCTCTAGATGACCTCTAGAATTGGAGATCGGAAGAGCGTCGGCCTCGGAGGCCTTAAAC	IMK	IMK_MefFive	FALSE	FALSE
752	mm10shuf5_chr16:26782120-26782240_shuf_498_2	mm10shuf5_chr16:26782120-26782240_shuf_498	TCACTAGGCAACATATTTTGGGAAAAGCATGCTATGTGTTAGTAGTCTTTTTTCTGAGTCCAGGAATAAAACGTTCTGCAAATAATCTTCTGCTTTGTTCTAGGACTCATGCAAGCCCAA	GCAGGAAAGCTGATAT	GCTAAGGGCCTAACTGGCCGCTTCACTGTCACTAGGCAACATATTTTGGGAAAAGCATGCTATGTGTTAGTAGTCTTTTTTCTGAGTCCAGGAATAAAACGTTCTGCAAATAATCTTCTGCTTTGTTCTAGGACTCATGCAAGCCCAACACTGCGGCTCCTCAGGTACCTCTAGAGCAGGAAAGCTGATATAGATCGGAAGAGCGTCGGCCTCGGAGGCCTTAAAC	IMK	IMK_MefFive	TRUE	TRUE
753	mm10shuf5_chr16:54983902-54984022_shuf_457_2	mm10shuf5_chr16:54983902-54984022_shuf_457	GCAGTCCTCCTGTGAGCACCGCATGACATTCTCAACCAGCTGGTTGTCCTCTCATTTAAAAAAGAAAAATAATACGATAAGCAGAGGGGAAGGAAAAGTGACAAGCTGAAACCTGTAAAG	ATTTATATCTCTGCAG	GCTAAGGGCCTAACTGGCCGCTTCACTGGCAGTCCTCCTGTGAGCACCGCATGACATTCTCAACCAGCTGGTTGTCCTCTCATTTAAAAAAGAAAAATAATACGATAAGCAGAGGGGAAGGAAAAGTGACAAGCTGAAACCTGTAAAGCACTGCGGCTCCTCAGGTACCTCTAGAATTTATATCTCTGCAGAGATCGGAAGAGCGTCGGCCTCGGAGGCCTTAAAC	IMK	IMK_MefFive	TRUE	TRUE
754	mm10shuf5_chr16:9009492-9009612_shuf_468_2	mm10shuf5_chr16:9009492-9009612_shuf_468	GAAAGTGGCACAGAAGGAGCACACCATCGACGACCAACAAGGACCCAGGCTGGTGTTAACAGGATGCAGCCTACCCTAAGATCTGGCAGTTCATACGCCCAGGCTTCCGCAGCTGATTTG	CTTCAGTCAGTCTAGG	GCTAAGGGCCTAACTGGCCGCTTCACTGGAAAGTGGCACAGAAGGAGCACACCATCGACGACCAACAAGGACCCAGGCTGGTGTTAACAGGATGCAGCCTACCCTAAGATCTGGCAGTTCATACGCCCAGGCTTCCGCAGCTGATTTGCACTGCGGCTCCTCAGGTACCTCTAGACTTCAGTCAGTCTAGGAGATCGGAAGAGCGTCGGCCTCGGAGGCCTTAAAC	IMK	IMK_MefFive	FALSE	FALSE
755	mm10shuf5_chr17:55367869-55367989_shuf_72_2	mm10shuf5_chr17:55367869-55367989_shuf_72	TGAAATGATAGAGTCTATTCAGGTACATTTATTCGTAAAGTCAATTTTAATCACTCCCCCGTCAAATCAAAACTTCCATTCCTTTGCAGCACTTACTTGCTCTAAGGAAGGTCAAACTGG	ACGTAGCTCATCATCG	GCTAAGGGCCTAACTGGCCGCTTCACTGTGAAATGATAGAGTCTATTCAGGTACATTTATTCGTAAAGTCAATTTTAATCACTCCCCCGTCAAATCAAAACTTCCATTCCTTTGCAGCACTTACTTGCTCTAAGGAAGGTCAAACTGGCACTGCGGCTCCTCAGGTACCTCTAGAACGTAGCTCATCATCGAGATCGGAAGAGCGTCGGCCTCGGAGGCCTTAAAC	IMK	IMK_MefFive	FALSE	FALSE
756	mm10shuf5_chr2:180825567-180825687_shuf_273_2	mm10shuf5_chr2:180825567-180825687_shuf_273	GTGCGCCTCACTGCGCTTCACATGATTTCTCAGTCGAGGTTCCTTGCAGATAGATTATTTCTCCTTTCGGATTTCAGACGTTGGAAATCCAAGTCTGCTAAGCCCTGGGCTTGGGAGGGA	TTTAACGGTAATCGAA	GCTAAGGGCCTAACTGGCCGCTTCACTGGTGCGCCTCACTGCGCTTCACATGATTTCTCAGTCGAGGTTCCTTGCAGATAGATTATTTCTCCTTTCGGATTTCAGACGTTGGAAATCCAAGTCTGCTAAGCCCTGGGCTTGGGAGGGACACTGCGGCTCCTCAGGTACCTCTAGATTTAACGGTAATCGAAAGATCGGAAGAGCGTCGGCCTCGGAGGCCTTAAAC	IMK	IMK_MefFive	TRUE	TRUE
757	mm10shuf5_chr5:52618636-52618756_shuf_332_2	mm10shuf5_chr5:52618636-52618756_shuf_332	GCGGGTGGCAGTCATTAACCGGCTGTCAGGTTCCTCGGCCGACAAATTTAGCGAGTCTCGAGAATAGATAGCAGCCTCCCCCGCGACTGCAGCCCGCACCCCATCCCCAGATCCGCGCCG	AAGACGGGAGGGGAGT	GCTAAGGGCCTAACTGGCCGCTTCACTGGCGGGTGGCAGTCATTAACCGGCTGTCAGGTTCCTCGGCCGACAAATTTAGCGAGTCTCGAGAATAGATAGCAGCCTCCCCCGCGACTGCAGCCCGCACCCCATCCCCAGATCCGCGCCGCACTGCGGCTCCTCAGGTACCTCTAGAAAGACGGGAGGGGAGTAGATCGGAAGAGCGTCGGCCTCGGAGGCCTTAAAC	IMK	IMK_MefFive	FALSE	FALSE
758	mm10shuf5_chr6:100206959-100207079_shuf_489_2	mm10shuf5_chr6:100206959-100207079_shuf_489	GTCGCACTTGTACCTTTGCTGGGAGCCTCCGCATTTGGAGCTGTCACGTGATGAGCTACTCGTACCTTGACGCGCTTGCAGCCCTGTGTTGTAGGAAGAATGATTTGATGAAAATACAAA	CAGAGACGAGGGTCCG	GCTAAGGGCCTAACTGGCCGCTTCACTGGTCGCACTTGTACCTTTGCTGGGAGCCTCCGCATTTGGAGCTGTCACGTGATGAGCTACTCGTACCTTGACGCGCTTGCAGCCCTGTGTTGTAGGAAGAATGATTTGATGAAAATACAAACACTGCGGCTCCTCAGGTACCTCTAGACAGAGACGAGGGTCCGAGATCGGAAGAGCGTCGGCCTCGGAGGCCTTAAAC	IMK	IMK_MefFive	FALSE	FALSE
759	mm10shuf5_chr6:136304501-136304621_shuf_218_2	mm10shuf5_chr6:136304501-136304621_shuf_218	GTGAAAAGGCTCATTGGTTACTGTGGCAACCGACTCTTCCTTGCTCTGGCTGCTTATCCCACGATCCCTCGACTATACTCTATGAATTGGTGCCTCAACGAGTGAAAATGGCTTTAATTT	CCACGATATAGATCAT	GCTAAGGGCCTAACTGGCCGCTTCACTGGTGAAAAGGCTCATTGGTTACTGTGGCAACCGACTCTTCCTTGCTCTGGCTGCTTATCCCACGATCCCTCGACTATACTCTATGAATTGGTGCCTCAACGAGTGAAAATGGCTTTAATTTCACTGCGGCTCCTCAGGTACCTCTAGACCACGATATAGATCATAGATCGGAAGAGCGTCGGCCTCGGAGGCCTTAAAC	IMK	IMK_MefFive	TRUE	TRUE
760	mm10shuf5_chr9:113508011-113508131_shuf_458_2	mm10shuf5_chr9:113508011-113508131_shuf_458	GCGAGGGGAGAACAGGTGTGCGGGAAAGCTGCGCTATATTAAATGACAGTTACCCTCTGCCTCTCCTATGCAGATTGCTTTTCATAGGGTACTCTACTATGTATCTTAAATTAATCTGTG	AATTCGAGACCCCCTC	GCTAAGGGCCTAACTGGCCGCTTCACTGGCGAGGGGAGAACAGGTGTGCGGGAAAGCTGCGCTATATTAAATGACAGTTACCCTCTGCCTCTCCTATGCAGATTGCTTTTCATAGGGTACTCTACTATGTATCTTAAATTAATCTGTGCACTGCGGCTCCTCAGGTACCTCTAGAAATTCGAGACCCCCTCAGATCGGAAGAGCGTCGGCCTCGGAGGCCTTAAAC	IMK	IMK_MefFive	TRUE	TRUE
761	mm10shuf5_chr9:41376261-41376381_shuf_323_2	mm10shuf5_chr9:41376261-41376381_shuf_323	CTGCCTTGCCCATGATCACGAAAATCCAACCTACTCGTAGGAGATGCAGGCATATGCTCGCGCCTCGGTGTGAAGGAGCTCTCGCCTGTGTTTCTTGCTATCCCCATCTAAATGCTGGAG	AGTTTAGTACTAATAT	GCTAAGGGCCTAACTGGCCGCTTCACTGCTGCCTTGCCCATGATCACGAAAATCCAACCTACTCGTAGGAGATGCAGGCATATGCTCGCGCCTCGGTGTGAAGGAGCTCTCGCCTGTGTTTCTTGCTATCCCCATCTAAATGCTGGAGCACTGCGGCTCCTCAGGTACCTCTAGAAGTTTAGTACTAATATAGATCGGAAGAGCGTCGGCCTCGGAGGCCTTAAAC	IMK	IMK_MefFive	FALSE	FALSE
762	mm10shuf5_chr9:52574198-52574318_shuf_295_2	mm10shuf5_chr9:52574198-52574318_shuf_295	GCTGCTCAAACGCCGTTTCCATGGCTGCCTGCTCTAACAATATTTTTTACTGAACTATACTGTATAGAATTGCGATTTAGCCTATCTGGAAAGCAAGGAAGAAATAGATGAAAGGCAATT	TTTATCCTCGACCCAT	GCTAAGGGCCTAACTGGCCGCTTCACTGGCTGCTCAAACGCCGTTTCCATGGCTGCCTGCTCTAACAATATTTTTTACTGAACTATACTGTATAGAATTGCGATTTAGCCTATCTGGAAAGCAAGGAAGAAATAGATGAAAGGCAATTCACTGCGGCTCCTCAGGTACCTCTAGATTTATCCTCGACCCATAGATCGGAAGAGCGTCGGCCTCGGAGGCCTTAAAC	IMK	IMK_MefFive	FALSE	FALSE
763	mm10shuf5_chr9:73245656-73245776_shuf_205_2	mm10shuf5_chr9:73245656-73245776_shuf_205	TGCTGCAAGTCCTTAGCTGTAGTTACAGTTCCTGCCGCTGCCAGTTATATTAGGGAGAGCGCAGAGTCATGGTGTAAAGAGCTGCACACATAATCTCAAAAAGATCAGCTCCAAGAAGCT	TTAACTGGTTACTCAT	GCTAAGGGCCTAACTGGCCGCTTCACTGTGCTGCAAGTCCTTAGCTGTAGTTACAGTTCCTGCCGCTGCCAGTTATATTAGGGAGAGCGCAGAGTCATGGTGTAAAGAGCTGCACACATAATCTCAAAAAGATCAGCTCCAAGAAGCTCACTGCGGCTCCTCAGGTACCTCTAGATTAACTGGTTACTCATAGATCGGAAGAGCGTCGGCCTCGGAGGCCTTAAAC	IMK	IMK_MefFive	FALSE	FALSE
764	mm10shuf5_chr9:83316696-83316816_shuf_197_2	mm10shuf5_chr9:83316696-83316816_shuf_197	CCAACCATTTTCTTAGCAACCGAACTCCTGCCTTGTGCACTGTGCATGTTAACTAAAACAGCCTGCTATAGAAGCTCGCTTCGAAAATCTTTTTCCATTTAGCATTTTATCAAATGAATG	ACTCTCCGCAGCATAT	GCTAAGGGCCTAACTGGCCGCTTCACTGCCAACCATTTTCTTAGCAACCGAACTCCTGCCTTGTGCACTGTGCATGTTAACTAAAACAGCCTGCTATAGAAGCTCGCTTCGAAAATCTTTTTCCATTTAGCATTTTATCAAATGAATGCACTGCGGCTCCTCAGGTACCTCTAGAACTCTCCGCAGCATATAGATCGGAAGAGCGTCGGCCTCGGAGGCCTTAAAC	IMK	IMK_MefFive	TRUE	TRUE
765	Raegyp2_NW_015492976.1:82676-82796_2	Raegyp2_NW_015492976.1:82676-82796	CTGCCTTACCCCTGATATTATGTCTAAAAATACATCTGCAGAGAGGCAGGCATATGCTCGCGCCTTGGTGTGAAGGagtttttgcctgttttttgCTACACACACCTAAATTCTGAAGTG	GGCGTCGGATACTCGA	GCTAAGGGCCTAACTGGCCGCTTCACTGCTGCCTTACCCCTGATATTATGTCTAAAAATACATCTGCAGAGAGGCAGGCATATGCTCGCGCCTTGGTGTGAAGGagtttttgcctgttttttgCTACACACACCTAAATTCTGAAGTGCACTGCGGCTCCTCAGGTACCTCTAGAGGCGTCGGATACTCGAAGATCGGAAGAGCGTCGGCCTCGGAGGCCTTAAAC	IMK	IMK	FALSE	FALSE
766	Raegyp2_NW_015494598.1:639089-639209_2	Raegyp2_NW_015494598.1:639089-639209	ATGGGTCCCAGTCATTAACTGGCTGTCAGGTTCTTCAGATGATGGAGCTAAAAATAGCGCGCTATAGATAGAACCGTCTCCCACGCAGGCAGGCACAGGCTGCAAATGGAAGTGGAGAGA	CTTGTATTAACCCAGC	GCTAAGGGCCTAACTGGCCGCTTCACTGATGGGTCCCAGTCATTAACTGGCTGTCAGGTTCTTCAGATGATGGAGCTAAAAATAGCGCGCTATAGATAGAACCGTCTCCCACGCAGGCAGGCACAGGCTGCAAATGGAAGTGGAGAGACACTGCGGCTCCTCAGGTACCTCTAGACTTGTATTAACCCAGCAGATCGGAAGAGCGTCGGCCTCGGAGGCCTTAAAC	IMK	IMK	TRUE	TRUE
767	Raegyp2_NW_015492944.1:186502-186622_2	Raegyp2_NW_015492944.1:186502-186622	GAGTCCTTAGCTGTAGTTGCTGTTCCCAATGGGATCCTGCTGCCGTCAGTTATATTAGGGAAGAGTGCAAAGTCATGGCGCATCATTGCTAAAAATAGTTCAGACCGTGGAACAGCTCCA	GAGCCCTGAGAAGTTA	GCTAAGGGCCTAACTGGCCGCTTCACTGGAGTCCTTAGCTGTAGTTGCTGTTCCCAATGGGATCCTGCTGCCGTCAGTTATATTAGGGAAGAGTGCAAAGTCATGGCGCATCATTGCTAAAAATAGTTCAGACCGTGGAACAGCTCCACACTGCGGCTCCTCAGGTACCTCTAGAGAGCCCTGAGAAGTTAAGATCGGAAGAGCGTCGGCCTCGGAGGCCTTAAAC	IMK	IMK	FALSE	FALSE
768	Raegyp2_NW_015494584.1:289440-289560_2	Raegyp2_NW_015494584.1:289440-289560	GAAAGTGGCACAGAAGGAGAGACCCAGCTAAAAACAGCCACCGCCCAGGCTGGCGTTAACAGCATGCCGCCTCCCCTGTCGTTTCGGGGCTTTGGACGCTTCGGTTTCCGCAGCGGCTTT	TTGTTGTACTGTCTAA	GCTAAGGGCCTAACTGGCCGCTTCACTGGAAAGTGGCACAGAAGGAGAGACCCAGCTAAAAACAGCCACCGCCCAGGCTGGCGTTAACAGCATGCCGCCTCCCCTGTCGTTTCGGGGCTTTGGACGCTTCGGTTTCCGCAGCGGCTTTCACTGCGGCTCCTCAGGTACCTCTAGATTGTTGTACTGTCTAAAGATCGGAAGAGCGTCGGCCTCGGAGGCCTTAAAC	IMK	IMK	FALSE	FALSE
769	Raegyp2_NW_015494775.1:92704-92824_2	Raegyp2_NW_015494775.1:92704-92824	TCCCTGCAATCTGTATCTGAACCTGcattctgaataatttatttttagactaaTAAGATGCTTGGCAAGACTGCTCCTTTCTTCTGTGAGTGGCGCAGGCAATATTCACCCAAGTGGGAA	TCCAAGCGTGCTATAT	GCTAAGGGCCTAACTGGCCGCTTCACTGTCCCTGCAATCTGTATCTGAACCTGcattctgaataatttatttttagactaaTAAGATGCTTGGCAAGACTGCTCCTTTCTTCTGTGAGTGGCGCAGGCAATATTCACCCAAGTGGGAACACTGCGGCTCCTCAGGTACCTCTAGATCCAAGCGTGCTATATAGATCGGAAGAGCGTCGGCCTCGGAGGCCTTAAAC	IMK	IMK	FALSE	FALSE
770	Raegyp2_NW_015494597.1:729835-729955_2	Raegyp2_NW_015494597.1:729835-729955	ATAACAAACGTGTGGAGCACCGCATGACTTCTTCTACCAGCTGGTTTTCCTGGcatttgaataaaagtaaaaatagaaaacaaagagggCTAAGAAAGTGACAAGCTAAAATCTttgcaa	CTGGAGGGTTCGCATA	GCTAAGGGCCTAACTGGCCGCTTCACTGATAACAAACGTGTGGAGCACCGCATGACTTCTTCTACCAGCTGGTTTTCCTGGcatttgaataaaagtaaaaatagaaaacaaagagggCTAAGAAAGTGACAAGCTAAAATCTttgcaaCACTGCGGCTCCTCAGGTACCTCTAGACTGGAGGGTTCGCATAAGATCGGAAGAGCGTCGGCCTCGGAGGCCTTAAAC	IMK	IMK	FALSE	FALSE
771	Raegyp2_NW_015494498.1:1459859-1459979_2	Raegyp2_NW_015494498.1:1459859-1459979	catacttttttttcttatggaggattttgtatttttagcCCAGGCAGTTGCTGTGGCAACCACTAGAGCTGAACATTTTGTTTCCCGAGAACAAATGCATGGTTGAATATTCAAGCAATT	CACATTGAATGATCTT	GCTAAGGGCCTAACTGGCCGCTTCACTGcatacttttttttcttatggaggattttgtatttttagcCCAGGCAGTTGCTGTGGCAACCACTAGAGCTGAACATTTTGTTTCCCGAGAACAAATGCATGGTTGAATATTCAAGCAATTCACTGCGGCTCCTCAGGTACCTCTAGACACATTGAATGATCTTAGATCGGAAGAGCGTCGGCCTCGGAGGCCTTAAAC	IMK	IMK	FALSE	FALSE
772	Raegyp2_NW_015493254.1:3308433-3308553_2	Raegyp2_NW_015493254.1:3308433-3308553	TCACTAGGCaacatattttaggaaaagaatgtTGTGAATACTGTTTTGGCATTTGTTCTGCAGgaataaaaatttcttcaaataatcttCTTGTTTGTTCTAGGATACATATGAGCTTAA	CATTGATGCGTCCCCA	GCTAAGGGCCTAACTGGCCGCTTCACTGTCACTAGGCaacatattttaggaaaagaatgtTGTGAATACTGTTTTGGCATTTGTTCTGCAGgaataaaaatttcttcaaataatcttCTTGTTTGTTCTAGGATACATATGAGCTTAACACTGCGGCTCCTCAGGTACCTCTAGACATTGATGCGTCCCCAAGATCGGAAGAGCGTCGGCCTCGGAGGCCTTAAAC	IMK	IMK	FALSE	FALSE
773	Raegyp2_NW_015493843.1:2168906-2169026_2	Raegyp2_NW_015493843.1:2168906-2169026	GTTGCTCTTGTACCTTTGCTGGGAGCCTCCGCATTTGGAGCCATCATGTGACTCAGGGAGCTATTTTTAGCCTCTCCCTGCCCTGTGTTGTAGGAAGAATGATTTGATGAAAATACTAAA	TTCACAAACACCAAAA	GCTAAGGGCCTAACTGGCCGCTTCACTGGTTGCTCTTGTACCTTTGCTGGGAGCCTCCGCATTTGGAGCCATCATGTGACTCAGGGAGCTATTTTTAGCCTCTCCCTGCCCTGTGTTGTAGGAAGAATGATTTGATGAAAATACTAAACACTGCGGCTCCTCAGGTACCTCTAGATTCACAAACACCAAAAAGATCGGAAGAGCGTCGGCCTCGGAGGCCTTAAAC	IMK	IMK	FALSE	FALSE
774	Raegyp2_NW_015493876.1:130221-130341_2	Raegyp2_NW_015493876.1:130221-130341	ACACCAACATTAATAGGCAATTGCCACAGGGAGATaatacaggaagaaaaatggctaaaaatatacagtgaatCACAGAAAATTACATCTCTTAAAACCTACAGTGTATTCTTATCCCCA	CTACTGTTCTAGGCAA	GCTAAGGGCCTAACTGGCCGCTTCACTGACACCAACATTAATAGGCAATTGCCACAGGGAGATaatacaggaagaaaaatggctaaaaatatacagtgaatCACAGAAAATTACATCTCTTAAAACCTACAGTGTATTCTTATCCCCACACTGCGGCTCCTCAGGTACCTCTAGACTACTGTTCTAGGCAAAGATCGGAAGAGCGTCGGCCTCGGAGGCCTTAAAC	IMK	IMK	TRUE	TRUE
775	Raegyp2_NW_015494862.1:42490-42610_2	Raegyp2_NW_015494862.1:42490-42610	CACATATCTGAAGAAATTTTTAGTGGAAATAAAATTCCAAAGCACTAAATTTAGAGGTATTTCGTTTCCTAGTAAGAGGTATAAAAATAGTACTACTAGATACAATTTAAATTCCAAAGG	CGTTCGTCAGTAGCTC	GCTAAGGGCCTAACTGGCCGCTTCACTGCACATATCTGAAGAAATTTTTAGTGGAAATAAAATTCCAAAGCACTAAATTTAGAGGTATTTCGTTTCCTAGTAAGAGGTATAAAAATAGTACTACTAGATACAATTTAAATTCCAAAGGCACTGCGGCTCCTCAGGTACCTCTAGACGTTCGTCAGTAGCTCAGATCGGAAGAGCGTCGGCCTCGGAGGCCTTAAAC	IMK	IMK	TRUE	TRUE
776	Raegyp2_NW_015494950.1:183317-183437_2	Raegyp2_NW_015494950.1:183317-183437	TGGAGTCCCACTGCAGACGCAGGTGCGCGTCAGTGCCTGCTCTAATTTTATCCCGGCTTGATGGAGGAGACTAACTGAGCAGCAGGGAGGCTGCTATTTTGGGTCTCTGTGGCTCTGGGT	TAATCTCCCGAGACGG	GCTAAGGGCCTAACTGGCCGCTTCACTGTGGAGTCCCACTGCAGACGCAGGTGCGCGTCAGTGCCTGCTCTAATTTTATCCCGGCTTGATGGAGGAGACTAACTGAGCAGCAGGGAGGCTGCTATTTTGGGTCTCTGTGGCTCTGGGTCACTGCGGCTCCTCAGGTACCTCTAGATAATCTCCCGAGACGGAGATCGGAAGAGCGTCGGCCTCGGAGGCCTTAAAC	IMK	IMK	FALSE	FALSE
777	Raegyp2_NW_015494668.1:997510-997630_2	Raegyp2_NW_015494668.1:997510-997630	gCAAAGGGAGAACAGGTGTGCGGAAAGCTGTGATATATTAAATGACAGTTACCCTCTGCCTCTCCGATGCAGATTGCTTTTCTCTGCGTTTATTTATAGCAGGCAGTAATTAATCTGTGT	CGTTAGCAATCCCGCT	GCTAAGGGCCTAACTGGCCGCTTCACTGgCAAAGGGAGAACAGGTGTGCGGAAAGCTGTGATATATTAAATGACAGTTACCCTCTGCCTCTCCGATGCAGATTGCTTTTCTCTGCGTTTATTTATAGCAGGCAGTAATTAATCTGTGTCACTGCGGCTCCTCAGGTACCTCTAGACGTTAGCAATCCCGCTAGATCGGAAGAGCGTCGGCCTCGGAGGCCTTAAAC	IMK	IMK	FALSE	FALSE
778	Raegyp2_NW_015494632.1:2755190-2755310_2	Raegyp2_NW_015494632.1:2755190-2755310	TCATGGCAATTACACTCACATCTTTGATCTTGGATGAGATCTCTTGTgcatattttgttctatttatgtctttgatctggtttcttgtgatttttttaaggTTGTGTTTTTATTCAAAAG	ACCCATCGTTCAGGCG	GCTAAGGGCCTAACTGGCCGCTTCACTGTCATGGCAATTACACTCACATCTTTGATCTTGGATGAGATCTCTTGTgcatattttgttctatttatgtctttgatctggtttcttgtgatttttttaaggTTGTGTTTTTATTCAAAAGCACTGCGGCTCCTCAGGTACCTCTAGAACCCATCGTTCAGGCGAGATCGGAAGAGCGTCGGCCTCGGAGGCCTTAAAC	IMK	IMK	FALSE	FALSE
779	Raegyp2_NW_015494639.1:70947-71067_2	Raegyp2_NW_015494639.1:70947-71067	CAACCATTTTCTTAGCAACCAAATTCCTGTCTTCTGTGCTGTGCATGATTAACTAAAACAGCCTGTTGACGGCTTAAAATAAACTTGCCTTTTTCCGTTTAGCATTTTATCGAatgaata	TACTCCCGCGCAAATG	GCTAAGGGCCTAACTGGCCGCTTCACTGCAACCATTTTCTTAGCAACCAAATTCCTGTCTTCTGTGCTGTGCATGATTAACTAAAACAGCCTGTTGACGGCTTAAAATAAACTTGCCTTTTTCCGTTTAGCATTTTATCGAatgaataCACTGCGGCTCCTCAGGTACCTCTAGATACTCCCGCGCAAATGAGATCGGAAGAGCGTCGGCCTCGGAGGCCTTAAAC	IMK	IMK	FALSE	FALSE
780	Raegyp2_NW_015493732.1:933607-933727_2	Raegyp2_NW_015493732.1:933607-933727	GCGAAATGGCTCATTGGTTACTGTGGCAACCGACTCTTCCCTGCTCCGGCTGCTTATCCCACGATCCCTCTGTCACCCTATTTTTAGACTGAAGACAACGAAtgaaaatggctttaaaat	GTAGCTGCGATGAATG	GCTAAGGGCCTAACTGGCCGCTTCACTGGCGAAATGGCTCATTGGTTACTGTGGCAACCGACTCTTCCCTGCTCCGGCTGCTTATCCCACGATCCCTCTGTCACCCTATTTTTAGACTGAAGACAACGAAtgaaaatggctttaaaatCACTGCGGCTCCTCAGGTACCTCTAGAGTAGCTGCGATGAATGAGATCGGAAGAGCGTCGGCCTCGGAGGCCTTAAAC	IMK	IMK	FALSE	FALSE
781	Raegyp2_NW_015493587.1:399203-399323_2	Raegyp2_NW_015493587.1:399203-399323	GATGCTCAAACACCGTTTCCATGGCTGCCTGCtgtaacaatattttttactgaTCTAAGCATTGCTAATTTTAGCCACAAATTATctggaaagcaagaaagaaatagatgaaaagcAATT	AGGCATCGTATTATCG	GCTAAGGGCCTAACTGGCCGCTTCACTGGATGCTCAAACACCGTTTCCATGGCTGCCTGCtgtaacaatattttttactgaTCTAAGCATTGCTAATTTTAGCCACAAATTATctggaaagcaagaaagaaatagatgaaaagcAATTCACTGCGGCTCCTCAGGTACCTCTAGAAGGCATCGTATTATCGAGATCGGAAGAGCGTCGGCCTCGGAGGCCTTAAAC	IMK	IMK	TRUE	TRUE
782	Raegyp2_NW_015494580.1:2679-2799_2	Raegyp2_NW_015494580.1:2679-2799	GTGGTGCTTCATTTGCATTAAATGAAAAGCAGTCCAAAAATACACGCTGTTGCTAAGGTTACATCTTGCTGGATGCAAATGAAGATGTGTTCGCTCAGACCAGTTAAAAATATCTTGGCA	TTCCGAGAGGTATGTA	GCTAAGGGCCTAACTGGCCGCTTCACTGGTGGTGCTTCATTTGCATTAAATGAAAAGCAGTCCAAAAATACACGCTGTTGCTAAGGTTACATCTTGCTGGATGCAAATGAAGATGTGTTCGCTCAGACCAGTTAAAAATATCTTGGCACACTGCGGCTCCTCAGGTACCTCTAGATTCCGAGAGGTATGTAAGATCGGAAGAGCGTCGGCCTCGGAGGCCTTAAAC	IMK	IMK	TRUE	TRUE
783	rs6733839_2	rs6733839	TGGGACTTTAAATAGGAGTTTTTAAAAAGGAAAGAAATCTCTGTTCTGCTTCTTAAAAACACCCTTTTCCCCTTTTTACTTTCAGAAGAAGGAACCAGAGAAGACTAGAAACAGGATGGA	AGACTTTCTAATAGGG	GCTAAGGGCCTAACTGGCCGCTTCACTGTGGGACTTTAAATAGGAGTTTTTAAAAAGGAAAGAAATCTCTGTTCTGCTTCTTAAAAACACCCTTTTCCCCTTTTTACTTTCAGAAGAAGGAACCAGAGAAGACTAGAAACAGGATGGACACTGCGGCTCCTCAGGTACCTCTAGAAGACTTTCTAATAGGGAGATCGGAAGAGCGTCGGCCTCGGAGGCCTTAAAC	ER	ER_Ref	FALSE	FALSE
784	rs744368_2	rs744368	CCAACTGTCAGCCAACTGCCCGTGGCCACAGAACAGGGGCTCAAGAGAGAGGGATGGTGTCTCAGGAGCTCAGTGATACATCACCACCTCCTTGGAGGGGACACAGCCCTTGCCTACTGC	ACTTTATCGGTCCACA	GCTAAGGGCCTAACTGGCCGCTTCACTGCCAACTGTCAGCCAACTGCCCGTGGCCACAGAACAGGGGCTCAAGAGAGAGGGATGGTGTCTCAGGAGCTCAGTGATACATCACCACCTCCTTGGAGGGGACACAGCCCTTGCCTACTGCCACTGCGGCTCCTCAGGTACCTCTAGAACTTTATCGGTCCACAAGATCGGAAGAGCGTCGGCCTCGGAGGCCTTAAAC	ER	ER_Ref	TRUE	TRUE
785	rs13032148_2	rs13032148	TGCGGCGAAGGGGGCGCGGCCCTGAACAGAGGAGCCGCGGCTGCTGGGAGAACGCGCCCGGAGCCCCCTCCTTTTCCAGGGGCTCACCTCCCgcccggtgcccggtgcccggtgcccgAC	TACGGTGCGACCGCCG	GCTAAGGGCCTAACTGGCCGCTTCACTGTGCGGCGAAGGGGGCGCGGCCCTGAACAGAGGAGCCGCGGCTGCTGGGAGAACGCGCCCGGAGCCCCCTCCTTTTCCAGGGGCTCACCTCCCgcccggtgcccggtgcccggtgcccgACCACTGCGGCTCCTCAGGTACCTCTAGATACGGTGCGACCGCCGAGATCGGAAGAGCGTCGGCCTCGGAGGCCTTAAAC	ER	ER_Ref	FALSE	FALSE
786	rs11694743_2	rs11694743	TTGAGGCCTTGTTCTCCCTCCATCCCCCGCCCCGCCCCACCCCAGAGCTGCTGCTTCACCCTCAGGTTGGGAGGGGAGGGCACCCAGACCTGCAGCCAAGGACAGAGGGGCTAGAATGAG	GGTTTCAATGGAATAT	GCTAAGGGCCTAACTGGCCGCTTCACTGTTGAGGCCTTGTTCTCCCTCCATCCCCCGCCCCGCCCCACCCCAGAGCTGCTGCTTCACCCTCAGGTTGGGAGGGGAGGGCACCCAGACCTGCAGCCAAGGACAGAGGGGCTAGAATGAGCACTGCGGCTCCTCAGGTACCTCTAGAGGTTTCAATGGAATATAGATCGGAAGAGCGTCGGCCTCGGAGGCCTTAAAC	ER	ER_Ref	FALSE	FALSE
787	rs74820434_2	rs74820434	CACACGAGCAGCCGCATTTAGCCACCGAGTCGGGACTGAAATATTCCTGAGGGAGAAGAACCCTGAGGCTTCAGGGCGGCAACGGCTCGTCAGTGGGGAGCGGGGAAGGGATGTTGTCAC	CGCCAAGCTAGGCCAC	GCTAAGGGCCTAACTGGCCGCTTCACTGCACACGAGCAGCCGCATTTAGCCACCGAGTCGGGACTGAAATATTCCTGAGGGAGAAGAACCCTGAGGCTTCAGGGCGGCAACGGCTCGTCAGTGGGGAGCGGGGAAGGGATGTTGTCACCACTGCGGCTCCTCAGGTACCTCTAGACGCCAAGCTAGGCCACAGATCGGAAGAGCGTCGGCCTCGGAGGCCTTAAAC	ER	ER_Ref	TRUE	TRUE
788	rs1004173_2	rs1004173	TCTGTGAAACAGAATTTATTTGATGCCTAGGTTTCTCCCTCACCCGACGAAGACCAAATGCTGCTGATCCGTAAGTAACTTCGCAAGGTAAACTGAGGGGCCTGGCAGCATCTGGGCCTC	CCTCCCTTAGCCTTAA	GCTAAGGGCCTAACTGGCCGCTTCACTGTCTGTGAAACAGAATTTATTTGATGCCTAGGTTTCTCCCTCACCCGACGAAGACCAAATGCTGCTGATCCGTAAGTAACTTCGCAAGGTAAACTGAGGGGCCTGGCAGCATCTGGGCCTCCACTGCGGCTCCTCAGGTACCTCTAGACCTCCCTTAGCCTTAAAGATCGGAAGAGCGTCGGCCTCGGAGGCCTTAAAC	ER	ER_Ref	FALSE	FALSE
789	rs7937331_2	rs7937331	cctctccgcgtcccacccgcctctctctagctctctcactctctactttcctctccccttGGACTCTCCGTGTATTCCCTCCCGCTAGCCTGTGGTCCCCTCACCTCTGCGTGACCGCCT	CGCTAAGGGCTGCATT	GCTAAGGGCCTAACTGGCCGCTTCACTGcctctccgcgtcccacccgcctctctctagctctctcactctctactttcctctccccttGGACTCTCCGTGTATTCCCTCCCGCTAGCCTGTGGTCCCCTCACCTCTGCGTGACCGCCTCACTGCGGCTCCTCAGGTACCTCTAGACGCTAAGGGCTGCATTAGATCGGAAGAGCGTCGGCCTCGGAGGCCTTAAAC	ER	ER_Ref	FALSE	FALSE
790	rs755554_2	rs755554	CTGGCCAGGGTGTGGGAAGCATGCTGCTGCTCTTCTTAGGAGACCCCAGGTCACAGAGTGTCTGAGATGGAGGGAGAGGATAGAATAGAACTTCTCCCCTTGGTCCTGTAGGAGCTATCT	CAAGGAGGTAATGAAA	GCTAAGGGCCTAACTGGCCGCTTCACTGCTGGCCAGGGTGTGGGAAGCATGCTGCTGCTCTTCTTAGGAGACCCCAGGTCACAGAGTGTCTGAGATGGAGGGAGAGGATAGAATAGAACTTCTCCCCTTGGTCCTGTAGGAGCTATCTCACTGCGGCTCCTCAGGTACCTCTAGACAAGGAGGTAATGAAAAGATCGGAAGAGCGTCGGCCTCGGAGGCCTTAAAC	ER	ER_Ref	TRUE	TRUE
791	rs5760076_2	rs5760076	TCAGCAGGATTCTGCCCTCCAGAGCCACTTCCTCTGCTCCCCCAGCCTCCAGTGCAGTATCTCACTGAATGGTGAAAGCACAGCTGTCTCTTTCCCAGCTGTATCTTGCCCCCCAGCACA	GTAGATCTCCTTCCCA	GCTAAGGGCCTAACTGGCCGCTTCACTGTCAGCAGGATTCTGCCCTCCAGAGCCACTTCCTCTGCTCCCCCAGCCTCCAGTGCAGTATCTCACTGAATGGTGAAAGCACAGCTGTCTCTTTCCCAGCTGTATCTTGCCCCCCAGCACACACTGCGGCTCCTCAGGTACCTCTAGAGTAGATCTCCTTCCCAAGATCGGAAGAGCGTCGGCCTCGGAGGCCTTAAAC	ER	ER_Ref	TRUE	TRUE
792	rs755553_2	rs755553	CCCGTTCACAAATAACATGTTGTAACAAAACACGCAGGAGAGCTCTAGGGAGCTGCTAAGAATGCACGTGCCTATCCCCCACCTAAGAGGGGTGGACCAAGGCCCTGGGAATCTGTTAGA	GTGGGCCATACCGGAG	GCTAAGGGCCTAACTGGCCGCTTCACTGCCCGTTCACAAATAACATGTTGTAACAAAACACGCAGGAGAGCTCTAGGGAGCTGCTAAGAATGCACGTGCCTATCCCCCACCTAAGAGGGGTGGACCAAGGCCCTGGGAATCTGTTAGACACTGCGGCTCCTCAGGTACCTCTAGAGTGGGCCATACCGGAGAGATCGGAAGAGCGTCGGCCTCGGAGGCCTTAAAC	ER	ER_Ref	FALSE	FALSE
793	rs17057043_2	rs17057043	TCTGAGAGACAGATGCAGGCAAAGAGCCGTTACCATGCAAAATCTAGAACTGTTCCCACGTGAAATCTAGAACTTCTCCCACACGAAATCTAGAACTGCTCCCACACGAAATCTAGAACT	GAGGAATTCCTCAAGC	GCTAAGGGCCTAACTGGCCGCTTCACTGTCTGAGAGACAGATGCAGGCAAAGAGCCGTTACCATGCAAAATCTAGAACTGTTCCCACGTGAAATCTAGAACTTCTCCCACACGAAATCTAGAACTGCTCCCACACGAAATCTAGAACTCACTGCGGCTCCTCAGGTACCTCTAGAGAGGAATTCCTCAAGCAGATCGGAAGAGCGTCGGCCTCGGAGGCCTTAAAC	ER	ER_Ref	TRUE	TRUE
794	rs7395613_2	rs7395613	ATCTTCTGTTCAGTTGATTCTCGATTTTAAACGTTTGTTGCCTTTTGGAGCCTGCACTTCCCCTTACCTGGTGATTGGAGTGTGGGAATGGTTGGGGGTATCAAGGCTTCAGCAGGCTGG	GCGACCGGTAGTATCT	GCTAAGGGCCTAACTGGCCGCTTCACTGATCTTCTGTTCAGTTGATTCTCGATTTTAAACGTTTGTTGCCTTTTGGAGCCTGCACTTCCCCTTACCTGGTGATTGGAGTGTGGGAATGGTTGGGGGTATCAAGGCTTCAGCAGGCTGGCACTGCGGCTCCTCAGGTACCTCTAGAGCGACCGGTAGTATCTAGATCGGAAGAGCGTCGGCCTCGGAGGCCTTAAAC	ER	ER_Ref	FALSE	FALSE
795	rs10421247_2	rs10421247	TAAGGGATGAATGAATGAGATGCTGAGGAGGAGCTATGCTAGGCAGCAGGATACACCCTCGGTCTTATCTTGttgacttaactgctcctcctgcaggaagccctccctgatccccaggct	CGCTCACGGCCACACC	GCTAAGGGCCTAACTGGCCGCTTCACTGTAAGGGATGAATGAATGAGATGCTGAGGAGGAGCTATGCTAGGCAGCAGGATACACCCTCGGTCTTATCTTGttgacttaactgctcctcctgcaggaagccctccctgatccccaggctCACTGCGGCTCCTCAGGTACCTCTAGACGCTCACGGCCACACCAGATCGGAAGAGCGTCGGCCTCGGAGGCCTTAAAC	ER	ER_Ref	FALSE	FALSE
796	rs7947450_2	rs7947450	ATCGCGGTCCCCGCAGAGCCGCCGCTTCCGTCCCTGCCCAGCCTGGCTGAGCGCGGTGCGTGTGGCTCTCTCACTTCCGACCGACCCTCCCCTCCGGCCCGCAGCCCTGCCCAAACGGAA	CTGCGACGCAGGGTAG	GCTAAGGGCCTAACTGGCCGCTTCACTGATCGCGGTCCCCGCAGAGCCGCCGCTTCCGTCCCTGCCCAGCCTGGCTGAGCGCGGTGCGTGTGGCTCTCTCACTTCCGACCGACCCTCCCCTCCGGCCCGCAGCCCTGCCCAAACGGAACACTGCGGCTCCTCAGGTACCTCTAGACTGCGACGCAGGGTAGAGATCGGAAGAGCGTCGGCCTCGGAGGCCTTAAAC	ER	ER_Ref	FALSE	FALSE
797	rs7479145_2	rs7479145	CTGCTCCAATCACAGACCTCGTTCTCAGCCCCGTGCCTGTCCCCTCGGGGTGGGAAAAATCCACACCAAACCGTTAAACAAGCCAGGAAGGCTGGGCCTGTTAGAAGGATGTGCAGGGTG	GCCTTGCGAAAACCCC	GCTAAGGGCCTAACTGGCCGCTTCACTGCTGCTCCAATCACAGACCTCGTTCTCAGCCCCGTGCCTGTCCCCTCGGGGTGGGAAAAATCCACACCAAACCGTTAAACAAGCCAGGAAGGCTGGGCCTGTTAGAAGGATGTGCAGGGTGCACTGCGGCTCCTCAGGTACCTCTAGAGCCTTGCGAAAACCCCAGATCGGAAGAGCGTCGGCCTCGGAGGCCTTAAAC	ER	ER_Ref	TRUE	TRUE
798	rs61216358_2	rs61216358	GCCGAGAGCCCCACAGCAGGAAAACGCAGAAAGGTGACCGCAAGCTGCCCCCCTGTACAGTGGCCCACTGCAGCTCTGGGGGTCCTATGGGTTCTTCCTACAGTCACCAAGGCCCCATCG	ATAGTTCAGCCAAAAG	GCTAAGGGCCTAACTGGCCGCTTCACTGGCCGAGAGCCCCACAGCAGGAAAACGCAGAAAGGTGACCGCAAGCTGCCCCCCTGTACAGTGGCCCACTGCAGCTCTGGGGGTCCTATGGGTTCTTCCTACAGTCACCAAGGCCCCATCGCACTGCGGCTCCTCAGGTACCTCTAGAATAGTTCAGCCAAAAGAGATCGGAAGAGCGTCGGCCTCGGAGGCCTTAAAC	ER	ER_Ref	FALSE	FALSE
799	rs6498140_2	rs6498140	TGAAGTACAGCACCATAGCCTCTGCAGCCCttatttatttatttatttatttatttagactctcgctctgtcacccaggctggagtgcaatggtgtgatctcggctcactgcaacctcca	TGACTACTTCCTGGAT	GCTAAGGGCCTAACTGGCCGCTTCACTGTGAAGTACAGCACCATAGCCTCTGCAGCCCttatttatttatttatttatttatttagactctcgctctgtcacccaggctggagtgcaatggtgtgatctcggctcactgcaacctccaCACTGCGGCTCCTCAGGTACCTCTAGATGACTACTTCCTGGATAGATCGGAAGAGCGTCGGCCTCGGAGGCCTTAAAC	ER	ER_Ref	TRUE	TRUE
800	rs7570061_2	rs7570061	ctatctttcatggaggatgacatttagcagccaagatctgagcagcaggtgttctcattgctgttggagtgttgtgggctctcgcagcagacagagtgaggaaatagtgtgtgcacatac	AGCCTGTACCAGGCTC	GCTAAGGGCCTAACTGGCCGCTTCACTGctatctttcatggaggatgacatttagcagccaagatctgagcagcaggtgttctcattgctgttggagtgttgtgggctctcgcagcagacagagtgaggaaatagtgtgtgcacatacCACTGCGGCTCCTCAGGTACCTCTAGAAGCCTGTACCAGGCTCAGATCGGAAGAGCGTCGGCCTCGGAGGCCTTAAAC	ER	ER_Ref	FALSE	FALSE
801	rs10933431_2	rs10933431	TCAAAATGACTTAACAACTCTTTTCAGGAAGGCGGCTGCTGTGGAATGGGGAACGAAGTGTGGCAGCCTGGGCCATTAGGAACCAAGGGCAGTCCCCTCCTTGGTCAGAAGTGTGGCTGG	GTTGGGCTGCTTCACG	GCTAAGGGCCTAACTGGCCGCTTCACTGTCAAAATGACTTAACAACTCTTTTCAGGAAGGCGGCTGCTGTGGAATGGGGAACGAAGTGTGGCAGCCTGGGCCATTAGGAACCAAGGGCAGTCCCCTCCTTGGTCAGAAGTGTGGCTGGCACTGCGGCTCCTCAGGTACCTCTAGAGTTGGGCTGCTTCACGAGATCGGAAGAGCGTCGGCCTCGGAGGCCTTAAAC	ER	ER_Ref	FALSE	FALSE
802	rs6127744_2	rs6127744	ataaaaaattaaaaaatGCTGTCTGACAAGAAGATAGCGGTAAGCTATCCCCCACAGCTGGTTGGGGATAGAACTTGAGCCTGGCTTGGAAGAATGGGCACCATTTTGTCTAAATAAAAA	ATGGAGGTCAGGAACT	GCTAAGGGCCTAACTGGCCGCTTCACTGataaaaaattaaaaaatGCTGTCTGACAAGAAGATAGCGGTAAGCTATCCCCCACAGCTGGTTGGGGATAGAACTTGAGCCTGGCTTGGAAGAATGGGCACCATTTTGTCTAAATAAAAACACTGCGGCTCCTCAGGTACCTCTAGAATGGAGGTCAGGAACTAGATCGGAAGAGCGTCGGCCTCGGAGGCCTTAAAC	ER	ER_Ref	FALSE	FALSE
803	rs17462136_2	rs17462136	CTCTTCGAAGTAGGAACTTCGCCCTATAAAGCAGAAGAGTGGTGTTTTTTTCTTCTTCTTCTTCTTTTGTGGTTTCACATAGCAAATGAGTGACAGTCTCTACTTACAGACAAAGTGAGA	GGGGAAGCCGTTCCCA	GCTAAGGGCCTAACTGGCCGCTTCACTGCTCTTCGAAGTAGGAACTTCGCCCTATAAAGCAGAAGAGTGGTGTTTTTTTCTTCTTCTTCTTCTTTTGTGGTTTCACATAGCAAATGAGTGACAGTCTCTACTTACAGACAAAGTGAGACACTGCGGCTCCTCAGGTACCTCTAGAGGGGAAGCCGTTCCCAAGATCGGAAGAGCGTCGGCCTCGGAGGCCTTAAAC	ER	ER_Ref	FALSE	FALSE
804	rs927174_2	rs927174	TTCCTTAGAAGATTTTGAATACTTTACATTTTCTAACTCCCTGGGCTACAAGACATAGAACCAGACAGTTGTTACATAGAACAGCTGCCAGCACAGGCACTCGCTACAAACACCAGGAGG	CCCTATCTTGTTGCGG	GCTAAGGGCCTAACTGGCCGCTTCACTGTTCCTTAGAAGATTTTGAATACTTTACATTTTCTAACTCCCTGGGCTACAAGACATAGAACCAGACAGTTGTTACATAGAACAGCTGCCAGCACAGGCACTCGCTACAAACACCAGGAGGCACTGCGGCTCCTCAGGTACCTCTAGACCCTATCTTGTTGCGGAGATCGGAAGAGCGTCGGCCTCGGAGGCCTTAAAC	ER	ER_Ref	TRUE	TRUE
805	rs11188740_2	rs11188740	CTTGGCCAATagctgccatttctcttctgtggtgggcactgtggtcagcattttccatgcatcctctcttttagtccttctcacttcccaaataagaaaataggtttggagagggtcagt	GCGGCAATGGGGGCTA	GCTAAGGGCCTAACTGGCCGCTTCACTGCTTGGCCAATagctgccatttctcttctgtggtgggcactgtggtcagcattttccatgcatcctctcttttagtccttctcacttcccaaataagaaaataggtttggagagggtcagtCACTGCGGCTCCTCAGGTACCTCTAGAGCGGCAATGGGGGCTAAGATCGGAAGAGCGTCGGCCTCGGAGGCCTTAAAC	ER	ER_Ref	TRUE	TRUE
806	rs75191269_2	rs75191269	CCTCTGCTTTAGTCTCTTCTGCGAATGTGGTAGTGATCTTAAGTTATATAGCTTGTAAGGTGAGGCACATTACAGATACAAATCTGAGGATTTAGCTGGGCAAGGGAGGGAGAGAAATGG	GAGTATATCAAGTTTC	GCTAAGGGCCTAACTGGCCGCTTCACTGCCTCTGCTTTAGTCTCTTCTGCGAATGTGGTAGTGATCTTAAGTTATATAGCTTGTAAGGTGAGGCACATTACAGATACAAATCTGAGGATTTAGCTGGGCAAGGGAGGGAGAGAAATGGCACTGCGGCTCCTCAGGTACCTCTAGAGAGTATATCAAGTTTCAGATCGGAAGAGCGTCGGCCTCGGAGGCCTTAAAC	ER	ER_Ref	FALSE	FALSE
807	rs115898899_2	rs115898899	agtttctgtctttgctatttgttagctgtctgaccttgagcagttagttagctttctgtgcctctgttttcttgtctataaaatgggataataggctgggcgcggtggctcacacctgta	AGGGGGCTGACTCCGT	GCTAAGGGCCTAACTGGCCGCTTCACTGagtttctgtctttgctatttgttagctgtctgaccttgagcagttagttagctttctgtgcctctgttttcttgtctataaaatgggataataggctgggcgcggtggctcacacctgtaCACTGCGGCTCCTCAGGTACCTCTAGAAGGGGGCTGACTCCGTAGATCGGAAGAGCGTCGGCCTCGGAGGCCTTAAAC	ER	ER_Ref	FALSE	FALSE
808	rs140537553_2	rs140537553	CCCCCGGCCTGGCAGTGGGCTCTCTGGGCCAGGATCTCCACCCTGGGAGGGGAGACTTTCTCCCAGGGCATCAGGTGCTGATGCAGAGCCCCAGGAAAGCAAGAGGCAGGGGCTGGGCTG	AGCATAAATACCACGC	GCTAAGGGCCTAACTGGCCGCTTCACTGCCCCCGGCCTGGCAGTGGGCTCTCTGGGCCAGGATCTCCACCCTGGGAGGGGAGACTTTCTCCCAGGGCATCAGGTGCTGATGCAGAGCCCCAGGAAAGCAAGAGGCAGGGGCTGGGCTGCACTGCGGCTCCTCAGGTACCTCTAGAAGCATAAATACCACGCAGATCGGAAGAGCGTCGGCCTCGGAGGCCTTAAAC	ER	ER_Ref	FALSE	FALSE
809	rs10991386_2	rs10991386	taaaatggggctaatacagcactttgggaggccaagacgggtggatcaactgaggtcggaagttcgagaccagcctgaccaacatgaagaaaccccgtctctactaaaaatacaaaatta	CCCGCCTTCCGTAGGC	GCTAAGGGCCTAACTGGCCGCTTCACTGtaaaatggggctaatacagcactttgggaggccaagacgggtggatcaactgaggtcggaagttcgagaccagcctgaccaacatgaagaaaccccgtctctactaaaaatacaaaattaCACTGCGGCTCCTCAGGTACCTCTAGACCCGCCTTCCGTAGGCAGATCGGAAGAGCGTCGGCCTCGGAGGCCTTAAAC	ER	ER_Ref	FALSE	FALSE
810	rs6733839_alt_2	rs6733839_alt	TGGGACTTTAAATAGGAGTTTTTAAAAAGGAAAGAAATCTCTGTTCTGCTTCTTAAAAATACCCTTTTCCCCTTTTTACTTTCAGAAGAAGGAACCAGAGAAGACTAGAAACAGGATGGA	AGCTTCACAGTAACCT	GCTAAGGGCCTAACTGGCCGCTTCACTGTGGGACTTTAAATAGGAGTTTTTAAAAAGGAAAGAAATCTCTGTTCTGCTTCTTAAAAATACCCTTTTCCCCTTTTTACTTTCAGAAGAAGGAACCAGAGAAGACTAGAAACAGGATGGACACTGCGGCTCCTCAGGTACCTCTAGAAGCTTCACAGTAACCTAGATCGGAAGAGCGTCGGCCTCGGAGGCCTTAAAC	ER	ER_Alt	FALSE	FALSE
811	rs744368_alt_2	rs744368_alt	CCAACTGTCAGCCAACTGCCCGTGGCCACAGAACAGGGGCTCAAGAGAGAGGGATGGTGGCTCAGGAGCTCAGTGATACATCACCACCTCCTTGGAGGGGACACAGCCCTTGCCTACTGC	GCCCCATTACAAGCAA	GCTAAGGGCCTAACTGGCCGCTTCACTGCCAACTGTCAGCCAACTGCCCGTGGCCACAGAACAGGGGCTCAAGAGAGAGGGATGGTGGCTCAGGAGCTCAGTGATACATCACCACCTCCTTGGAGGGGACACAGCCCTTGCCTACTGCCACTGCGGCTCCTCAGGTACCTCTAGAGCCCCATTACAAGCAAAGATCGGAAGAGCGTCGGCCTCGGAGGCCTTAAAC	ER	ER_Alt	TRUE	TRUE
812	rs13032148_alt_2	rs13032148_alt	TGCGGCGAAGGGGGCGCGGCCCTGAACAGAGGAGCCGCGGCTGCTGGGAGAACGCGCCCAGAGCCCCCTCCTTTTCCAGGGGCTCACCTCCCgcccggtgcccggtgcccggtgcccgAC	AAAAACAGGAATTTAA	GCTAAGGGCCTAACTGGCCGCTTCACTGTGCGGCGAAGGGGGCGCGGCCCTGAACAGAGGAGCCGCGGCTGCTGGGAGAACGCGCCCAGAGCCCCCTCCTTTTCCAGGGGCTCACCTCCCgcccggtgcccggtgcccggtgcccgACCACTGCGGCTCCTCAGGTACCTCTAGAAAAAACAGGAATTTAAAGATCGGAAGAGCGTCGGCCTCGGAGGCCTTAAAC	ER	ER_Alt	TRUE	TRUE
813	rs11694743_alt_2	rs11694743_alt	TTGAGGCCTTGTTCTCCCTCCGTCCCCCGCCCCGCCCCACCCCAGAGCTGCTGCTTCACCCTCAGGTTGGGAGGGGAGGGCACCCAGACCTGCAGCCAAGGACAGAGGGGCTAGAATGAG	ACACGGATGGGAGGCG	GCTAAGGGCCTAACTGGCCGCTTCACTGTTGAGGCCTTGTTCTCCCTCCGTCCCCCGCCCCGCCCCACCCCAGAGCTGCTGCTTCACCCTCAGGTTGGGAGGGGAGGGCACCCAGACCTGCAGCCAAGGACAGAGGGGCTAGAATGAGCACTGCGGCTCCTCAGGTACCTCTAGAACACGGATGGGAGGCGAGATCGGAAGAGCGTCGGCCTCGGAGGCCTTAAAC	ER	ER_Alt	TRUE	TRUE
814	rs74820434_alt_2	rs74820434_alt	CACACGAGCAGCCGCATTTAGCCACCGAGTTGGGACTGAAATATTCCTGAGGGAGAAGAACCCTGAGGCTTCAGGGCGGCAACGGCTCGTCAGTGGGGAGCGGGGAAGGGATGTTGTCAC	CGAAGGTAGTCGACTG	GCTAAGGGCCTAACTGGCCGCTTCACTGCACACGAGCAGCCGCATTTAGCCACCGAGTTGGGACTGAAATATTCCTGAGGGAGAAGAACCCTGAGGCTTCAGGGCGGCAACGGCTCGTCAGTGGGGAGCGGGGAAGGGATGTTGTCACCACTGCGGCTCCTCAGGTACCTCTAGACGAAGGTAGTCGACTGAGATCGGAAGAGCGTCGGCCTCGGAGGCCTTAAAC	ER	ER_Alt	FALSE	FALSE
815	rs1004173_alt_2	rs1004173_alt	TCTGTGAAACAGAATTTATTTGATGCCTAGGTTTCTCCTTCACCCGACGAAGACCAAATGCTGCTGATCCGTAAGTAACTTCGCAAGGTAAACTGAGGGGCCTGGCAGCATCTGGGCCTC	CAAGGCGTGGGTGTTT	GCTAAGGGCCTAACTGGCCGCTTCACTGTCTGTGAAACAGAATTTATTTGATGCCTAGGTTTCTCCTTCACCCGACGAAGACCAAATGCTGCTGATCCGTAAGTAACTTCGCAAGGTAAACTGAGGGGCCTGGCAGCATCTGGGCCTCCACTGCGGCTCCTCAGGTACCTCTAGACAAGGCGTGGGTGTTTAGATCGGAAGAGCGTCGGCCTCGGAGGCCTTAAAC	ER	ER_Alt	TRUE	TRUE
816	rs7937331_alt_2	rs7937331_alt	cctctccgcgtcccacccgcctctctctagctctctcactctctactttcctctcccctCGGACTCTCCGTGTATTCCCTCCCGCTAGCCTGTGGTCCCCTCACCTCTGCGTGACCGCCT	TTTAGCTGCAGTACAG	GCTAAGGGCCTAACTGGCCGCTTCACTGcctctccgcgtcccacccgcctctctctagctctctcactctctactttcctctcccctCGGACTCTCCGTGTATTCCCTCCCGCTAGCCTGTGGTCCCCTCACCTCTGCGTGACCGCCTCACTGCGGCTCCTCAGGTACCTCTAGATTTAGCTGCAGTACAGAGATCGGAAGAGCGTCGGCCTCGGAGGCCTTAAAC	ER	ER_Alt	TRUE	TRUE
817	rs755554_alt_2	rs755554_alt	CTGGCCAGGGTGTGGGAAGCATGCTGCTGCTCTTCTTAGGAGACCCCAGGTCACAGAGTCTCTGAGATGGAGGGAGAGGATAGAATAGAACTTCTCCCCTTGGTCCTGTAGGAGCTATCT	GGGACCCAATGTTTTG	GCTAAGGGCCTAACTGGCCGCTTCACTGCTGGCCAGGGTGTGGGAAGCATGCTGCTGCTCTTCTTAGGAGACCCCAGGTCACAGAGTCTCTGAGATGGAGGGAGAGGATAGAATAGAACTTCTCCCCTTGGTCCTGTAGGAGCTATCTCACTGCGGCTCCTCAGGTACCTCTAGAGGGACCCAATGTTTTGAGATCGGAAGAGCGTCGGCCTCGGAGGCCTTAAAC	ER	ER_Alt	TRUE	TRUE
818	rs5760076_alt_2	rs5760076_alt	TCAGCAGGATTCTGCCCTCCAGAGCCACTGCCTCTGCTCCCCCAGCCTCCAGTGCAGTATCTCACTGAATGGTGAAAGCACAGCTGTCTCTTTCCCAGCTGTATCTTGCCCCCCAGCACA	GTCGATGTGTAATACG	GCTAAGGGCCTAACTGGCCGCTTCACTGTCAGCAGGATTCTGCCCTCCAGAGCCACTGCCTCTGCTCCCCCAGCCTCCAGTGCAGTATCTCACTGAATGGTGAAAGCACAGCTGTCTCTTTCCCAGCTGTATCTTGCCCCCCAGCACACACTGCGGCTCCTCAGGTACCTCTAGAGTCGATGTGTAATACGAGATCGGAAGAGCGTCGGCCTCGGAGGCCTTAAAC	ER	ER_Alt	TRUE	TRUE
819	rs755553_alt_2	rs755553_alt	CCCGTTCACAAATAACATGTTGTAACAAAACACGCAGGAGAGCTCTAGGGAGCTGCTAAAAATGCACGTGCCTATCCCCCACCTAAGAGGGGTGGACCAAGGCCCTGGGAATCTGTTAGA	GTATCAAACCGATTTT	GCTAAGGGCCTAACTGGCCGCTTCACTGCCCGTTCACAAATAACATGTTGTAACAAAACACGCAGGAGAGCTCTAGGGAGCTGCTAAAAATGCACGTGCCTATCCCCCACCTAAGAGGGGTGGACCAAGGCCCTGGGAATCTGTTAGACACTGCGGCTCCTCAGGTACCTCTAGAGTATCAAACCGATTTTAGATCGGAAGAGCGTCGGCCTCGGAGGCCTTAAAC	ER	ER_Alt	TRUE	TRUE
820	rs17057043_alt_2	rs17057043_alt	TCTGAGAGACAGATGCAGGCAAAGAGCCGTTACCATGCAAAATCTAGAACTGTTCCCACATGAAATCTAGAACTTCTCCCACACGAAATCTAGAACTGCTCCCACACGAAATCTAGAACT	CCTTCGGACGAGGACG	GCTAAGGGCCTAACTGGCCGCTTCACTGTCTGAGAGACAGATGCAGGCAAAGAGCCGTTACCATGCAAAATCTAGAACTGTTCCCACATGAAATCTAGAACTTCTCCCACACGAAATCTAGAACTGCTCCCACACGAAATCTAGAACTCACTGCGGCTCCTCAGGTACCTCTAGACCTTCGGACGAGGACGAGATCGGAAGAGCGTCGGCCTCGGAGGCCTTAAAC	ER	ER_Alt	FALSE	FALSE
821	rs7395613_alt_2	rs7395613_alt	ATCTTCTGTTCAGTTGATTCTTGATTTTAAACGTTTGTTGCCTTTTGGAGCCTGCACTTCCCCTTACCTGGTGATTGGAGTGTGGGAATGGTTGGGGGTATCAAGGCTTCAGCAGGCTGG	CATAGAATCAAGCTGA	GCTAAGGGCCTAACTGGCCGCTTCACTGATCTTCTGTTCAGTTGATTCTTGATTTTAAACGTTTGTTGCCTTTTGGAGCCTGCACTTCCCCTTACCTGGTGATTGGAGTGTGGGAATGGTTGGGGGTATCAAGGCTTCAGCAGGCTGGCACTGCGGCTCCTCAGGTACCTCTAGACATAGAATCAAGCTGAAGATCGGAAGAGCGTCGGCCTCGGAGGCCTTAAAC	ER	ER_Alt	FALSE	FALSE
822	rs10421247_alt_2	rs10421247_alt	TAAGGGATGAATGAATGAGATGCTGAGGAGGAGCTATGCTAGGCAGCAGGATACACCCTTGGTCTTATCTTGttgacttaactgctcctcctgcaggaagccctccctgatccccaggct	AGGTATACTATCGTGG	GCTAAGGGCCTAACTGGCCGCTTCACTGTAAGGGATGAATGAATGAGATGCTGAGGAGGAGCTATGCTAGGCAGCAGGATACACCCTTGGTCTTATCTTGttgacttaactgctcctcctgcaggaagccctccctgatccccaggctCACTGCGGCTCCTCAGGTACCTCTAGAAGGTATACTATCGTGGAGATCGGAAGAGCGTCGGCCTCGGAGGCCTTAAAC	ER	ER_Alt	TRUE	TRUE
823	rs7947450_alt_2	rs7947450_alt	ATCGCGGTCCCCGCAGAGCCGCCGCTTCCGTCCCTGCCCAGCCTGGCTGAGCGCGGTGCATGTGGCTCTCTCACTTCCGACCGACCCTCCCCTCCGGCCCGCAGCCCTGCCCAAACGGAA	AGCCTTATTACTTAGG	GCTAAGGGCCTAACTGGCCGCTTCACTGATCGCGGTCCCCGCAGAGCCGCCGCTTCCGTCCCTGCCCAGCCTGGCTGAGCGCGGTGCATGTGGCTCTCTCACTTCCGACCGACCCTCCCCTCCGGCCCGCAGCCCTGCCCAAACGGAACACTGCGGCTCCTCAGGTACCTCTAGAAGCCTTATTACTTAGGAGATCGGAAGAGCGTCGGCCTCGGAGGCCTTAAAC	ER	ER_Alt	FALSE	FALSE
824	rs7479145_alt_2	rs7479145_alt	CTGCTCCAATCACAGACCTCGTTCTCAGCCCCGTGCCTGTCCCCTCGGGGTGGGAAAAATCCACACCAAACCGTTAAACAAGCCAGGAAGGCTTGGCCTGTTAGAAGGATGTGCAGGGTG	TAGCGACCTTTTCTAA	GCTAAGGGCCTAACTGGCCGCTTCACTGCTGCTCCAATCACAGACCTCGTTCTCAGCCCCGTGCCTGTCCCCTCGGGGTGGGAAAAATCCACACCAAACCGTTAAACAAGCCAGGAAGGCTTGGCCTGTTAGAAGGATGTGCAGGGTGCACTGCGGCTCCTCAGGTACCTCTAGATAGCGACCTTTTCTAAAGATCGGAAGAGCGTCGGCCTCGGAGGCCTTAAAC	ER	ER_Alt	FALSE	FALSE
825	rs61216358_alt_2	rs61216358_alt	GCCGAGAGCCCCACAGCAGGAAAACGCAGAAAGGTGACCGCAAGCTGCCCCCCTGTACAATGGCCCACTGCAGCTCTGGGGGTCCTATGGGTTCTTCCTACAGTCACCAAGGCCCCATCG	GGTGGTAACGTCATGT	GCTAAGGGCCTAACTGGCCGCTTCACTGGCCGAGAGCCCCACAGCAGGAAAACGCAGAAAGGTGACCGCAAGCTGCCCCCCTGTACAATGGCCCACTGCAGCTCTGGGGGTCCTATGGGTTCTTCCTACAGTCACCAAGGCCCCATCGCACTGCGGCTCCTCAGGTACCTCTAGAGGTGGTAACGTCATGTAGATCGGAAGAGCGTCGGCCTCGGAGGCCTTAAAC	ER	ER_Alt	TRUE	TRUE
826	rs6498140_alt_2	rs6498140_alt	TGAAGTACAGCACCATAGCCTCTGCAGCCCttatttatttatttatttatttatttagagtctcgctctgtcacccaggctggagtgcaatggtgtgatctcggctcactgcaacctcca	CAGTAGGATAAGGTCT	GCTAAGGGCCTAACTGGCCGCTTCACTGTGAAGTACAGCACCATAGCCTCTGCAGCCCttatttatttatttatttatttatttagagtctcgctctgtcacccaggctggagtgcaatggtgtgatctcggctcactgcaacctccaCACTGCGGCTCCTCAGGTACCTCTAGACAGTAGGATAAGGTCTAGATCGGAAGAGCGTCGGCCTCGGAGGCCTTAAAC	ER	ER_Alt	FALSE	FALSE
827	rs7570061_alt_2	rs7570061_alt	ctatctttcatggaggatgacatttagcagccaagatctgagcagcaggtgttctcattgctgttggagtgttgtgggctctcacagcagacagagtgaggaaatagtgtgtgcacatac	GCGGTAGTATAATAGC	GCTAAGGGCCTAACTGGCCGCTTCACTGctatctttcatggaggatgacatttagcagccaagatctgagcagcaggtgttctcattgctgttggagtgttgtgggctctcacagcagacagagtgaggaaatagtgtgtgcacatacCACTGCGGCTCCTCAGGTACCTCTAGAGCGGTAGTATAATAGCAGATCGGAAGAGCGTCGGCCTCGGAGGCCTTAAAC	ER	ER_Alt	TRUE	TRUE
828	rs10933431_alt_2	rs10933431_alt	TCAAAATGACTTAACAACTCTTTTCAGGAAGGCGGCTGCTGTGGAATGGGGAACGAAGTCTGGCAGCCTGGGCCATTAGGAACCAAGGGCAGTCCCCTCCTTGGTCAGAAGTGTGGCTGG	GCCAGCGTTGGCAAGA	GCTAAGGGCCTAACTGGCCGCTTCACTGTCAAAATGACTTAACAACTCTTTTCAGGAAGGCGGCTGCTGTGGAATGGGGAACGAAGTCTGGCAGCCTGGGCCATTAGGAACCAAGGGCAGTCCCCTCCTTGGTCAGAAGTGTGGCTGGCACTGCGGCTCCTCAGGTACCTCTAGAGCCAGCGTTGGCAAGAAGATCGGAAGAGCGTCGGCCTCGGAGGCCTTAAAC	ER	ER_Alt	FALSE	FALSE
829	rs6127744_alt_2	rs6127744_alt	ataaaaaattaaaaaatGCTGTCTGACAAGAAGATAGCGGTAAGCTATCCCCCACAGCTGGTTGGGGATAGAACTTGAGCCTGTCTTGGAAGAATGGGCACCATTTTGTCTAAATAAAAA	TTCAGCATCATAAGTT	GCTAAGGGCCTAACTGGCCGCTTCACTGataaaaaattaaaaaatGCTGTCTGACAAGAAGATAGCGGTAAGCTATCCCCCACAGCTGGTTGGGGATAGAACTTGAGCCTGTCTTGGAAGAATGGGCACCATTTTGTCTAAATAAAAACACTGCGGCTCCTCAGGTACCTCTAGATTCAGCATCATAAGTTAGATCGGAAGAGCGTCGGCCTCGGAGGCCTTAAAC	ER	ER_Alt	FALSE	FALSE
830	rs17462136_alt_2	rs17462136_alt	CTCTTCGAAGTAGGAACTTCGCCCTATAAAGCAGAAGAGTGGTGTTTTTTTCTTCTTCTTCTTCTTTTGTGGTTTCACATACCAAATGAGTGACAGTCTCTACTTACAGACAAAGTGAGA	TAGTGCATTATGGTAC	GCTAAGGGCCTAACTGGCCGCTTCACTGCTCTTCGAAGTAGGAACTTCGCCCTATAAAGCAGAAGAGTGGTGTTTTTTTCTTCTTCTTCTTCTTTTGTGGTTTCACATACCAAATGAGTGACAGTCTCTACTTACAGACAAAGTGAGACACTGCGGCTCCTCAGGTACCTCTAGATAGTGCATTATGGTACAGATCGGAAGAGCGTCGGCCTCGGAGGCCTTAAAC	ER	ER_Alt	TRUE	TRUE
831	rs927174_alt_2	rs927174_alt	TTCCTTAGAAGATTTTGAATACTTTACATTTTCTAACTCCCTGGGCTACAAGACATAGACCCAGACAGTTGTTACATAGAACAGCTGCCAGCACAGGCACTCGCTACAAACACCAGGAGG	CAATGCTGACAGTACG	GCTAAGGGCCTAACTGGCCGCTTCACTGTTCCTTAGAAGATTTTGAATACTTTACATTTTCTAACTCCCTGGGCTACAAGACATAGACCCAGACAGTTGTTACATAGAACAGCTGCCAGCACAGGCACTCGCTACAAACACCAGGAGGCACTGCGGCTCCTCAGGTACCTCTAGACAATGCTGACAGTACGAGATCGGAAGAGCGTCGGCCTCGGAGGCCTTAAAC	ER	ER_Alt	FALSE	FALSE
832	rs11188740_alt_2	rs11188740_alt	CTTGGCCAATagctgccatttctcttctgtggtgggcactgtggtcagcattttccatgtatcctctcttttagtccttctcacttcccaaataagaaaataggtttggagagggtcagt	GATGATCACGCCCCCC	GCTAAGGGCCTAACTGGCCGCTTCACTGCTTGGCCAATagctgccatttctcttctgtggtgggcactgtggtcagcattttccatgtatcctctcttttagtccttctcacttcccaaataagaaaataggtttggagagggtcagtCACTGCGGCTCCTCAGGTACCTCTAGAGATGATCACGCCCCCCAGATCGGAAGAGCGTCGGCCTCGGAGGCCTTAAAC	ER	ER_Alt	TRUE	TRUE
833	rs75191269_alt_2	rs75191269_alt	CCTCTGCTTTAGTCTCTTCTGCGAATGTGGTAGTGATCTTAAGTTATATAGCTTGTAAGATGAGGCACATTACAGATACAAATCTGAGGATTTAGCTGGGCAAGGGAGGGAGAGAAATGG	AAGCTTGCCACCCTCT	GCTAAGGGCCTAACTGGCCGCTTCACTGCCTCTGCTTTAGTCTCTTCTGCGAATGTGGTAGTGATCTTAAGTTATATAGCTTGTAAGATGAGGCACATTACAGATACAAATCTGAGGATTTAGCTGGGCAAGGGAGGGAGAGAAATGGCACTGCGGCTCCTCAGGTACCTCTAGAAAGCTTGCCACCCTCTAGATCGGAAGAGCGTCGGCCTCGGAGGCCTTAAAC	ER	ER_Alt	FALSE	FALSE
834	rs115898899_alt_2	rs115898899_alt	agtttctgtctttgctatttgttagctgtctgaccttgagcagttagttagctttctgtgcctctgttttcttgtctataaaatgggataataggctgggtgcggtggctcacacctgta	TTAGTCGTCCATAAGT	GCTAAGGGCCTAACTGGCCGCTTCACTGagtttctgtctttgctatttgttagctgtctgaccttgagcagttagttagctttctgtgcctctgttttcttgtctataaaatgggataataggctgggtgcggtggctcacacctgtaCACTGCGGCTCCTCAGGTACCTCTAGATTAGTCGTCCATAAGTAGATCGGAAGAGCGTCGGCCTCGGAGGCCTTAAAC	ER	ER_Alt	FALSE	FALSE
835	rs140537553_alt_2	rs140537553_alt	CCCCCGGCCTGGCAGTGGGCTCTCTGGGCCAGGATCTCCACCCTGGGAGGGGAGACTTTCTCCCAGGGCATCAGGTGCTGATGCAGAGCCCCAGGAAAGCAAGAGGCAGCGGCTGGGCTG	CTCGATCACACGGGCA	GCTAAGGGCCTAACTGGCCGCTTCACTGCCCCCGGCCTGGCAGTGGGCTCTCTGGGCCAGGATCTCCACCCTGGGAGGGGAGACTTTCTCCCAGGGCATCAGGTGCTGATGCAGAGCCCCAGGAAAGCAAGAGGCAGCGGCTGGGCTGCACTGCGGCTCCTCAGGTACCTCTAGACTCGATCACACGGGCAAGATCGGAAGAGCGTCGGCCTCGGAGGCCTTAAAC	ER	ER_Alt	TRUE	TRUE
836	rs10991386_alt_2	rs10991386_alt	taaaatggggctaatacagcactttgggaggccaagacgggtggatcaactgaggtcgggagttcgagaccagcctgaccaacatgaagaaaccccgtctctactaaaaatacaaaatta	ATGGGGTCACGGGATC	GCTAAGGGCCTAACTGGCCGCTTCACTGtaaaatggggctaatacagcactttgggaggccaagacgggtggatcaactgaggtcgggagttcgagaccagcctgaccaacatgaagaaaccccgtctctactaaaaatacaaaattaCACTGCGGCTCCTCAGGTACCTCTAGAATGGGGTCACGGGATCAGATCGGAAGAGCGTCGGCCTCGGAGGCCTTAAAC	ER	ER_Alt	TRUE	TRUE
837	rs6733839_disrupt_2	rs6733839_disrupt	TGGGACTTTAAATAGGAGTTTTTAAAAAGGAAAGAAATCTCTGTTCTGTCTCTTTTATACTAACACACCCCCTTTTTACTTTCAGAAGAAGGAACCAGAGAAGACTAGAAACAGGATGGA	GACAACTACCCCCGTA	GCTAAGGGCCTAACTGGCCGCTTCACTGTGGGACTTTAAATAGGAGTTTTTAAAAAGGAAAGAAATCTCTGTTCTGTCTCTTTTATACTAACACACCCCCTTTTTACTTTCAGAAGAAGGAACCAGAGAAGACTAGAAACAGGATGGACACTGCGGCTCCTCAGGTACCTCTAGAGACAACTACCCCCGTAAGATCGGAAGAGCGTCGGCCTCGGAGGCCTTAAAC	ER	ER_Disrupt	FALSE	FALSE
838	rs11694743_disrupt_2	rs11694743_disrupt	TTGAGGCCTTGTTCTCCCCGCCCCTGACCCCCCTCCCCACCCCAGAGCTGCTGCTTCACCCTCAGGTTGGGAGGGGAGGGCACCCAGACCTGCAGCCAAGGACAGAGGGGCTAGAATGAG	TTTCGATTGAGCAGCC	GCTAAGGGCCTAACTGGCCGCTTCACTGTTGAGGCCTTGTTCTCCCCGCCCCTGACCCCCCTCCCCACCCCAGAGCTGCTGCTTCACCCTCAGGTTGGGAGGGGAGGGCACCCAGACCTGCAGCCAAGGACAGAGGGGCTAGAATGAGCACTGCGGCTCCTCAGGTACCTCTAGATTTCGATTGAGCAGCCAGATCGGAAGAGCGTCGGCCTCGGAGGCCTTAAAC	ER	ER_Disrupt	FALSE	FALSE
839	rs1004173_disrupt_2	rs1004173_disrupt	TCTGTGAAACAGAATTTATTTGATGCCTAGGTCCCCATTCTTCCCGACGAAGACCAAATGCTGCTGATCCGTAAGTAACTTCGCAAGGTAAACTGAGGGGCCTGGCAGCATCTGGGCCTC	CTAGAATCGAGTTGCC	GCTAAGGGCCTAACTGGCCGCTTCACTGTCTGTGAAACAGAATTTATTTGATGCCTAGGTCCCCATTCTTCCCGACGAAGACCAAATGCTGCTGATCCGTAAGTAACTTCGCAAGGTAAACTGAGGGGCCTGGCAGCATCTGGGCCTCCACTGCGGCTCCTCAGGTACCTCTAGACTAGAATCGAGTTGCCAGATCGGAAGAGCGTCGGCCTCGGAGGCCTTAAAC	ER	ER_Disrupt	FALSE	FALSE
840	rs7937331_disrupt_2	rs7937331_disrupt	cctctccgcgtcccacccgcctctctctagctctctcactctctactttcctctccccCGCTGTTTACCGTGTATTCCCTCCCGCTAGCCTGTGGTCCCCTCACCTCTGCGTGACCGCCT	CCATTTAGGCAGTAGA	GCTAAGGGCCTAACTGGCCGCTTCACTGcctctccgcgtcccacccgcctctctctagctctctcactctctactttcctctccccCGCTGTTTACCGTGTATTCCCTCCCGCTAGCCTGTGGTCCCCTCACCTCTGCGTGACCGCCTCACTGCGGCTCCTCAGGTACCTCTAGACCATTTAGGCAGTAGAAGATCGGAAGAGCGTCGGCCTCGGAGGCCTTAAAC	ER	ER_Disrupt	TRUE	TRUE
841	rs5760076_disrupt_2	rs5760076_disrupt	TCAGCAGGATTCTGCCCTCCGTCAACTCGACTTCGCCTCCCCCAGCCTCCAGTGCAGTATCTCACTGAATGGTGAAAGCACAGCTGTCTCTTTCCCAGCTGTATCTTGCCCCCCAGCACA	CAGAAGACTGCGTCCA	GCTAAGGGCCTAACTGGCCGCTTCACTGTCAGCAGGATTCTGCCCTCCGTCAACTCGACTTCGCCTCCCCCAGCCTCCAGTGCAGTATCTCACTGAATGGTGAAAGCACAGCTGTCTCTTTCCCAGCTGTATCTTGCCCCCCAGCACACACTGCGGCTCCTCAGGTACCTCTAGACAGAAGACTGCGTCCAAGATCGGAAGAGCGTCGGCCTCGGAGGCCTTAAAC	ER	ER_Disrupt	FALSE	FALSE
842	rs17057043_disrupt_2	rs17057043_disrupt	TCTGAGAGACAGATGCAGGCAAAGAGCCGTTACCATGCAAAATCTAGAACTGTTCGCACTAGCAATCTAGAACTTCTCCCACACGAAATCTAGAACTGCTCCCACACGAAATCTAGAACT	TAACACCGCAGAATGG	GCTAAGGGCCTAACTGGCCGCTTCACTGTCTGAGAGACAGATGCAGGCAAAGAGCCGTTACCATGCAAAATCTAGAACTGTTCGCACTAGCAATCTAGAACTTCTCCCACACGAAATCTAGAACTGCTCCCACACGAAATCTAGAACTCACTGCGGCTCCTCAGGTACCTCTAGATAACACCGCAGAATGGAGATCGGAAGAGCGTCGGCCTCGGAGGCCTTAAAC	ER	ER_Disrupt	TRUE	TRUE
843	rs10421247_disrupt_2	rs10421247_disrupt	TAAGGGATGAATGAATGAGATGCTGAGGAGGAGCTATGCTAGGCAGCAGGATACACTCCGGGCTCTATTATTGCCTTttaactgctcctcctgcaggaagccctccctgatccccaggct	GGGGCGACGAGGGATC	GCTAAGGGCCTAACTGGCCGCTTCACTGTAAGGGATGAATGAATGAGATGCTGAGGAGGAGCTATGCTAGGCAGCAGGATACACTCCGGGCTCTATTATTGCCTTttaactgctcctcctgcaggaagccctccctgatccccaggctCACTGCGGCTCCTCAGGTACCTCTAGAGGGGCGACGAGGGATCAGATCGGAAGAGCGTCGGCCTCGGAGGCCTTAAAC	ER	ER_Disrupt	FALSE	FALSE
844	rs7479145_disrupt_2	rs7479145_disrupt	CTGCTCCAATCACAGACCTCGTTCTCAGCCCCGTGCCTGTCCCCTCGGGGTGGGAAAAATCCACACCAAACCGTTAAACAAGCCAGGCAGCGAGGTGCTGTTAGAAGGATGTGCAGGGTG	CGTTAAAGTTTCCCGG	GCTAAGGGCCTAACTGGCCGCTTCACTGCTGCTCCAATCACAGACCTCGTTCTCAGCCCCGTGCCTGTCCCCTCGGGGTGGGAAAAATCCACACCAAACCGTTAAACAAGCCAGGCAGCGAGGTGCTGTTAGAAGGATGTGCAGGGTGCACTGCGGCTCCTCAGGTACCTCTAGACGTTAAAGTTTCCCGGAGATCGGAAGAGCGTCGGCCTCGGAGGCCTTAAAC	ER	ER_Disrupt	TRUE	TRUE
845	rs61216358_disrupt_2	rs61216358_disrupt	GCCGAGAGCCCCACAGCAGGAAAACGCAGAAAGGTGACCGCAAGCTGCCCCCCCTACTGGCCGAGCAGATTGCCTCTGGGGGTCCTATGGGTTCTTCCTACAGTCACCAAGGCCCCATCG	ATCCGACTCCCGTAGT	GCTAAGGGCCTAACTGGCCGCTTCACTGGCCGAGAGCCCCACAGCAGGAAAACGCAGAAAGGTGACCGCAAGCTGCCCCCCCTACTGGCCGAGCAGATTGCCTCTGGGGGTCCTATGGGTTCTTCCTACAGTCACCAAGGCCCCATCGCACTGCGGCTCCTCAGGTACCTCTAGAATCCGACTCCCGTAGTAGATCGGAAGAGCGTCGGCCTCGGAGGCCTTAAAC	ER	ER_Disrupt	FALSE	FALSE
846	rs6498140_disrupt_2	rs6498140_disrupt	TGAAGTACAGCACCATAGCCTCTGCAGCCCttatttatttatttATTTTAGAACTCCTTACCTGTTTTtgtcacccaggctggagtgcaatggtgtgatctcggctcactgcaacctcca	GGCCTGAGCTAATGTG	GCTAAGGGCCTAACTGGCCGCTTCACTGTGAAGTACAGCACCATAGCCTCTGCAGCCCttatttatttatttATTTTAGAACTCCTTACCTGTTTTtgtcacccaggctggagtgcaatggtgtgatctcggctcactgcaacctccaCACTGCGGCTCCTCAGGTACCTCTAGAGGCCTGAGCTAATGTGAGATCGGAAGAGCGTCGGCCTCGGAGGCCTTAAAC	ER	ER_Disrupt	TRUE	TRUE
847	rs10933431_disrupt_2	rs10933431_disrupt	TCAAAATGACTTAACAACTCTTTTCAGGAAGGCGGCTGCTGTGGAAGGAGAGTAGGCTGTGGAACGCCTGGGCCATTAGGAACCAAGGGCAGTCCCCTCCTTGGTCAGAAGTGTGGCTGG	GTGAAAGTGCACTATA	GCTAAGGGCCTAACTGGCCGCTTCACTGTCAAAATGACTTAACAACTCTTTTCAGGAAGGCGGCTGCTGTGGAAGGAGAGTAGGCTGTGGAACGCCTGGGCCATTAGGAACCAAGGGCAGTCCCCTCCTTGGTCAGAAGTGTGGCTGGCACTGCGGCTCCTCAGGTACCTCTAGAGTGAAAGTGCACTATAAGATCGGAAGAGCGTCGGCCTCGGAGGCCTTAAAC	ER	ER_Disrupt	TRUE	TRUE
848	rs17462136_disrupt_2	rs17462136_disrupt	CTCTTCGAAGTAGGAACTTCGCCCTATAAAGCAGAAGAGTGGTGTTTTTTTCTTCTTCTTCTTCTTTTGTGGTTTCACAGAATATACGGATGACAGTCTCTACTTACAGACAAAGTGAGA	GCGAACAAACACAAGA	GCTAAGGGCCTAACTGGCCGCTTCACTGCTCTTCGAAGTAGGAACTTCGCCCTATAAAGCAGAAGAGTGGTGTTTTTTTCTTCTTCTTCTTCTTTTGTGGTTTCACAGAATATACGGATGACAGTCTCTACTTACAGACAAAGTGAGACACTGCGGCTCCTCAGGTACCTCTAGAGCGAACAAACACAAGAAGATCGGAAGAGCGTCGGCCTCGGAGGCCTTAAAC	ER	ER_Disrupt	TRUE	TRUE
849	rs75191269_disrupt_2	rs75191269_disrupt	CCTCTGCTTTAGTCTCTTCTGCGAATGTGGTAGTGATCTTAAGTTATATAGCTTGTAACAGGGCGGATATTACAGATACAAATCTGAGGATTTAGCTGGGCAAGGGAGGGAGAGAAATGG	GTACAACGCAGATTTC	GCTAAGGGCCTAACTGGCCGCTTCACTGCCTCTGCTTTAGTCTCTTCTGCGAATGTGGTAGTGATCTTAAGTTATATAGCTTGTAACAGGGCGGATATTACAGATACAAATCTGAGGATTTAGCTGGGCAAGGGAGGGAGAGAAATGGCACTGCGGCTCCTCAGGTACCTCTAGAGTACAACGCAGATTTCAGATCGGAAGAGCGTCGGCCTCGGAGGCCTTAAAC	ER	ER_Disrupt	FALSE	FALSE
850	rs115898899_disrupt_2	rs115898899_disrupt	agtttctgtctttgctatttgttagctgtctgaccttgagcagttagttagctttctgtgcctctgttttcttgtctataaaatgggataatagGGGGTTCGGCTGCCGGcacacctgta	GAAGCTAACGGGACCA	GCTAAGGGCCTAACTGGCCGCTTCACTGagtttctgtctttgctatttgttagctgtctgaccttgagcagttagttagctttctgtgcctctgttttcttgtctataaaatgggataatagGGGGTTCGGCTGCCGGcacacctgtaCACTGCGGCTCCTCAGGTACCTCTAGAGAAGCTAACGGGACCAAGATCGGAAGAGCGTCGGCCTCGGAGGCCTTAAAC	ER	ER_Disrupt	FALSE	FALSE
851	rs140537553_disrupt_2	rs140537553_disrupt	CCCCCGGCCTGGCAGTGGGCTCTCTGGGCCAGGATCTCCACCCTGGGAGGGGAGACTTTCTCCCAGGGCATCAGGTGCTGATGCAGAGCCCCAGGAAAGGGGGCACGACAGGCTGGGATG	TGATGCTACAGAATAT	GCTAAGGGCCTAACTGGCCGCTTCACTGCCCCCGGCCTGGCAGTGGGCTCTCTGGGCCAGGATCTCCACCCTGGGAGGGGAGACTTTCTCCCAGGGCATCAGGTGCTGATGCAGAGCCCCAGGAAAGGGGGCACGACAGGCTGGGATGCACTGCGGCTCCTCAGGTACCTCTAGATGATGCTACAGAATATAGATCGGAAGAGCGTCGGCCTCGGAGGCCTTAAAC	ER	ER_Disrupt	TRUE	TRUE
852	rs10991386_disrupt_2	rs10991386_disrupt	taaaatggggctaatacagcactttgggaggccaagacgggtggatcaactGCGAGATGTACTAGGGgaccagcctgaccaacatgaagaaaccccgtctctactaaaaatacaaaatta	CGGTGCACCCGTAGTC	GCTAAGGGCCTAACTGGCCGCTTCACTGtaaaatggggctaatacagcactttgggaggccaagacgggtggatcaactGCGAGATGTACTAGGGgaccagcctgaccaacatgaagaaaccccgtctctactaaaaatacaaaattaCACTGCGGCTCCTCAGGTACCTCTAGACGGTGCACCCGTAGTCAGATCGGAAGAGCGTCGGCCTCGGAGGCCTTAAAC	ER	ER_Disrupt	FALSE	FALSE
853	Nguyen_cortical_T03000000137_mm_chr2_167460085_2	Nguyen_cortical_T03000000137_mm_chr2_167460085	cggggcatgctggttattgtagtccagcggtggcctgCTGGGAGTTGTagtactTGGAGTTcacatttccctcaaggagactccgcccctttccatgcgtcacatcgagtccccagagag	TACCGGAAATTCGAAA	GCTAAGGGCCTAACTGGCCGCTTCACTGcggggcatgctggttattgtagtccagcggtggcctgCTGGGAGTTGTagtactTGGAGTTcacatttccctcaaggagactccgcccctttccatgcgtcacatcgagtccccagagagCACTGCGGCTCCTCAGGTACCTCTAGATACCGGAAATTCGAAAAGATCGGAAGAGCGTCGGCCTCGGAGGCCTTAAAC	TN_cort	TN_cort	FALSE	FALSE
854	Nguyen_cortical_T03000003606_mm_chr2_181336040_2	Nguyen_cortical_T03000003606_mm_chr2_181336040	aggtGGGCGGGGCTttccgTGACCCagctctctacttccggtGCGCGGGTGacgtagtgcctgcatctcttactgctgcGACACccggaggactctgagtcttctgtcgtatacttgctc	TATGCTTCCTCGGGTT	GCTAAGGGCCTAACTGGCCGCTTCACTGaggtGGGCGGGGCTttccgTGACCCagctctctacttccggtGCGCGGGTGacgtagtgcctgcatctcttactgctgcGACACccggaggactctgagtcttctgtcgtatacttgctcCACTGCGGCTCCTCAGGTACCTCTAGATATGCTTCCTCGGGTTAGATCGGAAGAGCGTCGGCCTCGGAGGCCTTAAAC	TN_cort	TN_cort	TRUE	TRUE
855	Nguyen_cortical_T03000004012_hs_chr13_51676150_2	Nguyen_cortical_T03000004012_hs_chr13_51676150	cctcctgtctccttatgtctgcttcctctcagcgagtcacaatgTGTTTCCATGGCAACTctGTTGCTAAGgggGGACCCcgtaagtacatcagcgtgttatctgcagcattgagatggt	AACTAATAAAGTTAGT	GCTAAGGGCCTAACTGGCCGCTTCACTGcctcctgtctccttatgtctgcttcctctcagcgagtcacaatgTGTTTCCATGGCAACTctGTTGCTAAGgggGGACCCcgtaagtacatcagcgtgttatctgcagcattgagatggtCACTGCGGCTCCTCAGGTACCTCTAGAAACTAATAAAGTTAGTAGATCGGAAGAGCGTCGGCCTCGGAGGCCTTAAAC	TN_cort	TN_cort	FALSE	FALSE
856	Nguyen_cortical_T03000008755_mm_chr12_120702940_2	Nguyen_cortical_T03000008755_mm_chr12_120702940	tcttatttggtttgcctttgtcttcattccctctgagcctgttgcctTGGTAACCatcactatgtgcttgtatgtgaagctttcCTTTGAcgtgcatttatttCTATGGAAACagtgatg	GCAAACATGGAACTGC	GCTAAGGGCCTAACTGGCCGCTTCACTGtcttatttggtttgcctttgtcttcattccctctgagcctgttgcctTGGTAACCatcactatgtgcttgtatgtgaagctttcCTTTGAcgtgcatttatttCTATGGAAACagtgatgCACTGCGGCTCCTCAGGTACCTCTAGAGCAAACATGGAACTGCAGATCGGAAGAGCGTCGGCCTCGGAGGCCTTAAAC	TN_cort	TN_cort	FALSE	FALSE
857	Nguyen_cortical_T03000006407_mm_chr11_98448655_2	Nguyen_cortical_T03000006407_mm_chr11_98448655	cggggcggTGACGTCActaccacgcgcctatcacgttgtgcctcttgggaagtgtagtttctaggctgcctcctcaccggcccgcccggcgcctcCTGGGAGTTGTaggcttttccctgg	GGACCAGGCTTGCCGT	GCTAAGGGCCTAACTGGCCGCTTCACTGcggggcggTGACGTCActaccacgcgcctatcacgttgtgcctcttgggaagtgtagtttctaggctgcctcctcaccggcccgcccggcgcctcCTGGGAGTTGTaggcttttccctggCACTGCGGCTCCTCAGGTACCTCTAGAGGACCAGGCTTGCCGTAGATCGGAAGAGCGTCGGCCTCGGAGGCCTTAAAC	TN_cort	TN_cort	TRUE	TRUE
858	Nguyen_cortical_T03000000002_mm_chr1_13178725_2	Nguyen_cortical_T03000000002_mm_chr1_13178725	ctgttgCCTAGCAACCgctatgctatgatgcaagcatgagtgtgcatctatgcctaggaacagctctccgagcacacacatgctctccctgttgaaaggtctccagttaagccgtaagcc	TTGAAATTGCAGAGGT	GCTAAGGGCCTAACTGGCCGCTTCACTGctgttgCCTAGCAACCgctatgctatgatgcaagcatgagtgtgcatctatgcctaggaacagctctccgagcacacacatgctctccctgttgaaaggtctccagttaagccgtaagccCACTGCGGCTCCTCAGGTACCTCTAGATTGAAATTGCAGAGGTAGATCGGAAGAGCGTCGGCCTCGGAGGCCTTAAAC	TN_cort	TN_cort	FALSE	FALSE
859	Nguyen_cortical_T03000005948_mm_chr4_48300480_2	Nguyen_cortical_T03000005948_mm_chr4_48300480	ttctgttttcccatctctGTTTCCATGGagaagtatgccaggatgcgtttgcctCCATGGAAACggatgactgtctctttctactcacacaACTAATTAAAtcgaaccctttctgagcag	TTACAGTCATTAGTTC	GCTAAGGGCCTAACTGGCCGCTTCACTGttctgttttcccatctctGTTTCCATGGagaagtatgccaggatgcgtttgcctCCATGGAAACggatgactgtctctttctactcacacaACTAATTAAAtcgaaccctttctgagcagCACTGCGGCTCCTCAGGTACCTCTAGATTACAGTCATTAGTTCAGATCGGAAGAGCGTCGGCCTCGGAGGCCTTAAAC	TN_cort	TN_cort	FALSE	FALSE
860	Nguyen_cortical_T03000000926_mm_chr15_97998220_2	Nguyen_cortical_T03000000926_mm_chr15_97998220	ggaaccctgttctctttcttcctcacttcctCGTTGCCATGGAGACACACGTCATttacgtgccgtgcgtcgccttggaaacgggggagcatcCGCGGCGCcgccgggagacccgcccct	ATCCTCGCACGAGCTG	GCTAAGGGCCTAACTGGCCGCTTCACTGggaaccctgttctctttcttcctcacttcctCGTTGCCATGGAGACACACGTCATttacgtgccgtgcgtcgccttggaaacgggggagcatcCGCGGCGCcgccgggagacccgcccctCACTGCGGCTCCTCAGGTACCTCTAGAATCCTCGCACGAGCTGAGATCGGAAGAGCGTCGGCCTCGGAGGCCTTAAAC	TN_cort	TN_cort	TRUE	TRUE
861	Nguyen_cortical_T03000010543_hs_chr18_42421915_2	Nguyen_cortical_T03000010543_hs_chr18_42421915	gcagTGACGTCActggcatgttgaacTACAAAGTccatgatgcagtgcgggatcgcagaatgccgcgagtgcgccctggttaggttggagtcccttggccatcaaccttttcacccggta	TTCAGAAATACAGCAA	GCTAAGGGCCTAACTGGCCGCTTCACTGgcagTGACGTCActggcatgttgaacTACAAAGTccatgatgcagtgcgggatcgcagaatgccgcgagtgcgccctggttaggttggagtcccttggccatcaaccttttcacccggtaCACTGCGGCTCCTCAGGTACCTCTAGATTCAGAAATACAGCAAAGATCGGAAGAGCGTCGGCCTCGGAGGCCTTAAAC	TN_cort	TN_cort	TRUE	TRUE
862	Nguyen_cortical_T03000002332_hs_chr5_33373320_2	Nguyen_cortical_T03000002332_hs_chr5_33373320	gcccccATTTCCTGgccaccccccaattccactgagatGGTTACCAtgggaatcatctcctGGAAGTGACATCACacatttcctaggcaactgtttccaggacaGTGACATCATctgatc	AGGCAGCCGACCTCAA	GCTAAGGGCCTAACTGGCCGCTTCACTGgcccccATTTCCTGgccaccccccaattccactgagatGGTTACCAtgggaatcatctcctGGAAGTGACATCACacatttcctaggcaactgtttccaggacaGTGACATCATctgatcCACTGCGGCTCCTCAGGTACCTCTAGAAGGCAGCCGACCTCAAAGATCGGAAGAGCGTCGGCCTCGGAGGCCTTAAAC	TN_cort	TN_cort	FALSE	FALSE
863	Kheradpour_hepg2andk562_pos_PK_construct_1043_2	Kheradpour_hepg2andk562_pos_PK_construct_1043	CCATGCCGTGACCTAACATCTCCAGAGGCTCCTCTCGGGTTGAACAGACATGATTTGTTGACTTTGCCAGATTAGCAAAGGGAGCAAATTCCATAGATTCCTCTGCCCCTAAGTCTCAAA	TCGGGAGAGCGTTGGC	GCTAAGGGCCTAACTGGCCGCTTCACTGCCATGCCGTGACCTAACATCTCCAGAGGCTCCTCTCGGGTTGAACAGACATGATTTGTTGACTTTGCCAGATTAGCAAAGGGAGCAAATTCCATAGATTCCTCTGCCCCTAAGTCTCAAACACTGCGGCTCCTCAGGTACCTCTAGATCGGGAGAGCGTTGGCAGATCGGAAGAGCGTCGGCCTCGGAGGCCTTAAAC	PK_livImm	PK_livImm	FALSE	FALSE
864	Kheradpour_hepg2andk562_pos_PK_construct_1885_2	Kheradpour_hepg2andk562_pos_PK_construct_1885	TGACTCCAGTTCTGCTGAGACTGTCTGTGGGTGGTTTCCCTGTGCAGAGATGACAAGTGCAAAGTTCAGAAGCTTCCATGATTCATTTCCTCTTTGCTGCACGCAGTGGATGGTTTTCTG	TTCTCGACGCGGAGCA	GCTAAGGGCCTAACTGGCCGCTTCACTGTGACTCCAGTTCTGCTGAGACTGTCTGTGGGTGGTTTCCCTGTGCAGAGATGACAAGTGCAAAGTTCAGAAGCTTCCATGATTCATTTCCTCTTTGCTGCACGCAGTGGATGGTTTTCTGCACTGCGGCTCCTCAGGTACCTCTAGATTCTCGACGCGGAGCAAGATCGGAAGAGCGTCGGCCTCGGAGGCCTTAAAC	PK_livImm	PK_livImm	TRUE	TRUE
865	Kheradpour_hepg2andk562_pos_PK_construct_1886_2	Kheradpour_hepg2andk562_pos_PK_construct_1886	TGACTCCAGTTCTGCTGAGACTGTCTGTGGGTGGTTTCCCTGTGCAGAGATGACCAGTGCAAAGGTCAGAAGCTTCCATGATTCATTTCCTCTTTGCTGCACGCAGTGGATGGTTTTCTG	TAGGGTTCGACGGAGG	GCTAAGGGCCTAACTGGCCGCTTCACTGTGACTCCAGTTCTGCTGAGACTGTCTGTGGGTGGTTTCCCTGTGCAGAGATGACCAGTGCAAAGGTCAGAAGCTTCCATGATTCATTTCCTCTTTGCTGCACGCAGTGGATGGTTTTCTGCACTGCGGCTCCTCAGGTACCTCTAGATAGGGTTCGACGGAGGAGATCGGAAGAGCGTCGGCCTCGGAGGCCTTAAAC	PK_livImm	PK_livImm	TRUE	TRUE
866	Kheradpour_hepg2andk562_pos_PK_construct_3306_2	Kheradpour_hepg2andk562_pos_PK_construct_3306	GTGTTGATACTCATAGTTAATGGTTAACTCTTATGAGTTAGTCACATGGTAAACAATGACAAAGCATTAAATGAGCTGCTCTTCTGATTGTAGCAAGTTTAATGGCAATTTCCATTTTAC	ACAACTATGCACGCTC	GCTAAGGGCCTAACTGGCCGCTTCACTGGTGTTGATACTCATAGTTAATGGTTAACTCTTATGAGTTAGTCACATGGTAAACAATGACAAAGCATTAAATGAGCTGCTCTTCTGATTGTAGCAAGTTTAATGGCAATTTCCATTTTACCACTGCGGCTCCTCAGGTACCTCTAGAACAACTATGCACGCTCAGATCGGAAGAGCGTCGGCCTCGGAGGCCTTAAAC	PK_livImm	PK_livImm	FALSE	FALSE
867	Kheradpour_hepg2andk562_pos_PK_construct_3396_2	Kheradpour_hepg2andk562_pos_PK_construct_3396	CCCCAAACTGAAACTGAAAGCAGCGAACTGGAATCCTGGCAGGAAGCTGGAGAGGATGACAAAGCAAATTCATTTCCCAAGTACAAGGCAGAAAGTGGACTTTAGCCCGAGTGATCTAAC	TACGATTACGAAATGA	GCTAAGGGCCTAACTGGCCGCTTCACTGCCCCAAACTGAAACTGAAAGCAGCGAACTGGAATCCTGGCAGGAAGCTGGAGAGGATGACAAAGCAAATTCATTTCCCAAGTACAAGGCAGAAAGTGGACTTTAGCCCGAGTGATCTAACCACTGCGGCTCCTCAGGTACCTCTAGATACGATTACGAAATGAAGATCGGAAGAGCGTCGGCCTCGGAGGCCTTAAAC	PK_livImm	PK_livImm	TRUE	TRUE
868	Kheradpour_hepg2andk562_pos_PK_construct_3434_2	Kheradpour_hepg2andk562_pos_PK_construct_3434	TTTTGTGTTACTAATGCAGGGCCTCTTTCTGGGCTTCACAATGCCCCCCTCTGAAGTGAGTCAGCATTTCTGTGTTTGCTTAACTTCTAAGGTTACTGAAGCACTGAGGGGGACATAGTT	AGAACTATGAGGTGCC	GCTAAGGGCCTAACTGGCCGCTTCACTGTTTTGTGTTACTAATGCAGGGCCTCTTTCTGGGCTTCACAATGCCCCCCTCTGAAGTGAGTCAGCATTTCTGTGTTTGCTTAACTTCTAAGGTTACTGAAGCACTGAGGGGGACATAGTTCACTGCGGCTCCTCAGGTACCTCTAGAAGAACTATGAGGTGCCAGATCGGAAGAGCGTCGGCCTCGGAGGCCTTAAAC	PK_livImm	PK_livImm	FALSE	FALSE
869	Kheradpour_hepg2andk562_pos_PK_construct_3562_2	Kheradpour_hepg2andk562_pos_PK_construct_3562	TTTCCTGAAGGGAGGAAAAGTTGCTGCCTCTGTTTAGTTCATAACCAGTTGGAGAATGAGTCAGCAAGAGACAGAAAGTCTTTGGAGATGAGTAATCATCTTTCAGTGCTGGACTGAGGC	GTAGTGTCAATGCGAT	GCTAAGGGCCTAACTGGCCGCTTCACTGTTTCCTGAAGGGAGGAAAAGTTGCTGCCTCTGTTTAGTTCATAACCAGTTGGAGAATGAGTCAGCAAGAGACAGAAAGTCTTTGGAGATGAGTAATCATCTTTCAGTGCTGGACTGAGGCCACTGCGGCTCCTCAGGTACCTCTAGAGTAGTGTCAATGCGATAGATCGGAAGAGCGTCGGCCTCGGAGGCCTTAAAC	PK_livImm	PK_livImm	FALSE	FALSE
870	Kheradpour_hepg2andk562_pos_PK_construct_3751_2	Kheradpour_hepg2andk562_pos_PK_construct_3751	TTACTAGGATACAATGTCACTGTTCCCACCCACCACTGTAGTATCTCAGAGGATGATTACTCAGCATGACACAGCATATTGCTGTTGGCCTCGTGGAGATAGTTCAGGTCAGAGATTCTT	CTACGACGGATATATC	GCTAAGGGCCTAACTGGCCGCTTCACTGTTACTAGGATACAATGTCACTGTTCCCACCCACCACTGTAGTATCTCAGAGGATGATTACTCAGCATGACACAGCATATTGCTGTTGGCCTCGTGGAGATAGTTCAGGTCAGAGATTCTTCACTGCGGCTCCTCAGGTACCTCTAGACTACGACGGATATATCAGATCGGAAGAGCGTCGGCCTCGGAGGCCTTAAAC	PK_livImm	PK_livImm	TRUE	TRUE
871	Kheradpour_hepg2andk562_pos_PK_construct_3869_2	Kheradpour_hepg2andk562_pos_PK_construct_3869	GAGGTAGAAATTTCCACTGTGTTACTGTGAACAGGAAGTAAAGGGCTAATGGTCGGTGACTCAGCTGTTTTCTGAACCTGTCTCATATGATTCAGTGTGCATGATGTCTGTTTATTCTCG	ACTCCGACTTAAGCTG	GCTAAGGGCCTAACTGGCCGCTTCACTGGAGGTAGAAATTTCCACTGTGTTACTGTGAACAGGAAGTAAAGGGCTAATGGTCGGTGACTCAGCTGTTTTCTGAACCTGTCTCATATGATTCAGTGTGCATGATGTCTGTTTATTCTCGCACTGCGGCTCCTCAGGTACCTCTAGAACTCCGACTTAAGCTGAGATCGGAAGAGCGTCGGCCTCGGAGGCCTTAAAC	PK_livImm	PK_livImm	FALSE	FALSE
872	Kheradpour_hepg2andk562_pos_PK_construct_4336_2	Kheradpour_hepg2andk562_pos_PK_construct_4336	GTGACTCATAGCATCATCATCAATGTATATTTGGGGGTGCTCTCAGGGTTCCTATGTGCGGTAGTGTCGAGAAAGCCAGGCTTTGTTATGACTGAGTCTTTTTCCGTGCTATGTGTTTCG	CGACATGATATCTTTC	GCTAAGGGCCTAACTGGCCGCTTCACTGGTGACTCATAGCATCATCATCAATGTATATTTGGGGGTGCTCTCAGGGTTCCTATGTGCGGTAGTGTCGAGAAAGCCAGGCTTTGTTATGACTGAGTCTTTTTCCGTGCTATGTGTTTCGCACTGCGGCTCCTCAGGTACCTCTAGACGACATGATATCTTTCAGATCGGAAGAGCGTCGGCCTCGGAGGCCTTAAAC	PK_livImm	PK_livImm	FALSE	FALSE
873	Kheradpour_hepg2notk562_pos_PK_construct_1085_2	Kheradpour_hepg2notk562_pos_PK_construct_1085	AAGTGACCAAGGGCAGAAAGCAAGAACGGTGCAGTGCAAACATGGCCTGCCTGGATGTTTGCTTTGGTTTAAAGAGTTACTAGGGATAGTATACTAACCTTTTATTTTGCAGGGGCCTTT	GCCTGGGTGTGACATC	GCTAAGGGCCTAACTGGCCGCTTCACTGAAGTGACCAAGGGCAGAAAGCAAGAACGGTGCAGTGCAAACATGGCCTGCCTGGATGTTTGCTTTGGTTTAAAGAGTTACTAGGGATAGTATACTAACCTTTTATTTTGCAGGGGCCTTTCACTGCGGCTCCTCAGGTACCTCTAGAGCCTGGGTGTGACATCAGATCGGAAGAGCGTCGGCCTCGGAGGCCTTAAAC	PK_liv	PK_liv	FALSE	TRUE
874	Kheradpour_hepg2notk562_pos_PK_construct_1190_2	Kheradpour_hepg2notk562_pos_PK_construct_1190	GATGTATGAAAACTCTTACACAATATACTTTCAATTCCTAAAAACAACCCACAAATGTTTACTTTGTAACTGGTGCTGTCTTTGATCATTCAAAGAAGCTAGAAAGGTAGATAGACTTTG	CCTTTGTGAGAGATAG	GCTAAGGGCCTAACTGGCCGCTTCACTGGATGTATGAAAACTCTTACACAATATACTTTCAATTCCTAAAAACAACCCACAAATGTTTACTTTGTAACTGGTGCTGTCTTTGATCATTCAAAGAAGCTAGAAAGGTAGATAGACTTTGCACTGCGGCTCCTCAGGTACCTCTAGACCTTTGTGAGAGATAGAGATCGGAAGAGCGTCGGCCTCGGAGGCCTTAAAC	PK_liv	PK_liv	TRUE	TRUE
875	Kheradpour_hepg2notk562_pos_PK_construct_121_2	Kheradpour_hepg2notk562_pos_PK_construct_121	AATGTTTAGTCAACTTTCGTGGACCTTAGACGAGCCAAAGATCAGTATGTTTAAGTTAATCAGTAACTTGAAATGCCTTTTTCTTGTGTTTGGGAGAAAGAAAAGGAGACAGATTGCTGT	GGCTCTTAATTCACTC	GCTAAGGGCCTAACTGGCCGCTTCACTGAATGTTTAGTCAACTTTCGTGGACCTTAGACGAGCCAAAGATCAGTATGTTTAAGTTAATCAGTAACTTGAAATGCCTTTTTCTTGTGTTTGGGAGAAAGAAAAGGAGACAGATTGCTGTCACTGCGGCTCCTCAGGTACCTCTAGAGGCTCTTAATTCACTCAGATCGGAAGAGCGTCGGCCTCGGAGGCCTTAAAC	PK_liv	PK_liv	TRUE	TRUE
876	Kheradpour_hepg2notk562_pos_PK_construct_1516_2	Kheradpour_hepg2notk562_pos_PK_construct_1516	GGCTTTTCAGCCTCAGCTGCTTTCCTTTATTTTCTCCTGGCGCAAGTCATAATTCTGTTGACTTAGGGCAGATCATTTTGTTTAACCATATATATTTATTTAAAATGAACTTTGGACTCA	AACAGGTTTCGTTTGC	GCTAAGGGCCTAACTGGCCGCTTCACTGGGCTTTTCAGCCTCAGCTGCTTTCCTTTATTTTCTCCTGGCGCAAGTCATAATTCTGTTGACTTAGGGCAGATCATTTTGTTTAACCATATATATTTATTTAAAATGAACTTTGGACTCACACTGCGGCTCCTCAGGTACCTCTAGAAACAGGTTTCGTTTGCAGATCGGAAGAGCGTCGGCCTCGGAGGCCTTAAAC	PK_liv	PK_liv	FALSE	FALSE
877	Kheradpour_hepg2notk562_pos_PK_construct_1725_2	Kheradpour_hepg2notk562_pos_PK_construct_1725	GACACAACACAGGATAAAAAGCTTCCCATGTGGGGAGCGCAGCTTGAGAAAATGATGTTCAAAGGTCATTGCAAAGACTAGACCCAGTTAATGATGAACCAGTGGTCTCCACAAGCTTGC	AGGAGTTACTATAATC	GCTAAGGGCCTAACTGGCCGCTTCACTGGACACAACACAGGATAAAAAGCTTCCCATGTGGGGAGCGCAGCTTGAGAAAATGATGTTCAAAGGTCATTGCAAAGACTAGACCCAGTTAATGATGAACCAGTGGTCTCCACAAGCTTGCCACTGCGGCTCCTCAGGTACCTCTAGAAGGAGTTACTATAATCAGATCGGAAGAGCGTCGGCCTCGGAGGCCTTAAAC	PK_liv	PK_liv	FALSE	FALSE
878	Kheradpour_hepg2notk562_pos_PK_construct_1950_2	Kheradpour_hepg2notk562_pos_PK_construct_1950	ACAAGTTTTCCCAGAGTTGATGAAATGTTTGTTTATTCAAGGAGCATGTCTCTAAATTCCAAAGGTCAATTTCATTGATTGATGTCTGTGCCACCTGCACCGCAAAGAGCGACCTTCTAA	CAGCCCGAATTCTCTA	GCTAAGGGCCTAACTGGCCGCTTCACTGACAAGTTTTCCCAGAGTTGATGAAATGTTTGTTTATTCAAGGAGCATGTCTCTAAATTCCAAAGGTCAATTTCATTGATTGATGTCTGTGCCACCTGCACCGCAAAGAGCGACCTTCTAACACTGCGGCTCCTCAGGTACCTCTAGACAGCCCGAATTCTCTAAGATCGGAAGAGCGTCGGCCTCGGAGGCCTTAAAC	PK_liv	PK_liv	FALSE	FALSE
[truncated: 8,342 more rows]
