# Supplementary material for: An in vivo systemic massively parallel platform for deciphering animal tissue-specific regulatory function
Source: Front Genet. 2025 Apr 9;16:1533900. doi: 10.3389/fgene.2025.1533900 (PMC12016043; doi:10.3389/fgene.2025.1533900)
Supplement: Supplementary file 12 [file Table5.csv]

	HMC3_A_2	HMC3_B_2	HMC3_C_2	HMC3_E_2	Liver_10_2	Liver_7_1	Liver_7_2	Liver_8_1	Liver_8_2	Liver_9_2	M1_1_1	M1_2_1	M1_5_1	M1_6_1	M1_7_1	M1_8_1	Cortex_1_1	Cortex_1_2	Cortex_2_1	Cortex_2_2	Cortex_6_1	Cortex_7_1	Cortex_8_1	Cortex_8_2	PFC_5_1	PFC_6_1	PFC_7_1	PFC_8_1	Hippocampus_1_1	Hippocampus_2_1	Hippocampus_2_2	Hippocampus_5_1	Hippocampus_5_2	Hippocampus_6_1	Hippocampus_7_1	Hippocampus_8_1	Striatum_1_1	Striatum_1_2	Striatum_2_1	Striatum_5_1	Striatum_5_2	Striatum_6_1	Striatum_7_1	Striatum_8_1	Hypothalamus_10_2	Hypothalamus_9_2	Muscle_10_2	Kidney_10_2	Kidney_9_2
CTCCCGCAGTCCGCTG	353	29024	47891	10316	274	12861	15925	507	92	263	26316	5875	330	10761	9905	9835	12508	16973	347	30	3236	5265	12059	39	19016	162	405	6888	12913	7227	7467	385	2	1274	7580	34540	10904	8380	5922	495	12	686	44396	41371	52	46	3	7	4
CTACAGGACATACGTT	441	28274	35735	13363	168	8061	11300	273	94	300	9123	64	103	135	329	550	13440	19217	308	27	9170	13742	16490	57	23	46	130	108	4171	7393	8350	214	2	317	17501	8420	11496	9753	280	233	14	3310	17574	14194	21	51	2	0	2
TCAACTGTGCTCTAAC	100	3779	8960	2904	182	728	46	58205	41869	206	209	1815	99	113	18729	409	3239	4830	90	6	58	226	189	39	85	149	305	23807	60	84	1	595	736	84	287	5014	107	34	6537	76	3	3886	370	386	2	4	0	0	0
CGTCAAGAGGTAGTGG	242	18471	17922	8996	72	190	15	44	45	147	195	35	83	3274	277	141	7551	7572	130	7	1341	7479	222	22	61	68	185	7853	3385	1974	1249	6006	5086	129	506	211	11031	7737	229	250	18	870	32204	519	7	23	1	0	3
TTTGAGTCGTACAAGG	107	8131	6033	4543	82	13202	17407	212	51	156	121	35	38	70	132	4502	3085	3923	106	5	2476	7604	7585	10	16	15	43	59	2830	3440	3753	55	0	85	238	275	6486	5433	110	123	3	192	3526	13784	4	12	0	0	0
GGATGAACACCGTTAT	1360	89141	108609	47180	727	699	106	533	314	53751	47224	8855	7598	36210	33423	14527	39688	56953	5092	5167	27354	12429	21381	178	35989	505	920	16446	39259	26796	28791	3808	3528	28450	75823	47431	28407	23920	14392	812	58	4646	29410	19168	42264	85958	2	3	15
GTGTATCTAAGCGCCA	368	27859	45148	11002	8817	15779	20610	277	141	351	5293	1745	206	283	14075	8474	8569	11840	2443	2356	10733	29999	651	45	25973	187	404	251	11885	6131	6736	1391	1333	8602	20570	761	6966	5391	300	299	14	8958	17720	13246	26	39	0	2	4
CCCTCGACCTTGATAG	311	29087	24781	10757	150	15761	14338	302	70	269	202	1396	104	92	5006	4352	8505	8614	221	12	229	24303	539	18	25	27	99	110	4766	2190	1604	2176	1940	6573	8852	7306	374	175	254	213	18	287	9961	24525	3	33	0	2	4
GCTTTGCGCTGGTCTC	644	45522	61598	20468	614	14267	18173	73222	52111	25637	24860	5392	6193	556	10236	25368	21034	30266	406	44	5783	16833	1046	129	34241	239	506	495	14393	10171	10793	2094	2077	28300	1835	52890	36817	32075	6239	623	29	2330	37892	1670	45951	213	2	2	6
GCATTATCCAATGACG	0	68	1	23	0	1	0	0	4	0	2	0	1	0	0	2	0	0	0	0	0	0	2	0	0	0	0	1	1	0	0	1	0	0	0	1	3	0	0	0	0	0	0	3	0	0	0	0	0
TTCAATAGTGCCGCAA	353	26032	34396	10980	251	15056	20783	34936	25491	388	16893	4895	276	272	11802	16436	12625	17920	239	30	239	16321	483	69	27816	169	396	8601	9798	9902	10593	312	2	14855	10965	802	6754	5918	212	194	12	160	527	441	13	27	1	0	2
CCCGGCGAGACTCGTT	435	30185	29648	15824	315	572	40	32634	17353	352	195	50	103	147	191	3195	12163	15630	598	472	775	8866	12634	82	38	61	90	98	5400	1823	1444	208	0	8824	463	550	6080	3676	190	251	14	8170	9843	1273	27648	133	4	2	1
TCAGTCTATCCCCTGT	220	12985	17983	6048	246	827	59	61140	42520	18580	523	1879	5443	18834	554	9067	6121	8252	1212	1243	424	7179	289	55	25	131	74	91	24416	4948	5081	433	108	18524	10377	848	5106	4015	243	418	233	13330	16441	635	9	19	1	1	2
GATATGCATTGTCTCT	5	525	271	242	11	1	0	2	5	1	0	0	2	1	1	2	0	0	0	0	0	4	5	1	0	0	4	1	0	1	0	1	0	1	6	5	2	1	0	2	0	2	4	7	3	1	0	0	0
AGAACTTGTAACTGTA	44	2594	4320	1272	33	7	3	12	10	18	33	101	5328	57	34	62	1099	1546	171	1	45	27	25	3	14	20	3	5	21	345	181	53	0	58	17	17	214	11	23470	160	1	5835	288	287	13	0	1	1	0
CAGCGAATTGGCCACG	153	10620	12017	6262	52	65	6	308	37	113	5498	1899	67	103	5062	993	4520	6216	987	929	122	8130	615	30	47	68	173	11683	981	5384	5853	81	0	171	288	10086	6303	4613	404	293	1	4711	959	71006	6	15	1	1	3
CGAGACGAAAAGGTCA	120	8009	10640	3976	64	28	5	87	30	72	114	29	5226	74	90	3815	3043	4275	96	15	98	198	9643	18	23	19	17	47	2304	5417	5718	193	2	9446	312	8378	49	44	41	97	3	74	59	192	8	5	2	1	0
GGCCTTCCCTAAGTCC	300	13785	17552	7523	175	397	27	35283	26174	234	5825	4128	74	113	132	195	11725	17043	990	918	2111	269	218	65	116	26913	330	352	2524	3621	3973	977	1267	158	153	187	237	134	6090	60	10	132	123	198	13	17	0	0	1
TTATTTCAGTATATAG	506	30152	62635	11592	420	38150	45598	468	149	409	17662	5152	394	359	27961	6265	16760	22238	444	40	1042	30369	11733	75	36954	204	680	330	28414	12798	12736	530	4	7069	32998	7475	27075	21919	464	455	13	8148	18954	852	73950	272	4	3	3
CGTCGAATGACCAGTG	359	29442	36765	17067	190	119	23	107	102	295	5728	94	105	101	255	259	8666	11903	197	22	1679	8357	315	50	91	88	7095	5020	8373	9953	10587	757	755	245	3994	7539	5394	4297	756	140	15	164	352	298	18	41	0	2	3
GGGCTGCGGAGCGGGG	560	35312	60730	14761	212	18763	23657	370	156	375	22527	3371	316	8393	10718	7027	16733	22741	534	42	5673	37033	16807	82	67	80	247	151	21826	14799	15507	1008	763	10324	16885	18712	20014	16355	7490	350	19	4414	20216	1039	25	44	0	1	1
AGTAGTTTTCGCCTAA	459	37533	55148	16985	409	669	78	35676	25303	47862	5469	3945	246	208	11847	4420	7908	11225	3114	3342	2321	15623	454	57	31131	181	398	317	13465	7932	8325	1908	2127	10795	871	8844	340	181	267	256	19	2837	14569	506	36176	152	3	4	3
TGCGTCTTTAACACAG	572	52429	70365	25463	554	25077	34315	514	323	77852	10180	1396	221	324	521	21679	14923	20176	416	34	15780	16432	17757	79	68	105	7484	233	14187	17021	17937	481	4	12588	18573	26084	19843	16560	361	346	20	7017	8210	10647	35	82	2	5	9
TAATTTTGATGGAGTG	501	26815	35540	12299	83	146	14	257	55	199	3574	8934	156	176	3064	855	17224	23972	2434	2355	8116	6559	10048	75	46	49	115	962	4410	10707	11011	314	2	424	9470	32573	15214	12474	533	321	7	4194	9196	32994	9	33	0	1	1
TTAGCCCCTTAAAGCT	2287	182287	236539	79700	1645	49168	62285	67351	46456	100197	26415	19372	1242	25040	88570	25800	62173	87599	3097	1891	44247	51022	12470	285	343	678	1293	22744	74169	58591	60646	4288	3096	43491	49124	115584	49276	41212	25385	21116	20480	75673	135280	90344	58699	436	5	15	14
CGCGCTGCTTGGCAAG	463	32258	34003	23033	229	11971	16040	299	160	336	315	1486	192	129	382	15605	10742	14930	949	910	197	8136	6529	49	47	26	111	128	10496	7461	8153	5101	6352	247	9222	727	4849	3813	325	283	31	3149	9388	20225	27	43	2	2	3
TTTACCCTAGACTGGG	145	9972	14675	4793	42	115	6	83	39	62	297	1875	132	9037	8279	8452	4126	5578	77	11	129	301	163	18	15	39	83	36	1002	6263	6890	83	2	2474	403	7184	404	255	161	105	3	197	15614	277	6	5	0	0	3
GCGATTGTATGCCCTG	1092	73459	101062	50357	847	57151	75528	15214	10627	1006	25809	3290	571	7973	29772	12816	30315	42244	5030	5008	17325	22795	4523	164	199	404	1207	22112	22429	6511	6400	6352	7828	21366	39595	17602	27429	22403	740	782	52	43403	10831	32011	66	75	2	6	5
AGGTGCAGGTACTACT	104	9499	18674	4884	114	403	27	24306	17113	182	77	58	61	75	176	251	1580	2372	117	1	1337	4380	367	24	86	127	257	19311	11118	257	0	203	0	9478	15272	742	458	43	11270	186	2	1831	8725	27207	15	20	2	0	0
TCTTGGCAGAAAACTC	0	109	2	76	0	0	0	0	0	0	0	0	0	1	0	0	5	8	0	0	1	1	0	0	0	0	0	0	2	0	0	1	0	1	3	4	1	3	2	0	0	0	2	1	0	0	0	0	0
TTATGGATACTTAGAG	86	7589	11405	3729	104	24	24	63	42	29158	148	2895	58	58	141	8305	1672	2266	1137	1257	26	75	94	6	7	4	20	27	4566	74	0	46	0	50	119	140	3248	2697	93	55	5	57	3959	165	3	21	0	1	1
TTTCTTGCCTGTCTCC	477	46497	67613	27826	295	416	38	277	168	443	2419	1837	303	284	18585	13730	7852	10715	791	540	2556	36551	727	70	118	128	15913	289	14554	3872	4048	378	0	398	15783	8433	1253	928	5591	295	14	287	1035	14505	55	71	5	5	10
TGCAAGAGACGTTATA	651	43411	72546	19122	328	18062	23184	525	173	496	16992	3808	305	488	6178	24022	19948	27162	2541	2362	18351	9680	12120	72	104	214	7379	11738	21174	17708	18987	3187	3719	6348	10516	7795	29196	24148	16574	580	28	16895	27129	33046	59657	235	4	3	4
TTGGATCGTGCCGAAG	414	26006	30840	19542	285	636	49	34743	23502	402	11446	3265	223	203	529	6535	11830	16322	213	18	5210	9838	549	64	26889	152	398	337	17469	764	540	6229	7809	395	8854	14028	12197	9678	373	409	35	9487	34976	9947	44	44	4	2	4
CCCAGGAGTGCTGACC	210	20830	25553	8023	103	3466	4022	185	46	145	12001	2060	3097	261	8661	512	4618	6286	277	15	2656	8468	23008	28	32	71	132	80	8737	3310	3287	1741	1784	659	46052	8132	19562	16788	5610	305	15	20091	1020	7006	13	23	0	0	0
AAGTTTTGTTAACTCG	650	48083	68089	31501	527	6022	7660	417	230	56297	29476	17496	661	565	48740	18647	20557	27866	753	150	6867	13430	15877	78	52084	422	12038	27442	23287	10496	10292	2748	2963	1763	9412	18407	27755	23847	4355	559	33	536	11450	12597	34417	193	9	13354	48
CTACGTTTGGCAGACC	195	12599	14644	7508	126	14082	19494	228	78	171	436	1437	68	82	6552	231	7133	9971	142	11	4515	529	6178	15	15	30	98	62	9927	2716	2831	111	34	115	473	295	52488	44972	430	373	17	488	24442	15780	4	13	1	0	1
CCGTTAATTGTGGGGA	5	143	1297	82	0	0	0	0	1	0	0	0	0	1	0	0	0	0	0	0	0	0	0	0	0	0	0	0	0	0	0	0	0	2	0	0	0	0	1	0	0	0	0	0	0	0	0	0	0
GCCACCTCCGCGATGG	252	20044	17620	9167	204	13104	17537	203	63	253	5228	1427	131	141	8064	8394	7496	10775	770	679	3073	11878	310	26	63	72	7530	1606	11900	3341	3525	201	5	216	594	11975	5799	4824	4497	149	14	178	9377	391	20	35	29540	106	40047
TCCCCAGTGCGACTTG	241	9978	18391	5715	44	74	3	92	19	111	25123	2132	132	294	8036	3540	8983	12539	906	919	5311	284	232	26	31	77	7204	103	17621	10682	11499	1348	1546	21010	756	22439	11546	9506	147	88	20	6139	256	351	7	12	0	1	3
GGCATCGTCTGTGGCT	385	26575	33690	11675	220	21005	28248	354	141	337	2677	1723	137	196	334	4162	13872	19644	364	27	7891	15534	20379	65	78	125	236	11513	11681	5907	6202	1189	1379	358	9971	617	7541	6340	3999	257	17	8445	10413	711	26	37	2	2	4
CATGTTGACAACAAAA	239	17455	22618	6340	206	512	31	37325	25770	299	278	87	118	116	5117	16412	8232	11276	1071	1052	167	13011	397	75	82	118	321	20429	10673	8687	9869	130	4	142	478	522	176	127	101	85	4	438	9121	474	25265	100	1	2	4
TGGCGACCTCTCGCGT	632	52581	40353	28084	3204	14447	11997	31941	14085	28527	299	751	142	188	268	338	13012	12609	513	196	6126	652	488	69	90	129	255	9478	11010	2078	1128	3673	3489	18966	9408	17572	10515	5578	4817	278	26	404	9596	716	16	52	1	2	6
CCCTCCCAGTACGAGA	79	4080	4079	2116	44	4601	6177	80	16	44	35	3	16	47	27	99	2269	3242	37	5	122	6657	154	10	4	22	19	43	1855	14	0	14	0	74	74	136	196	27	91	96	4	6888	323	13930	4	5	1	1	0
CATGGATACTATTGAC	112	8161	8022	3110	64	147	4	47	16	84	9944	98	5444	1798	16685	409	2264	2891	976	953	86	384	7299	9	33038	137	352	219	5878	3902	4223	237	3	80	380	167	200	51	93	219	2	98	8574	197	8	15	1	2	0
CGGTACCATGATATCT	732	66636	50040	22343	213	12769	12816	303	151	425	5097	3623	220	5980	8091	4296	17305	18210	1557	1056	497	37291	12187	76	46	75	227	116	15488	2840	2026	310	0	8161	1197	13439	11676	7661	305	231	29	376	19728	726	14	48	1	0	3
CCACAGTCTGAAAGTC	422	53700	78616	17961	238	10363	13336	14935	10494	338	20142	179	206	194	8879	4842	8316	11772	2322	2263	2157	12742	404	43	37	34	107	73	15184	17797	19554	291	7	376	10374	8686	9645	7874	4723	201	17	255	8904	7764	27	44	3	2	5
GCGGTGCGTAATTAAT	329	33926	40241	11886	129	220	5	81	69	201	4721	1936	169	139	18059	4581	5246	7354	1322	1374	1667	429	190	47	49	58	189	6751	6956	4919	5373	602	636	155	598	4366	16914	14469	255	197	14	237	18247	534	20	37	1	1	1
GCCTATTCAGGAGATC	531	36232	57423	18229	568	415	91	305	221	118540	6417	3036	408	9296	27561	28883	15949	22861	420	33	8799	34369	11946	85	74	172	289	4139	20018	11023	11883	1290	1520	12443	1305	935	19987	16966	489	428	18	25624	37991	1411	40503	219	3	5	4
CTACTAGAGGTACTTA	66	3585	4404	2175	50	6	2	5	10	36	51	3	6	8	7	8	2904	4198	17	0	13	43	33	12	1	3	4	3	2535	24	1	5	0	18	34	43	5209	4475	25	16	1	20	72	68	3	3	1	11822	49
TCGGGAAAGTTCACCA	99	7981	13206	6901	310	455	64	35662	26136	44797	64	3370	60	56	122	144	1646	2321	83	4	95	8567	186	31	13	18	41	41	1683	1070	1026	83	2	106	7138	213	136	38	129	87	3	10215	271	270	4	36	1	2	1
CAGCGTTACCAGAGAC	0	18	0	21	0	0	0	0	1	0	0	0	1	0	0	0	0	0	0	0	0	0	0	0	0	0	0	0	0	0	0	0	0	0	0	0	0	0	0	4	0	0	0	0	0	0	0	0	0
CCGAGGGCGAAGTCGG	250	15263	16980	10311	66	96	8	117	55	160	5268	68	100	115	6719	9945	6979	9918	2290	2490	160	268	300	44	16	18	53	87	3084	3773	4075	58	1	125	346	333	272	89	148	100	1	4614	678	14510	8	17	2	0	2
CTGTCACTAGTAAATA	265	22271	32207	10104	207	26872	36844	300	102	271	10473	1224	130	157	405	14830	7597	11390	156	11	160	12648	939	25	14	32	89	54	8642	4609	5159	172	0	258	22175	4530	323	138	129	108	5	8023	8218	403	24	21	4	1	2
TCACCCAAATGTCTGG	3	196	5	116	1	0	0	0	0	4	1	2	2	2	1	0	1	0	2	0	0	0	1	0	0	0	0	0	0	2	0	0	0	1	0	2	0	1	4	2	0	3	0	1	0	0	0	0	0
CACGGCTTACGAGCTT	518	32858	44231	16654	317	13969	18097	359	193	50789	516	2218	164	155	16525	2675	16454	23924	2393	2581	4699	8065	597	67	102	137	365	21847	20267	3395	3470	1613	1759	336	20519	9049	25238	21315	6615	367	14	459	14218	29164	26	49	4	3	4
GCAGGACTGCTGATTG	164	9766	12759	4531	142	392	19	26113	18213	131	186	28	62	66	201	7799	5461	7416	133	9	167	8892	10774	28	40	50	7546	158	8526	2263	2267	105	0	86	332	396	5756	4425	96	144	8	100	11593	418	13798	47	1	0	0
CACAGAGTAACCAGAC	38	1731	4428	1709	21	4	5	5	5	17	11	774	9	8	18	17	505	733	496	524	8	26	20	5	1	6	4	0	14	21	0	5	0	11	13	9	14	6	22	6	1	9	15	11	6	1	0	0	0
CTCCGTGAGGAACGTC	96	8366	12090	4391	234	11223	15122	155	104	48983	34	4	14	18	51	167	2865	4021	18	1	33	109	85	19	27	47	7780	82	82	43	0	40	0	67	157	7279	50	50	19	17	2	20	96	91	9	19	0	1	1
TATACCGTCCCTTAGC	644	27855	36176	13404	225	27777	37768	703	138	348	3917	9596	333	5027	10214	48185	30344	42956	2808	2650	23126	8987	11665	93	84	155	186	6764	44484	39037	41698	8191	10203	22101	11152	22112	10764	8743	5059	325	38	584	11910	24599	22	40	2	1	3
GTATCATACGAGAGTC	352	31404	27611	14855	166	71	21	62	69	217	6076	74	64	132	143	153	7679	11780	122	40	202	206	139	39	21	68	41	34	9385	13743	15452	166	1	686	9246	412	5395	4425	206	156	9	15990	384	415	19381	74	1	1	2
CAAACATCGCGGGTCT	640	45268	42875	25319	226	458	24	206	141	435	378	3026	188	351	10410	12600	18087	25961	1453	1286	17779	27050	11972	74	59	95	297	125	7120	6718	7196	434	4	11925	41950	24932	536	288	300	283	20	456	47848	938	31855	24524	3	2	3
TCTTAGCCTGTGAATA	0	159	1	81	0	0	0	0	1	0	0	0	0	0	0	0	1	0	0	0	0	1	0	0	0	0	0	0	2	0	0	0	0	0	1	0	1	2	0	1	0	0	1	0	0	0	0	0	0
GTTCAGTCAGTCGCCT	1093	74016	113270	27204	637	55537	74811	984	346	749	41982	11083	5956	4695	12096	34454	30120	41835	3223	2784	24175	76802	6429	158	149	207	612	15609	31374	11524	11863	826	5	16067	41864	34481	7614	5883	553	453	31	725	25020	14005	45243	227	4	2	7
ATAGTAGCCAAATACG	135	15028	24756	5638	244	524	29	35368	25394	5695	5340	3259	69	133	270	4233	1642	1937	179	12	2432	408	9721	29	82	119	7363	9801	2023	5280	5397	102	0	3025	485	7728	6617	5275	6034	258	6	6426	23678	13437	19	24	3	1	1
TCCCAATGATCGGAGC	832	62997	67355	42858	790	55626	57685	37010	26908	23174	8437	4585	279	308	701	9624	22443	32147	3079	3234	4951	9725	842	130	156	197	511	19676	17885	7700	7936	1592	1231	18224	89600	18995	32497	28487	6325	560	38	6414	17200	13831	52	97	3	6340	12261
CGCGGTTCGCGTGAAC	3	422	3	169	1	1	0	4	5	8	0	0	0	0	3	2	0	0	0	0	1	0	2	0	0	0	0	0	0	0	0	0	0	0	8	1	1	0	0	0	0	4	3	6	0	3	0	0	0
TCGGCATATAGCGAGG	0	42	1	2	3	69	0	30	15	17	94	39	54	45	8469	134	35	16	13	0	14	102	53	8	8	5	50	19	104	54	0	37	0	59	206	6948	5288	4331	3799	47	1	65	205	146	0	3	0	1	2
GATCGGCGCTCGTAGC	1176	86743	98467	41523	5099	41898	56155	983	393	49264	6074	3116	496	724	48920	23242	33470	47494	4815	4699	8364	55808	26555	161	140	247	623	10436	20560	12049	13161	2194	1840	26917	41396	49954	46015	39401	16823	854	45	33389	21676	38361	76	106	17014	3	10
TACTGGGAATCGATGG	7	1254	373	469	2	2	2	4	4	12	3	1	1	4	2	5	77	117	3	0	10	4	4	1	4	2	4	2	2	1	0	5	0	8	2	11	4	11	1	4	0	2	5	6	0	4	0	0	0
AGTGGTTCGATATGTG	0	80	6	50	0	0	0	0	0	0	1	0	1	0	0	3	2	5	0	0	1	1	5	0	0	0	0	1	7	0	0	1	0	0	4	2	6	3	0	1	0	0	1	2	0	0	0	0	0
GAGGGCGGGTCATGAG	0	86	3	40	0	0	0	0	0	0	0	0	1	0	1	0	0	0	0	0	0	0	0	0	0	0	0	0	2	0	0	256	323	0	1	0	1	0	0	2	2	0	0	0	0	0	0	0	0
TAGCAAGGTCACAGAC	780	50952	58263	22273	519	21995	29169	480	151	475	10158	7026	233	303	478	9449	24417	35217	467	39	3919	23500	826	88	113	194	341	21739	9397	6417	6050	994	854	20234	998	14736	35957	31096	11666	453	27	13454	1369	29938	88036	324	2	5	3
CTCATTTTGAAGGAGT	1155	78451	64318	30483	665	6163	3434	117947	50411	15224	49622	7440	715	4341	7114	11547	38745	36278	2358	1075	19147	17291	1701	155	15495	192	373	485	30790	18152	11028	14287	10864	11553	28451	25786	45955	22957	12830	15284	9259	1155	18587	50903	53	279	0	1	8
CAACGGTGGCTGATAG	67	4370	5629	2396	79	12379	16298	100	35	96	4828	1447	37	52	86	88	2211	2879	30	4	54	62	32	10	6	11	15	6	2017	103	0	926	1146	9190	174	139	5570	4694	61	37	4	69	115	77	0	3	0	0	0
ACACAAGGGTCTCGGG	1493	132387	145135	55043	877	26135	32009	49962	33075	40375	40315	14904	624	17273	10818	23819	38514	53321	1639	734	24014	25215	38752	145	153	338	495	17729	43897	29346	29826	11317	14371	25161	43523	65288	49014	41438	15261	828	85	8938	25636	42809	65265	321	6	7	11
GTGCAATAGCGTGGAT	12	1603	598	737	1	42	1	16	7	2	65	14	30	26	5420	92	3	2	2	0	9	61	17	2	2	5	26	15	64	33	0	36	0	52	169	5982	12	6	3	3	0	8	92	33	0	0	0	0	0
GTCTACTATACGGACG	169	12475	18005	8405	65	266	9	182	25	181	306	1456	4828	173	20879	4421	4734	6246	1681	1950	2671	7343	398	20	33	22	151	112	4275	143	1	170	0	188	707	14195	3573	2677	274	286	2	1714	25274	24199	10	18	1	0	3
TACCAAAATTGTAGTC	170	15744	21945	28648	97	49	22	13	41	216	2	8	0	0	38	13	0	1	12	13	0	83	15	0	0	0	26	4	26	4569	5265	8	2	22	133	55	70	43	50	26	2	43	10348	79	2	22	0	0	2
GCAGTGGTGTCCGTGT	182	24906	15766	17469	165	47	21	33	82	185	4971	990	81	7530	215	255	3635	5262	94	8	136	8282	162	24	16	27	32	22	164	1715	1765	71	0	140	120	74	11141	9855	118	127	14	174	223	194	20	13	30835	0	2
ATTACGGCCATCGGCT	177	13971	18019	6537	43	64	10	20	42	112	6008	17	38	41	123	84	5103	7380	72	6	2760	7217	146	21	11	15	26	8	244	30	0	55	0	66	7037	97	13246	11834	75	74	8	123	274	165	7	17	0	0	2
CTTCAGGATTCGCGGT	274	14902	21202	6003	151	25921	33789	330	96	254	6255	3621	5192	200	316	8304	11000	14698	166	20	6242	387	349	49	38	37	61	80	6878	6541	6579	624	492	9018	9497	17118	10737	8866	777	152	4	196	297	367	16	19	0	1	5
GTTCAGCTAGTGTAGG	527	32330	27537	13326	254	868	64	75726	55624	403	1577	8290	267	213	10508	4886	15239	22862	298	16	206	514	7099	111	67945	275	597	568	8294	4085	4426	323	1	242	502	9912	38752	35600	6885	548	28	9570	10644	16716	19405	77	2	3	0
AACTTATCTACGTTGC	0	40	0	17	0	0	0	0	0	3	0	0	0	0	0	0	0	0	0	0	0	0	0	0	0	0	0	0	0	0	0	0	0	0	0	0	0	0	0	0	0	0	0	0	0	1	0	0	0
CTGATGCATCTGACCC	89	5129	7794	6392	144	9114	13201	111	102	26022	69	10	20	55	63	58	2548	3672	52	5	106	4439	111	12	43	85	5051	5867	2228	21	0	35	0	91	128	102	4881	4287	86	90	2	7926	270	231	8	28	0	0	2
CGCGGTGGGGGCCTGA	173	13988	14374	8419	4619	108	41	64	78	27253	4977	108	147	109	16168	3757	3687	5694	1484	1642	2655	312	161	20	15	27	84	32	6576	2113	2154	107	0	119	772	6413	195	77	10873	100	5	99	342	199	13	23	1	1	6
CCCAGATATCTCCTGT	1159	57896	68363	33099	446	8501	11012	346	277	30565	20238	5580	676	8193	86877	20330	38018	55049	2777	2415	13473	20024	991	175	88	163	623	152	10820	13813	14854	4808	5884	796	10864	26450	34831	30763	15943	645	39	16294	48565	1655	57	66	5	3	10
TGCCTTATGGCCTCTG	41	2756	1615	2196	8	5	3	8	12	18	34	1	2	3	3	13	2159	3012	13	3	16	45	30	6	5	1	4	4	50	4	0	8	0	8	7	23	5511	4466	23	30	3	36	86	82	0	3	0	0	0
CTCCGGGAGGTACTGT	248	20065	24135	13342	105	83	11	74	48	158	4385	5148	68	41	151	2459	6680	10112	134	5	89	7802	197	23	24	14	50	56	4556	224	6	3262	4781	182	10702	16771	5374	4777	111	74	21	75	223	197	17	28	0	0	1
CGAATGGCACCGTTCG	227	21858	23239	9174	91	83	10	51	45	159	4769	94	81	113	151	136	4615	6055	1321	1257	153	217	150	31	34	37	47	38	2573	8513	8707	1235	1472	9809	505	7999	5774	4547	8472	215	10	7266	15849	493	13	17	1	2	3
TCGACGGTAGTCTCAT	377	33055	41846	16306	242	12777	16604	202	117	356	399	4759	200	236	7766	295	8107	11453	1340	1304	1676	2873	244	42	32390	167	407	263	7264	3124	2939	327	1	11837	18246	4913	28991	24594	404	762	346	14061	17738	809	30	40	2	2	5
GCCTAGGCCATAAACA	2339	207448	172696	79455	5077	85521	80056	87308	44725	42366	42377	6983	5984	5292	75144	49705	71398	77716	4639	2675	37573	56346	31012	263	17676	481	10031	782	54078	35070	28351	18321	17334	17606	26165	40782	49857	30051	13988	1690	135	85847	103012	51101	53855	402	29966	14	14
GCGGCGAGCGAAAAGC	86	4939	9072	3401	49	40	4	80	32	58	187	18	35	71	83	4699	3661	5072	68	3	133	215	9230	18	5	33	23	49	10915	152	51	90	0	161	11329	345	13911	12039	103	94	1	7901	291	1063	7	8	0	1	0
CAACCTCTAATTGACC	231	21602	33779	9197	173	7564	8099	30125	20358	261	2531	85	110	7178	265	10751	4498	5816	105	17	5120	244	332	41	46	107	149	10492	294	5974	5915	353	344	276	2113	15149	4978	3643	95	95	4	223	174	383	12	25	0	971	5
AACAATCGCCGCTATA	889	111932	129099	57449	7998	47521	69314	90959	72142	1060	10362	1218	245	221	21014	3554	21597	33291	1565	1434	5710	26532	724	129	4928	132	520	9775	32776	9959	11164	4044	5284	709	44728	44650	12709	11377	17766	528	43	10883	61363	14322	27399	133	3	5	4
GAGTTAACAACTCTCC	668	40431	49797	24674	366	23134	30510	710	208	28876	10791	5592	296	457	28906	25371	28742	41104	605	35	17213	19719	19512	87	50	135	192	322	18404	6808	7219	338	5	9464	1135	32721	13787	11423	13373	499	15	20909	3877	70324	34	40	6	4	4
GATACTCTGCTCCTTA	283	18367	25560	11141	101	186	13	114	73	169	4498	1123	111	132	8798	5070	7683	11272	177	5	6734	6870	342	38	25	22	108	59	2649	3974	4381	99	1	112	437	276	2230	1667	5001	193	8	288	21708	12502	15	23	1	0	5
TAAACATTTGGGTCTC	35	1220	3720	437	14	1	0	6	3	12	13	2	4	4	4	1	757	1061	668	802	12	22	10	5	0	0	3	1	1901	19	0	132	165	12	29	28	14	10	11	2	0	2	12	5	2	2	0	0	0
GTATTATAACACATGG	122	6229	15278	2486	98	78	5	69	16	39	115	1385	44	34	128	4241	3348	4622	149	8	2362	12709	215	20	52	62	129	10510	168	3417	3419	60	2	76	255	7973	4091	3492	2757	85	4	101	6912	267	34392	120	1	2	0
GACTTCTCCCAGGCCG	488	22835	24097	18454	168	263	22	104	74	221	18241	3314	232	274	25502	621	18789	27749	664	553	1265	6556	405	59	32	38	177	854	15815	3825	4028	231	2	8961	7024	8610	17008	14395	305	227	12	326	29492	4615	22	25	1	0	2
TGCGTTCTTGAAATAC	223	16357	23420	7705	110	56	10	137	38	186	4584	1573	125	166	207	11672	6093	8475	160	21	3849	227	358	28	80	107	207	16155	2283	9341	9829	244	39	14234	8510	615	7482	6447	5069	135	5	254	404	14187	22	35	2	0	1
TGTCTCTGAGCCTATC	726	55203	70327	23543	972	95963	127453	1061	427	86963	5717	1259	197	267	13621	5289	19530	28377	383	30	6195	16409	21344	87	70	116	8156	306	22435	9489	9967	1230	1078	8658	35634	17629	21619	18617	420	407	30	2817	17323	23352	442	95	2	5	6
GAGGGAAGGGGACGGT	376	32688	40916	14873	160	222	13	80	67	240	5362	862	167	193	17009	8410	10003	13807	160	28	4527	529	256	33	41	28	138	61	6113	8881	9719	202	2	259	19410	496	220	177	122	144	14	141	10575	267	24	27	1	6875	22
AGCGATGCACAGACAG	894	48167	39411	23906	766	67781	50868	1232	362	44256	12614	3174	696	652	28886	21098	32801	28692	1868	601	8970	23120	21599	99	24757	403	913	19077	27198	21797	11771	25277	16301	16249	12794	34340	59404	31171	11026	1138	99	20073	16183	29124	39503	250	4	6	5
CGCCCAAGGAACGGTC	936	97884	88348	38757	518	56272	75952	6573	4584	714	6909	6073	187	298	506	4722	20005	29741	429	58	7333	806	677	90	61	103	184	163	11591	19884	21886	3979	5255	7552	1080	9410	7798	6773	6890	451	43	11756	31856	38785	38	53	5	3	2
CCCGGCATCCAGTCAC	82	4867	11267	2376	48	6645	8611	94	24	83	156	56	75	6800	207	4652	2936	4206	28	8	139	201	92	17	17	54	48	22	96	51	0	79	0	177	8852	173	182	34	91	88	1	7481	7928	225	8	9	1	1	2
GGAGACTCAAAACCCC	235	21034	30255	6648	69	100	8	84	35	133	4887	587	105	159	2736	12147	5923	6275	1302	947	3990	8812	291	17	32	88	5300	109	4754	10987	9098	1257	1174	229	382	349	296	106	3307	120	11	12647	416	405	9	23	0	1	1
TGGGTAAAAGCTATTC	15	865	1331	338	2	2	0	5	4	5	0	1	2	0	3	6	272	387	5	0	3	4	10	1	1	1	1	1	6	4	0	4	0	3	2	5	4	5	1	5	1	4	2	5	0	0	0	0	0
GCGTGACTAGGATCAC	83	3599	8072	1279	48	17	3	59	6	24	72	7	11	34	16	79	3874	4759	45	10	1769	100	123	12	7	25	7	33	1592	2067	1967	72	0	117	155	7992	5933	4505	94	101	5	5169	228	5574	7	6	1	1	0
CACGCGTGACCCTTCG	576	52925	69970	26061	370	11681	14969	347	189	512	5329	3450	295	9897	6550	3149	12492	17149	2202	2241	2979	18060	8105	67	98	168	256	11488	13607	10095	10417	397	4	8809	15937	15375	5698	4625	354	577	279	7726	803	11770	48	57	15175	2	1
GCTGCGGGGACCATCG	589	43612	54464	21841	244	313	24	157	113	365	12206	9185	2666	395	26649	647	14658	21001	295	24	7028	8616	457	64	28387	204	462	256	13928	3949	3770	2138	2495	1829	23666	20479	9801	8369	304	402	28	14208	10497	609	40	61	2	5	3
GTCACACACATATGCA	281	19155	25616	12019	393	580	50	35055	25917	28340	239	1298	136	102	16432	295	7284	11059	109	18	124	8698	232	72	23	8	121	55	7853	2479	2554	4447	6189	164	15566	436	143	112	71	119	22	45	5094	157	46052	185	6	5	1
TACTCATGGAAGCTAA	187	18468	40852	7387	488	6450	7144	61840	40284	333	6511	5728	404	9331	33558	14523	3729	5082	148	2	915	540	507	69	97	122	281	12033	12849	413	0	497	55	7139	10630	32512	5990	4742	5326	15317	16222	375	847	11382	75526	255	6	6	3
ACCTAAAATAGTGGAC	19	3133	2864	1340	33	10	0	6	2	18	32	1183	42	16	18	20	267	413	31	5	11	20	12	0	16	3	4	1	2335	3272	3796	81	17	36	71	55	63	26	65	7184	7725	45	58	50	6	0	1	1	0
TTTGACTGACATTGAT	706	42693	50976	31272	317	13731	17764	491	171	414	6982	3476	279	382	24506	12117	21181	31350	1543	1294	10406	16404	22750	104	126	150	7036	11762	10958	11552	12956	3740	4704	25794	10205	11429	4596	3679	447	406	36	915	30001	35498	41	49	1	1	6
GGTGCCACTCATCGAC	171	16036	20522	7977	240	7123	8891	249	117	42349	6349	105	126	10066	311	5272	4872	6295	131	1	202	355	11057	27	62	127	161	11380	6829	2231	2122	81	0	219	3466	445	6040	4548	174	149	6	314	9516	13857	18	53	2	146	46365
GTGAGCGACTAGGCTT	76	4818	8583	3513	75	109	6	84	33	66	369	7356	163	8523	12793	4709	2911	3820	189	11	3995	456	11229	18	13	51	73	44	225	1663	1655	77	1	10077	343	315	2702	2224	145	700	717	220	7779	319	10	14	1	1	0
TCGTTCGGATGAACAC	3	494	1027	354	7	0	0	1	0	10	1	1	0	0	0	1	1	1	0	0	1	2	2	0	0	1	0	0	0	0	0	4	0	1	5	4	0	0	1	4	0	2	0	2	0	3	0	0	0
TATGAATATGCGCTAT	99	7352	13496	2709	37	21	3	9	13	49	9878	16	47	49	77	100	2909	4244	31	8	2120	72	62	16	4	9	11	11	4301	1659	1840	1683	2367	60	115	83	1155	914	19	15	7	35	39	40	3	10	0	0	0
AGTGTCCTGATCTTTC	239	19193	20580	8571	296	328	55	18664	13261	50261	12788	10502	262	280	16781	477	5465	7678	2291	2363	275	7131	219	47	29	60	108	51	9072	5383	5663	1084	1289	311	472	284	6508	5404	353	192	8	22601	663	460	31	50	1	1	2
TATTCTACACACATGG	556	43589	78009	18630	259	346	23	392	140	383	21775	4339	5217	7628	8449	19206	14317	18795	531	38	10273	15776	18159	66	62088	482	21455	3729	22517	18424	18120	1243	764	10561	19132	36021	12113	9316	11613	663	31	12480	26850	13246	34	69	2	5834	17
GTCTATACGGTTCCTC	362	22182	28491	14763	203	12347	18166	167	95	260	3784	56	96	133	6905	231	9663	14194	213	13	12072	13081	2031	34	21	47	85	39	2234	131	1	124	0	206	5212	8061	193	143	5204	105	9	1179	699	204	19	20	1	0	2
ATTGAGGTGTTGGGGT	413	41810	73299	15827	429	10862	13689	474	233	35551	20572	6351	2521	622	29992	21873	6136	7479	2440	2234	1428	20537	24616	70	11214	267	718	20732	36508	27565	28157	681	5	16836	31120	8454	27139	21414	11121	691	22	16363	50992	1775	39026	201	7	4	5
GTACGCCCTCGCGATC	17	2504	625	1791	10	65	3	7	4	24	0	4	9	3	86	12	2	0	2	0	4	116	3	0	2	2	43	1	10	4	0	9	0	4	130	12	117	3	62	53	0	71	17598	133	0	1	0	0	0
ATGAATCCGTGTCGAA	77	3525	11847	1316	18	62	3	33	6	26	5284	27	47	60	139	3901	2056	2668	1037	1092	2330	17719	190	8	7	7	38	14	4797	978	1053	36	0	45	155	98	90	12	24	21	0	24	153	56	6	5	0	0	1
GACAGCGCAAGCCAGT	113	7471	20210	3808	134	64	18	116	55	24529	228	2451	133	10443	279	9107	2906	3605	159	6	2283	10640	13035	11	12	77	20	58	4649	2117	2094	143	34	8634	358	7653	117	43	94	71	0	6399	208	349	4	21	0	0	1
TAATGTGCTCCGTTGC	155	16298	19656	8049	167	485	26	37531	26487	230	5121	37	80	67	7249	211	2233	3223	922	1031	45	209	120	26	61	81	169	10867	5634	88	0	81	1	101	9957	283	4229	3703	45	57	5	46	234	183	13	10	2	2	1
CGCGTTGTGCCAGCTT	17	1560	462	804	5	49	0	2	9	11	3	4	8	26	87	7	84	2	553	633	86	8392	74	6	1	13	39	3	3	7	1	5	0	44	112	8	159	7	71	61	1	7027	8332	179	0	4	0	0	0
GTATCAGACGGGACCT	17	2384	1999	1066	3	3	2	6	14	22	14	1	10	3	7	13	289	396	4	0	7	14	10	3	5	2	3	1	3173	21	0	26	0	25	44	34	28	8	5	18	0	10	14	11	0	5	0	0	0
CCTTGGCCGATGAGAT	4	552	2	296	1	6	0	1	2	3	1	1	2	0	7	2	1	0	1	0	3	5	3	0	0	0	1	0	1	1	0	1	0	2	4	1	1	3	0	0	1	1	4	1	0	0	0	0	0
ACAACATAGCTGGCAT	111	7297	12298	2805	133	46	3	66	13	46	3352	41	2814	52	2209	4131	4345	6026	102	6	1460	219	5745	8	11	6	29	30	5570	974	1005	95	1	83	5900	219	3114	2449	4860	97	3	70	185	218	43880	125	1	0	3
GTGATTGGTTTGGAAA	120	10132	10706	3524	24	53	6	38	11	59	88	35	49	58	4889	4412	2871	4216	56	4	3156	158	116	9	6	9	35	18	51	2224	2410	26	0	48	123	81	68	63	32	40	2	48	5237	100	1	6	1	0	2
ACGAGGCAAGGAAGCG	936	37116	53692	20601	241	13335	16741	694	171	372	9250	5227	5614	10996	30353	36545	36279	50456	419	73	4819	9086	1159	111	114	175	7485	10066	14922	17184	17704	575	5	18682	17180	55295	3482	2460	3665	413	14	1393	25384	33960	26	46	0	1	3
GGCGAGGCAGTGCCTT	25	3264	6327	1769	8	9	1	38	16	22	13	2	3	7	13	65	392	387	47	0	51	117	9420	7	1	2	7	24	984	9	0	11	0	16	27	102	15	11	3	3	1	8	15	88	0	5	0	0	0
ATTTCACCCAACCCTT	35	3795	4286	1085	6	3	1	7	4	20	3306	12	19	17	28	42	1096	1476	6	1	10	25	24	10	3	2	1	4	126	7	0	16	0	5	6	16	12204	10248	57	68	4	75	136	126	3	8	0	0	0
CACCCCAAAGAGCACG	706	58823	46086	21829	277	20794	17110	361	129	491	367	935	205	204	9312	1599	17778	16533	275	13	7306	8794	469	61	31263	289	669	21094	15259	3590	2415	340	1	2929	763	500	5485	2957	279	358	23	12232	9188	5389	6628	89	1	2	4
TACAGAGTACGAAGAA	197	17726	18743	6551	65	151	7	24	42	143	157	47	50	55	9994	126	5190	7712	86	16	92	6230	132	20	12	5	75	14	13057	3758	3841	101	0	105	432	218	205	104	78	88	6	76	14453	190	9	8	1	2	3
CACTTAGTCCTTTGTC	120	7983	13458	2953	262	153	9	160	25	59	5679	2312	134	4015	10347	5437	3857	5063	119	16	1326	331	295	18	13	27	83	85	6528	6174	6644	188	2	294	5811	22687	389	50	5838	154	3	256	17465	14022	123071	381	4	2	2
GACTAAGAAGCAAGAA	520	45160	68814	19603	399	559	71	319	206	88854	6478	980	430	528	54976	20961	13997	19200	2050	1980	6372	31384	12478	50	115	224	560	21524	8614	9283	9987	1486	1677	14179	10973	1053	8263	6561	406	361	18	19200	19994	20076	42	73	1	2	8
GACAACTTCATTAGGT	175	20701	44904	5995	406	12833	15794	347	165	68206	3780	1867	215	237	314	19864	3379	4382	923	776	796	5540	9837	26	30819	167	331	347	13626	7106	7313	354	4	502	5101	33289	8728	7014	10456	310	13	14747	858	932	35	71	3	2	6
ACGCCACCAGCTGGAA	450	33149	42667	28857	504	569	90	35662	27138	34607	5558	6425	245	321	527	17914	10702	15625	321	10	10576	749	10484	86	85	112	6958	236	11892	1490	1228	1475	1734	310	575	679	18201	15495	514	420	25	15809	34437	1221	41	48	0	2	5
TATCAGCTAGAATACG	511	26898	34311	15315	337	14525	18741	217	135	48899	14075	4242	2931	219	8672	519	18256	25487	375	34	453	27569	9052	66	17233	128	271	187	7073	10809	11456	274	4	356	7227	13705	15459	12515	341	334	5	15777	5870	3739	28	45	1	2	3
GACATGACGCACCATA	3	453	17	426	1	0	1	0	0	6	2	2	0	3	7	4	8	11	0	0	6	4	1	0	0	0	0	0	5	0	1	2	0	1	5	5	10	9	0	3	1	2	4	5	2	0	0	0	0
TTGAGGACCCTTCAAT	135	10626	19511	3496	8167	73	8	52	41	101	51	20	25	62	106	60	3610	5208	69	11	107	174	73	25	39	77	124	9306	4284	5546	6289	136	4	256	22650	356	430	262	78	67	4	8606	253	154	11	10	2	0	2
TGGACCTGACTCGCGA	481	37372	51598	13751	142	234	16	159	80	261	7359	3616	225	4231	8774	9968	14067	20559	1045	845	8247	16453	13325	46	29208	245	433	9543	3103	3358	3503	1853	2141	28512	15440	781	8381	7248	254	304	15	7260	14670	586	29	41	1	0	5
GAACTGTGTAATCCGT	207	17241	30333	7543	321	73	48	142	91	48163	9725	4558	211	9641	401	4659	5264	7372	215	20	225	2438	12582	29	80	102	168	10893	11668	9341	10198	270	27	341	20094	628	5225	4420	223	13044	14404	530	417	12192	40889	151	0	1	0
TAGAACGGAATGGGGG	993	47424	65223	30377	503	9273	11646	27761	19630	499	18552	6401	439	12764	16311	21896	39511	55930	3892	3630	16996	42424	32603	149	185	297	12879	26660	20660	9305	9704	3209	3929	8951	10648	20680	5995	4593	8984	393	26	7866	12780	31645	33625	159	14821	5	3
GGAAGGGGAGACAACA	0	2	0	0	0	0	0	0	0	0	0	0	0	0	0	1	0	0	0	0	0	0	1	0	0	0	0	0	0	0	0	0	0	0	0	0	0	0	0	0	0	0	0	0	0	0	0	0	0
GACGACACGTACAACT	2076	169214	171441	102616	1598	46095	59811	120022	87816	58576	49539	6068	5937	43467	39116	46488	49277	67156	5489	4904	24002	112699	12834	318	1485	499	8871	12425	38238	22216	22920	3464	3252	56106	46189	46905	54693	45546	7479	1218	69	2147	58612	80761	41786	321	7	12	16
TATGGGAGCGCATAGG	0	498	3	209	2	0	1	0	0	6	0	2	1	0	0	0	0	0	0	0	0	0	0	0	0	0	0	0	1	129	136	1	0	2	2	2	0	5	1	0	0	0	0	1	0	1	0	0	0
GTGGACCTACTGCCGC	390	32942	31720	21233	164	170	28	146	78	214	180	1349	87	40	185	237	9331	14278	186	22	108	7934	316	42	17040	75	233	155	4969	6894	7700	152	1	163	8044	398	13462	11967	321	290	10	274	20412	23293	23	23	1	0	2
ACTCCGTAGGGCACTG	169	12568	16931	4967	34	22	1	153	32	108	578	21	31	45	71	3397	5086	6757	203	6	2549	485	27527	19	16	23	20	87	2641	31	1	784	1014	64	112	346	83	75	30	44	6	1962	61	376	6	20	0	0	1
CTACCCTTTTGGCATC	1011	79267	108443	46732	528	535	66	517	331	636	31596	5193	729	671	17094	13885	25381	38161	2614	2361	10084	14110	25816	146	210	259	15158	1184	34663	34035	38077	827	31	28222	11423	23415	16723	13764	12890	17103	18137	30854	60848	39306	70	77	3	4	4
ATAAGACCTCCTCTGA	536	38885	42451	20337	422	15387	19820	32685	23872	464	5350	123	254	244	42237	4189	12475	18236	1300	1386	8962	1029	11081	64	48	49	232	106	3970	396	345	1149	1488	210	816	8449	5532	4967	125	205	13	213	14013	545	39	43	4	1	5
GCCTATCCATGATCCC	372	44894	41350	23120	455	13361	19545	208	153	58139	29965	772	222	184	13682	5963	9102	13533	143	17	2765	400	282	26	29403	207	7038	11430	4344	3441	3632	169	1	143	416	12255	459	161	8475	227	18	3851	10226	12085	87335	201	2	2	4
TATACTCGGACAAGAG	0	23	0	16	0	0	0	0	0	0	0	0	0	0	0	0	0	0	0	0	0	0	0	0	0	0	0	0	0	0	0	0	0	0	0	0	0	0	0	0	0	0	0	0	0	0	0	0	0
CTTACAGACTACACCA	2071	155146	89867	52218	589	27447	17921	786	295	1085	15690	5336	618	6616	23875	24677	63405	51188	3665	1376	11891	37154	13036	180	160	197	564	260	11982	23420	11982	7802	4901	4551	27811	21686	101568	41582	18840	6414	2721	36551	79730	16844	7551	152	1	1	8
GCTCTGTAATGACTAC	2668	212303	255358	78766	13337	52772	70954	71831	52223	1581	48420	8304	867	10243	70445	38417	72593	107735	3576	3182	21541	84864	24178	297	13700	31358	10221	24415	49885	28872	31063	11234	14088	91267	34553	105512	56237	51268	1074	899	98	31151	3531	42985	112	176	3	6	20
GTGTACCTCTGTGTAG	338	27273	30581	20878	210	13496	18340	211	98	300	5039	3696	123	150	300	9834	9980	13775	278	21	5154	11301	5236	38	54	65	138	5720	2543	5506	5705	2798	3682	2052	498	6483	9136	7405	7529	220	21	259	13201	543	35	29	0	6499	10
AAATCCCGCACGACCC	219	18235	13004	7200	140	590	27	36531	14112	260	467	75	211	255	6018	33584	5686	4899	57	11	142	323	476	46	21	33	62	153	4718	1516	953	103	0	185	10140	704	260	111	87	104	6	6456	7231	700	6	16	0	0	0
ACTCTCGGCTACAGCA	772	57867	43484	32489	10130	53458	71661	74272	53349	142497	5046	6209	6105	11733	38186	17291	19917	29148	1813	1446	11186	15103	13069	116	117	220	421	11297	16637	24800	26383	10102	13581	12518	29134	15730	27229	22820	10483	752	64	18487	22113	44467	61	136	2	4	8
CTATGTAGGTAACTGA	106	7826	7195	4404	101	13208	15571	155	73	126	61	51	30	30	30	46	1985	2522	156	17	49	76	63	14	19	13	20	24	145	8458	8416	3025	3900	100	153	149	6999	5519	12457	147	16	3418	350	264	9	12	0	0	0
AGTTCGCCGCTCAGCT	1079	78297	75579	62385	8178	326216	463461	192804	148065	422816	39061	2711	682	10359	47753	40156	32253	47030	2051	1636	28445	45858	26773	219	34296	418	10805	18250	43469	28427	31118	4249	5230	1309	24109	58783	86843	78537	17349	904	59	32908	39900	27890	36877	325	4	6	26
ACTGGTGGGGATGTTG	64	4183	5418	3097	11	100	5	46	11	47	21016	83	122	140	9912	358	2690	3445	59	8	1352	303	6090	1	9	7	62	33	3234	2186	2310	1442	1862	100	308	4665	265	29	52	39	7	85	8730	171	0	9	0	0	0
CTGTGGTATGAGCCGA	373	25490	33137	12662	253	197	39	151	80	41739	314	1416	125	148	15750	4476	11296	16831	1327	1460	157	8035	320	35	19	20	139	83	7280	3500	3801	196	1	205	15099	10684	4541	4122	183	154	13	724	8760	13521	19	44	0	2	7
AGCGACTCAGCCCTCT	172	9675	10413	4767	100	13382	19414	161	49	153	168	338	73	52	7151	6878	4955	7461	70	14	313	3197	159	17	11	10	82	29	1689	3462	3849	75	20	57	295	166	122	72	69	57	4	64	9954	202	4	12	0	1	0
AATCGCTGCGGTTGAG	744	48653	77823	18537	522	49294	60104	19145	12047	710	517	10267	244	232	646	14689	20286	27173	499	51	2177	13552	10739	87	98	110	303	10073	7500	13454	13944	1211	1099	4716	15860	7459	4860	4106	5200	2460	2350	257	8133	778	31056	183	7	195	68456
CATACGTCTAAGCGTT	56	5522	11886	1715	11	12	4	16	16	26	27	10	10	45	9	24	1239	2014	28	7	80	36	33	7	2	17	2	11	2014	2380	2712	29	1	95	65	72	98	14	62	34	2	7125	114	119	3	11	0	0	0
CAAGGGTCACGTTAAT	1	145	1	89	0	1	0	0	0	0	0	0	0	1	1	0	1	0	0	0	0	0	0	0	0	0	0	0	0	1	0	0	0	1	0	0	0	0	1	0	0	1	0	0	0	0	0	0	0
TTTGTGATATCCTGAT	179	14477	32399	4484	66	163	4	103	46	116	3602	3311	93	186	8413	1872	3464	4677	1157	1100	3723	544	12388	29	42	77	6773	144	7139	17190	18788	555	516	7410	736	7905	337	83	254	165	8	8099	19636	517	16	18	0	1	2
AGATTGCGATGTCTCT	130	7705	8758	3666	33	28	1	11	20	77	120	2489	27	23	76	34	3542	4968	1194	1252	77	7357	95	20	4	4	26	4	1935	613	586	30	0	27	95	42	11391	10093	121	74	4	89	220	138	4	16	0	0	0
CTAGGAAAGAAGATCA	1273	129988	147204	58729	542	564	66	611	320	3950	22598	4954	5470	4777	37213	14917	29987	42313	1392	836	17701	24102	25201	143	192	307	511	17064	24607	17898	19949	753	173	22422	19387	3960	31878	27608	5823	929	39	36172	20150	67719	75	140	3	7760	35
TATTGACATCGACTCC	11	1395	1485	567	27	7	2	2	1	24	5023	11	14	16	34	55	370	552	31	0	13	14	14	2	2	2	4	3	47	18	0	11	0	6	11	10	75	3	4380	22	0	20	50	42	4	1	0	0	1
CAGAGTCAAGGCTCCA	26	2872	6445	721	113	36	0	76	14	27	109	20	24	21	64	4178	307	368	16	2	20	57	134	4	6	5	24	43	1773	1800	1826	54	0	48	7379	243	10920	8562	101	117	3	135	283	12149	42095	116	1	3	0
AATGCAAACTTCATGC	13	1052	383	360	4	5	2	21	4	9	45	10	15	18	42	4037	358	491	1	1	4	12	38	1	0	0	5	13	3926	14	0	15	0	24	51	79	22	6	0	10	0	3	13	48	0	0	0	0	0
TTGATGAGCTTCTCGC	129	6047	13961	5956	83	89	7	163	41	92	5278	41	88	86	948	348	5828	7751	153	13	3040	379	9866	20	21	29	56	103	2256	1829	1842	79	1	99	206	355	482	64	240	207	1	273	9082	34572	11	15	1	1	1
GGGGCGACCGCACCTT	11	722	519	1526	52	3	4	5	3	6	1	3	1	3	5	3	465	644	7	0	3	15	7	7	0	2	5	3	2	0	0	1	0	5	20	4	1	7	1	3	0	2	8	4	20137	57	1	1	1
TACCGGCTTGGGGTTT	238	21132	23686	10526	264	46	54	136	135	50116	5100	1708	248	11461	270	7388	4818	6784	183	23	3610	267	9403	35	100	109	129	10311	4380	10090	10479	355	27	16389	575	13917	20270	16949	262	18654	19654	366	474	630	27	62	4	2	4
CTCGTGATAAGAACAG	1550	115318	186333	47371	8938	48895	63960	1106	400	4017	32272	10749	644	725	14595	29591	46128	61974	4371	3447	23518	91493	38094	190	536	272	714	22751	52181	39830	41910	4435	4238	26328	51846	75508	45324	38912	27205	795	52	1309	20617	15656	102529	479	16	4	9
CGACCATCACTAATGT	628	54772	72158	31879	785	436	99	18717	13525	94697	4024	961	241	256	16887	11436	12741	17993	659	492	2039	7981	461	71	58	69	166	129	14458	12266	13220	4279	5402	428	10330	16898	410	256	6374	219	37	7656	627	540	70413	318	33969	10	7
CAGTCGTTCTGCAGGG	185	16996	18305	11310	8271	3230	4057	140	50	209	4356	71	127	221	17817	390	3217	4591	1378	1486	3436	409	228	8	58	124	200	9690	4017	195	4	225	23	9762	18740	6730	346	77	175	176	2	15028	675	13689	47	25	17615	5	1
TTATAAGGCCCTACGA	678	53886	77065	23492	615	720	117	56917	40925	97996	511	1477	226	13310	11083	4641	17394	24635	1367	1113	2842	16569	11484	107	128	244	861	20097	10267	14669	16201	1540	1759	691	857	30422	5190	4353	5291	361	31	21890	954	19505	45	89	1	4	5
GTACCAAGAGACGCGA	280	29555	24352	16449	213	22265	29499	271	110	251	154	30	94	102	7197	4141	5717	8603	69	7	3946	273	229	27	51	72	128	5945	2264	1225	1351	3208	4558	6085	365	10134	6958	6434	261	184	14	6514	422	15202	19	21	0	1	3
GGTACTCGAAACGGCA	2011	199870	184784	133253	6185	24695	34113	901	747	180014	36326	7429	773	721	10991	40983	44915	65511	3684	3035	15828	71479	26341	218	69114	524	1178	24511	40071	23130	24748	1023	5	20093	15915	15892	40713	35968	11336	1020	64	5055	46912	28968	141938	73296	11	62	13932
TCTAAGTGTAGCGGAT	404	50230	51713	30070	206	78	27	75	115	302	851	29	5387	86	120	3996	5007	7838	86	13	2063	193	159	40	40	57	49	48	3705	3048	3493	3387	4637	9868	299	315	15108	14074	165	262	19	8073	400	407	41	38	2	3	5
ATTGTTCGGCCCATGA	550	38135	49438	21537	504	13788	18578	264	271	84936	10987	381	5759	335	3257	7967	13316	18742	259	47	9121	5883	485	67	30299	269	7404	385	25329	9744	9943	2327	2320	18867	26508	8469	11830	9990	893	380	28	364	560	420	31	100	5	2	4
GCGCCTAAAAATGATA	617	53047	42556	20671	266	719	516	260	99	402	5134	1335	279	7928	379	4416	14905	15123	1683	934	6846	9285	10305	69	152	186	268	17466	20360	8065	6012	3926	3262	497	736	6779	15668	9208	2960	12232	8882	1570	5017	10266	44	51	4	2	2
ACAAACACGTCACCCT	251	29475	39849	12132	356	15044	20512	166	103	283	5332	32	90	62	181	141	4213	5941	1138	1232	6615	6396	229	40	32	20	78	38	6434	7099	8087	1446	1874	209	8670	4129	3115	2754	102	125	16	162	13398	269	131299	406	8	5	3
CTCCCTGCTAGAAGCT	996	60196	67382	26301	433	12765	17233	609	207	557	28201	8145	567	563	9365	29740	29083	41945	1781	1390	12497	19231	18870	117	63354	579	1162	42419	18825	12768	14052	3587	3908	15286	23571	32709	17074	14716	547	3094	2990	10507	15144	15867	40678	209	4	1	5
TCTCTACTTGACATGC	347	31799	52602	15541	313	12505	16472	217	125	312	4217	67	142	125	308	7693	7444	10714	169	15	262	22996	387	31	289	35	106	64	6052	3588	3670	1839	2312	227	9661	419	248	173	91	175	14	7103	452	279	25477	129	1	4706	22
AAACGCTCCTCAGCTA	293	19124	29316	11746	129	55	14	94	43	177	4608	2478	119	119	3984	6273	7526	11203	2141	2165	186	287	5283	39	23	34	51	48	4355	2241	2299	1942	2690	140	212	269	8948	7818	11961	189	12	8369	484	557	16	29	1	5	2
GTTTTGAACCCGATTC	298	21710	31286	9093	178	13794	18109	203	80	212	6292	70	110	4114	314	250	7101	10004	2201	2463	1453	9153	9849	24	28	36	110	54	10506	5607	6118	170	3	233	9347	412	9676	8078	5489	199	13	280	20825	521	19	30	0	0	0
ATGTGCGCGCATTCAG	155	8225	8707	6044	87	58	10	23	34	105	187	40	73	9094	203	179	5785	8254	81	7	192	7544	143	22	13	44	55	23	3985	1091	1046	78	1	205	8486	179	5415	4724	51	58	2	162	185	117	12	11	2	1	0
TGATTTCCAAAATTTG	401	42196	40896	15393	187	13907	17937	380	93	289	3844	2133	272	187	13055	17981	10047	14507	232	38	281	480	436	37	32319	153	383	364	6299	16543	17685	2620	3097	313	890	25484	1914	1579	6133	321	18	264	19455	14822	23	35	2	1	7
CCATCCAGCAGATGGG	215	16315	12600	9301	71	134	8	61	52	106	12752	83	158	172	15370	7456	5318	7142	80	13	2618	4272	201	17	19	25	89	42	2064	1272	1328	51	0	88	405	1604	9326	7895	107	135	10	146	10810	318	3	12	1	0	1
CGGCAGGCACACGGGG	41	2450	2145	1423	9	3	1	13	10	21	13	2	7	7	2	17	944	1338	12	1	22	20	21	6	0	5	0	14	15	4	0	7	0	10	10	20	9	25	1	13	0	5	7	18	1	4	0	0	1
AGACTGGCATTCGTCT	568	44846	52380	20297	378	41775	45825	504	200	541	15090	3646	229	319	9869	5212	12584	14608	363	26	9263	9924	557	54	45	88	199	610	8577	9385	7859	246	5	951	9735	551	16186	11091	409	265	20	11805	11488	711	30	33	3	1	6
GCGCGACTGCAAGCGT	67	4298	6855	1565	35	15	2	62	17	28	26	6	19	17	13	128	2451	3360	24	3	911	68	156	17	9	2	7	43	69	63	23	108	96	54	105	6332	133	37	63	67	1	82	164	13650	5	12	0	0	0
GATATGTGGTGTGTTA	124	9717	16786	3108	145	8193	10824	174	40	109	151	1767	57	63	126	8427	3383	4881	133	16	70	207	5282	18	36	48	7066	106	1803	6967	7426	72	0	91	166	5823	81	63	5047	42	3	55	158	252	30434	92	4	0	0
TTAGCTACGAACGTTC	386	20443	24431	12737	162	12767	16403	417	77	259	12129	4557	274	9772	9408	26778	13956	19651	372	27	3091	24847	772	35	62	146	282	13884	22920	12006	12677	294	5	5012	12188	9436	15815	13426	10954	259	8	490	1014	28237	13	30	0	0	5
AATTTCAGGGACAGCC	2	89	2	43	0	0	0	0	0	0	0	0	0	0	0	0	2	0	0	0	1	0	0	0	0	1	0	0	0	0	0	0	0	0	0	1	0	0	0	0	0	1	0	0	0	0	0	0	0
GCCCGTGGACTCGGAA	749	55979	67438	25657	248	3972	4648	373	172	578	16967	1487	9232	2000	980	15945	22296	29918	518	53	7361	32533	19951	112	154	168	290	4380	21364	16144	16413	4029	4085	10504	50915	4716	29283	25215	568	1619	994	26423	10484	16425	238	72850	3	2	9
CGCCCTATACTCAACT	40	6367	8343	3283	36	9	5	58	18	46	15	9	14	13	11	98	404	404	66	2	68	149	11128	3	18	48	85	9338	18	1115	1254	18	0	27	45	133	8	22	24	24	1	17	31	158	4	3	0	0	0
CCCTCACCGTCCTTTT	292	21952	26661	9485	6589	10103	13506	16541	12183	320	790	2617	129	86	297	2696	7853	11192	263	12	2003	30463	6218	37	20758	125	7848	309	4589	2947	3028	194	0	222	5169	297	5405	4749	235	176	8	147	5363	274	40641	121	5	2	1
TAGCTATAGCAATTCG	32	3108	3705	1268	23	9	1	8	10	12	9	3	8	6	3	310	751	1060	10	0	10	17	21	2	3	1	9	11	17	9	0	8	0	9	25	10	14	19	4	9	1	6	21	21	2	3	0	0	0
TGGAACTTTTCTAGCA	154	12847	17976	6808	222	88	26	190	57	23864	136	47	82	90	158	11463	2570	3308	140	2	204	455	23201	13	18	21	42	99	2086	53	0	738	910	81	176	397	148	60	63	87	4	137	10408	522	36	30	3	3	1
CGCCGCCACCGCTGCT	283	21601	22097	8689	156	51	19	71	53	140	6568	2239	2154	91	192	2845	9813	14268	134	18	1832	216	245	28	17405	77	172	159	6213	5241	5421	180	2	122	197	275	283	138	152	163	10	127	218	11613	22823	98	0	3	3
TTTATTAAAAAGTTCC	1	1074	801	555	47	13705	18752	154	20	65	0	0	3	0	10	68	138	0	77	0	80	207	11339	0	1	1	5	38	2	0	0	7	0	2	28	91	4	4	1	2	1	1	30	102	1	2	0	0	0
CCCTCTCTAGCGCATG	60	2577	6885	914	19	25	3	5	6	17	110	29	37	8666	124	141	2213	3013	42	6	123	6848	94	10	4	20	18	4	4544	1777	1795	42	2	105	105	86	54	18	10	5	2	107	66	16	4	7	0	0	1
CCACAAACCCGACCGA	193	20982	24775	11188	262	6981	9110	39043	29155	347	177	700	93	150	159	8344	3095	4453	116	10	3684	153	209	31	12840	97	140	168	10362	6172	7119	150	1	291	9663	471	270	83	334	173	15	15920	328	419	22	19	0	1	1
TATGTACACTGCCGGT	54	3105	2213	1600	14	52	3	55	11	25	39	16	17	4	64	60	1971	2663	109	3	87	6207	11338	12	5	1	41	17	57	38	0	10	0	10	108	79	5765	4802	3919	76	2	97	9171	291	1	1	0	0	1
CCTTCGACATTGAGGC	3	260	1747	138	1	2	1	0	1	1	0	0	1	0	0	0	0	0	0	0	0	0	0	0	0	0	2	0	0	1	0	0	0	0	0	0	0	2	0	0	0	0	3	0	0	0	0	0	0
GGCCCTCACAAATTCA	1241	92933	125989	48586	1021	56862	76290	30897	22415	53017	47793	9345	9953	17915	14838	24470	35975	50510	1802	1291	4804	34431	23364	189	87294	694	7357	16436	26978	35069	37410	4937	5192	19965	54246	18883	23661	19410	1021	1106	41	29866	40007	44407	121041	501	9	22	7068
AGCGCGGCACCTAGGT	1274	108957	108394	62123	10025	20449	25037	59736	40492	1200	19864	929	666	9953	14128	46074	33565	46565	4432	4335	10882	42913	19912	190	41147	362	856	10234	17500	17971	18515	693	6	8883	1855	29338	46873	39210	11551	940	43	17049	45130	28349	82822	347	6	8	6
CTCCGTTCCCATATAT	118	5168	3800	2493	132	79	5	79	6	29	8228	715	74	104	235	13111	3848	5302	1324	1443	87	15843	246	7	14	7	35	41	169	1828	2097	24	1	27	126	147	6605	5652	74	43	4	54	184	226	46450	148	2	1	0
GTTATTAGACGTAATG	126	6055	6063	2866	26	22	2	45	19	61	104	11	64	48	52	1933	4810	6231	60	8	93	4717	141	17	22242	96	221	176	2530	102	0	133	0	10451	245	4393	11964	9202	61	140	6	120	196	210	1	13	0	1	1
TCAGCTGTTAAATACG	0	8	1	12	0	0	0	0	0	0	0	0	0	0	0	0	0	0	0	0	0	0	0	0	0	0	0	0	0	0	0	0	0	0	0	0	0	0	0	0	0	0	0	0	0	0	0	0	0
CTACCTAATGGCCCTC	0	0	0	6	1	0	0	0	0	0	0	0	0	0	0	0	0	0	0	0	0	0	0	0	0	0	0	0	0	0	0	0	0	0	0	0	0	0	0	0	0	0	0	0	0	0	0	0	0
CTATTCTTAATTCCTG	695	53036	71093	19285	432	8217	9889	33028	23664	579	13861	2509	363	488	36750	21086	20883	28871	1352	1079	16171	11461	6982	121	138	194	523	19346	11717	9381	9603	581	309	546	21777	12176	31204	25848	9423	549	19	8308	9375	37020	37132	193	8	109	40257
ACGGTCCAAAGTGCGT	309	21003	27504	7626	131	3883	4995	68	66	146	5172	78	123	150	15571	3887	8612	12797	150	13	3076	14897	266	34	17	32	148	29	7966	1986	1897	239	0	8058	34369	589	145	120	45	70	6	76	488	90	19	21	2	1	0
GTCTTCTGATCACGAA	0	431	1	176	0	20	0	0	0	4	0	0	0	2	33	4	47	0	21	0	34	7706	46	0	0	0	14	1	0	1	0	0	0	3	50	3	0	1	0	0	0	2	58	0	0	0	0	0	0
CGGATTCGTTCTAGCC	944	61121	58389	50614	556	617	60	15554	11662	696	10128	19985	441	17278	13688	10395	27798	39527	3551	3329	18137	16388	1123	134	144	271	407	13549	27144	17756	17919	4262	4541	37899	65874	44800	18072	15080	10398	491	34	926	15967	15543	78	78	3	5	7
GAATGGCTGGTAACAC	1	253	2	174	1	0	0	0	1	1	1	0	1	1	5	2	8	12	0	0	4	3	1	0	1	0	0	0	2	2	0	7	0	3	3	1	2	3	0	2	0	5	8	1	0	0	0	0	0
CGTTCAGCTTCGACTG	86	2656	4878	6285	59	22	7	45	24	78	97	4975	53	41	79	130	1956	2798	110	4	33	56	85	9	15	8	17	21	4454	2115	2184	123	0	124	263	13638	73	14	5371	56	0	43	91	134	13	5	0	1	0
CTCTCGCACACGGAGC	153	12904	14319	6699	61	147	9	39	35	125	383	2940	127	116	17027	257	4303	5751	144	7	4898	370	155	14	34	45	7372	76	13374	1985	2238	110	0	137	450	758	30897	26334	6485	200	10	271	9952	519	13	15	0	1	1
GGTACCCCTAAGGTGT	615	61911	72105	24752	586	448	131	14187	10367	129936	22262	4334	295	12830	12255	10632	21587	31008	2851	2780	16798	35724	10084	78	823	247	10945	14032	11474	16049	17843	2923	3633	28279	10983	13259	8596	7373	291	252	32	3713	20010	702	53	105	4	3	6
TACCAACATTTTCCCG	291	21628	7827	7987	68	103	10	109	50	129	206	46	105	1801	6562	273	8246	6321	150	13	3736	6697	340	23	65	96	223	7238	9059	2141	985	163	10	6295	460	431	369	142	146	170	8	6908	510	13797	6	21	1	0	0
TAGTTAAGCGACCTAT	771	65439	104339	22005	458	2803	2640	36698	25454	550	13715	6036	5862	9750	45815	14595	25807	36533	2492	2169	5878	35469	31941	107	16360	336	639	22358	29101	10236	10588	2750	2872	47955	14994	29459	18647	15509	14462	22014	23551	23415	11800	14452	43612	212	8	6	5
ATCGTTAACGGGGAAC	508	52572	62692	15254	304	227	47	103	190	48063	3327	3095	194	189	24504	510	11243	16097	1401	1388	198	13461	360	52	40	16	139	64	418	7111	7650	132	5	111	571	332	22605	19337	5436	287	25	288	911	11445	24	56	3	2	4
TCTCTCATCCTACGGG	655	81184	84775	23991	385	11210	14426	405	130	440	4909	1585	233	244	7833	18799	10611	14500	1594	1564	2741	19470	740	53	143	181	443	27074	17765	8169	8454	976	952	275	9852	942	23412	19708	414	358	22	453	5111	27223	71747	279	5	3	1
GATAACCTATTTCCGC	170	17077	30295	5435	144	15306	18472	220	76	230	16339	1700	211	268	15494	7163	3690	4386	174	12	2199	17139	313	18	25	62	141	61	6051	5094	5101	287	173	10323	748	8095	6306	4813	160	142	8	7671	581	314	23	23	0	2	0
TCTTAGGCGTTGCGTC	141	6986	10921	2815	36	70	2	10	27	61	88	3561	33	43	133	82	5386	7785	127	6	1276	8286	139	16	8	9	47	11	1298	131	0	63	0	75	9219	96	76	77	5472	40	2	49	208	78	22	9	0	0	1
GGAAATCATCAATCCG	243	24628	25477	12308	135	86	13	127	56	180	281	3541	135	146	235	8910	5259	7465	250	10	8984	7290	382	18	33	29	69	87	2872	3066	3063	147	1	200	9016	436	16614	13511	5813	216	12	309	566	13267	24	23	0	2	1
CAAGCGACGCTCCAAG	327	23479	32244	12922	169	244	35	13758	9789	253	252	1197	92	2964	3379	7745	8528	12344	668	580	8998	505	7033	44	28	44	81	88	7881	95	0	125	0	183	4034	469	305	143	165	156	9	290	13513	10355	17	19	0	0	1
GACACACAGAGCATTC	36	2718	2122	1196	57	7363	10056	61	37	40	83	3	1	14	19	15	1075	1375	16	2	3375	83	54	3	1	8	8	8	4375	15	1	24	0	41	89	65	11442	9638	51	49	4	90	181	148	4	2	1	1	0
AGGGCTGAGTGTGTTA	174	16204	23298	8761	130	3306	4529	181	45	152	2507	5156	81	106	219	309	4776	7073	240	10	2925	13781	398	11	17	24	69	81	4560	3146	3218	101	1	8040	346	416	440	110	2867	198	8	300	9416	30296	9	30	3	2	1
CCAATACCGGCGTACC	579	39780	54818	34416	559	24813	33226	18440	13675	52165	10510	5157	264	290	7029	531	12999	18875	552	180	11762	778	551	104	140	15830	369	343	22910	13340	14312	2484	2774	4276	3809	15284	11758	10338	6355	401	27	1542	7768	14918	37	77	2	4	9
AAGCCACACTAGGTGC	108	8328	10071	4916	8714	5442	7234	128	69	114	286	716	149	139	14320	4265	2541	2928	60	15	102	229	120	10	45	91	190	9758	4611	6292	5129	4518	3767	196	530	9147	4976	2651	140	137	23	7871	437	290	5	11	2	0	2
ACGCTGGACACTAACC	53	4836	4649	2253	25	3	4	10	17	24	60	1602	12	67	36	41	1363	1692	28	2	111	28	27	4	3	33	2	6	6947	103	0	94	0	10365	247	228	121	30	75	47	1	8029	122	120	2	3	0	0	0
CGAAAGAGTCCAGCTA	726	44500	61126	40050	763	42253	55391	19280	13449	43749	5858	4128	388	325	22227	9241	18301	27354	453	21	2204	9252	699	120	116	147	404	11707	13972	2287	2140	2047	2118	9258	20105	7525	26559	22431	16206	555	48	665	22708	10699	62	77	31952	6	9
CCACGTTGGATCACGA	1	160	643	106	0	0	0	1	1	0	0	0	0	0	0	1	0	0	0	0	0	0	2	0	0	0	0	0	0	0	0	0	0	0	0	0	0	0	0	0	0	0	0	0	0	0	0	0	0
CTCGGATCATTACGAT	90	1832	1431	713	8	3	3	51	1	11	43	8	17	17	28	2902	3848	5741	60	6	71	192	10200	8	2	3	0	29	26	2	0	4	0	1	3	92	43	21	9	8	0	2	5	96	0	2	0	0	0
CTTCAAGCGGTAGCTA	694	55221	59150	25141	234	540	37	243	121	407	24636	6024	5202	13718	66792	6222	19583	27999	461	72	6857	9531	15286	74	55	108	395	139	17205	22025	24197	396	8	1198	24454	10415	22368	19441	544	380	19	5876	20054	11407	32	71	1	6	5
ATGGGCAATTGCATCC	82	8744	10876	3878	47	13	3	52	19	100	4962	2514	116	13789	296	4583	2132	2793	75	2	1413	56	104	13	15	60	4	27	2434	1811	1810	96	1	5542	147	194	7273	6092	110	79	2	259	104	165	8	22	0	3	1
CTAAGAGTCGTAGCAA	1265	105188	156895	41833	475	12143	14382	37766	25916	927	27177	13215	470	1525	10555	18128	33985	48053	3683	3292	45712	21306	21729	172	211	354	9212	22046	38635	13058	13917	7885	10144	1381	38407	61299	24211	19916	5807	839	61	19889	73328	30834	47	98	2	5	9
TTGTCACCCTGACCCT	28	2085	5603	1018	20	9	0	9	8	25	10	6	10	46	11	7	1109	1524	15	2	56	24	22	6	5	20	3	5	26	1662	1802	12	0	67	32	35	92	8	53	40	1	7626	95	113	4	5	1	0	0
TCCACGTCTTCGATGA	838	73048	80232	47439	869	15024	16564	88256	52258	29509	7214	1834	355	398	7599	16423	18540	25861	330	34	3702	1822	12818	126	15962	190	331	346	9485	8556	8946	1320	1445	7247	10695	1196	1661	1128	374	387	27	17074	10404	14181	22954	169	3	6	8
AGAAGGTTGAATTGTG	55	3430	4257	1392	63	337	24	29683	19290	122	96	28	35	45	142	8250	2160	2966	25	1	2125	134	314	28	8	4	29	103	3925	93	0	81	0	113	15707	3180	197	26	102	95	0	128	337	24037	3	6	0	0	0
AAGCAGACAACCTGAA	81	4687	1989	1925	31	13	2	40	12	34	72	38	24	84	54	4483	3741	4095	91	3	3572	112	120	16	3	34	8	17	37	62	0	11	0	127	28	144	170	34	6092	72	1	8974	229	277	3	4	0	0	0
TTGTAAAACGGGGACT	1514	74890	109085	32661	571	894	39	900	274	954	30617	9199	888	9448	59832	53493	52746	74612	3887	3099	23135	49274	35519	201	52637	469	5563	6889	33251	44636	48410	3699	3545	51013	57050	34226	90664	77118	25946	1329	62	30593	21614	62975	102701	440	9	7	7
GCCTGATTGGCTACTG	354	35793	77193	13670	488	26191	35700	555	262	90094	7421	1929	4670	387	2961	12785	7614	9479	951	608	1645	23243	26200	63	296	286	659	40994	7267	25978	26710	538	2	6585	43292	9215	17003	13221	5276	443	12	22379	13874	3795	28	105	3	3	8
GAAATAACGACAATTC	780	42148	48038	24543	287	343	22	370	126	349	34585	3503	344	367	16914	13882	29680	43066	986	561	5017	38948	21164	87	13827	197	8083	8774	28125	17558	18878	2635	2973	9492	1482	48327	36552	32016	444	362	33	7809	2100	16604	44104	152	5	6	4
ACTCTACCTGACAACA	188	24893	31529	8316	385	26087	35268	37221	26444	51520	14451	76	109	81	190	240	4065	5622	158	11	2123	7643	235	37	27	12	49	44	238	3588	3885	1040	1291	59	192	181	2663	2140	8832	982	912	103	274	292	9	59	0	1	3
TCGTAAAGTGACGTCA	515	52051	57109	27950	476	28848	38439	424	250	45319	271	1807	343	895	9685	9917	8999	12636	221	21	4675	7576	459	42	32208	189	443	315	6592	7969	8489	7200	9239	404	11108	1781	598	304	1110	10199	10728	11614	13123	21803	36	71	1	2	6
ACAGTGTAGAGTCGGC	519	47833	86998	14152	327	11392	14948	819	161	394	17520	1485	366	431	19481	29514	14495	19135	2419	2148	2683	12823	47883	68	89	114	8217	476	35623	28219	30240	709	292	8817	10451	16008	41359	35260	6554	711	26	8031	45247	71026	555	57	4	5	2
CAACTAGGCGTCGAGC	158	13521	12360	5622	54	21	6	27	23	102	116	1649	29	27	50	63	3031	4537	65	7	35	62	58	11	11	7	12	12	5185	4201	4543	307	314	76	134	129	9184	7645	91	71	9	69	152	138	8	9	1	1	1
CAGTGACCCTTCGAGG	795	32529	29264	27976	576	7040	8914	30672	21565	88108	26399	7077	9366	2274	3811	19472	30528	43342	2279	2170	592	779	779	130	160	156	26866	421	16677	12767	13400	521	16	395	22525	14555	32254	26730	4743	16197	17361	1443	17948	25212	29	87	3	3	6
CGCCATATGGAGTTTG	779	65898	89299	31703	654	46689	60863	624	293	26359	4796	4024	258	2363	3247	587	21733	30294	1438	997	2795	33667	933	92	31984	206	481	329	18859	12438	12665	1182	650	8316	44450	38722	20182	16413	10356	567	26	28521	24996	11759	49140	217	6	5	6
TGCCTATCTGGCTCAT	108	6306	16150	2920	26	94	3	19	30	56	133	1668	65	81	9655	142	1594	2300	2189	2411	36	192	60	22	7	9	57	17	90	120	1	1022	1263	3479	268	1918	129	33	5927	79	4	113	9848	183	3	6	0	1	0
TCCGATGCTCATTCGC	907	53979	77076	22974	428	13338	16214	32740	22760	596	27044	12941	705	7601	27569	37180	33929	48655	1570	1266	4681	17375	6680	137	65119	569	16512	12767	55960	16592	16964	6637	7534	38995	44420	31436	23271	18656	1041	1060	62	42270	91094	23882	57	67	2	5	7
TGTAACAAGAGATGAG	244	19618	22733	12095	83	96	12	41	30	135	9949	507	73	64	4891	178	6768	9441	2483	2880	108	8062	147	23	20	13	61	25	3827	2453	2779	1347	1660	75	207	107	8450	7395	90	83	11	78	257	129	19	11	0	1	0
GCAATCGGAACGACCC	513	45854	44534	21752	187	372	27	235	120	280	5827	148	387	281	42782	4011	14516	20443	238	30	4905	13538	4916	72	4370	204	10251	19463	16144	11386	12150	2613	3106	393	8078	24038	30236	25940	340	15486	16801	366	2189	14383	123	37	4	2	2
AACGCGCTCGTGTCTG	77	2543	3366	1346	13	49	1	3	2	29	82	843	27	38	6552	66	2351	3178	1116	1211	36	109	48	5	6	8	20	4	29	33	1	14	0	9	98	11	27	23	20	14	1	27	81	20	3	11	0	0	0
AAAGGAGTAGGGCTAT	172	17065	20763	6192	322	3565	3718	36039	24867	235	37893	2339	336	8299	36215	5814	5642	7198	223	41	3390	20189	1605	51	26	102	262	137	19326	5943	6005	221	3	7272	1174	8664	12482	9917	381	308	7	12581	22696	21457	88504	267	1	3	3
CGTACGGCACCATTGG	837	77025	99005	30147	436	491	87	34940	24496	52206	14075	8266	6439	16828	706	13666	27383	37625	1561	1079	10591	4992	22842	117	16941	292	394	20613	16545	30975	33674	2007	1991	877	23431	36995	25520	20821	9363	549	29	16610	10113	27377	35	78	5	2	8
ATGCGCATCGTTGGCC	673	51435	67881	38624	665	1551	1651	456	265	53562	7844	542	246	278	522	16177	19410	28432	383	23	10087	25167	13110	108	147	173	306	8776	15908	5808	5874	486	3	15221	37208	1453	37503	32298	2382	631	22	9089	3752	52428	79677	335	13	6	4
CACTGGTATTCTAGCG	368	24642	15225	10389	85	70	21	117	49	180	182	398	47	95	114	221	9978	8742	1155	601	3014	356	376	42	26	20	55	83	2253	1494	759	139	0	177	358	12936	8393	3764	219	189	11	263	8883	13259	7	22	0	1	1
GTTGCAAGCGCCTCCA	70	4186	3639	2189	34	55	3	15	34	31	130	35	39	30	9282	127	3168	4414	20	6	35	158	68	20	26	25	5852	56	6618	33	0	39	0	38	184	110	5078	4174	30	25	5	43	283	80	8	2	0	0	1
GTCTTACTAAAGCAAC	1141	90277	89709	47834	598	20591	26645	564	286	32343	22046	3140	613	5417	25264	13125	27399	33791	2418	1783	8229	20109	7444	91	18503	332	721	21343	38527	21354	18639	15000	16237	22118	12021	23325	22214	15560	6282	791	91	9151	27714	39056	66	88	2	5	7
CATGGTCGCCACTACG	0	1	0	0	0	0	0	0	0	0	3	0	0	0	0	0	2	0	0	0	0	1	0	0	0	0	0	0	0	0	0	0	0	0	11	0	0	0	0	0	0	0	0	0	0	0	0	0	0
TGATTCTACTCAGCGA	521	47915	57610	18265	343	26032	33075	542	260	415	10529	3207	254	8790	18408	5252	13326	18364	1546	1240	9904	19210	19784	60	77	164	270	9729	8309	6743	7097	730	762	3241	818	669	32416	28241	447	375	20	7373	19229	11404	49	41	3	6	4
GGCCTCGGGGACGTCC	85	5208	7000	1756	17	120	3	17	10	33	233	63	85	110	21135	217	3321	4731	40	3	85	249	55	8	2	15	80	8	6967	69	0	470	513	5405	340	170	5544	4758	643	47	7	79	295	102	4	5	0	1	0
GTTATGGTTGAGGTGA	164	8656	11241	3449	205	24808	28336	294	116	37046	97	19	35	2739	110	180	6446	8860	37	11	144	198	226	15	5	29	46	60	2250	276	152	100	0	169	10284	5707	281	90	124	103	5	6983	388	14781	5	30	0	2	2
CCGGTTGGACGGCGTA	6	1225	33	867	12	18	16	6	2	31	1	3	3	2	17	3	21	32	3	1	4	21	10	0	6	0	2	6	5	5	2	2	0	4	8	8	11	15	2	0	0	3	9	8	15	5	0	0	0
CCTGCCATTAAGTAAT	38	3690	5272	1729	77	32	15	80	34	24404	58	568	22	29	94	3112	1121	1599	29	1	1676	883	156	8	2	6	40	43	1945	59	3	64	0	110	15118	287	173	22	64	53	2	94	279	18052	5	19	0	0	0
CTGATGATCGCCCGCG	66	3821	2574	2690	19	34	5	53	5	36	2328	17	38	43	80	4528	2738	3691	39	3	3309	136	132	12	4	10	25	25	159	544	492	91	0	116	12701	4810	46	32	7	22	0	33	67	61	2	5	0	0	1
AAGCCGATCATTTTCT	236	16834	16700	8715	60	46	9	92	62	94	1140	18	30	57	68	143	8240	12490	139	14	8249	11253	314	31	7	24	32	54	5777	4092	4514	1367	1877	147	230	2202	6440	5667	130	112	12	220	326	16725	8	21	0	1	1
GGATGGCATTAGCAAT	977	49458	60537	22852	163	309	30	512	87	274	67347	20665	815	1017	51625	45891	45444	59386	5092	4799	14156	5916	44959	121	277	443	966	75137	39120	33100	32094	2602	2247	19676	67799	48173	77936	58776	26635	18382	17146	64417	12138	121620	25	42	0	4	3
TTGGCAAAATCATGAT	1	869	1475	390	6	0	0	34	1	6	2	2	7	14	2	55	7	4	1	0	9	5	68	1	4	2	1	15	178	95	0	75	0	4854	232	15548	8	2	1	6	0	21	2	66	0	0	0	0	0
ATTGAGCGCATTGTTG	3	295	3	175	0	0	1	0	1	2	1	0	1	0	1	2	0	0	0	0	0	0	4	0	0	0	0	2	2	1	0	2	0	0	0	2	0	3	1	0	1	0	0	1	0	0	0	0	0
CTTCACGGGATCCGCC	76	5158	11327	3176	40	164	2	46	9	59	7995	51	114	60	340	3894	1649	2168	805	873	33	325	98	8	29581	115	351	211	13248	3637	3920	261	1	242	19792	9119	6272	5436	193	271	5	185	29211	422	4	9	0	0	0
CTACTTCGCGCATTTG	676	48385	63569	36250	434	374	58	345	220	543	10841	1536	326	351	15304	10442	16106	22654	1881	1947	547	1035	10940	102	99	106	330	7366	9843	11970	12786	2408	2730	13375	9564	4304	22596	19078	594	551	35	13627	40617	24137	51956	199	5	7	5
AAGCCAATCGTGCTAC	101	4454	7920	2352	117	395	13	27381	10125	125	42	18	27	16	18	86	3579	3707	79	10	1880	114	189	26	9	12	5	33	1787	5249	2769	48	1	77	141	171	57	45	43	29	3	30	25	137	7	8	0	0	0
ACATGCGCACACGAAG	2479	210000	218083	119048	23430	68394	73739	68207	39875	124297	33037	10370	2960	13772	55339	27904	55038	63758	7673	5891	14781	53368	48558	290	53978	783	14199	20241	46334	28106	23238	9899	8607	47351	24291	101437	20694	15192	22245	34948	29070	15118	21618	9852	70935	516	24150	5084	40
AATGCAAGGTTAGCGT	10	639	798	742	2	2	0	2	1	6	1	1	3	3	4	4	37	35	4	0	54	5	5	0	1	1	0	4	1	1	0	6	0	0	5	6	2	3	3	1	0	3	3	3	0	2	0	0	0
CAAAAATATTGTAAGT	236	22282	41766	8551	770	113362	147901	69323	49173	45595	95	3255	71	70	232	386	4449	6183	2122	2161	5832	408	418	54	27	25	96	122	773	104	7	333	327	116	332	1125	278	86	206	136	4	251	564	25918	23	50	1	1	3
GATGCTACGTTGCATG	140	4643	10400	5119	137	11867	14430	271	81	152	329	3906	135	8364	497	7640	5296	6934	310	26	880	14993	16839	35	14	48	113	107	17802	13098	13601	456	155	573	34783	20924	150	48	159	75	1	165	429	389	20	25	1	1	1
GAAACCAAAATAACAA	71	6714	6648	3191	53	7349	8038	83	38	64	19	4	9	8	64	40	674	784	19	1	13	122	52	5	2	6	35	29	2575	565	367	97	1	141	16764	6866	22	27	14	16	2	16	129	54	6	3	0	1	2
ACGCACTTGGGCTCGG	444	30260	46577	22237	471	14274	18962	423	242	40572	4804	1416	3580	3172	494	4181	14547	20629	368	19	844	20142	759	75	153	172	13607	9776	13271	6892	7053	510	55	708	10285	38114	18937	15940	12640	464	14	15100	7530	16577	33413	156	2	5	4
GCCATCGGCTAATTGC	302	37388	32921	21416	275	13544	18885	42399	32678	347	157	424	70	82	3777	8125	6828	9674	1355	1481	7377	297	269	42	28	46	55	80	4960	70	1	106	0	131	313	8702	165	132	79	87	9	318	8078	314	11	20	2	1	1
CACCTGGAGCTCCCCG	74	6799	3096	5450	101	13314	17906	198	55	114	5691	1460	66	109	336	5577	2997	3986	148	15	203	4929	12133	17	5	25	50	66	304	6871	7249	75	0	190	9140	7993	5901	5030	135	77	1	10852	324	351	7	2	1	0	0
GATCCTTCCGGCCCTC	1575	150461	101479	62590	1268	104199	89423	48993	24383	34584	27898	2143	754	867	35155	30366	34308	36708	2015	874	16207	30292	1604	138	179	242	8513	418	22867	27379	24129	25050	18527	23275	22780	17819	22468	13403	11613	1156	257	24545	46398	29327	25510	203	1	14555	45
TAGAGATCGGCTGTAA	343	18932	29807	9389	223	27363	36776	270	103	261	2681	1786	69	138	162	128	10862	15833	1155	1246	1232	366	216	34	20	47	63	25	9496	2074	2133	1986	2648	260	8642	312	6429	5243	270	192	22	17942	9438	5101	17	19	1	2	0
CGCCCTAGATCACGAT	19	2059	3752	1520	68	25	1	33	21	24	6472	25	32	34	74	105	639	906	26	10	15	57	47	6	4	5	16	14	203	4060	4497	76	1	86	8632	7833	71	13	37	17	1	11	44	52	42153	128	0	1	1
CGCCAGTGGTCCTCCA	0	5	0	6	0	0	0	1	0	0	0	0	0	0	0	1	0	0	0	0	0	0	0	0	0	0	0	0	0	0	0	0	0	0	0	0	0	0	0	0	0	0	0	0	0	0	0	0	0
GGCGGGCATTCGGTGA	6	1240	1414	594	2	1	0	6	7	12	9662	20	42	52	90	121	82	0	0	0	1	6	13	2	0	3	1	3	2434	11	0	10	0	20	21	46	88	7	3	2	0	1	5	14	0	0	0	0	0
TCGCTTGTAAAGTTGA	228	16033	22616	10249	365	15009	20423	30335	22588	77121	5262	6630	146	235	5572	9743	7982	11830	283	28	4892	2350	11491	33	25	69	54	132	3318	13130	14299	729	709	24527	7897	9388	10911	9567	539	173	8	1145	428	13518	21	37	2	0	4
ATACGTGCCAACAGGG	196	5312	15910	3916	3829	258	5	293	55	122	10782	6555	285	8455	15272	18173	7718	10017	298	20	1411	13698	582	30	388	105	158	162	17086	17305	17630	602	298	4214	30874	31208	4889	3740	2058	259	6	14870	7062	28354	9	17	0	0	1
TGCTCATCTGCGGCCG	78	7492	15178	3393	134	12452	16267	243	66	106	99	37	56	90	186	5775	1781	2290	1218	1226	212	10630	11565	19	21	31	59	63	4799	2278	2246	146	0	9884	469	8068	109	41	60	82	3	132	7379	312	22	10	1	1	0
CACGTTTCCATTTAAC	18	1786	1262	589	7	0	0	3	0	8	1	8	6	17	2	2	412	565	26	2	2224	32	27	0	1	6	1	1	22	1570	1784	13	0	42	13	18	11	7	19	12	1	18	2	5	0	0	0	0	0
TTCTCCTTGCCCTCCC	37	5066	4825	3050	98	13877	19103	116	39	139	81	36	57	47	9024	119	13	9	898	1020	14	115	18	7	6	4	43	3	16	11	0	17	0	8	144	20	9	18	9	17	1	12	144	19	3	13	0	0	0
TCAATTTTTCGCCAGT	474	31989	38928	15706	308	175	20	88	115	322	5222	3013	3977	159	4516	640	13269	18609	814	688	4952	618	5307	75	50	61	121	66	16626	2107	1988	299	0	359	27760	2924	18546	16031	5559	299	14	5335	7275	574	55970	232	3	97	35602
CAGGCGTCTGGTCCTC	536	41417	49606	20671	289	8000	9849	34719	24889	430	16810	201	258	6800	1024	13245	13764	19658	1634	1381	7220	23551	19343	67	95	127	418	7733	2759	6483	6635	2157	2619	530	47120	8243	7066	5319	10202	8794	9401	9207	64990	13963	24	38	1	3	2
GTTGAGTCACCAATTG	141	7962	8672	4139	103	12164	16406	208	34	134	119	1453	4519	35	103	198	4979	6684	63	14	51	120	184	16	10	12	14	58	4495	4071	4328	94	0	60	137	272	5521	4445	180	193	3	1670	399	25556	1	9	0	1	0
ATATGGCGCAAACATT	10	1621	2115	969	11	8	3	4	7	9	33	0	3	1	7	4	44	16	2	0	5	13	7	2	3	0	5	2	46	3	0	4	0	1	13	15	6028	5158	23	26	1	21	76	75	2	0	0	2	0
GCAGGAAAGCTGATAT	730	19530	26155	28446	394	470	49	357	197	45214	11457	8595	509	15491	44150	9127	28163	41419	5572	6060	4871	6809	39440	111	36705	328	886	11580	29707	12270	12972	2716	3096	721	19521	1188	35836	30348	714	6277	6224	17980	29694	1580	51	78	1	2	5
ATTTATATCTCTGCAG	17	491	2849	18	21	16	0	24	5	7	47	29	33	70	67	4484	447	590	33	7	70	44	46	5	16	28	11	19	6124	3606	3904	68	0	113	126	158	101	5	63	63	0	7943	106	149	4	2	0	1	0
TTTAACGGTAATCGAA	182	18905	40085	6761	122	2238	2749	140	71	192	5245	6709	215	200	9047	8283	2867	3806	1251	1197	163	6232	283	32	26220	132	288	247	13890	7897	8586	236	4	281	12687	574	27221	23018	5747	345	11	7315	2380	12574	21	25	5	4	2
CCACGATATAGATCAT	2	35	1	27	0	0	0	0	0	0	0	0	0	1	0	0	0	0	0	0	0	0	0	0	0	0	0	0	0	0	0	0	0	1	0	0	0	0	0	0	0	0	1	0	0	0	0	0	0
AATTCGAGACCCCCTC	501	34424	59628	17206	466	14927	20206	560	188	51915	10194	8085	636	9596	89429	33936	15574	22185	5050	5511	2738	1527	11888	77	175	223	577	17768	32472	6129	6455	1422	1214	31474	21239	15767	14960	12393	484	441	12	20936	13109	17512	21021	167	4	55	24810
ACTCTCCGCAGCATAT	999	59504	89064	24719	443	26260	33676	708	259	711	26970	13084	5299	25443	79789	29795	31009	43406	1846	1277	11517	33102	19109	116	98	272	522	286	23010	25420	26898	2694	2753	11740	22541	25617	29652	24667	6172	854	46	45644	27186	29162	72	95	3	5	6
CTTGTATTAACCCAGC	47	1166	672	584	0	31	0	5	0	16	172	32	49	9307	153	128	2030	2873	9	3	140	76	20	2	5	45	21	2	1991	5	0	20	0	181	63	21	6365	5202	100	95	0	6961	7566	223	0	3	0	0	0
CTACTGTTCTAGGCAA	0	17	22	7	1	11	1	3	0	38	77	36	11	189	231	38	28	14	2	2	4	9	20	1	38	2	0	51	12	20	7	5	1	1	20	18	22	3	1	2	0	12	44	26	15	0	0	0	0
CGTTCGTCAGTAGCTC	4	194	639	412	1	0	0	6	0	3	2	8	4	7	0	5	6	0	14	0	2	1	2	0	0	1	2	0	18	1820	1966	8	0	18	24	31	1	1	9	1	0	3	7	6	0	0	0	0	0
AGGCATCGTATTATCG	420	30931	38497	23338	359	11621	14756	258	164	441	5057	673	205	304	11255	6067	9740	13846	1703	1695	5833	17610	522	69	71	159	231	9070	4492	8362	8726	1383	1333	18134	17836	6316	11423	9491	300	337	22	20389	4752	682	36363	183	3	5	0
TTCCGAGAGGTATGTA	17	1171	45	833	11	1	4	0	3	11	11	11	3	2	15	15	410	479	2	3	10	15	9	0	12	2	5	8	15	7	3	5	0	8	15	15	13	15	2	2	0	15	9	8	5	0	0	0	0
ACTTTATCGGTCCACA	972	85680	97629	41890	723	15355	20724	542	406	141596	15832	1988	330	414	730	25936	22737	31686	3309	3395	14373	1175	11715	106	173	275	458	22414	13815	6181	6211	6044	7508	776	15179	20907	12647	10353	682	660	49	29836	41109	35894	35	151	1	132	49288
CGCCAAGCTAGGCCAC	999	91029	91298	61346	965	59274	82328	907	450	24758	30821	5841	4072	9526	16428	13998	24898	36333	1621	1333	3434	29032	16795	137	179	274	580	23620	16325	13001	13790	2590	2995	12156	28568	48215	25815	22698	619	574	52	14243	29082	16114	90690	365	11	4	7
CAAGGAGGTAATGAAA	24	1409	363	635	6	4	0	1	1	12	14	2	4	0	10	3	921	1385	6	1	10	24	13	3	3	0	9	0	29	7	0	5	0	9	1459	18	1222	1098	3	15	0	18	26	17	0	0	0	0	0
GTAGATCTCCTTCCCA	239	19780	28965	11828	172	13911	19409	188	91	224	6027	93	146	169	17770	3981	5754	8341	86	13	154	8639	249	28	20	34	162	40	12140	2040	2069	1518	2034	210	8636	307	12686	11176	172	173	14	9098	10562	453	13	13	0	1	2
GAGGAATTCCTCAAGC	392	36441	64116	14869	320	11904	15739	393	94	350	323	116	266	9035	402	15994	8279	10980	2446	2482	7877	13796	36929	31	57829	311	593	9698	9480	4113	4623	2723	3347	453	565	15346	304	179	8152	324	27	7176	8641	879	66336	288	4	4	6
GCCTTGCGAAAACCCC	229	22365	18747	10143	96	38	11	33	68	160	11222	1549	107	83	164	171	6751	9296	98	15	73	4447	122	28	15	11	16	16	3209	3439	3674	73	0	67	129	108	172	131	61	52	9	41	77	57	12	16	0	1	4
TGACTACTTCCTGGAT	141	9873	14575	5170	54	25	7	35	30	101	68	877	54	44	70	4415	3639	5393	62	3	2885	128	120	17	11	12	27	18	1992	1666	1894	70	1	63	97	117	56	57	40	51	4	45	59	66	3	7	1	0	0
CCCTATCTTGTTGCGG	313	23697	39495	21295	489	36189	48135	380	144	432	5025	1926	115	465	13713	4299	7028	10251	122	15	2368	483	218	24	69	115	294	13342	4047	5710	5945	98	1	109	557	281	5382	4194	158	160	9	1816	15833	385	38722	140	2	6	5
GCGGCAATGGGGGCTA	183	14959	20149	6259	96	91	4	175	41	120	5191	98	135	108	9756	8902	5471	8083	108	13	134	394	12436	22	23	13	62	114	3978	4088	4509	2828	3915	163	10139	12529	6227	5340	107	163	19	141	395	14816	19	22	0	2	1
GCCCCATTACAAGCAA	250	27163	24858	11881	182	27342	35780	600	355	320	2769	61	232	150	18526	268	5840	8002	83	6	1847	429	142	16	25281	169	391	10599	4059	107	0	308	19	9133	509	234	6782	4348	2767	19326	20946	228	533	317	12	27	2	1	2
AAAAACAGGAATTTAA	186	7945	20909	5999	62	214	4	222	61	91	8110	6079	227	248	11498	18423	6775	9172	179	7	1978	5918	423	34	32	38	133	127	15885	3470	3175	348	88	3394	25389	13331	11210	8932	301	252	4	1062	10158	15668	10	16	0	1	2
ACACGGATGGGAGGCG	11	973	15	424	2	0	0	0	0	6	4	1	0	0	0	0	354	477	5	0	0	1	4	1	0	0	1	0	5	1	0	3	0	0	0	0	4	7	3	1	0	0	0	0	0	1	0	0	0
CAAGGCGTGGGTGTTT	20	1172	1020	542	12	1	0	26	5	6	9	0	2	4	2	26	987	1346	5	0	10	14	37	1	2	1	1	9	56	32	0	29	0	37	68	7424	10	15	1	4	0	6	1	32	1	1	0	0	0
TTTAGCTGCAGTACAG	507	47641	41295	18924	364	469	35	21280	14704	361	439	4098	205	13807	574	10365	12101	18057	1093	351	7276	17884	645	53	60	106	229	9627	17734	6140	6117	3518	4333	768	36308	41628	1619	1450	6115	182	21	326	7925	600	88798	291	3	2	5
GGGACCCAATGTTTTG	529	36228	60957	14454	6498	24201	31771	56448	41077	563	15243	5709	360	9176	25618	11754	13353	18042	1395	1117	5108	9157	22523	79	13747	319	644	31678	8267	7931	7926	768	627	376	936	15781	6320	5222	5474	234	7	286	9240	898	33	41	3	5	2
GTCGATGTGTAATACG	527	39358	32703	15516	215	26849	28386	415	122	434	11001	3557	154	170	407	4667	15524	17391	1401	872	4306	17966	621	53	75	103	259	11638	2733	9208	8192	5775	5634	436	10807	31320	5619	3605	235	143	37	1932	532	589	23	45	0	5	3
GTATCAAACCGATTTT	413	37519	70432	12079	496	16132	22639	285	158	51377	37485	1585	300	314	8783	8345	10221	14601	1777	1779	6788	15848	476	53	19351	141	278	4870	10944	8158	8854	255	2	17015	766	8896	11724	10301	220	195	22	293	575	13432	73547	87515	2	4	7
AGGTATACTATCGTGG	199	19846	18287	8003	71	6667	9298	109	44	136	5385	61	69	165	170	4815	5324	7828	70	15	169	180	174	26	23	57	31	36	4283	7726	8141	2937	3986	293	10783	6848	267	110	142	119	21	16897	328	350	10	20	1	0	1
GGTGGTAACGTCATGT	1351	122163	126196	60027	664	21657	29347	28794	21200	979	25626	3100	501	510	23676	5725	34935	48764	741	43	13436	32578	33763	155	276	355	8174	41463	22451	6678	6614	3857	4564	760	33777	1448	24329	20324	12383	17368	18631	23997	19952	10507	80	128	10	3	9
GCGGTAGTATAATAGC	441	29154	44801	14369	352	602	46	30823	22841	308	10450	1465	214	290	15848	8267	12879	18691	325	19	7258	2788	395	66	71	150	281	11725	5697	4404	4451	829	741	9063	19617	8440	616	211	20775	244	14	12499	12100	755	38137	156	2	8	3
TAGTGCATTATGGTAC	241	16773	31853	7060	152	6073	7819	12715	8805	222	9365	64	94	205	261	4403	6712	9478	105	9	1081	8477	322	41	20	72	81	91	7707	304	1	276	0	27492	899	28343	18264	15439	227	218	8	7595	16004	685	20	14	0	2	1
GATGATCACGCCCCCC	221	13399	15767	6184	151	659	26	35041	25661	231	174	55	119	69	9412	238	7154	10659	78	10	95	695	198	46	27286	276	8080	22684	5711	2162	2378	162	2	132	9007	359	543	95	247	319	4	4433	61581	761	9	17	0	1	2
CTCGATCACACGGGCA	204	20681	15310	11682	180	331	32	35023	26963	204	146	33	58	5790	99	4163	6307	9770	63	12	98	173	224	37	16	37	35	76	4576	8920	9506	76	1	177	7858	401	166	101	99	78	8	142	184	13271	10	13	0	1	2
ATGGGGTCACGGGATC	213	25789	32920	9047	315	453	27	36515	24340	289	5112	2039	99	191	205	4844	4757	6759	103	5	219	8483	276	26	14	67	56	88	6220	155	0	1115	1412	7869	4973	7638	1146	844	148	356	258	15692	397	465	81795	295	3	4	1
CCATTTAGGCAGTAGA	1106	100994	107035	33321	323	11425	14041	408	160	592	5660	2011	279	329	13228	13421	27677	41200	753	213	18500	39236	20080	98	16579	148	452	283	10435	12293	13631	549	2	8952	42202	18210	14347	13174	398	420	36	6552	18407	8877	49633	206	2	3	4
TAACACCGCAGAATGG	423	34825	50197	17558	437	12388	15590	31656	22074	43539	535	2643	302	459	32940	9433	10227	14080	2491	2711	5082	8111	9213	58	26363	192	445	333	2478	2008	1940	572	419	12955	1062	5226	8115	6662	326	393	12	12306	17686	13013	19635	118	3	4	4
CGTTAAAGTTTCCCGG	28	3865	3890	2004	20	3	4	10	6	25	3781	23	12	11	42	33	27	0	30	8	4	20	4	4	0	1	3	4	58	4011	4256	21	1	38	53	52	37	11	29	6	2	1	12	17	0	1	0	0	1
GGCCTGAGCTAATGTG	253	19537	47647	5608	224	444	35	32740	21844	348	418	9475	154	151	335	9181	4406	5594	3056	3197	1227	23890	621	44	17357	97	227	250	4373	13628	14013	209	2	281	547	11971	29119	23787	511	372	13	6444	4997	23188	36826	78263	3	0	2
GTGAAAGTGCACTATA	533	36667	59049	25210	376	7786	10067	25976	18500	18980	590	2303	4911	24336	7981	1009	15170	21839	2223	2049	4065	9508	29510	109	160	263	7413	19855	13653	8074	9057	1254	1226	10451	8329	20871	469	235	5360	303	10	6000	675	12222	44	56	2	1	5
GCGAACAAACACAAGA	252	27064	37091	14042	8812	13750	18382	28169	20313	419	339	83	157	148	27440	372	5272	7708	110	11	162	621	1837	40	61	73	321	10598	8440	4169	4483	649	821	110	721	274	6109	5170	4561	212	11	221	28220	498	28	39	1	1	1
TGATGCTACAGAATAT	394	46704	63226	27634	413	10987	15183	24535	17399	493	34875	515	332	300	13095	18712	9721	13201	1464	1264	2947	34002	14941	78	96	114	323	10722	12703	14820	16083	1961	2347	490	12184	24647	17462	14725	6003	404	30	7141	18833	1049	56	56	3	4	4
TATGCTTCCTCGGGTT	129	6067	6388	3317	82	12544	16829	127	26	98	70	755	20	21	39	30	4313	6339	958	1125	1631	117	89	21	8	6	14	12	3113	6176	6647	1305	1731	73	162	1035	5745	4990	64	45	3	63	121	100	4	4	1	0	1
GGACCAGGCTTGCCGT	62	4487	2808	3984	182	17779	24852	39255	30459	224	48	18	34	59	94	4974	1847	2457	130	4	178	5195	11048	26	9	45	51	1849	65	1773	1924	28	1	81	5843	739	135	31	5835	73	1	9746	281	387	1	3	0	0	0
ATCCTCGCACGAGCTG	233	18099	17692	11986	118	3659	4775	157	50	143	11375	1815	3901	10112	459	10322	7782	10889	131	12	3474	327	289	12	29	49	85	78	9028	4639	4888	223	4	343	9613	12857	10699	8808	192	229	7	341	18212	5705	16	10	0	1	4
TTCAGAAATACAGCAA	0	298	654	128	7	2	0	1	0	0	1	2	0	0	1	0	1	0	1	0	1	6	1	0	0	0	1	1	2	2	0	0	0	1	7	0	0	2	2	0	0	0	12	0	3	0	0	0	0
TTCTCGACGCGGAGCA	6	74	1361	30	1	0	0	0	0	1	0	0	0	0	0	0	0	0	0	0	0	0	0	0	0	0	0	0	0	0	0	0	0	0	0	0	0	0	0	0	0	0	0	0	0	0	0	0	0
TAGGGTTCGACGGAGG	113	10341	12156	6358	59	3229	4308	73	48	95	4534	75	77	95	7931	3357	3124	4398	853	891	66	237	89	19	37	53	8192	105	2084	3038	3118	97	1	126	7989	3195	5356	4541	63	65	7	70	254	162	5	7	0	0	2
TACGATTACGAAATGA	293	13789	11392	4270	140	498	24	36337	26948	197	5678	690	7791	5808	14772	426	11881	17155	1156	1122	10086	499	279	48	44	71	83	31	22436	5451	5453	293	3	9881	9448	567	17022	14517	182	211	10	4379	511	401	5	14	0	0	1
CTACGACGGATATATC	376	33165	35584	15165	382	12515	14073	352	197	43434	6040	3106	209	641	11795	9096	8158	9225	1411	1026	218	598	16824	39	38	25	82	128	7235	7696	7282	1909	1902	224	483	592	10338	7173	6342	215	22	233	601	8767	45353	227	0	1	5
CCTTTGTGAGAGATAG	60	5016	6452	1904	14	39	0	110	14	47	50	1894	29	30	83	181	1826	2566	61	3	41	4221	217	8	7	14	16	70	1983	135	0	117	32	118	290	21548	152	34	112	83	5	110	214	13739	3	12	0	0	0
GGCTCTTAATTCACTC	0	53	0	10	0	0	0	0	0	0	0	0	0	0	0	0	0	0	0	0	0	0	0	0	0	0	0	0	0	0	0	0	0	0	0	0	1	0	0	0	0	0	0	0	0	0	0	0	0
AGTCCAGGCACATAGC	813	60508	100169	21722	464	8913	11777	496	161	464	574	6232	252	343	496	17283	22721	32963	1627	1357	9283	1016	22360	80	27731	194	373	433	10592	11939	12764	1671	1564	19288	1302	38601	32813	28255	618	533	34	8418	31062	27412	102325	362	6	7	5
GGTATCGAACCAGGAA	69	4744	1555	3224	80	13501	18601	104	32	98	34	2862	19	13	37	44	1387	1925	1218	1477	16	46	25	6	2	2	8	7	38	2311	2380	17	0	9	51	45	21	22	48	21	1	4	31	16	1	1	0	0	0
CCTCGACACGCCTAGT	136	10797	23553	4956	100	166	29	49	65	24072	97	39	138	166	1453	64	4230	5728	146	10	303	23350	250	19	68	89	93	25	5683	5939	6422	226	18	315	426	7858	9058	7021	320	18654	20056	28760	15522	812	5	23	0	1	4
GGTTAAGTGCATGAGC	365	26117	36969	12834	235	8314	11179	199	82	283	392	3784	181	176	9092	4460	11280	16033	931	800	6302	23022	483	46	24274	130	381	272	18630	2053	1765	393	0	2734	37428	12568	15804	14030	185	416	276	216	711	450	19312	90	3	3	4
TATTATGGTATCAGAT	389	38602	43927	22726	366	625	402	397	189	40082	617	6746	268	337	21518	23279	6731	9986	289	21	12399	8511	775	43	43	46	208	311	12113	6803	7396	787	732	372	1054	15998	781	193	518	350	10	592	26456	50591	32	43	1	2	5
CCGTATCTTACACATC	6	1208	700	518	5	3	0	1	4	11	45	0	3	6	0	6	53	13	2	0	7	5	5	3	0	2	1	3	2458	10	0	16	0	15	26	29	6242	5403	23	28	2	38	73	72	0	0	0	0	0
GGAGACAGTGAACAGG	396	30807	29529	11028	283	524	51	31728	16011	16922	18631	2918	3685	262	11208	742	13092	14157	239	18	3906	11691	577	75	179	198	442	31198	16354	3666	2925	4028	3941	3433	575	650	14222	8869	5550	342	30	6869	807	14722	28	54	2	1	3
CGTAGCGGGACGTTGC	184	19317	23587	9730	418	57158	78877	570	169	4979	184	52	77	159	315	9770	4312	6021	147	9	7882	15754	374	18	16	54	123	468	4588	2859	2879	197	1	10387	624	8674	179	106	113	123	3	4260	10093	324	20	18	0	2	1
GAACGGCCCGTAATCC	426	31264	25429	16362	390	18822	19929	357	195	40595	10892	2167	5824	7161	518	4905	10893	11674	1308	905	314	3333	10263	36	86	107	184	8237	2120	6673	5130	7217	7154	301	8339	4976	6526	4091	9337	363	29	3184	9745	15373	16	39	3	1	2
ATGAGGTACTCGAAGC	31	502	10	594	2	0	1	1	4	3	32	0	3	2	3	0	1510	2173	3	0	15	24	13	4	1	1	0	1	39	0	0	5	0	5	4	0	4278	3732	22	25	1	34	43	57	0	2	0	0	0
TCCATAAGTTTATGAC	20	2243	4079	1591	22	18	2	11	7	20	5	3	5	2	14	12	18	29	4	0	31	20	16	2	4	4	7	4	595	33	1	23	0	26	4000	71	12	10	7	14	2	5	35	26	3	4	0	0	0
TGATCCGATAACCGTA	381	26933	39073	11202	237	40408	49918	458	122	380	508	1752	106	107	5817	4574	9949	14633	223	17	3048	9748	422	44	96	95	366	16317	7032	4345	4558	990	1066	224	10229	6819	572	162	5826	280	13	333	33826	17802	23	21	0	0	5
CTCTTAATGGCAAGCA	505	34103	51030	18594	316	15796	19976	40332	27845	450	211	3345	102	181	328	2532	16918	23714	359	31	264	18858	8612	77	126	163	420	24604	6289	9149	9815	668	701	221	10910	3291	686	238	5566	293	11	357	36989	23680	16	48	1	1	4
CGAGTATGACTATGGA	32	3070	6257	1637	95	14095	20268	103	22	89	132	35	53	8652	151	145	465	663	6	0	79	51	18	2	1	27	22	7	74	31	0	50	0	140	9478	109	12	13	7	15	3	110	65	24	6	4	0	1	0
CGCGAGGCTGATGTGC	810	63629	61085	52317	541	13815	17733	1382	813	709	12256	194	432	3499	31030	9684	16460	22617	1754	1601	8478	17921	12730	97	32316	266	567	4365	10337	4846	5117	502	1	13149	1386	16751	23423	19396	555	706	26	879	21184	62413	56	62	5	4	5
CCAATGGGGTTTTTGC	0	12	2	3	1	0	0	0	0	0	0	0	0	0	0	0	4	0	1	0	0	3	1	1	0	0	0	0	1	0	0	0	0	0	2	4	1	2	1	0	0	3	1	0	1	0	0	0	0
CCCCTTATATCCCTGC	750	42897	49515	16574	344	3018	3500	302	166	8893	11601	1805	287	397	20417	22897	25100	35779	3680	3614	14872	26291	1042	108	64	128	7699	258	26539	14519	15454	1669	1507	11116	15998	18425	34078	29631	21081	448	26	697	19369	12743	59919	246	4	2	2
CCGGGTCATGAGTTCG	136	14759	10818	10254	58	89	11	61	34	98	11217	39	81	80	6318	4424	3909	5752	43	2	47	5511	130	14	8	12	60	33	4017	112	13	141	0	148	11770	14177	12876	11401	67	94	10	89	346	234	7	10	0	0	1
CCTGCCCTATACGCAC	80	6480	1714	4483	95	15	4	10	23	40	20	2	11	3	9	17	2790	4076	18	2	22	45	42	10	2	1	9	6	25	7	0	6	0	12	20	9	27	31	4	8	3	9	25	15	20151	100	0	1	1
ATGCGAGAGGGATATG	1456	128757	116724	89268	1030	34828	47951	743	498	91496	28633	3975	432	376	526	7069	39185	55341	1698	1094	17147	16423	18674	147	27316	285	4267	9476	22374	22388	23406	2710	2783	12603	14721	37908	43938	37355	11371	684	47	9086	1408	15171	26571	204	8	12	11
TTGGTTGGCTAGACCG	46	2687	3460	1899	10	10	1	30	8	16	43	1440	8	10	24	55	1569	2188	20	1	9	41	55	3	2	2	9	17	86	70	0	53	0	51	119	11264	16	13	41	4	0	3	27	58	1	1	0	0	0
CGCTAGCAAATACCCC	447	30885	31664	16174	91	258	21	115	101	256	329	2212	145	359	17131	399	15358	22079	238	28	2897	3969	8710	74	82	92	6060	11497	10019	6170	6420	195	1	198	756	9048	420	204	212	195	10	211	29746	500	16	43	0	3	3
CAATACCGGCCCAACT	55	4063	6573	1170	11	14	1	96	8	23	130	47	45	8644	105	260	1918	2820	50	23	147	49	125	6	8	56	4	58	2328	9060	9933	90	2	269	3183	12968	212	30	171	104	3	7672	313	15529	0	6	0	0	1
GACAACATAGTGTCTC	0	8	0	6	0	0	0	0	0	0	0	0	0	1	0	0	0	0	0	0	0	0	0	0	0	0	1	0	0	0	0	0	0	0	0	0	0	0	0	0	0	0	0	0	0	0	0	0	0
ATACATTAAGGAGCGA	76	5145	6949	2601	12	71	0	85	17	25	63	11	26	18	127	5231	2808	4196	35	4	41	4995	191	14	3	1	48	54	5243	76	1	2411	3337	69	10310	314	178	36	94	97	9	98	11254	14267	1	6	1	0	0
CAGGTTCGACAGCGAT	4	744	20	499	6	0	2	0	2	9	3	0	3	4	7	4	11	13	2	0	4	7	2	0	0	1	4	0	3	5	1	0	0	3	0	1	6	2	2	2	0	4	10	3	0	0	0	0	0
TTTCCCACGCCTACGG	461	33347	48263	20441	506	13479	17625	2089	1238	29157	2567	7101	206	238	14218	8819	11662	16476	2681	2575	4773	25147	1810	68	175	227	8498	23875	16273	7537	7968	1129	1152	419	1151	32908	15300	12650	11473	502	17	738	28946	60953	46329	86167	0	8	12
CAACCGCTGAAAACAG	577	45678	46044	27844	577	12922	15681	104522	75423	831	664	1781	4171	219	456	27741	13915	19764	2861	3086	5676	6662	772	124	50	47	87	220	17089	1805	1699	1985	2280	361	665	15865	36263	30758	5568	398	34	425	9172	5499	33	56	11	3	4
ACAAGGTAGCGTATTA	198	12785	13554	5667	171	27111	36258	214	71	203	10288	1387	142	116	8009	216	6584	8800	1253	1228	4667	19367	257	26	26	24	124	20	3629	1476	1443	134	20	87	470	100	314	134	132	15974	18509	158	10468	227	11	12	1	0	3
AAAGCGCGTGGTCGGA	83	3854	3148	2278	71	7	1	118	11	22	23	5	17	3	12	153	2619	3676	18	5	22	37	198	6	10	2	3	46	26	10	0	22	0	6	9	209	211	31	120	105	0	145	309	26391	16	2	12390	1	0
ACACACCTGTTCGACA	787	41524	53686	26692	263	192	41	311	128	422	7096	148	192	17567	529	840	26873	38340	367	39	589	989	23870	99	118	201	8201	11081	16711	12424	13625	2045	2526	6569	9946	8208	12444	10957	382	357	33	624	18286	27263	33	66	3	2	5
GCGCGTAAAACCCATA	8	487	2	280	25	109	6	10266	7164	37	1	0	0	1	5	18	248	364	3	0	2	86	22	10	0	1	1	7	24	2	0	0	0	2	6	24	2	3	1	0	2	1	7	19	0	0	0	0	0
CAAGCGATTTAGCGCG	382	26017	37978	12727	443	1329	82	105230	72424	518	5743	2241	171	229	9500	11826	11464	15474	275	31	2861	14950	12436	117	35	34	140	207	3251	9662	10699	196	6	261	611	8760	8979	7207	297	241	13	7278	7618	15359	24	37	1	6199	30
TTCAATAATTGAGGAG	33	3099	3596	1589	49	55	0	8	8	28	121	21	28	72	7816	106	767	1061	16	1	81	114	12	3	2	26	27	4	1635	1882	1934	34	1	88	151	47	5259	4468	69	67	2	8345	284	173	8	2	2	2	0
CGAGACCGACGGTCCT	77	8256	9166	5644	59	29	7	40	25	63	62	1263	37	78	64	3314	322	336	56	0	82	3839	76	11	13	22	17	17	125	77	1	62	1	11223	188	197	17	21	36	26	1	65	56	86	6	7	0	2	0
GTGCATCAACACGATC	1	461	5	299	0	0	1	2	0	6	1	0	0	5	0	0	2	0	2	0	0	0	2	0	0	0	0	1	1	2	0	1	0	2	0	1	1	1	3	1	1	4	1	7	0	1	0	0	0
GTGACCAGATCAATGA	582	36814	48967	18222	271	12986	17061	375	142	12503	12554	2252	499	15667	65936	14457	17928	25212	415	27	5892	25149	23045	70	48	88	335	161	13739	7303	7765	871	822	454	1488	13257	11934	10320	184	154	21	402	1169	632	25	49	3	2	2
CTCACAACTTTTGGTA	1122	76078	102826	36233	995	37071	47243	94555	66582	49560	6253	4247	506	31449	22009	12047	33333	47844	1078	777	16725	19777	1256	192	13923	13335	730	12138	32449	15701	17241	2511	2549	1163	46587	16185	34235	29992	624	582	45	1085	25897	21817	80746	346	4	5	13
TTTGGTATACTGCACA	375	24384	30855	12013	7882	11387	15929	260	105	297	449	1682	226	249	7012	15344	9823	14234	183	14	5548	6971	396	38	30202	235	409	8105	4083	2012	2131	193	2	305	381	6298	332	172	181	241	6	15658	2090	547	22	32	2	2	2
AAGGTAACCTGGATTG	365	27020	48439	11924	218	13407	16848	259	109	247	301	5789	157	166	6194	397	8866	12094	1329	1078	394	17909	23907	42	27782	215	594	11785	13501	6810	6924	1002	949	16134	1055	1252	8201	6363	5295	359	15	361	55006	962	33	33	3	5	1
CCAGGCATGGAAAAGA	148	11406	17218	4969	118	300	16	19881	13847	145	162	3183	55	112	8015	3086	3368	4774	91	3	1970	171	163	34	7	24	32	30	6146	93	0	53	0	100	173	164	106	78	78	48	3	3882	146	173	2	11	2	1	1
GCTGGGTTTGCATAGA	528	37536	50141	18153	282	14940	19422	417	163	453	10127	603	3191	345	650	10995	16488	22652	370	33	6891	24987	13074	56	107	182	390	18082	15334	6820	7090	2187	2584	10336	10475	8361	13274	10843	3868	450	24	16099	37123	16265	39	47	2	6511	20
GTTTGACCGAAAATCC	1177	86375	85181	41159	833	60243	79330	832	366	47447	11559	2274	549	7191	33526	9939	30788	36424	720	31	22776	34874	13480	114	234	295	8810	20418	12548	3365	2607	12259	13011	14617	20824	24055	15188	9422	14714	10197	10480	8172	22391	15350	11870	179	2	125	29212
CCCTGGAACCCGGATT	138	5592	6115	2669	45	129	3	44	24	81	174	49	72	136	15690	196	5357	7498	84	14	3207	7896	174	18	31	79	8112	81	6376	1535	1800	53	0	123	519	152	194	41	86	62	1	5910	444	5744	5	18	1	0	0
AAAATTCCCAATTAAG	17	1721	1994	680	16	8	1	20	2	23	38	7	8	19	28	3584	599	816	7	1	6	24	46	2	1	1	6	8	8	7	0	2	0	4	11	36	8	12	3	1	0	6	12	50	2	1	0	0	0
GATGTCGCAGTAAGGT	493	40203	45067	19527	248	248	33	12674	8890	361	9393	3277	134	197	295	461	10399	14572	222	19	305	9275	5460	57	81	111	173	9145	13270	4908	5041	1397	1743	352	470	7004	544	228	2669	230	22	14188	598	13950	30	34	0	3	0
ATTATGCTCTCATAGT	77	5460	11489	2038	26	31	4	54	13	37	84	1985	5070	40	101	138	2670	3519	94	4	89	220	9462	16	56	53	105	9014	78	72	0	97	0	60	8943	180	33	35	48	60	0	10	59	131	1	8	0	0	1
TAAGGGCTCGAGCAAA	24	1746	2137	2619	12	0	3	1	3	22	0	2	0	1	0	2	0	0	1	0	0	1	1	0	0	2	0	1	0	2	0	0	0	1	0	3	0	6	0	0	1	2	3	6	0	1	0	0	0
CATTTCGGGAGGGGAT	897	71466	100934	31738	484	38215	48185	47720	32460	820	17767	1884	301	821	4959	18118	22824	32840	1074	802	14249	11419	12141	136	163	259	7602	22013	21744	6376	6520	1798	1856	5275	19317	23734	19166	15869	5638	587	33	20443	19268	32493	32	79	5	2	4
GCCGGGAATACTACCA	589	35579	49009	19902	516	60202	68852	974	245	665	6435	3098	433	1451	73331	5586	19802	26392	527	242	6282	1748	13102	74	189	291	775	34835	11745	15295	15916	2424	2823	708	2009	29525	23414	17243	3138	648	23	34878	38689	28099	26141	145	1	4	5
ATCCCGAACAGTCTTT	41	3442	1937	1874	22	5	2	51	8	34	11405	48	34	80	92	189	747	1048	74	0	28	17	108	3	61	14885	175	185	119	81	0	6	0	40	127	117	253	18	9257	63	2	149	233	15225	4	2	1	1	0
TCGAAGACCCTTAGTC	18	1395	2008	587	26	27	1	1	4	9	10	575	6	6	44	13	602	774	53	1	31	8198	66	0	1	1	18	1	4	4	0	3	0	1	42	3	2	8	7	2	0	2	70	3	8	2	1	1	0
TTATCAGCACGAGAAC	171	10494	13076	4443	47	121	8	30	27	88	10459	1618	135	124	9177	266	5693	7196	125	12	52	1245	89	24	17	5	81	11	2517	1991	1670	169	2	162	25711	316	211	79	5880	57	7	41	341	100	3	18	0	1	1
AGCTCCCTGCACAGAG	184	10973	15249	6417	263	125	44	73	90	45012	21914	95	166	184	417	7455	5963	8008	143	8	3888	6908	222	21	20	18	103	37	2118	1973	1890	120	1	110	8526	217	443	79	5061	128	2	180	20250	348	36956	146	1	2	0
GTAGATGCTACTCGAA	47	2881	4397	1467	21	6	1	7	16	19	52	1	7	4	14	11	951	1378	10	0	6	35	18	7	2	4	9	5	71	9	1	856	1163	8	26	24	6820	6184	30	35	2	48	108	88	3	7	0	0	0
GGGTTACTGATCCCTA	108	8527	12411	3219	38	47	3	18	20	74	2025	15	28	27	78	52	3057	4209	69	9	61	7061	101	13	9	10	25	7	90	3957	4220	59	4	31	125	81	46	43	25	42	4	27	67	19	5	13	0	0	0
GTCATAGTCATAAACG	15	1762	970	1128	8	2	2	7	9	20	2	2	5	9	9	13	21	0	11	0	1590	22	20	2	1	4	0	1	3	9	0	18	0	11	4	10	3	4	5	13	1	12	5	21	4	3	0	0	0
TTTGAGCATCCGTCGC	64	4408	4640	2625	12	5	9	31	14	210	5223	1439	54	44	74	106	1821	2423	72	13	1999	52	61	5	12	10	4	10	160	5391	5980	1566	1959	83	134	4189	6592	5592	80	64	11	55	96	119	280	90941	0	0	3
CATGCATATACGCCTC	355	19681	19646	14394	185	170	13	260	80	175	6878	4197	162	220	467	17094	12002	16747	1431	1298	255	11365	580	61	53	68	177	6570	13627	17361	18181	2021	2130	18371	28955	31026	12762	10516	338	195	18	337	9864	13928	45497	165	1	2	1
TCGAGATTCACGTACG	634	32652	44714	45427	545	353	83	253	277	51801	11436	4258	382	416	42219	12226	18555	26233	3027	2990	337	8080	502	97	68	86	267	2379	28741	18304	18564	4358	5211	721	19803	31345	21421	18106	384	351	26	11611	1134	819	57	79	4	2	7
AGGCACGTCCCGTTCG	548	48835	59129	21781	491	25098	33170	455	250	51635	5643	4120	5163	464	23347	14593	16031	22253	514	32	2857	17530	18010	76	87114	23180	1439	16538	15692	7030	7142	2941	3196	23525	25741	1216	549	294	10389	520	26	13711	1028	828	46	83	1	2	7
TGTGCCAGCGTTGTCG	187	12512	22767	5038	83	210	3	100	23	120	298	110	157	193	18996	6139	4577	5733	1017	849	6778	8022	312	17	9	48	132	55	8548	5082	5284	1480	1703	9517	844	17212	4970	3957	159	145	20	249	18523	383	18	13	3	0	0
GCAGGTCTCATGAGCC	828	62399	108675	24639	393	13810	17640	378	206	26224	19087	6752	496	18584	28172	3067	23183	32600	444	46	14163	6786	809	76	24403	295	6671	371	15875	10210	10076	1885	2132	10204	1280	18028	15038	11720	6279	9066	9518	19913	23093	19227	33	93	4	2	12
CTCGTACAGCTTAACC	121	8780	11735	3994	29	452	5	134	12	55	5986	204	4766	398	70296	5516	3045	4192	100	6	2904	999	12821	15	31101	107	469	266	481	248	0	321	0	8745	27168	20408	91	62	19	152	3	103	942	287	6	10	0	0	1
ATTGTTCTCGGTTTAG	13	1704	3668	2074	51	10062	12967	112	19	94	38	16	22	27	66	4061	77	88	5	0	4	41	45	1	2	3	16	8	3886	30	0	27	0	32	82	100	31	9	4	16	1	14	35	63	3	4	0	0	0
ACGATCCCTTCAGCTG	528	35955	53886	18089	393	27926	36065	479	203	27510	6621	3457	287	381	32531	6579	16394	21963	1397	1299	2883	8896	23390	66	61	87	255	135	20324	4698	4622	2198	2488	11000	28643	4697	5318	4329	257	251	16	7389	8733	6774	36	62	2	2	62
TATTAGATAATTCCAT	61	2993	9998	4677	243	13404	17199	246	141	45820	4123	1705	67	99	198	257	1157	1180	146	0	726	8442	12394	24	22	43	81	79	2315	157	0	121	0	218	15082	7615	15756	13148	227	214	8	6500	653	11991	23	25	2	4	3
AGCGTGCGAATGGATA	325	18738	29362	8742	196	10373	13143	267	100	228	14754	2020	186	227	9993	8513	8866	11658	3665	3978	6477	24297	13162	45	106	140	474	24064	19716	13256	13823	1452	1604	298	15000	785	17625	14699	326	223	14	285	19076	755	33	27	1	4	5
CGATACTTCGCCTCCA	865	54582	70935	34303	812	63899	78056	57317	40353	29076	7382	6067	411	1064	7539	25762	28198	39326	2970	2701	11963	43030	20330	148	31632	303	3719	564	21677	21227	22636	5032	6224	2215	51101	40213	88495	76687	5741	1076	72	34527	38981	31289	10634	98	1	5	7
GCGGATAGAAAAAGTC	206	10011	18165	7178	58	81	5	38	40	135	157	46	97	9382	244	221	5224	7923	71	5	156	4932	130	29	20	51	43	30	4164	1212	1266	2792	3450	205	226	1093	1029	823	80	127	15	201	7711	4944	5	16	0	0	0
GGATTTCAAAGAGGTC	125	11935	12442	4856	39	26	10	28	21	85	5326	35	48	67	69	92	2997	4481	992	1145	107	6378	143	13	6	23	20	20	105	4025	4616	54	0	81	121	86	140	60	60	61	5	5057	123	132	6	16	0	0	0
TGCGGACAGTGGAACC	395	31185	42353	14858	543	11488	12568	110407	75781	638	6219	160	148	242	610	10902	11293	15222	846	627	351	22780	5865	120	49	103	7817	317	17573	8676	8466	1615	1706	19370	18719	11017	836	185	10882	349	19	4066	28993	32328	36	37	0	3	7
TCTTTTTGGCTCGTCA	0	9	2	9	0	0	0	0	0	0	0	0	0	0	0	0	0	0	0	0	0	0	0	0	0	0	0	0	0	0	0	0	0	0	1	0	0	0	0	0	0	0	0	0	0	0	0	0	0
AAAACAGGCGTTCGCG	181	10053	16939	5847	135	107	6	51	57	86	314	585	87	92	8724	4906	7005	9665	71	10	95	247	147	31	22	13	62	38	2234	309	221	91	0	94	7355	193	26556	22536	172	168	18	202	532	421	37	13	21468	3	2
GATGCAGCGCCGCGAA	0	8	0	1	0	0	0	0	0	0	0	0	0	0	0	0	0	0	0	0	0	0	0	0	0	0	0	0	0	0	0	0	0	0	0	0	0	0	0	0	0	0	0	0	0	0	0	0	0
CATAGCTGGCCGAACG	766	54052	72707	29376	390	12462	14846	533	223	10974	16632	4735	447	1127	40684	5182	25587	34068	583	111	10490	19863	9718	109	150	223	7921	14897	10064	8422	8200	480	118	2139	5674	34283	12135	8923	673	597	23	14682	32718	42211	47	67	3	1	5
AATTACCTGTAGAGGC	510	33030	39569	25330	1231	81535	111648	81398	60299	278589	29456	3048	391	348	22878	36990	18612	27577	396	49	5696	22574	18911	107	36	38	231	262	35270	15842	17489	2720	3560	497	1393	27346	19998	17895	2571	236	14	523	10789	14221	10	127	2	0	4
CAAGCAATGCCCCTTT	360	23103	28029	7329	239	16782	21149	34115	23206	336	8941	76	264	105	281	4578	11720	16671	264	30	3626	14532	11370	64	89890	351	838	787	1659	7928	8759	842	743	6417	401	779	15534	13087	305	563	17	1675	2751	45180	11	24	2	0	3
TATTATGTAACGGGCG	227	16169	18231	12797	134	165	16	73	63	201	205	80	155	8782	259	397	6271	6708	1520	1072	3725	8875	281	26	27250	257	404	10878	7096	11055	8664	299	4	19586	718	556	386	86	4717	243	7	11577	16969	478	24	24	2	3	3
ACTTACAGACCCCCTG	17	1243	3450	619	4	18	1	6	3	10	5	1	14	1	24	3	356	541	1	2	4	33	5	2	2	1	8	1	80	35	0	1325	1745	41	8512	91	5	12	4	9	7	3	42	15	2	1	0	0	0
GGGAGACCGGCTCATG	251	28967	30660	21775	307	38248	48892	349	151	384	88	23	68	41	207	83	3882	5293	106	4	133	13953	196	27	34	21	98	35	6170	110	0	2860	3598	137	9770	263	111	148	45	95	22	61	348	126	18	26	0	1	3
AGGGCCTAAAGCGACA	393	35734	41110	11943	103	1581	1243	143	72	226	287	1917	145	5920	6357	441	11437	12212	1363	851	9621	17223	10430	38	60	171	13418	188	5683	14391	11072	354	4	9695	25434	18787	482	193	5089	187	20	19049	15705	731	7	21	1	2	1
CACACGGCCAGTAGTG	188	11173	23038	4833	57	97	5	64	38	84	4462	1138	68	48	179	171	7069	9504	209	12	3492	13916	1532	31	11	14	51	31	2110	3938	4005	102	2	137	336	10468	174	70	4921	69	2	84	4248	192	4	14	0	0	1
TATTATGCTCTAAATA	110	8057	20578	2602	60	3866	4745	93	33	69	107	34	23	148	63	115	2262	2937	111	7	1281	7523	202	12	6	74	26	47	6552	2898	3132	92	1	253	5682	289	9535	7985	6167	272	5	28580	795	14743	6	8	1	0	2
TACCAGCCGTGACCGG	26	1595	4195	481	3	12	1	5	0	8	5364	1416	27	30	76	59	978	1307	43	7	22	4023	44	3	1	1	11	4	6530	1944	2073	79	70	33	127	80	91	15	25	6	0	2	23	6	2	1	0	0	0
CATTTGGTTCAGGACA	0	71	0	22	0	0	0	26	2	0	51	14	18	40	49	5976	0	0	3	0	55	2	41	1	0	19	0	18	0	0	0	0	0	50	3	63	66	1	44	19	0	6708	75	144	0	0	0	0	0
GATATCGTCCTACCAA	33	2136	2608	1021	12	6	2	46	4	21	13	2	0	17	17	92	1087	1493	63	0	83	141	10433	6	1	7	4	42	78	32	0	35	0	45	80	7144	33	10	11	13	0	1703	35	146	3	3	0	0	1
CGCGTTTCCATTCCAT	792	89065	128489	44686	692	32769	45637	55585	41976	826	14713	5337	5332	5920	46436	12354	21493	30754	1070	697	9434	20876	22250	118	226	3858	775	37283	20187	11182	11828	586	4	8887	61145	8629	17922	15852	11202	545	25	21798	14972	24222	19880	130	7	6	7
ACCTTGCATAGACCAA	29	4260	4176	3468	315	64518	87608	670	125	373	234	71	129	171	8687	17814	252	295	42	0	2964	262	188	0	8	27	77	74	22	25	1	1730	2352	81	257	254	134	21	843	86	11	7038	454	5446	3	5	0	0	1
CCGTAAACCACCAGAC	1229	43929	41222	35405	555	407	66	562	216	40042	22071	10220	448	518	7651	36725	45139	67083	6136	6178	10063	21890	28606	158	26587	240	531	7561	18509	24757	28356	4898	6025	10936	29967	21150	31872	27263	33555	872	37	16223	53288	54403	68931	261	5	4	7
ATGAGCGATATGGATC	0	17	0	3	0	0	0	0	0	0	0	0	0	0	0	0	0	0	0	0	0	0	0	0	0	0	0	0	0	0	0	0	0	0	0	0	0	0	0	0	0	0	0	0	0	0	0	0	0
TCCAGGTAGGGTGTAC	145	8082	19420	6166	152	160	6	130	61	97	324	1949	158	10797	11852	4539	4077	5620	217	20	3348	554	12097	28	41	74	177	5622	7979	5575	5703	175	0	356	9938	2696	184	44	2901	107	0	226	9387	371	36	7	31748	2	2
AATGGCCATAGCCCAA	1336	58382	65594	41354	314	7895	10128	720	180	524	49093	12291	496	590	8685	14175	52816	77522	4874	4203	27668	31367	61701	167	131	247	379	11685	20317	32234	36273	1849	1756	18026	28545	33439	35627	29962	36616	9982	10471	13903	42706	67885	35	46	4	4	3
CGTGGAGCGCCCGACT	97	7244	10254	4331	32	25	7	120	48	72	5771	4021	130	193	241	14566	2885	4272	163	5	3026	111	187	16	49	89	118	10476	2670	1909	1839	51	0	140	94	243	9450	8010	5906	130	3	9077	296	441	7	10	0	0	1
TTAACCATTACTGGTC	249	20774	29600	10196	148	10922	13929	216	118	1433	9782	3197	241	6639	37477	9624	6434	9040	220	15	532	9490	285	40	65	110	311	11168	5015	4192	4595	133	1	221	773	347	4561	4802	10558	207	11	4567	11028	541	23	30	1	2	2
CAAATGGCGAGATCGC	24	1668	2986	1319	8	32	2	8	6	25	3	0	2	2	41	4	514	851	30	1	37	10039	64	0	0	0	24	2	6	1	0	6	0	4	59	7	15	9	4	7	1	10	86	727	1	1	0	0	0
CCGTAAATGTGCCGGA	583	56571	61054	28826	641	26076	35282	446	362	106208	45440	3263	2581	4957	8740	9151	14486	19900	1406	1146	7856	37077	818	68	115	141	9510	5037	21720	8454	9362	342	1	455	1142	13001	10279	8540	5597	384	23	528	17463	19074	36	94	2	2	9
GATAAGTTATGTCAAC	119	10853	19162	5079	81	38	4	64	19	87	161	1257	60	128	97	4213	2373	3437	112	5	1786	107	108	18	21	31	31	37	2311	3739	3888	262	159	18330	348	332	14860	12772	5743	117	4	215	299	304	12	11	0	0	0
GAGCGGCCATACAATC	307	34052	41217	13710	72	50	21	91	47	187	11735	790	2775	93	166	253	7699	11698	78	18	152	193	188	30	21	53	37	61	9458	3344	3451	173	1	265	15979	8462	6990	5803	200	169	11	13995	537	14430	916	26	2	3	2
GTTGAGCACTAATCTT	679	43768	78575	16993	484	25049	34040	785	235	45426	11506	3234	284	2096	18286	12621	20528	28087	507	48	5513	18289	23494	85	217	313	14131	29743	21894	17400	19285	1477	1457	761	38554	17808	58021	48417	904	835	28	24007	8125	75961	30864	177	1	3	5
TGGTTTGAGACCGGAA	203	18479	37478	6837	409	43003	57517	561	205	52416	12074	212	383	18885	39189	4612	4969	7089	817	876	491	922	324	46	44	122	282	95	13176	9496	10646	390	21	896	35987	26740	11931	9763	457	410	9	26825	27043	13424	27	49	1	1	5
AGTCATAGAGCAAGGT	148	11215	20869	5296	28	460	3	130	55	187	761	2083	344	322	77427	3817	3580	4860	82	14	68	890	238	25	16	19	293	100	4228	7306	7356	673	613	216	7873	12800	10982	8699	204	149	7	167	1251	13645	2	43	0	114	46940
GATCTTGAATTAAAGA	366	30430	48873	14073	239	25749	34417	273	154	403	5333	1694	195	202	16328	374	6343	9369	134	16	152	492	189	36	30146	158	403	287	8348	5090	4904	1628	2053	179	587	320	20673	18030	236	302	13	3675	8568	530	32	40	1	3	6
CAGCTACAGATCGGTT	18	2094	742	745	3	2	1	23	3	9	5053	25	40	42	82	4089	476	655	1	1	9	8	39	2	2	1	2	12	48	6	0	13	0	8	3	40	49	7	1	7	0	4	2	38	1	1	0	0	0
GTCTCTCAAGCATGCT	137	7367	13941	2892	11	19	6	59	11	59	5042	17	29	57	58	146	3458	4882	33	3	1436	70	157	9	8	21	5	36	3364	1591	1800	65	1	123	138	7011	224	55	597	79	0	6825	274	12296	0	4	1	0	3
CGTGGTCAAGCCAACC	925	110692	84605	65497	967	834	167	45094	33645	57342	9948	4284	407	6567	12759	5694	11668	16996	362	28	505	16168	708	114	136	115	229	190	18705	7381	7913	616	2	10441	32678	10666	22176	19183	528	564	50	10194	13408	15869	20524	171	3	11	18
CAGCATTGCGTGACAC	147	11634	16361	4153	53	92	4	129	27	101	144	2141	62	207	7925	345	3028	4298	1223	1252	2082	339	12988	24	65	179	8325	11024	6143	9145	9735	140	4	382	515	18329	400	64	253	164	2	28624	563	4243	7	15	0	0	1
CGCCATACACCCTGCG	220	20593	16121	8750	110	1271	1036	48	29	138	81	2587	46	85	86	118	4017	3759	84	10	123	133	98	15	50	106	133	9425	984	1672	1037	50	0	117	132	131	3150	1594	124	111	13	7395	248	232	5	11	0	0	0
TGATCAAGTACGTGCG	525	45179	35956	19188	304	248	68	143	150	46054	5036	854	262	198	18592	4536	13705	14686	253	39	272	764	11762	48	30950	167	431	296	6316	17116	13136	2901	2503	381	880	7509	23872	13971	413	438	25	8311	18439	873	15	70	1	3	3
GGCTAAATCCTCACTA	75	5881	8341	2179	33	55	0	4	21	35	39	14	14	28	63	8	2142	2839	64	6	73	11759	114	10	5	3	36	6	2171	3178	3493	31	0	45	160	65	40	34	13	15	4	18	103	48	4	10	0	0	0
AGTCATGACATGTTGT	492	29797	43876	10720	191	6495	7454	353	119	399	14285	3643	5006	456	20349	18369	18142	24486	1922	1471	682	55761	17529	73	27788	255	5546	10061	19484	5520	5114	576	2	24608	44400	19807	25773	20665	17151	612	14	14135	64238	1689	237	74006	1	3	9
GTGTCCGGTCACTATG	3	270	5	268	3	0	1	3	4	13	3	1	0	0	0	1	0	0	2	0	0	0	0	0	0	0	0	3	1	1	0	1	0	0	0	5	1	2	0	0	0	0	0	2	0	4	0	0	0
TAAAATCGAGCGAGCC	106	5793	7125	2796	40	14	1	29	11	46	96	1715	34	88	60	2441	3068	4326	98	17	3468	127	73	10	8	36	9	16	4741	6756	7116	64	3	139	141	159	104	36	91	41	1	7572	131	140	13	5	0	0	0
GCTGCGACCCCGGAAG	786	76629	84847	43831	7482	25381	33772	505	239	653	5958	532	418	348	36207	13953	20629	29324	1738	1493	2126	17138	1969	100	23522	162	536	12692	13881	14349	14701	12307	16961	519	16920	16229	7580	6577	22899	440	57	9070	1310	13212	55	71	4	6	6
CCATGTTTTTTTAATC	192	13247	22551	5514	9196	133	19	110	37	170	5867	76	106	123	12602	4734	4948	6837	160	17	1774	9388	11183	20	27	24	82	67	4734	8432	9706	147	38	177	4949	345	17502	15334	151	156	10	157	493	376	45622	164	3	1	1
TGTAATAGTCCTAACA	123	11679	11280	3691	55	71	2	106	12	80	9430	68	77	120	200	4489	3375	4603	175	14	185	332	14064	13	71	124	8388	12126	4319	5062	5026	128	3	218	18308	4843	6668	5958	6706	107	4	8628	384	470	12	14	0	0	1
CATTGGACCACATGAC	202	16170	18233	8554	69	90	11	53	65	137	9015	73	79	70	174	153	4746	6892	140	9	80	6914	182	31	29	10	50	21	4683	2304	1057	524	609	121	7997	6500	629	471	8252	90	4	74	233	220	8	9	0	0	1
GAACGGCCGGCGACGA	319	22218	24396	12092	144	13361	18216	204	68	221	6102	29	72	65	143	4502	10493	15977	1277	1484	3655	215	247	32	17	17	25	54	17583	4586	4885	128	0	178	5222	392	6690	6241	121	113	8	141	258	9480	3	18	0	0	1
CGGCGCTTAGAACCAC	77	6809	17060	2599	39	13	4	28	20	48	5330	28	35	77	54	225	1171	1616	41	10	179	88	2808	6	10	28	10	11	98	3716	3993	34	0	101	73	69	150	35	72	55	1	8974	134	157	9	7	3	2	0
TTCTCACTGGAGAATC	424	31826	42980	15327	133	148	17	316	57	236	21393	1924	285	10140	636	17835	11748	16315	313	36	6042	9270	12760	59	36	75	92	165	11886	10986	11884	2234	2819	513	903	32448	28343	23990	5724	338	20	517	18978	7347	21	42	3	1	3
ACAAAAGAGCTAGCTT	17	1216	758	610	35	25	3	58	12	54	80	5	9	8	47	74	55	6	11	1	10	69	84	1	4	8	16	52	30	30	8	11	0	10	89	121	115	21	51	36	0	48	140	7340	79	6	2	2	0
GCGATAATGGGAGCCT	63	2145	1782	3801	35	15	8	8	14	59	16	23	7	2	11	8	2386	2691	50	3	18	28	44	3	2	0	3	10	33	38	0	7	0	10	13	13	66	23	4880	23	3	33	75	72	2	3	1	0	0
CTCCCGCCGTAGTCGG	1270	75815	75510	43080	528	7077	9096	450	261	806	9625	8256	1510	9054	36036	20151	40677	60249	3384	2877	6722	53590	1366	194	238	394	3958	38762	26575	28430	30903	3090	3343	16912	25380	16201	17879	14912	10797	630	30	25334	30105	29531	22017	88697	3	5	7
GCGCGCGTGTAATTCG	485	22287	38038	30438	541	18887	25181	636	261	667	17124	5070	3520	816	8876	55592	17212	22925	1555	1212	7429	18690	1091	103	30455	432	825	26612	23842	27055	28188	1534	830	45389	41804	10887	20429	16602	14294	704	13	17556	10464	1718	71	82	3	8	8
CGAAGCGGGCTTTCGA	182	15847	19686	8101	125	5352	7437	99	50	173	5184	60	89	8776	262	587	4888	7319	65	4	138	184	148	16	47	91	7481	101	315	140	3	1980	2661	241	14900	8719	198	106	5157	84	17	217	276	5879	21170	84	2	0	0
AAGTGCAACCATCCAA	873	71262	86224	33817	588	17863	22883	61902	44161	725	768	5093	379	8152	38827	12002	19866	28434	3337	3368	10415	15985	12586	143	29779	232	571	436	10145	12092	12644	1539	1336	12421	46199	1512	6547	5254	453	493	35	582	20043	26027	42323	189	5	2	5
AGATCATGGAAACAGT	7	1217	3191	346	9	4	1	52	8	9	112	3258	53	77	130	10780	122	193	48	0	6	8	85	1	1	3	2	23	4	53	0	3	0	12	12	91	11	3	57	1	0	5	9	106	3	2	0	0	0
AATGCCCTGCCAACGC	79	4505	11620	2865	14	24	3	98	15	26	106	19	36	38	58	4249	2457	3499	43	5	2783	121	198	8	28	43	7827	122	86	9	1	22	0	30	68	171	6264	5108	113	116	2	133	284	14780	3	3	0	0	0
CGATTAGGGCAACAGC	31	2561	5403	1333	23	6	3	30	4	22	5	0	4	4	19	44	961	1359	7	1	12	32	46	5	4	1	12	8	54	35	0	32	0	37	96	6670	14	13	9	6	0	9	24	56	7	2	0	0	0
GAACCGGAGGACATAA	628	45133	36669	29139	282	610	45	35441	25431	441	8207	1649	171	217	12035	4820	17527	25962	1409	1266	7915	23350	2359	84	106	159	283	16281	11951	6865	7751	2872	3952	11164	9583	12618	10120	8708	11054	310	23	3636	10919	15926	32	29	2	0	2
AGACCTACTCGATGTA	115	8807	13416	4143	51	60	5	18	25	66	63	23	22	36	98	30	3121	4499	89	4	4689	220	95	10	8	21	49	7	2574	124	1	89	0	156	18408	221	5912	5166	5059	88	3	112	249	152	5	5	169	0	0
CAGTCTCATTGCACGG	63	4044	6735	2219	11	4	2	11	14	24	24	1	9	45	7	18	2621	3811	19	0	76	47	44	9	8	24	5	3	27	5	0	17	0	62	12	19	210	149	40	43	1	7430	82	112	1	2	0	0	1
TGGTGATTAGGTGCAG	42	1755	4857	739	73	8	0	73	3	30	25	8	11	10	17	116	1456	1922	25	3	15	27	122	3	4	3	6	48	2152	51	0	60	0	80	161	11100	125	11	55	43	0	71	128	12223	35508	107	1	0	0
GCGTGTAGGCCGTAGC	434	19597	20553	10682	69	248	13	67	48	146	3365	1431	6287	265	22373	5325	19074	29675	243	24	6184	28358	470	46	40	78	185	43	4693	2225	2325	293	143	361	13691	8707	406	214	174	188	10	23309	858	421	2	13	0	2	0
CTCCAAACGGCACTGT	164	11022	16432	4613	62	8825	10581	91	33	118	4986	37	55	77	94	3779	4628	6589	48	8	878	142	115	14	54	33	26	31	3894	1892	1950	65	0	122	131	147	205	69	76	81	3	10100	208	202	3	20	0	0	3
TGCCGCACAGGCCCAA	95	6946	9337	3279	97	4037	5023	61	27	88	10165	73	115	7555	8660	308	4422	5977	38	3	195	198	65	12	14	56	52	21	2945	983	1134	86	34	168	216	96	220	56	67	57	5	7907	285	149	7	14	4	0	3
TGCCTGGGACGAGGGG	33	4072	4032	2777	29	4	4	6	18	27	8	2	6	6	7	7	120	181	2	0	11	9	8	1	3	0	3	5	537	5	0	15	0	22	14	16	11	19	6	17	0	14	4	15	2	2	0	1	0
GAGGCGATATCAGAGC	142	8967	11359	4073	26	87	6	58	25	72	213	6585	114	147	9785	4884	5313	7447	143	11	3121	229	147	34	34	73	124	5379	4486	3870	4127	63	1	165	238	176	154	52	156	94	4	9534	253	226	5	8	1	1	2
TGTCAGGTCATGTATC	113	4667	7823	1834	9	104	2	69	19	41	259	102	103	137	18837	5352	3411	4759	100	8	3059	364	6844	12	7	8	66	47	12259	2622	2664	1319	1612	150	454	4864	95	35	3991	32	10	35	236	195	0	6	1	0	1
GGAAAACATGATAATA	669	60334	46833	20441	346	20880	16597	323	120	13509	3556	1643	119	165	339	2726	17199	16083	275	27	11848	767	514	35	78	138	283	11619	10966	8504	5789	2095	1614	413	9077	4324	32116	16368	532	480	27	9686	30680	13337	25522	6149	1	0	6
CCCGCGCGTCTTTGAT	70	4416	7702	2321	29	13	2	12	17	33	16	3	10	7	9	13	2141	3101	15	0	37	41	370	8	13	8	9	6	21	11	0	21	0	20	14	34	28	38	7	21	0	23	20	32	1	6	0	0	1
GTACAGTTGAGATGAG	9	1326	40	865	9	12	8	2	3	14	9	4	7	5	9	22	45	54	6	0	13	8	15	0	1	4	1	4	13	7	1	5	1	5	22	21	22	10	9	6	1	21	19	21	0	0	0	0	0
ACGGTCGATTTGATCT	7	1148	710	419	4	4	1	0	1	11	37	20	27	4470	53	65	11	0	12	0	943	12	12	0	0	17	1	1	10	1474	1634	11	1	55	16	19	4	5	12	5	1	58	4	5	0	1	0	0	0
GTCCGCGGTTTTACGT	313	29784	30260	15087	174	11246	14694	213	116	291	13005	96	99	171	342	4127	7300	10274	1155	1092	3393	11342	362	37	82	111	235	16764	9919	4988	5444	301	102	9332	9213	17762	294	116	5014	78	10	136	1201	297	15	30	2	2	3
ACGCATTCCACTGGAT	159	12045	9680	5472	114	14547	19435	144	59	176	46	19	13	35	174	61	4646	6047	99	15	2806	8803	184	18	57	60	156	9876	2234	4480	4168	81	1	101	3774	181	195	70	112	92	1	128	14884	248	7	16	0	7585	16
CGGAATACCCAACGTT	612	53802	87321	21165	620	14045	18596	36670	26799	582	10688	1806	334	381	27785	18405	14688	20310	780	592	4504	1062	601	83	104	141	6255	10020	12207	3950	4129	606	270	10225	26227	1040	15428	12773	10114	419	17	603	25550	12527	80744	316	2	6447	19
ATGACCGCTAAAGACT	399	27076	30538	13875	367	26553	37191	39797	29485	504	161	33	127	60	156	5006	10475	15684	143	15	190	495	10558	68	31340	138	312	449	273	1733	1853	351	220	135	301	9594	7475	6196	450	468	12	568	10435	79677	24	23	1	1	4
CCCGCTAAGAAGCCCC	28	2264	2513	800	3	9	0	18	5	31	57	1823	69	27	55	4275	888	1219	37	1	6	28	35	4	17777	71	161	131	9	30	0	36	0	4	17	43	13	10	28	75	2	2	22	50	0	4	0	0	0
CGGCACCCGTATGCGA	240	20519	20424	12931	55	37	6	35	64	166	3167	20	50	33	76	106	6559	9052	59	15	59	153	122	19	16	6	38	32	2670	4534	4595	71	1	99	6699	186	7108	6027	71	69	10	65	168	139	2	17	1	0	0
GCCTGCGTTGTTCTTT	401	34393	53347	11954	150	175	15	263	80	271	11519	2664	238	206	476	16407	9093	13152	209	17	7881	4790	577	45	43	48	92	150	5475	2519	2337	405	3	566	19072	53565	10572	9344	6883	226	19	291	7468	823	29	49	1	1	4
GACAGATATGCCTCAT	1	447	3310	264	3	0	1	0	4	1	3	1	0	0	0	5	2	1	0	1	0	0	4	1	2	0	0	1	5	1	0	2	0	2	0	4	5	2	0	3	0	0	0	1	1	1	0	0	0
CTCGAGACCCCTAGGT	19	1634	720	705	7	9	0	8	2	21	10	2	6	1	8	6	709	1078	3	2	7	26	19	3	2	1	6	4	13	5	0	7	0	5	10	11	2	13	8	8	0	3	14	10	2	1	0	0	0
GACACTCCGCTCAATA	1262	107460	131848	56706	776	13709	18798	704	456	60754	15776	4473	642	10564	26265	16626	30812	44927	942	70	20368	28876	46510	165	27107	441	1033	27914	24287	19472	20523	939	29	27936	22082	29160	30287	26272	25798	17930	19164	8691	83542	17683	91	122	4	4	9
TGCGGTTTTAGACAGC	827	83114	90826	37850	726	52406	74383	34339	25368	1052	36128	3405	339	355	5300	10239	12987	18585	325	22	7145	20698	759	82	158	187	593	26787	5947	5056	5247	1726	1983	9100	19628	14589	8481	7158	5853	451	33	529	39356	13719	45234	68407	6	5	1
ATCCTACTAACATCGA	573	54310	93882	24987	453	13581	17561	35260	24874	618	1126	4469	500	33238	11418	44188	16516	22968	663	58	10195	18924	18284	97	27930	381	7724	557	20386	26583	28237	597	5	1236	32566	29312	20260	16476	22351	622	18	19494	19872	34096	42561	162	4	9	6
CCTTCTTCTGACGGCA	57	5731	9111	2452	128	417	31	36479	26175	173	20	20	19	8	17	74	1185	1785	31	7	23	49	90	19	7	2	15	35	53	4174	4923	42	3	37	76	165	26	25	26	27	4	13	31	115	5	5	2	0	0
CGCAACACAAGGTATC	1078	79353	155399	39907	854	49921	64217	843	383	51339	30062	7529	759	20733	19711	13507	26907	37255	2890	2703	3675	31397	5016	135	55293	539	1050	22010	38316	19581	20431	4193	4269	18232	29415	33621	1159	455	6630	780	46	23316	6862	13257	713	126	9	3	10
CTGGGCACCATTACAA	2	72	0	64	0	0	0	0	0	2	0	0	0	0	0	0	0	1	0	0	0	0	0	0	0	0	0	0	0	0	0	0	0	0	0	0	0	0	0	0	0	0	0	0	0	0	0	0	0
GCTTAACGACTTGATC	471	38636	46602	19948	290	11544	15494	253	142	339	459	2778	203	253	9982	10514	12485	17935	722	602	311	6748	5651	56	82	106	264	7667	9599	14530	15672	292	3	5717	9941	10552	21180	18759	370	335	11	12256	19892	922	45	38	2	4	4
CTTTGGTTTGTATGGT	307	24582	30894	9172	123	102	8	107	35	162	11398	2406	97	126	254	310	6226	8810	251	20	3143	9856	13259	18	44	102	169	12187	5194	9255	10065	123	4	5699	6549	562	234	121	5233	70	7	127	220	278	14	23	0	7743	30
GGAATTCGGGTGCTGG	0	62	0	31	0	0	0	0	0	0	0	0	0	0	0	0	0	0	0	0	0	0	0	0	0	0	0	0	0	0	0	0	0	0	0	0	0	0	0	3	0	0	0	0	0	0	0	0	0
CCAGACCCGGCGCGGA	287	32352	42826	14535	177	259	11	116	56	233	475	1842	215	9786	30286	601	4075	5697	1099	1098	1095	15220	6398	16	94	130	7804	9594	5990	9259	9974	110	1	286	654	357	6274	5695	229	152	9	3794	4849	10511	36595	149	4	4	5
TACTAACCTCAGGGCT	35	4126	1747	1476	72	14422	14866	134	29	72	17768	33	66	77	184	175	683	570	12	0	3070	72	24	1	1	8	9	3	171	4	0	1	0	23	59	3	183	12	3	2	0	38	66	3	2	2	0	0	0
ACCATGTTCCCGGTTA	416	31195	34449	19547	296	13133	18676	576	143	375	5919	1326	247	7850	20287	11972	11715	16857	481	247	5213	968	22990	65	37	129	179	268	14040	6142	6554	299	10	9564	9643	13970	26344	22755	684	636	10	27711	10218	69236	20878	79	4	4	1
ATCACCGGCCAGGCTC	33	2488	3890	7529	167	26457	35412	248	69	165	34	2	7	6	114	91	38	15	1	0	8	166	105	9	1	3	48	41	175	65	0	61	0	74	16866	276	5903	5253	94	76	3	133	406	15251	6	1	3	0	0
GCGAAATGTTGGTTCG	421	37449	51486	19122	290	16634	21585	320	127	356	6902	1481	156	171	419	3661	9502	12494	374	29	3745	32294	8968	37	53	79	2572	122	14197	8840	9800	239	3	8973	824	699	5783	4907	329	285	11	7521	9342	20592	40831	158	2	2	1
AACGATTACGTTGAGA	1143	85337	124491	41194	6536	26633	30629	68297	43621	31138	30220	4165	5083	14339	21562	4362	28871	37047	711	55	4472	8636	33099	167	26392	514	745	24547	15801	14084	13911	6425	7149	18085	16505	49326	25183	19172	8124	1029	59	49581	22489	49350	4839	139	2	4	8
GTAAAGCAGACGAATC	1110	63243	67872	30722	9734	12414	16178	936	282	51156	52260	5699	3059	918	17013	52306	44419	62445	945	131	24648	9938	33567	124	90662	747	22326	21909	93094	49405	53769	5572	5720	23771	47602	37396	47681	39933	6544	22652	23646	27978	9822	68341	56	120	4	2	6
GTTACTATGTAGCGAC	268	20883	34659	8975	205	16021	20346	15221	10245	243	245	72	97	140	8293	7670	6579	9268	138	19	5431	436	351	27	25	40	107	98	4931	8422	8826	218	6	9476	9460	13197	5624	4658	151	152	6	237	9218	9369	19	16	1	1	3
CCATGACTAGACGACT	458	28329	44683	17802	715	48979	66792	608	364	86856	425	3491	233	190	5986	9404	12481	17008	2630	2605	3487	20317	17343	69	78	47	233	196	15943	7321	7601	1473	1495	480	23512	15684	12877	10483	4180	355	16	323	17766	795	47	75	3	2	11
GTAAGCCCCGATGCAC	551	52126	41817	19777	471	566	48	38771	29065	434	525	516	166	182	6037	20437	16820	24760	189	32	292	5648	505	101	33	30	87	100	15203	7862	8716	235	2	303	4908	15067	19886	17896	6513	271	11	8097	10769	881	105547	368	5	9	2
ATACTCGGACTAATCG	96	7177	3408	3217	34	31	5	33	7	40	36	5	10	21	51	52	3849	5625	25	0	74	100	92	21	8	17	19	23	241	124	0	373	372	7481	9704	7241	43	51	6	20	4	40	78	65	2	5	0	0	0
AGAGAGAGGAATCTAC	9	1108	2988	687	5	7	0	2	2	17	2	1	4	7	8	3	5	0	3	0	4	6	1	0	1	1	4	2	2	1	0	9	0	6	14	6	5	1	6	9	0	8	10	8	0	3	0	0	2
TTCAGTCCTCCGGTGT	504	49483	56145	26026	353	482	297	282	123	294	35496	828	2121	13988	626	6381	14340	20095	900	701	5049	26858	740	51	26037	149	271	317	11312	8561	9265	2143	2498	531	22373	21486	6101	4804	5560	393	26	564	1004	53885	55478	178	1	3	2
AGGAGCTAGTGGCCAA	0	84	1	28	1	0	0	0	0	3	0	0	0	0	0	0	0	0	0	0	0	0	0	0	0	0	0	0	0	0	0	0	0	0	0	0	0	0	0	0	0	0	0	0	0	0	0	0	0
CTTCGCGGTCGGGCAG	8	1902	4215	897	18	3	4	4	6	10	3	3	8	11	1	12	28	0	10	0	1920	28	27	1	1352	10	8	12	7	4	0	20	0	13	13	15	8	9	4	11	0	23	3	20	9	3	2	0	0
GGGGGCATCTCATTGG	473	34927	59016	21019	428	13033	16393	33064	23243	23954	4055	178	236	264	8991	9528	12140	16020	2496	2473	5287	17402	696	81	94	114	302	9934	17519	9450	9535	2076	2275	8822	9907	1414	7791	6340	9918	314	9	368	835	12167	26	52	1	6	96
GACCAAAGTCTCTCGC	102	14152	8943	8159	55	17	5	33	35	114	5251	32	32	32	80	2728	2076	2884	49	3	1074	83	56	11	6	7	18	20	1337	1843	1840	48	1	131	58	82	108	51	1527	34	0	48	61	82	1	22	0	1	1
CTCCCACTCCAGTTAC	581	44483	41699	24779	492	12914	17632	19005	13783	587	15511	4802	409	3186	22330	13302	14120	20108	3661	3810	2945	17266	710	83	14001	135	335	279	5034	14768	16370	2380	2987	7833	10867	952	35392	30821	3201	497	41	569	9561	24378	42216	163	2	2	3
TCCAGGGACAGCTTTT	414	32542	36678	12065	164	150	30	79	78	27249	337	3794	108	86	11837	292	10535	16291	146	22	123	7496	298	38	14	14	82	65	12768	5404	5749	143	1	127	539	6795	17378	15968	274	187	14	210	10221	13542	8	39	0	1	5
TAATGGACGCGTTGTG	476	49543	46204	24152	249	66	30	97	106	386	9324	1054	118	130	176	220	10140	14589	1304	1219	336	394	11179	45	33	36	47	41	8716	4800	4835	218	0	9036	9222	466	8431	7405	132	152	17	172	250	295	153	37268	2	4	3
AGGAACCGTATTCAAG	163	8615	15498	3410	31	61	3	61	9	64	144	1811	38	52	100	147	4846	6217	137	17	135	256	6469	15	56	61	15635	180	4673	5510	5304	1753	2083	241	10256	9725	13317	10134	182	97	25	7074	361	403	0	9	1	2	0
AAGTATCTAGTCAAAC	740	61400	55238	26516	558	9210	8109	47218	24986	37692	12357	474	4572	451	50853	2266	14079	15227	1210	687	14677	11275	771	87	3676	266	8633	16739	11252	4760	3450	6361	5881	10281	16501	8336	9374	5558	6158	645	42	804	75293	16498	27	84	0	1	7
GCTCGGGGCCGGACAC	16	1962	4939	771	4	41	0	20	7	11	253	15	25	32	100	4403	348	456	29	0	26	5670	71	1	8	2	23	20	67	40	0	37	0	48	9577	152	3	4	4	9	2	10	106	46	0	2	0	0	0
GGCCGTATACCCCCCG	239	24549	24935	10533	281	14107	18656	219	80	192	9477	1384	147	8581	319	5411	6188	8754	175	20	2818	3737	268	32	38	92	55	63	9417	10728	11424	175	2	3075	504	12836	311	102	6211	129	9	8371	310	367	40333	122	3	2	1
TCGTGGTACACTTACA	962	66615	90150	32072	9187	32839	43238	33541	23644	813	30191	5292	10353	449	15095	10047	26178	35954	3273	2782	6986	10104	13982	135	23262	9371	7978	22849	15554	22196	23275	1410	1071	10795	22629	18406	6784	5199	561	541	23	641	16661	43249	39284	177	3	5743	29
CGGATGGCGTTGGTTG	304	22244	31539	10692	295	13512	17023	337	143	44416	17545	2611	304	289	13624	16347	8906	12288	178	20	4471	658	5684	33	28410	175	447	4755	4533	8851	9011	3100	3653	323	920	27671	6278	4895	295	325	20	247	32197	787	12	66	1	1	3
TGGAGAACGCGCAGAG	14	1381	8	669	25	9	1	2	7	7	28	2	4	5	9	4	453	559	1	0	6	15	6	6	4	3	3	4	33	2	0	15	0	6	10	1	5358	4277	30	29	2	44	79	53	10	1	0	0	0
AGGGAACGCAGCTTTA	107	11900	18321	8684	144	6611	11738	169	87	142	2872	72	3206	9153	1704	2455	1278	1993	784	1131	1245	4197	3709	27	25	67	40	47	6144	1705	2360	126	4	292	297	9692	217	59	463	132	3	5641	3993	6838	11711	56	2	2	1
ACGGATAGTGCGAGTG	197	15975	23540	7062	173	71	28	126	119	45864	193	2558	65	92	172	4091	6000	8001	198	20	5672	15306	394	28	56	70	137	9832	10651	6017	6325	1943	2427	216	361	3562	6028	4866	166	138	14	2914	360	11078	9	46	0	0	6
CCGCACCAGACTTTTT	2	221	2	79	1	0	0	0	1	3	0	0	1	0	0	1	41	65	0	0	0	1	2	0	0	0	0	0	1	1	0	1	0	0	1	1	1	0	1	1	0	0	0	1	0	1	0	0	0
CTAGCTCGAGAGGCTG	188	15394	8196	8217	159	112	33	65	80	19040	150	31	129	61	6479	152	4373	4620	101	6	2779	7802	200	9	24359	243	509	21501	4991	3634	2739	144	0	108	314	224	4877	3088	86	166	5	96	2837	190	13792	71	0	1	1
CTCCAATAGGTGGTGC	597	18417	31302	9676	238	185	44	350	104	47804	18663	7987	193	267	527	8899	25743	37118	2625	2448	6788	5283	11405	81	69	102	248	10674	18824	14241	15037	410	44	575	34597	26338	29829	25494	5306	2163	1796	10502	17844	27368	17	44	0	3	4
CAGCTCCGGTTCCGAC	302	21783	25781	11470	222	548	32	36693	25681	265	3099	1340	113	111	9912	2424	7129	9969	1999	2171	158	15051	362	46	78	63	229	11040	6954	8237	9089	154	5	144	9838	447	26501	23505	10361	253	15	260	9782	722	23224	76	1	3	1
AGTGGAAGCGGAGTAA	6	907	1126	433	4	0	0	20	2	14	27	13	12	14	29	3766	5	5	13	0	0	1	32	0	1	0	0	12	11	1288	1415	7	2	4	12	45	3	1	8	2	1	2	0	24	1	0	0	0	0
TGGCCACTTCCCGTAA	1430	108239	77916	51618	5163	24573	19079	887	464	44647	22852	8152	2052	9131	23602	18234	34956	31513	3538	1311	23013	28751	46721	149	27959	484	6980	9477	34300	19494	11465	12418	8752	9407	33621	16946	64304	31995	19799	11010	6179	16680	2937	7523	21990	47458	5	6	10
CTATTAGTCATCCTGT	78	6970	14372	2810	66	202	1	77	31	88	264	1667	112	16846	473	299	2216	3103	130	2	483	22363	299	16	16	76	109	47	3771	2006	2015	129	5	353	21504	352	245	33	160	131	2	338	17023	10153	12	14	1	0	2
CCAAGAATGCCTTCGG	94	9743	3565	4376	44	34	6	16	8	55	38	609	38	22	70	43	1426	1219	67	4	1136	7142	103	4	15	6	20	11	1766	67	6	7233	5447	57	161	118	49	51	29	51	33	33	80	40	4	7	1	0	0
GCGTATTCCTAACAGA	51	3766	3698	1984	238	114	34	40	81	41313	198	60	115	72	16264	5013	1972	2902	16	1	19	205	72	8	4	5	66	21	1977	52	0	1631	2286	63	9082	177	25	21	6	27	9	10	195	57	42288	156	2	1	0
GATGCTGATCAGTCCA	427	37757	44045	18462	463	15085	19016	30087	20779	522	5068	93	137	220	1774	353	12009	17284	258	27	4419	9823	6607	73	86	158	1453	12152	7332	12179	13089	735	646	10343	4393	7758	14365	10904	400	372	20	18339	32143	1038	58309	237	2	4	7
TAGCGTGAGTGACGCC	0	0	0	0	0	0	0	0	0	0	0	0	0	0	0	1	0	0	0	0	0	0	0	0	0	0	0	0	0	0	0	0	0	0	0	0	0	0	0	0	0	0	0	0	0	0	0	0	0
CTAGTAAATACGTCTG	58	8404	14004	2746	121	14	3	20	20	54	19	9	10	7	24	33	1404	2000	23	11	29	47	38	6	31	30	7710	70	44	3366	3568	820	1041	35	94	57	36	40	33	22	10	16	49	38	36124	121	6	1	1
GCGCTCATTGGCAACA	1338	113187	118284	69538	9028	26412	34993	610	532	73496	10323	5991	680	18469	26853	10960	28847	41975	2650	2512	20036	21004	1447	136	92342	662	9496	9547	42461	20408	23756	989	146	1171	12298	18067	22680	19971	868	995	38	14458	70044	15392	104	162	3	5	15
ACATAGATATGGGTAC	997	81687	105766	37024	745	25350	33218	531	330	45120	21100	2662	452	556	27388	9405	26500	38164	4313	4471	5695	11804	15328	137	30481	383	7706	16808	21597	16450	18161	1007	569	19871	10650	20860	15902	13664	5732	617	25	24835	23905	1382	42220	201	7	6	8
GTATAGCTAAGCATCC	42	3135	3157	8352	42	0	6	1	10	53	3	0	1	0	0	2	0	0	0	0	0	1	1	0	0	0	0	1	0	0	0	4	0	0	0	0	0	10	0	3	0	0	0	0	1	1	0	0	0
TCCATGAGGCAACGAG	24	2462	1368	1889	2	2	0	10	11	48	6	0	5	4	5	8	1254	1862	6	1	15	20	25	4	1	4	0	6	14	5	0	13	0	3	5	16	9	16	4	6	1	7	10	23	0	6	0	0	0
AAGCATCTAAGATTGT	130	14815	38426	4775	3710	18195	23075	330	87	219	5442	3319	2876	340	42193	11552	1395	1492	1237	1187	305	16696	491	24	21938	158	4968	303	14908	306	2	352	1	8837	16456	8230	14812	12213	321	336	11	3353	9546	19618	31421	132	32734	1	2
GCAATTCAACGCCAGC	1	405	247	131	5	6	0	1	0	1	0	1	1	20	3	0	0	1	2	0	41	2	2	0	0	8	4	0	94	47	0	47	0	10017	135	140	1	1	3	0	0	43	6	3	1	0	0	0	0
CTTAGCTTCATGATGG	991	79587	91738	40439	596	31941	40877	34067	23553	6092	21714	9219	468	12750	13991	8666	24936	34713	2596	2524	6278	21436	1664	116	28964	325	7856	17047	17781	11836	13039	3890	4525	9541	14370	13866	40003	33558	785	656	52	8075	6687	49466	37528	211	2	2	4
TGGAGGATCGTGGCAG	220	22440	16274	10098	165	97	14	217	70	160	189	112	103	124	255	15964	4611	6011	1099	1060	247	519	22635	28	78	80	173	9591	6124	13541	14517	1022	1089	303	19983	7823	275	104	10375	157	8	7387	4918	689	27	26	1	2	0
CGAGCCGCCCGCGTGA	484	35518	51869	18590	3935	211	89	361	85	315	549	3087	255	14949	617	21476	14339	20172	306	15	6961	11756	23564	59	57	138	159	4162	10179	1841	1750	511	249	527	15126	17432	10852	9661	337	282	14	6578	13472	13558	35	53	5	6307	10
TGGGGCTTACGGGCAC	736	44934	45785	22972	522	42931	57323	529	218	591	3084	4019	188	192	392	8275	24866	35956	2483	2498	2719	755	511	98	59	40	124	92	6803	14776	16180	2183	2582	330	8792	8912	11965	9918	5922	285	25	292	12614	597	43514	197	2	1	4
TCCGATACGGGGCGTG	655	50318	89562	25676	508	929	40	61575	42448	661	17574	13515	6458	555	13379	25145	18060	25222	2399	2191	10766	20716	7341	131	18679	224	481	10984	16801	16419	17269	562	6	643	18041	15265	13993	11474	7580	648	10	15821	30700	31039	67	83	3	7103	26
CTTGGTCAAGGCAAAC	962	82892	88358	34255	554	14854	19023	441	388	53436	6507	4945	413	476	50189	870	24410	33916	1951	1716	3645	22818	6450	134	116	138	4261	163	15668	9255	9438	8735	11439	7758	19573	892	13481	11376	5578	4869	4840	13079	19968	971	48	122	3	3	5
AAGTCGGATAGACTTC	386	37113	29922	23058	249	241	17	258	94	243	17355	63	126	1379	8996	3257	11695	17313	127	13	187	923	14023	37	21	20	158	172	8277	293	1	266	0	340	58619	10138	10851	7315	249	249	6	330	11024	44106	42325	144	1	4	9
GTGTTACTCAGAGGAG	196	8901	8472	6530	46	23	7	41	28	67	92	9	5255	32	58	86	6573	9681	48	6	65	96	125	30	26	7	9	28	4697	38	0	113	0	38	81	143	129	68	50	95	2	64	101	6289	4	3	0	0	0
GGAGGGAATTTAGTCA	9	1072	2564	710	5	2	0	1	0	10	2	1	0	1	4	1	3	0	3	0	0	2	4	0	2	1	1	1	1	1	0	4	0	2	4	5	1	3	3	3	0	0	8	6	0	2	0	0	0
ATTAGGTTTCGGATTA	13	1248	2086	550	60	13456	17872	126	31	72	12	0	2	31	15	10	251	339	4	0	36	29	12	4	1	16	10	0	2392	55	0	68	0	9330	171	130	19	3	0	3	0	40	35	17	0	0	0	0	0
ACGTGGCTATCCAAAG	367	26083	23736	11811	261	12069	10691	201	78	267	5575	2111	145	1377	254	4496	9240	9983	211	14	6681	8566	3823	35	54	75	62	59	7002	1817	1668	3506	3362	8719	437	442	11502	8085	219	187	21	11902	2420	496	38058	143	0	0	2
TCTAGGTTAGCCAAAT	1442	115073	144538	43150	2496	32714	41808	34801	24146	986	33364	10353	630	667	10681	24627	37829	52666	4275	3548	17101	55136	52246	149	66946	483	1089	22000	29265	27567	28777	4763	5284	30394	7132	52352	7096	5696	23066	731	51	4907	29462	15962	85	109	17221	2	16
GAATCGGGCATATCTT	111	4904	4025	2580	31	14	4	10	7	50	10691	1570	77	64	136	152	3823	5409	58	1	1608	79	138	10	10	4	7	8	145	84	42	20	0	20	33	11	149	40	27	23	3	23	27	21	8	7	1	0	0
AAGGACACCTGCGCGT	2	147	2	66	0	0	0	1	0	0	0	0	1	0	0	0	0	0	0	0	0	0	2	0	0	0	0	2	0	1	0	1	0	0	0	2	1	0	0	2	0	0	0	4	0	0	0	0	0
AGTCCTATCGTAGTGA	16	557	1415	262	1	3	0	0	0	3	1	0	2	2	1	0	645	978	4	0	5	10	4	1	0	0	1	0	5	1	0	0	0	0	2	0	3	3	1	2	0	0	0	0	0	0	0	0	0
CGTCTAGGCTTATGTG	330	25301	44428	10485	254	35193	45859	375	147	304	4909	82	103	110	161	185	8320	12052	2611	2821	4440	325	256	33	73	80	142	9604	6203	3712	3797	187	0	6233	343	4571	6059	4945	7542	148	13	194	295	288	16	21	4	1	2
CCGGTAGAGTGGGGGA	1	150	252	88	1	0	0	0	0	1	0	0	0	1	0	0	0	0	0	0	0	0	0	0	0	0	0	0	0	0	0	0	0	1	0	0	0	1	0	0	0	0	0	0	0	0	0	0	0
AGCGAACCGTTATTCT	209	8146	14466	3533	103	13752	17824	189	58	140	4526	1841	119	181	20387	2700	7141	10174	1184	1344	2887	460	216	19	16	28	112	45	5328	6829	7227	147	2	272	670	23341	248	76	134	79	2	5891	9900	338	4	7	0	0	0
GCCGACGCTTACATTA	31	3123	4911	1474	30	5	1	8	8	18	114	1512	45	7267	94	150	911	1255	36	2	90	25	30	6	3	33	1	3	15	26	0	9	1	87	13	13	11	22	30	10	0	81	7	21	10	2	1	0	0
GACGGCTGAGCTTAGC	331	34098	40079	19862	264	6949	8767	27386	18970	352	5771	172	322	7845	9422	11057	7827	10927	202	9	10130	558	508	38	28215	209	351	323	3651	1144	905	335	15	757	16470	6469	11531	9528	11301	17810	18431	8069	17808	23647	25	25	0	4	4
GGCCTGTCAGGTCGTA	501	40601	49440	16169	130	80	15	131	85	238	182	3339	74	165	164	222	10647	15512	1128	1047	6869	538	11320	42	35	72	79	1604	7613	1206	1058	174	0	371	17231	8191	5253	4616	185	162	11	12638	441	464	13	38	2	1	4
AGCAGAGTGCTTCATC	678	56931	48601	22532	273	609	56	42818	30899	470	514	5896	227	22576	636	6203	16706	25037	1027	861	6585	11965	544	101	36	120	103	95	5994	12520	13725	251	2	4860	801	18630	11209	10107	7450	246	18	564	21279	760	21	50	0	1	7
CAATCTCCGCCGGTTG	502	37984	39332	20536	497	33865	43787	392	260	52839	10068	2468	273	9117	26576	4002	13180	19067	228	37	287	598	317	61	43	74	193	71	14024	9704	10435	223	1	360	1067	6430	3399	2786	5491	150	11	283	634	362	34507	175	5	4	6
GGAAGTGGTAGCTCTA	1672	92552	98069	56919	1327	27186	34247	60160	42150	127332	22356	13008	5948	8489	17685	45335	54657	77335	3149	2049	33401	36305	38945	249	442	22359	9417	27468	30243	20070	21236	4344	4596	1496	41157	32015	34104	28004	19817	919	34	34160	19884	2726	80976	374	8151	8	18
ACCTACGGGCATTCCT	125	5783	7218	2278	25	96	1	167	16	40	309	1554	99	110	373	26992	5397	7500	61	7	42	277	281	16	8	2	79	117	328	172	0	128	0	169	37911	633	5243	4487	103	81	2	111	3883	8206	6	10	0	0	0
TCCCTTTGCGGATGTC	1488	119507	106386	50757	638	26635	30214	614	363	40679	10612	5537	522	2431	15561	17670	40445	52765	720	62	15424	32481	13537	150	173	167	8131	272	25690	13825	13068	4882	5204	1388	15134	12442	36010	27278	747	16588	15632	16619	19385	16800	61	124	3	187	60532
TTATCACCTGTCGATC	397	30247	50824	15522	245	13139	17878	396	124	342	363	3269	212	298	6907	11658	10381	14474	278	20	5493	6196	14703	55	61	111	166	2615	7352	4774	5119	309	1	6554	9752	11734	9092	7782	436	424	11	20499	22095	20614	33	41	2	2	6
TTGTAGGCCAGGCGCT	132	13455	17160	6101	190	27167	34789	263	81	248	3265	1894	95	90	320	7902	2819	3887	229	183	1821	9643	679	12	44	36	7913	108	5235	1180	1289	66	0	110	7890	285	124	60	73	56	6	78	5485	179	13	25	0	2	0
TCGCACCGCGTGTTGC	55	3204	6650	3837	72	15276	21384	118	47	119	72	1628	25	29	112	4435	878	1365	1117	1345	36	7320	94	11	2	5	36	10	2520	46	1	21	0	13	107	77	27	22	47	8	0	9	97	57	1	10	0	1	0
GATCGGTAAAGAAGTA	268	21383	31529	11450	176	13896	17903	233	97	262	263	77	130	136	17677	2412	7069	9946	984	1145	1046	549	320	26	73	84	269	12125	8620	2240	2207	161	2	206	19160	1170	370	105	160	169	7	211	16775	14745	20	28	0	2	3
CGTGGCAGTTTCCGAC	49	2430	4774	80	8	165	149	18	3	15	55	969	39	29	99	59	2158	3101	101	13	83	12105	122	7	12	5	33	11	91	5390	5882	57	2	42	149	80	2436	2098	76	50	0	39	151	72	1	6	0	0	0
AACCGCGGCCTGAGAC	1177	90255	126263	35651	799	66059	89067	44464	31520	2675	16285	9511	389	10611	13873	10511	34428	50761	2110	1646	9899	43123	11679	158	139	217	584	16698	18732	24938	27499	1374	791	12545	48961	46463	18037	16019	5870	518	31	9881	20253	16284	61	89	7	7	6
TGCTTGCTTCTAACCA	39	2905	2354	1250	3	241	337	9	3	15	3	1	11	6	5	12	774	1298	8	0	15	11	19	2	1	3	4	7	13	2	0	5	0	5	9	22	13	15	7	9	3	9	4	14	0	3	0	0	0
GAGAGTACGCATAGAC	138	10562	12075	6902	135	9606	12134	94	73	23434	5588	993	78	8833	217	202	3750	5381	78	1	4580	4758	148	14	11	68	33	17	10116	874	831	83	1	233	206	173	11785	10293	114	85	3	259	247	1522	4	13	0	1	1
CAGCACGATAATTTAC	1082	69406	79856	27236	609	20862	26744	30928	22007	762	763	6629	264	309	31813	1125	31692	45047	1717	1315	9456	1684	26539	136	98	121	8143	323	21483	7508	7715	3622	4541	897	34964	30807	17148	13275	4921	474	46	14632	13226	41825	62357	254	7	703	50278
GCAGTCTACTTTCCGG	249	29063	31377	17168	124	114	20	79	89	227	300	59	246	78	214	9823	4855	6809	77	5	71	215	153	24	28693	126	309	240	4912	2074	2244	273	18	106	257	231	26290	23023	273	18627	20278	284	10082	695	18	32	0	0	1
GCATGGGTTTTTGTCC	220	16006	25176	7900	4594	166	18	58	62	148	129	26	63	90	250	4196	6041	8633	89	8	165	8240	206	31	50	105	237	11686	2435	450	292	178	0	326	36527	503	5503	4671	96	114	7	9365	489	331	21726	92	3	7	5
ACGCGTTCTGCGATAG	364	26437	35661	17204	267	5804	7530	155	110	296	470	1123	188	15727	23197	2567	11270	15409	1200	1132	4756	16055	9395	67	65	110	7334	127	4023	912	851	134	0	356	613	3962	4873	3996	108	121	11	3846	610	352	58618	219	6	5	1
ACCGCCTTATCTTGGG	1304	85877	104234	44823	652	26601	35670	6351	3954	53716	35975	6129	5622	708	26010	53327	40526	55877	1531	984	12041	45624	11227	140	42403	288	844	11755	22313	20110	20805	1274	828	732	30539	6986	19279	15998	676	702	36	5838	26124	15060	65	103	2	1	13
TCGATAGAATAGATTG	375	26146	24687	18872	405	25818	34579	519	184	52911	595	9124	234	334	11596	21035	13705	18985	622	386	4977	5269	652	51	46	94	180	176	12535	14955	15065	1461	1305	25728	28569	15402	10893	8742	5351	350	13	9446	10876	26514	29	55	2	3	5
AGCGTGCACGTGAAGT	380	26906	36670	13192	147	10361	12018	189	93	391	9504	1633	281	294	22825	8711	10883	15456	294	23	6558	7226	405	49	66	108	210	8523	15474	7130	7110	350	194	325	679	9649	528	151	20457	196	5	8804	1036	565	17	28	1	2	2
GACCCATCCAAGCAAC	19	3008	1911	1767	10	54	1	29	5	43	52	36	33	32	124	4962	14	1	30	12	8	79	37	3	5	1	43	12	167	5741	6190	98	0	109	18874	266	24	10	33	27	0	15	1724	72	0	4	0	0	1
GCTGGAGTTGCGCTTA	10	1063	358	477	91	6	0	0	3	10	7	0	0	15	7	1	479	670	10	0	16	19	7	3	1	4	2	0	8	0	0	0	0	19	18	1	31	3	14	9	0	2237	48	24	45451	148	1	2	1
CTTTTATGTGGTCAAC	198	5331	4968	3370	63	21	1	118	18	62	5263	757	54	72	159	7274	9305	13653	113	15	69	159	250	23	23	35	6220	116	2397	3238	3478	44	1	41	130	255	296	92	5477	86	2	117	303	15966	17	14	2	1	1
CGTAGGCCCGTAAATA	322	23991	37888	12316	241	16785	22506	280	115	301	326	122	150	8063	5174	8561	7782	11130	2787	3275	2121	17229	483	51	37	71	119	90	10992	4737	4811	967	1183	354	8167	8146	4094	3467	214	184	11	345	9519	15184	23	30	1	1	4
GCAGCAGATTCTCGCA	154	12836	16443	4694	203	17	12	20	18	83	90	51	5151	72	55	48	4589	6558	121	22	2973	118	123	15	17	18	16	12	140	10634	11817	131	2	147	136	149	126	74	109	106	0	4162	94	91	77589	250	2	5	1
GTCTGCCTCCCGGCCC	1	5	6	0	0	0	0	0	0	1	0	3	1	0	3	0	1	3	0	0	0	4	4	0	0	0	0	8	1	6	6	0	0	0	2	4	1	0	0	0	0	0	1	3	0	0	0	0	0
GGTTCCGAGTGAGGTT	1454	163070	193322	49740	630	9543	12706	645	358	43975	9619	7309	381	432	921	36467	28591	40676	729	54	3386	25768	13408	142	160	154	291	10847	18687	17045	17738	4847	5769	6105	29041	37803	11846	10311	22568	515	71	555	10434	9996	20894	210	7	5	11
TCATTTATCGGTTGCT	301	16365	16471	6284	145	53	6	121	33	129	230	49	121	111	118	4139	8782	12884	1480	1565	6273	322	356	23	17707	167	280	10968	11425	8931	9756	711	676	266	395	7979	11845	10105	2899	10752	11035	8090	6987	13332	37196	149	0	0	1
TTTGGGGCCAACTACC	46	3254	4874	1157	25	53	0	27	3	27	92	17	50	29	9885	115	1311	1994	8	1	10	105	47	2	3	5	33	18	3025	59	0	49	0	83	219	9054	25	16	7	21	1	11	95	58	7	4	0	0	0
GTAAATCCGGAGGCGC	179	12991	26166	5590	140	5906	7607	244	74	23273	5367	3890	154	172	8862	9976	4297	5951	828	674	5039	7758	12660	26	62	121	15179	264	3867	2707	2734	112	2	135	423	8527	2521	2155	165	139	1	175	391	13730	11	43	3	2	1
TCAACTGGAGTGAGTC	0	49	1	37	0	0	0	0	0	0	0	0	0	0	0	0	0	0	0	0	0	0	0	0	0	0	0	0	0	0	0	0	0	0	0	0	0	0	0	0	0	0	0	0	0	0	0	0	0
GCTTAGTTTGCTTCGA	318	17314	21752	15009	418	97	49	73	144	36266	6031	1884	169	20156	418	446	8745	12497	1350	1284	8756	388	289	46	32	102	70	47	9774	2034	1979	157	1	938	9379	338	5383	4520	5375	168	7	4088	349	322	61409	248	6	2	7
TCTATTCACGTTGCCC	95	6069	7667	3115	23	1	5	17	18	43	5516	14	30	41	50	73	2769	4076	26	4	1901	60	72	14	0	13	5	8	283	17	1	13	0	34	20	32	79	44	12	32	4	24	29	30	1	12	0	0	1
CCGATGCCTCGGCCGA	15	1336	2531	921	4493	18	6	1	6	23	4	0	1	0	19	4	2	0	0	0	5	20	1	0	17	28	6855	67	5	3	0	5	0	2	16	8	7	6	4	7	0	5	26	4	0	0	0	0	0
CTATCGTAAATTCAGT	680	52714	74979	40750	1291	82360	105093	72665	50756	96507	11576	3284	569	14495	32270	13670	14496	20473	525	39	13241	31931	1022	121	25761	314	609	406	17930	8725	9214	6907	8385	30814	22705	20522	6487	5074	3741	539	38	10147	8658	1017	42081	298	10	13	7
TGGGTAAGTCGTATAC	853	68877	105164	32127	466	23585	31722	484	233	614	17523	1477	3359	465	28366	9897	17770	25633	3789	3926	12942	10173	803	110	108	166	296	11084	15108	7287	7635	1961	2153	587	11280	14679	16099	13438	5855	466	21	8292	2671	14103	33360	175	17042	28	18576
GAATCTGCTCCTTAGA	0	104	1	83	0	0	0	0	0	0	0	0	0	0	0	0	0	0	0	0	0	0	0	0	0	0	0	0	0	0	0	0	0	0	0	0	0	0	0	0	0	0	0	0	0	0	0	0	0
TCTCCCTGTACCCGAG	100	9303	11085	4441	41	66	6	44	28	53	7650	1454	50	59	171	4328	2796	3536	64	9	25	115	90	11	8	7	28	21	1044	5195	5657	46	2	39	150	141	178	52	110	69	4	61	9402	162	9	3	0	1	0
CGCACGACGAAGGACA	22	2820	4882	1501	21	6	2	3	13	21	27	8	1	10	5	6	428	675	16	5	8	9	15	7	1	4	2	4	70	2206	2352	17	0	23	39	28	5232	4637	33	20	1	26	60	50	7	9	1	1	0
ATTAGTATGTGGCCAT	57	977	343	274	0	1	1	6	1	5	13	1	0	0	1	16	1981	3045	9	1	13	29	29	2	2	2	0	3	8	2	0	3	0	0	0	16	14	22	1	1	1	1	1	7	0	3	0	0	0
TCAATTTGTTGGCAGA	86	9404	13055	3827	98	346	19	28492	19303	114	100	1948	30	91	84	109	1888	2728	59	3	107	3265	111	28	12	30	38	33	165	1011	1044	73	0	156	9625	235	11331	10120	159	116	7	10930	357	375	8	1	0	2	0
AGAGACCTGACTGTGT	292	22093	31799	18293	350	26599	35075	36197	25106	486	133	39	86	86	622	404	6801	9313	1757	1853	5496	1208	21208	66	77	90	166	10731	10843	4887	5133	269	0	283	8183	11605	5520	4472	163	192	12	234	466	12183	17	30	2	1	4
GTAGCTATGATAAGCG	664	52132	59698	29092	322	7926	10022	311	165	435	13318	8509	383	9127	25698	13014	18084	25511	1915	1763	4502	23214	648	86	86	172	299	8430	10860	13665	14186	2736	3032	8725	1108	15780	20634	16051	8615	393	24	22474	3623	999	54	59	35113	3	5
GGCGACCTTTTACTGC	2	741	453	499	2	1	2	0	0	8	1	2	1	2	3	0	0	0	0	0	2	5	0	0	1	0	0	0	4	3	0	2	0	1	6	1	3	3	4	2	0	2	3	0	0	1	0	0	0
CGGGTACACGGTGGTT	275	14262	23293	6768	79	84	5	29	37	129	85	2911	37	71	132	74	4495	6323	8087	9073	6493	8524	225	32	6	23	63	11	2159	2123	2118	493	599	142	8632	173	82	82	138	25	7	69	167	54	16	17	4	0	2
GCGACTTTCACAATGA	183	15257	28325	6285	368	10331	14716	120	119	50532	210	1502	79	93	7318	175	4708	6502	1230	1239	1263	16426	210	30	23	19	79	29	8386	6789	6944	113	4	126	426	205	10025	8469	141	110	3	1269	407	234	72875	259	2	2	3
AGGTTTGCCTTACGTA	228	19452	27903	8065	185	148	8	112	67	158	249	3018	131	176	13348	1108	5977	8397	196	36	7648	420	341	34	9685	96	178	158	6685	12116	12777	171	2	335	12932	562	5876	4700	297	211	7	6843	685	24062	39475	141	2	0	3
ATAGCCCGCTCTGACA	4	855	1050	443	3	32	3	28	3	4	47	9	16	20	77	4360	50	0	35	0	33	9255	109	2	4	0	29	20	43	33	0	17	0	32	123	4691	5	7	2	3	0	4	75	63	0	0	0	0	0
GGGAACGCTTCGATAC	30	2006	3591	1576	4	11	0	69	4	10	12	6	7	2	12	118	1657	2293	70	4	64	177	13333	5	6	2	4	47	102	2004	2142	49	0	50	94	7272	61	18	40	29	1	29	54	5625	0	0	0	0	0
CCCCGTTGCGTACTAC	11	190	1250	225	1	2	0	0	0	8	13	0	3	0	1	1	462	595	2	1	0	4	5	1	1	0	0	0	2188	18	0	16	0	7	14	20	15	4	2	5	0	0	2	0	0	0	0	0	0
CAAAGCCAATTGTTCT	3	324	2	138	2	1	0	1	0	0	0	0	1	0	4	0	0	0	0	0	0	3	1	0	0	0	1	0	1	0	0	0	0	0	6	2	1	0	0	0	0	0	0	2	0	0	0	0	0
AGTCCTGGTTCCAATT	1255	99375	117770	35280	727	8749	10942	619	237	687	26709	20235	596	7971	16760	32526	32735	48521	4380	4496	6774	18029	10961	155	26936	12942	616	632	37264	15925	17041	3813	4485	13806	21385	21992	54265	47334	1235	991	59	55843	13426	47073	150991	567	10	6	5
AGACGAAAGGTATGGC	392	22711	31520	16586	278	217	80	241	156	50734	303	50	125	251	4561	7166	15992	22640	1983	2176	1500	36210	9873	61	61	96	248	9772	5206	4586	4965	625	589	8296	9495	13501	12659	10852	235	247	17	365	9754	18522	39	75	2	64	26454
AATCGAGATAGACAGC	1604	63049	61417	32080	520	17755	24519	6180	4410	73912	21425	9829	604	8648	68573	40930	82205	126244	3286	2592	22153	64444	75157	196	1565	323	5773	21832	14798	16574	17821	3546	4133	34190	22118	56243	59152	53509	23419	645	38	26323	22391	36657	39327	203	4	1	3
TAGTGTTTCTTTCACA	106	3667	3883	1984	71	12652	16337	128	32	101	28	3	14	8	60	23	3858	5668	53	5	67	6891	113	13	13	4	28	9	38	9	1	14	0	13	91	36	36	27	9	21	0	16	93	35	4	8	0	0	1
AGAGGGCAGTCGTTCT	13	346	4	191	2	5	0	0	0	3	6	0	0	1	4	1	749	1007	4	1	4	16	8	1	1	0	2	0	5	0	0	4	0	0	8	1	4	4	0	0	0	1	3	7	0	0	0	0	0
CTCACGAGCATATCGG	180	16700	18456	9104	14175	3796	4798	63	56	173	175	3195	43	60	230	79	4747	6359	213	12	2397	24281	273	12	15	18	101	17	5214	6395	6698	76	0	95	379	166	16724	14464	178	148	7	192	11425	341	15	22	1	1	3
GCCGTCAAGCTGTCTT	559	38730	54875	11898	284	18472	23358	369	120	428	1495	2842	3619	10421	34580	13016	18006	25748	2898	2970	512	21650	16725	82	83	134	469	10787	8924	9993	11167	680	673	377	4417	3689	6096	5008	391	353	13	7509	44595	979	21927	134	0	46	24903
ACTTTACTTCACATTT	284	16715	25776	8020	74	114	10	94	42	113	97	947	33	39	109	160	8222	11624	151	15	6569	9962	293	29	16	38	71	52	3810	5391	5872	99	2	160	360	6374	308	98	184	164	10	243	16680	13760	11	13	1	0	1
CGTCTCAGTGGAGGAG	59	5929	7844	3070	23	50	6	12	25	26	23	9	12	48	66	28	950	1367	21	3	336	98	36	7	5	14	28	9	2064	1266	1334	36	1	82	110	59	148	26	87	75	1	7717	7581	203	0	4	0	1	0
CTGTTGAATAGTGGAT	738	45347	35393	33800	254	566	175	407	164	449	7908	9265	352	560	18970	13809	23734	35197	692	128	11492	50107	11888	97	108	217	4694	5369	24802	9374	10159	4521	6002	20535	31070	13186	27567	23434	800	682	46	26346	22496	53306	29	58	3	5	6
GTCATGTATAGCCCGA	104	8719	4897	4295	43	20	8	21	20	91	25	9	11	18	18	31	1437	1610	1068	550	53	61	61	4	1	8	11	13	2106	1589	820	58	2	3478	126	124	42	56	19	16	1	32	20	48	1	10	2	1	0
CGAGAAGAGGGGGCTT	100	10657	18641	3746	199	242	10	13694	9583	218	267	90	79	82	8232	6033	2443	3249	797	768	1404	250	951	17	14	20	66	64	276	7885	8417	381	449	132	9052	397	22296	18785	8199	201	22	279	7450	13799	40244	134	1	138	50812
AATTCCCTATGTCCGG	104	12306	9254	6451	50	13	6	19	28	99	70	628	33	34	28	50	1342	1441	80	1	53	44	60	21	16	14	17	24	2161	115	1	1579	1786	4620	139	114	5281	3760	5026	78	6	112	168	156	7	15	0	0	2
GCTAACAGGGCCTTTC	138	13709	17201	6641	114	67	7	114	48	120	82	31	75	89	137	5258	2221	2995	1124	1301	3561	229	242	24	25	22	44	61	4306	2379	2441	1069	1258	358	10309	364	302	52	176	187	6	214	9955	19332	13	15	0	1	2
TGCTTGCACGGTCGGG	184	12497	22284	4857	155	143	6	205	55	113	6278	4324	253	8324	8797	11658	6840	9521	165	10	2930	6201	381	34	20503	144	268	243	6698	302	1	356	38	18196	842	28112	210	84	114	137	1	280	8298	447	34719	127	0	3	2
ACATTAGACCTCATAA	743	48322	81228	16161	989	48895	63349	73255	50863	75068	27698	2204	616	34680	31241	41217	24939	34535	1559	1316	9646	5484	19555	111	26225	465	727	20149	32458	19315	20751	1060	726	11981	16448	18659	23683	19417	513	494	26	15974	18878	12227	62332	272	5	4148	23
CGCCACCAGAAACCTC	107	11332	12490	6010	198	8918	11463	34750	25005	294	105	35	41	32	171	4980	2204	2899	135	3	107	15972	260	45	6	8	48	38	6454	74	0	44	0	86	214	223	105	53	4169	47	0	57	234	226	12	12	0	2	4
AGAGAATATTTACAGC	485	45439	35164	17264	248	29896	27609	384	131	473	4660	2664	2905	400	7688	10543	10329	10755	1482	905	9301	5270	451	33	24932	243	1629	273	8029	8352	6041	7190	6582	9102	10187	10466	12793	7476	4781	34107	25544	36732	1299	1226	15	48	2	3	5
CCAAGATTGACCATCG	512	25413	46047	10243	269	7690	9488	54168	38475	433	499	5861	281	221	605	17196	17387	24177	6165	6882	4678	7575	10950	98	132	154	400	18851	15960	11100	11725	1306	1295	9564	3362	22851	21554	17537	11756	24624	25315	755	59493	28832	21	39	1	3	3
CGGTAAGATCGTAATA	76	6501	3668	2969	19	37	9	9	12	58	30	1	73	29	20	16	1938	1903	84	1	7161	260	178	4	33	22	27	2	155	50	4	4177	3377	115	9506	147	4146	1985	38	90	12	85	92	57	1	11	0	0	0
GACACCTACTGGCGTT	503	35289	46256	21967	255	7113	8709	17465	11888	440	11430	3205	245	282	9696	12164	17938	25468	248	21	2877	723	13123	93	107	153	16477	412	12303	2298	2124	564	226	19429	15334	14710	730	249	336	320	12	7473	890	41524	18	57	0	1	4
ATTAGTTCGATAGCAC	270	10297	10020	8013	183	26838	38072	451	110	246	5807	176	58	124	140	431	10063	15414	1515	758	4098	424	12269	39	42	95	176	9708	6011	3105	3290	103	1	223	9729	643	650	116	5001	264	1	11755	755	40925	8	19	0	0	0
GATGTGACTTGCGTAG	156	10485	17132	7798	132	13315	17130	265	62	163	5396	50	68	65	181	251	5010	6971	143	9	2651	11836	357	18	33	55	114	5956	164	101	1	74	0	85	7982	320	322	64	4922	150	2	214	515	22975	10	16	1	0	1
GATTGCGTTCTAGCGC	0	73	0	87	0	0	0	0	1	0	9	914	3	4	10	13	0	0	10	0	0	0	0	0	0	0	0	0	0	13	0	0	0	0	0	0	0	0	12	2	0	0	0	1	0	0	0	0	0
CCTTCTTGCTCGATCA	403	28030	33799	16887	160	471	36	23949	17615	323	10328	951	205	221	28834	825	10539	15249	205	12	3054	645	11424	68	27	48	146	135	10915	2432	2618	234	0	8769	929	24454	9135	8192	178	157	15	262	745	17361	19	27	2	0	2
TAAATATCGTGGCAGT	64	3677	5220	1398	138	12182	16102	89	31	65	76	1210	19	11	38	26	2210	3087	79	12	14	69	40	8	1	1	18	5	2259	1600	1643	26	0	22	97	49	5246	4403	6053	55	1	70	146	110	32409	84	0	2	1
ATCTCCCGCGTATGCG	404	33340	46177	14607	268	17896	21986	260	165	29936	9737	148	200	221	15622	9358	10127	14332	168	20	164	2724	300	56	39	51	167	87	10763	5059	5347	255	2	453	9616	8769	4533	3621	8907	220	13	5112	7101	529	22	43	4	3	6
TAATGCTGGTGTGTAG	882	51617	93975	16360	475	638	130	277	170	380	23974	12213	9815	25141	29936	8938	33189	46503	3395	3215	14026	20517	5653	132	14964	340	567	10565	44804	13883	14332	1369	801	4392	49786	27780	48991	39518	9190	817	25	29568	47247	1900	134530	472	7	8	7
TCTCGTGCTACTGGGC	54	4156	3791	3515	22	9	1	34	8	34	7	12	8	4	2	54	1215	1673	31	1	19	30	62	6	5	5	0	26	19	40	0	14	0	7	11	84	113	20	5621	45	0	76	136	10339	3	5	0	0	0
GGTCGTTTTCAACAGC	213	14812	19233	6859	110	98	9	130	58	131	10676	74	111	133	191	304	6811	9751	1282	1216	864	6946	307	44	26	30	48	78	334	4001	4252	829	958	4415	424	12560	377	107	5952	186	2	4065	8212	14351	10	20	3	0	0
TGCATGTTCGTGTTAG	298	15710	12396	7894	64	65	11	168	46	131	389	1419	4722	7399	314	12758	11531	16177	1216	1181	613	398	10632	38	39	37	43	98	7763	3665	3719	226	0	284	9667	7282	5695	5190	112	162	9	162	243	393	17	27	1	1	1
TACACGCCGAAATGGC	23	2322	6111	676	6	27	4	17	19	16	18	882	11	8	46	38	567	667	46	0	43	8130	88	9	1	3	18	15	48	35	0	25	0	26	98	5111	11	8	19	12	2	12	91	40	0	3	0	0	0
TTGATTCAGACAACTC	908	67127	75162	38849	288	110	32	166	187	443	11890	1727	243	7537	291	6775	29987	43708	976	778	16850	6330	624	104	82	101	64	97	25583	15290	15808	1942	2289	497	674	9638	11872	10191	5469	14117	15287	2924	5190	628	40	52	4	0	4
AACCCAGCTGAATTCT	17	1820	1875	834	18	0	3	28	4	16	1426	22	22	53	41	3484	548	740	26	5	40	8	42	3	4	10	3	16	118	3131	3510	51	1	8155	115	169	9	12	17	7	0	49	7	54	0	7	0	1	1
CTTGACGGAATTCAGT	501	39278	48681	19269	491	181	24	318	128	309	10087	4759	241	217	7728	2971	14803	21503	344	21	6380	7585	631	61	181	97	247	10726	9683	4110	4065	2021	2536	366	10127	13526	6054	4868	5775	306	13	6064	7636	27902	117548	373	30795	4	5
GCCAGAATAAAGTAAA	22	4901	10113	2145	40	19	0	41	9	33	69	1462	22	23	132	3196	107	105	41	9	16	45	55	4	75	94	193	20168	1159	5147	6948	44	1	58	6463	142	3347	3721	57	34	0	33	82	107	10	4	0	2	0
GCCCCAGAATGTCTGG	837	90349	103630	26235	7807	405	27	273	114	520	495	2804	235	371	24036	11454	16056	21762	2861	2810	6594	26671	11743	50	47	104	240	146	7069	13027	13881	319	6	580	8132	28309	719	385	5688	360	24	23820	29791	1126	42000	179	6	4	5
AAAGCAGGGACGCAGG	56	5020	7248	2215	75	4	7	12	14	28	31	3	2	9	4	19	458	696	11	1	21	19	21	2	12	22	43	2457	42	5	1	9	0	16	6	19	5090	4188	26	32	1	40	62	81	30457	100	1	2	0
CGCCCCCCTTACTGGT	657	56409	58473	34703	418	5528	6653	17716	12040	503	679	153	5120	8132	16868	15060	15918	22300	370	35	7656	20854	12655	68	131	202	14449	10371	30744	8747	9132	1899	2150	591	11008	8992	10474	8621	5975	345	24	8582	10028	10632	40980	183	6	4	3
GACCGATAATCTCGCC	647	53852	81301	22469	586	8659	9918	67888	47506	631	8071	4238	513	40556	21263	15389	15807	21622	2649	2613	16125	13507	27292	100	30691	301	516	473	26369	9513	9966	1388	1256	1014	21860	16501	25657	21757	533	547	18	1053	29911	26735	83668	317	4	6	8
ACCTACAAGGTATAGG	229	18747	25470	7872	168	31844	41270	360	112	282	5946	1762	279	232	27291	4530	8741	12068	158	18	2046	573	247	32	59749	261	6315	478	1542	8506	8647	314	1	4592	6177	8607	2976	2335	4888	251	5	152	544	283	5	23	0	0	1
AAGCTACCACTTCACA	0	16	12	8	0	0	0	1	1	1	1	46	2	0	5	164	7	7	0	0	0	0	6	0	0	0	1	1	8	0	0	0	0	1	1	18	0	0	0	0	0	1	2	34	0	0	0	0	0
TCGATTTGTGAACATC	70	4881	10668	2195	75	12639	15988	119	39	122	3095	66	107	98	18489	2327	1837	2652	53	0	68	7440	93	16	9	4	117	13	56	9	1	27	0	18	340	54	108	34	35	43	0	38	5680	106	54	8	2	0	0
GACAATGGCGTTTACC	26	2518	2854	1725	22	7	2	12	10	19	29	30	17	10	30	1481	536	733	54	0	192	31	18	0	2	5	13	7	2257	53	0	14	0	18	45	41	60	17	5681	22	1	46	87	63	9	2	0	0	0
ACCCTCTGTACTGGTA	186	12396	25464	4948	332	11745	14735	33266	23255	41405	297	3204	85	156	15980	433	5497	7086	453	10	12377	41955	22201	40	21	31	157	96	8880	3337	3752	835	1003	186	638	413	7120	6124	116	65	5	175	630	425	24	30	1	1	2
CTAAGGGGATGTCCGT	696	55152	76066	30044	614	31562	45451	38476	29294	538	26775	2192	374	283	6323	14226	21905	32145	1597	1287	8099	30731	7351	116	163	164	7758	9939	11473	14026	14574	4165	5150	18996	9029	24408	13225	10587	19373	19698	21957	542	10763	27281	101449	334	2	4	4
CGATATTAAACGTGAT	116	15396	32151	5534	185	142	17	168	109	25340	380	8369	122	170	433	10120	1772	2213	233	15	279	15875	380	25	48	76	8163	181	16300	12196	12343	239	3	7565	9255	4940	24936	21343	405	244	14	4869	5357	12319	18814	108	0	2	3
AAGGGTCGTACTAATA	1	370	594	209	1	0	0	4	5	2	2	0	0	0	0	3	0	0	0	0	0	0	3	0	0	0	0	1	0	0	0	0	0	0	0	1	1	0	1	0	0	0	0	3	0	1	0	0	0
GGTAAGCACTGAAGTA	35	4739	2095	2073	32	42	2	4	6	35	10	1	10	2	59	4	15	0	13	0	10	108	7	1	6	4	26	4	13	8	0	12	0	11	99	10	85	20	57	42	3	61	9873	121	6	4	1	0	0
AGGCAGGCCCAGACTC	1832	165173	164061	89098	1147	8114	10485	688	485	80751	15943	7859	671	16151	22867	26976	43042	62605	2777	2170	7505	65393	25276	208	204	277	634	18290	19406	15230	16312	8729	11177	12897	67152	26061	18573	16203	11861	729	85	7681	12260	40578	39031	282	10	10	16
TCACATAAGCTAGGCC	12	984	2249	557	2	5	0	0	3	21	0	1	0	1	7	0	148	216	1	0	1	12	1	0	0	1	5	0	4	0	0	0	0	1	7	2	3	7	1	2	0	2	9	2	0	3	0	0	0
CTCATTCCGCAGAGAT	19	2345	1125	1232	18	0	1	8	3	25	4	1	3	5	6	3	8	0	1	0	21	3	8	0	3	3	1	5	680	2	0	13	0	19	10	19	13	8	7	14	0	1449	26	34	3	3	0	2	0
TACTGATATAATGTCA	319	21065	36746	7499	234	8291	10973	154	110	50469	6408	56	93	78	946	4982	10589	15003	914	953	2823	17644	341	38	20	16	116	48	8410	3231	3424	93	2	101	436	265	29674	25590	234	207	13	276	18126	4337	12	32	2	2	5
GATAGTCAAGGATGAT	44	2851	4354	980	4	1	1	62	6	16	5511	16	46	43	86	4488	1314	1836	11	1	44	22	114	6	6	7	5	38	116	10	1	613	948	9	16	142	10880	8969	116	90	10	131	268	14181	0	2	0	0	0
TTCCAGCTTTTATATA	502	39094	67536	10495	256	14352	17677	32521	22188	378	8601	4754	225	255	14958	6418	11828	16515	5859	6441	4134	16741	747	84	8844	361	886	64074	9420	5189	5460	726	510	20408	30264	1154	11428	10424	9587	360	14	475	15769	24389	19	50	2	1	2
TCAATCGTGTGCCCGA	60	4421	3976	3357	24	91	3	6	8	31	10	5	15	11	95	9	2212	3013	117	3	1727	17705	150	8	10	4	56	3	15	33	0	16	0	24	176	13	95	28	3574	50	1	71	9094	107	1	1	0	0	0
ATCTGGTATTGAAACA	336	22758	28013	9578	146	47	12	44	46	151	5822	1361	87	8761	198	271	13444	20341	115	15	5593	301	185	47	43	108	148	11702	4179	1028	1005	77	0	195	5635	180	7296	6561	71	279	329	179	168	154	33730	115	2	2	3
CAGAGCATGATAGTTC	444	31112	49982	14152	192	376	21	245	94	282	10836	3668	261	7945	18845	14067	14119	20164	3481	3564	5813	8137	21808	60	91	212	472	17099	12012	11529	12033	738	501	4010	39421	12500	38183	32471	5778	445	19	31999	36163	1602	44	48	2	2	5
ATTCCGTACCTAAGCC	742	59930	70547	29687	475	14593	18978	40758	21877	646	13328	2679	400	13017	9171	19002	18835	27496	546	26	10934	1052	21617	107	4465	230	195	5202	6224	3400	3303	7022	9266	26203	15570	20977	8367	7131	25303	466	48	8714	1164	23934	26	58	4	2	4
TATCCATCGTATCGAG	618	39867	60461	17634	460	12409	16405	491	220	41574	22558	270	409	2635	32181	12981	22245	29795	552	47	1985	58356	10543	73	154	25926	598	452	23787	17211	17451	3157	3370	867	10589	45375	18450	14757	413	420	24	16139	10631	14689	36451	185	4	4	9
ACATGAATGTCCTGCG	505	44910	35170	19389	5946	814	102	37574	18081	34109	3112	2044	156	217	9642	840	13149	12934	505	17	10367	21431	21333	74	45	68	191	275	18540	7021	4892	1952	1451	9831	21742	15516	12081	6901	3090	445	35	641	19200	49429	23	53	3	1	2
GAACTCACCCATAATG	294	29456	46912	13947	423	12525	16453	261	191	48070	9532	881	300	28128	8912	773	7021	9643	235	22	7167	4513	10132	59	74	170	6150	141	6470	9701	10238	238	3	567	565	6951	18753	16487	251	237	16	601	6830	582	38952	175	2	8	4
TCCGAGTCTATTTCGT	462	28696	38558	13569	717	69028	95173	62236	45448	49261	11991	6233	280	371	16562	12193	15790	23225	1552	1301	13198	21300	20653	79	31	67	192	181	18335	5124	4977	577	241	18241	9348	18907	35317	31243	11051	337	17	629	11570	1231	27	52	0	0	6
AAGAATAACCCTGGAC	28	2496	903	1216	5	7	3	37	3	31	58	16	23	71	59	7035	834	1189	6	0	60	19	60	4	3	24	6	30	9	7	0	2	0	78	12	65	86	10	41	42	0	8353	107	175	1	2	0	0	1
GCCGGACAACGCGAGA	406	28269	59537	10829	305	45455	49526	602	154	444	9659	1684	364	369	51715	17281	11084	13077	2521	2178	314	23458	11438	57	115	139	523	20939	5092	8330	7473	620	498	181	1238	710	31120	22045	394	350	16	429	11490	14561	25	55	1	1	7
CATGGAGGCCCAAAAG	400	35239	48389	14680	213	233	13	265	88	280	531	7030	243	269	15823	8553	13219	17853	300	35	6794	8589	592	46	28710	189	464	11712	5680	10895	11309	387	1	420	26465	19294	22721	18820	475	415	16	10480	1162	27822	34	31	31457	6	4
TCTGACTACCCAACAA	432	30448	15984	13019	288	12841	8451	209	161	22268	9427	33	155	2581	324	4243	8685	6353	1705	798	6812	23782	478	36	77	66	6163	105	2422	3756	1936	720	349	255	532	3791	6394	2750	151	215	12	1667	9819	335	17617	139	1	3	4
GTGCGTCCAAGAACGA	186	15801	26840	6100	78	158	6	165	56	148	321	4207	159	13692	449	4123	4816	6649	176	29	1170	9124	329	32	86	202	359	24893	4570	10515	10946	214	4	488	10032	26590	10951	9279	224	170	7	7059	14818	590	13	25	1	0	1
TCGTATGATCTGGCCA	47	4143	3594	2024	49	3	3	50	12	42	4	1	9	5	9	95	833	1247	6	3	15	19	103	8	2	4	2	25	10	5	0	15	0	10	9	113	131	23	58	43	2	71	140	14069	5	5	0	1	0
TCGCACCCCCGGAAGC	0	24	0	11	0	0	0	0	0	0	0	0	0	0	0	0	0	0	0	0	0	0	0	0	0	0	0	0	0	0	0	0	0	0	0	0	0	0	0	0	0	0	0	0	0	0	0	0	0
ATAGGAAAGCTCAGGC	104	8098	10462	7328	45	78	7	13	26	78	92	528	30	42	5495	117	3238	4827	41	4	41	218	53	8	3	6	65	13	1202	30	0	25	0	29	194	44	124	33	88	79	2	80	16995	128	3	6	0	0	0
ATCACGCTACGGGGGC	64	3413	2171	1761	12	6	4	34	3	23	5260	13	50	53	84	3167	2479	2256	17	0	44	55	76	4	1	11	2	21	179	60	1	70	0	5400	714	4300	65	31	10	9	1	26	15	65	1	4	1	0	0
TGGCCCAACCTATCAG	209	20462	27299	7132	156	55	9	78	41	153	4707	4035	102	97	182	4462	6141	8326	144	11	2128	3572	240	24	19	27	48	46	2629	3615	4012	155	43	156	286	8049	5357	4569	138	107	9	1038	4669	245	33053	152	3	5	3
GAGTCACTGTGACACC	1438	129353	119706	49385	851	581	155	506	413	140276	21648	10988	371	658	1238	7664	38630	55983	862	85	36499	46595	1737	118	577	36985	10039	29183	41515	24853	26982	4791	5663	23469	48929	47745	12487	7213	823	677	48	18481	47634	41516	118348	528	4	4	17
CATCCTTCAAGCCAAG	594	38309	40429	16539	191	150	20	134	91	240	14311	1556	261	188	8673	7494	17233	24730	281	37	307	6386	11316	61	28190	160	334	251	4498	9198	9818	245	2	14095	5410	717	337	230	115	197	12	142	283	3059	22998	113	3	12399	42
CCAGCCTTACCGCGAT	30	3507	2685	1663	28	4	1	7	8	35	46	5	9	8	14	18	389	535	13	0	10	21	618	6	3	2	4	15	4325	17	0	30	0	29	51	52	5252	4434	38	30	3	26	76	65	8	6	0	0	1
ATGACAGTCACACATT	195	13194	19196	5043	33	140	8	48	12	94	4676	1843	99	108	9770	2432	7651	10872	97	9	1154	8625	193	18	8	18	104	33	4737	2000	2107	80	1	133	428	6931	231	97	123	97	1	6226	14297	272	3	10	0	0	0
CTATGTTCTGTAAGTT	547	45501	66439	39950	9149	6540	8377	373	162	567	5278	3706	227	293	8630	18987	10628	15291	2173	2019	2549	34278	865	65	67	121	337	10761	11127	23434	24850	2259	2516	4708	20334	8031	12007	9831	8880	448	25	15707	23582	39698	168	44843	2	2	4
GAACAGATGACGTAAG	607	54573	50365	29794	394	1003	64	82183	62586	644	4129	1826	202	226	9378	4788	9996	14061	2349	2362	354	15824	10383	104	58	92	206	1743	12842	3453	3518	4536	5742	380	13393	8650	6070	5143	300	314	36	14733	18342	930	17	41	0	0	5
GGTCAACACTCTAACC	850	77617	89926	41327	8258	13958	17404	79985	56867	52827	12781	4991	428	454	9392	16233	20470	28244	1219	730	15220	46855	1429	172	341	449	22958	43133	14424	17894	18556	2580	2734	11166	5994	16319	19176	16279	11799	574	47	5175	10136	17903	87	99	5	7	10
CGAAATAGTGCGCAAT	73	7085	8915	2554	54	21	5	41	9	46	4697	2083	45	60	88	120	2386	3370	75	4	1087	148	5546	11	9	21	12	20	2348	104	0	448	540	8915	178	204	12278	10712	92	81	8	118	211	215	13	6	1	1	0
TACGACACTTCGGGCC	260	20457	28721	12625	153	7531	9986	226	116	211	11544	2375	114	96	258	370	8241	11114	201	16	177	459	12259	42	57	70	158	10590	2797	5527	6010	2263	2919	123	280	421	4338	3643	6296	191	19	221	15022	12557	17	23	0	1	4
ACTTCGGTCGGGTGCG	160	18218	20394	9211	63	128	11	66	29	130	119	38	4109	77	207	145	4090	5509	1237	1157	7142	6473	9701	11	21	41	84	35	126	2234	2263	1469	1708	176	9520	990	292	92	156	216	6	6468	22232	425	3	18	2	0	3
CACGAGGGGATGCACC	646	58603	67715	33631	10032	672	127	38009	26876	74727	16110	5448	869	20067	5319	19416	12500	17173	1488	1295	512	17654	779	82	53	170	4515	2851	10735	10555	11058	1319	1272	668	1060	25489	1712	1028	6954	422	15	13601	31104	27388	4402	100	2	3	3
TCAACGTAGCGGATTC	210	27712	21916	14777	141	17747	24594	188	103	248	103	1198	46	29	169	114	3955	5459	144	9	94	9997	188	17	13	11	74	51	2797	3506	3485	112	1	150	20868	362	5279	4538	3607	112	11	131	429	10106	3	22	0	0	1
GATAGTGGGCTATGGA	2869	228354	247875	91071	1395	119217	162407	1601	790	88726	32785	15803	6735	7234	84122	20418	78117	116566	3006	1642	36954	75333	66300	318	416	692	8795	46347	29551	60742	67503	19691	26453	44587	61420	39000	67504	60424	20710	21732	23191	80919	60920	18196	62544	373	9	11	22
CCCGCGCTCAATGCAA	85	4647	7616	2367	31	10	2	46	18	40	66	35	26	58	48	5413	3233	5048	54	6	98	68	87	16	8	14	9	12	54	2601	2831	25	1	88	53	87	127	28	3292	62	1	8271	147	178	5	7	1	0	0
GTCAAATCTGGTTATG	935	65243	82276	28267	577	67209	90273	983	298	740	18167	1975	363	8333	14727	12800	29538	41807	528	67	3568	1755	35072	128	110	216	417	11340	31299	17352	18226	2357	2798	8931	9914	16296	16544	13556	706	623	32	32350	52317	15624	45	64	6	6291	22
ACGGCCGACTCTACTG	725	38933	41134	34921	484	311	60	253	202	22500	21838	3099	3965	3394	13174	5953	21952	33165	2688	2769	4655	7048	11227	97	27584	331	7136	10019	15527	7202	7030	1714	1775	14128	10180	21754	7635	6392	435	516	17	20684	27281	1040	35076	177	2	4	1
ACAGTAGCTCTGAATG	482	36287	35347	17128	4428	36340	48141	461	150	427	4918	1843	131	185	9109	932	12140	16152	174	22	3051	526	325	46	42	60	96	72	4429	3918	4021	205	0	304	16357	7896	17028	14727	275	235	17	11446	845	14032	39089	160	6	3	4
TGTGAGAGACCGATTT	97	7392	9625	3187	30	64	4	21	21	67	39	23	17	21	100	32	2738	3595	51	12	775	184	56	12	7	7	54	8	154	6790	7200	104	59	118	9935	154	94	32	79	41	6	96	9373	114	5	5	0	0	1
CGGCGATGAAATATTA	314	17764	24125	11511	128	7143	9295	112	82	219	14612	1315	121	143	303	237	10686	15257	133	20	149	297	202	41	62	85	184	10457	6059	2422	2626	1346	1818	8437	400	320	24164	21566	227	233	18	268	15710	520	23	24	0	0	3
AACTGGCCCCCAGGCT	615	30761	47849	13548	136	380	19	330	187	241	6092	7691	209	9049	775	3747	20877	30368	2941	2670	11918	45846	11800	87	35	132	212	125	9775	11082	12320	1329	1496	564	1104	16237	6447	5071	20711	447	23	16380	47255	13992	23	40	2	1	5
GACTTTTTTTTGGCTA	15	264	106	107	0	0	1	0	0	2	2	0	3	0	0	0	726	987	7	3	1	8	7	0	4	0	0	0	13	6	0	1037	1416	6	5	10	4	6	3	5	5	0	1	0	0	1	0	0	0
GGTCCCTCTGCGGCGC	653	48769	71354	29259	643	13837	17708	480	277	101561	15976	4580	365	9834	18289	14767	20215	27827	1154	764	6818	19772	13171	80	69	129	258	238	23837	17186	18132	595	272	7706	9507	15857	19480	15748	23356	646	18	8746	32846	43238	63975	284	10	8	6
AAGGGCTTACTTGGCT	174	15215	14875	6301	95	138	9	29	24	263	76	15	55	56	165	37	5123	6964	187	8	10131	27851	390	18	13354	72	204	110	1395	34	0	76	0	91	310	64	5646	4837	93	152	6	176	11730	261	269	91669	3	0	5
GTTTTACCTTCTTTGC	600	49587	18868	16223	184	12546	7070	363	117	351	4789	552	320	6394	6933	17504	14608	10432	2161	776	20258	14484	879	38	25270	382	6390	444	9010	2726	1147	359	1	4301	8597	6990	15424	5490	534	568	21	38003	9448	13873	13	32	1	1	2
TTTTAACACGAGTTGC	151	17204	25732	8982	72	14	5	34	36	59	60	16	52	33	49	4159	2703	3980	34	3	76	68	85	11	19430	92	175	125	51	19	1	1739	2249	65	59	79	110	75	37	467	353	7004	128	149	7	3	0	1	1
AATTACGATGGAAAGT	327	29963	43351	17439	188	90	19	205	80	229	4977	1205	101	108	178	4260	7397	10716	149	26	2940	8444	2517	35	29	49	66	117	5528	5844	6341	174	6	9331	463	6396	12358	10705	242	257	8	6648	4822	26646	34	28	0	3	0
GGGCAAGTTGGATTGA	2384	205223	135900	82080	9134	132418	92955	30674	11166	73340	25349	5439	710	7394	2802	44137	58607	50859	1271	84	25172	44576	13188	190	240	349	636	15051	34511	26359	15458	8431	5339	22696	26095	33012	44821	20098	16878	1080	111	9580	18455	39528	49474	435	14315	3324	25139
GGGTCTCGCATCGTTC	265	28099	26870	17299	98	2311	3232	96	51	213	134	510	62	41	3690	144	8801	13225	93	12	3208	366	201	29	26	15	66	57	5693	2136	2273	83	0	98	287	186	312	122	163	159	2	210	21949	14479	10	29	2	2	2
ACCAGACTGCGACTGT	245	19810	29510	8537	232	26504	35414	618	102	277	168	2868	91	162	315	5168	7027	10270	919	861	1645	541	11686	27	53	75	187	6076	1980	2121	2085	320	59	378	35885	8362	8341	6531	579	424	6	15961	9732	70273	20	28	2	0	4
ACCAGAGTAGGGACTC	114	5251	5933	3003	146	26649	35600	236	63	169	30	7	12	7	165	23	3783	5716	34	13	38	610	46	17	10	1	65	18	2671	2004	2120	167	0	210	38778	420	35	40	13	24	0	14	240	27	2	4	0	0	2
GGTCGGGGTTAATCTC	155	9813	11349	7086	30	45	5	112	45	79	11562	63	82	130	186	5038	5715	8095	147	19	3806	381	14525	21	13	39	44	265	7043	3648	3826	2356	2995	9039	358	6368	6369	5607	77	92	12	140	6081	344	3	11	0	1	0
AGTGGCGAGAGTAGAG	513	37473	43672	30429	703	61440	71922	19285	12136	44256	457	6991	215	8098	545	742	13890	16953	512	25	5865	11048	29578	78	65	96	116	186	8046	4540	4219	5190	6175	18346	895	8808	12876	9692	5593	328	37	505	742	17964	17616	64313	4	2	9
CCGCAGCTTAAAATAG	92	8507	15026	3630	49	77	1	36	18	49	119	1850	68	58	8245	139	2691	3570	99	8	2612	7864	162	22	9	11	57	15	2072	3709	4049	62	2	121	348	7071	65	50	54	35	2	42	179	49	9	5	2	0	0
CTCGGCCCCACTTGTC	45	2275	5374	872	8	2	1	16	9	14	38	11	23	20	42	4160	1478	2185	20	3	12	12	36	5	4	3	2	15	28	2265	2615	19	0	19	26	59	19	14	11	8	0	8	8	57	6	4	0	0	0
ACGCCCAACCGAGACT	0	151	1	58	2	0	0	0	0	1	1	0	0	0	0	0	0	0	0	0	0	0	0	0	0	0	0	0	1	0	0	1	0	1	0	0	1	0	0	0	1	0	1	0	0	0	0	0	0
ATAGCGCCCCATGGTA	642	63588	76589	15283	434	11988	16078	341	158	48044	4385	1165	156	157	5601	8129	15557	21989	303	29	2472	22867	12173	67	34	31	140	138	17298	4661	4757	1517	1758	9091	831	15682	505	303	208	210	26	267	9655	21278	41223	208	5	3	10
TCCGTATAGACCGCTA	46	3759	5415	2381	122	372	26	32922	24496	147	5784	54	54	35	79	211	1633	2119	158	12	125	302	17142	19	24	4	22	63	306	3704	3812	85	12	29	104	257	2556	2033	6082	8026	8306	98	4522	362	3	6	0	0	0
TCTACAACGCCTGGAT	1	189	1	88	0	1	0	0	1	0	1	0	0	0	1	0	2	0	0	0	1	1	0	1	0	0	0	0	1	1	0	0	0	0	3	0	1	2	0	0	0	1	0	1	0	0	0	0	0
GTCGAGGTGTGGCAAA	42	6362	4048	3024	9	64	5	7	24	45	73	31	26	38	7192	78	40	3	1088	1230	38	4598	58	1	3	3	48	4	15	34	3	7	0	16	148	25	32	18	2866	19	3	31	207	38	0	10	0	0	0
GCTTCCGTCCGTCGGG	561	46545	41218	28647	531	15711	19326	35015	23439	23176	5459	88	276	211	4541	12390	14652	20587	1303	1298	286	9159	532	58	13873	99	266	212	6767	323	88	1727	1670	6535	21213	792	13567	11625	209	16944	17850	318	1217	664	31669	135	3	3	4
ACCCCGGCCGCCTGTT	157	14538	22425	6186	98	14170	18641	192	69	177	4616	102	70	54	164	4761	4482	6532	172	5	98	9105	212	24	45	68	132	10743	3538	1071	939	105	2	117	342	10460	12025	10621	18101	175	7	202	448	472	0	22	0	0	3
CTTTTTGTGTCCCGTA	144	13788	18098	3309	33	339	291	30	28	69	77	756	35	36	144	46	3982	5673	110	10	3795	7859	175	18	11	16	55	19	2248	2533	2663	53	0	62	241	88	5697	4724	133	96	9	159	18242	264	2	9	0	0	1
TTGATTTTAAACGCCG	165	10775	17537	4391	172	134	38	56	69	39587	4538	95	4582	7343	10963	335	6427	8947	151	9	2745	11976	209	20	21	37	84	30	8775	1290	495	293	172	192	11348	271	4868	3895	6088	141	7	208	459	10753	18	25	1	0	2
AGTCCCCACGTGTCCC	10	836	3	396	6	6	0	0	0	16	0	0	3	1	1	0	304	344	4	0	5	7	3	1	3	2	4	0	1	1	0	0	0	6	5	0	2	2	8	4	0	6	4	0	0	4	0	0	0
AATGAGATATCGGGAC	432	26365	31961	17304	248	7839	10660	201	116	329	7684	1927	189	153	13974	5510	12731	19453	244	59	271	9828	11789	53	71	102	15248	195	12536	2627	2735	188	0	209	557	378	383	191	138	183	10	5773	7609	417	28	44	1	1	3
AAGGACCTGTCTAGGG	404	42444	64721	15965	369	11911	15153	285	174	34150	339	1433	218	9572	8685	912	7412	10493	263	20	4095	14213	468	68	140	193	510	24273	9956	5170	5116	804	579	544	22741	23408	2977	2339	5212	288	8	859	29007	709	19597	145	3	3	7
TCCATTCCCTCCCACC	169	18400	15004	12204	211	62	10	93	75	128	65	34	71	50	62	120	3385	4885	151	10	6574	9808	303	25	29107	176	359	8108	100	3765	3211	107	0	101	175	227	5496	4650	5435	188	10	201	362	10585	44122	145	2	1	1
TATTTCACTTCATTCC	264	30098	29354	15348	197	6979	9577	235	99	198	6639	2757	147	162	8638	5261	5328	7026	262	13	249	624	25664	22	36	61	6674	145	2570	4035	4288	165	3	10195	15024	619	4430	4094	5300	112	9	140	403	431	24882	96	0	1	1
GGTCTGACCGATAAGG	582	36833	40579	22417	8280	86	29	251	100	300	5653	2994	155	130	246	4125	19178	27519	1550	1566	2535	997	12757	68	46	42	59	129	2611	385	188	211	0	236	341	16410	18150	15284	308	328	16	4994	658	23213	26	25	3	4	2
CTTGACATATGTCTAC	827	71739	68000	38725	325	19617	28058	431	232	547	18361	147	280	293	8098	25038	17927	26083	241	47	3424	2725	679	86	101	95	247	10271	9420	10642	11250	2742	3463	488	36141	9794	536	332	223	235	29	255	7176	12970	40	70	3	0	7
TATTGCAGTCCCATAC	622	53411	77943	25560	428	12561	16721	544	221	534	29442	3469	429	556	17477	18607	14175	19492	354	38	9825	20986	879	57	29095	348	8627	13526	22601	6876	7070	563	0	31575	1728	26018	2605	1670	388	429	21	6599	19652	25342	57	75	2	8	4
ACCAAGAACGCCCTTC	384	35577	71311	9761	97	10354	13356	299	103	292	13053	4345	250	17566	9504	8427	10037	13618	392	22	2411	25043	22190	47	40	168	190	159	6734	11844	12686	535	231	9269	40235	17026	6330	5079	5518	273	16	22440	5709	14958	14	38	1	0	6
GACACTGGGCTGAGTT	1051	99068	105691	31145	381	13644	17744	432	199	615	11287	3442	334	333	9328	21220	24576	34702	1108	731	11468	19183	24322	120	24752	158	378	376	10712	12329	12931	353	2	380	979	14566	15147	12447	10024	392	32	361	12219	1063	49	69	1	2	11
GTTGGCCGTTTAGCAC	33	4938	2464	2001	45	11	3	55	2	43	15	2	10	19	9	98	676	796	70	0	3004	246	12540	0	9	7	9	30	21	8	1	18	0	23	18	116	1381	1111	11	24	3	50	23	148	6	12	0	2	1
CACCAGTGAGGTAATC	28	3423	2496	1500	64	13286	18121	97	38	86	11	4	5	7	20	5	1436	2000	12	1	9	42	11	4	1	2	5	2	11	9	0	18	0	14	29	5	16	19	2	7	2	7	35	8	2	3	0	0	0
CTCATCCGATTGCGTC	1409	104453	121457	45056	923	16650	21240	37150	26095	1015	16754	3826	572	697	4053	29612	36301	52321	2286	1803	18951	35088	45701	155	562	491	12609	43348	29964	13316	13183	4702	5100	28638	106357	24880	19906	16710	6235	20488	21906	20331	31985	38348	175111	641	3	17	11
CCCTTTCAGGGCGGCC	132	13662	13121	7174	172	433	28	30511	22313	265	363	1585	55	37	131	183	2589	3802	59	9	1403	188	196	31	49	52	7824	109	160	2242	2359	100	0	132	9950	332	186	58	114	131	2	122	7313	9584	15	18	1	1	0
ACCGGAATCTCATCCT	184	13303	14306	5594	41	65	8	43	41	83	118	3470	54	95	130	92	5050	6959	119	4	3572	6247	563	17	24	47	44	23	255	148	0	126	0	9940	8980	325	5994	4972	119	99	7	2182	241	161	4	15	0	0	2
CGCCTGTATCAACCGT	71	8829	8509	3986	31	34	2	51	16	84	7289	420	78	73	4612	208	1509	2079	51	7	19	83	92	10	15	4	25	17	2395	3247	3694	1477	2152	51	134	147	197	49	80	58	9	67	222	11793	1	15	0	0	2
TCCATCCAAGAACCCA	550	51150	53913	24869	303	563	50	28672	19498	447	5922	864	167	195	9833	7194	10819	14906	208	25	371	483	411	70	103	131	14250	259	5245	10385	10976	2754	3393	407	17708	17183	26215	22278	6123	325	35	8649	9372	7737	17093	87	4	1	5
CTGTAGAAGGGGTCAG	132	12947	16009	10214	139	327	367	35	56	123	51	27	44	31	61	56	2356	3559	67	13	2393	189	85	21	16	11	40	18	113	7103	7599	80	4	89	191	104	2906	2452	108	103	1	89	9456	173	39	17	2	2	2
GGTGCCATTGATAAGC	279	22124	27866	7668	243	40613	51266	434	113	304	5517	1898	302	19110	30493	10400	5995	8518	2068	2152	334	18378	348	36	43	127	8103	140	3885	4120	4308	182	1	10316	18059	506	6666	5543	214	196	12	485	27901	6366	16	27	1	1	1
GGATGATCCAGTCGTG	1035	83822	92047	32489	586	606	101	35437	23831	38430	11009	13730	2297	13279	969	20219	28571	39282	1217	741	6640	19232	12456	106	28772	411	7839	20731	16665	17561	17285	4887	5719	794	9401	23533	50993	42194	11438	864	59	8762	10892	69288	54	131	14772	1	8
AATGAAATCCTCCGAC	3	1104	2173	496	9	2	1	10	8	13	5	1	1	7	7	9	22	0	17	0	2608	28	41	2	0	10	1	3	5	2	0	3	0	19	2	15	0	5	3	3	0	19	7	12	0	4	0	0	0
TCCGAGTATTTACAAC	0	6	0	11	0	0	0	0	0	0	0	0	0	0	0	0	0	0	0	0	0	0	0	0	0	0	0	0	0	0	0	0	0	0	0	0	0	0	0	0	0	0	0	0	0	0	0	0	0
CGACGTTTTTTATCGG	0	2	0	1	1	1	0	0	1	0	1	0	0	0	0	0	0	0	0	0	0	1	0	0	0	0	0	0	0	0	0	0	0	0	0	0	0	0	0	0	0	0	0	0	0	0	0	0	0
CGATAAAAAAATTGCA	445	24285	31222	11058	101	454	417	114	58	234	22868	2763	156	188	510	8968	14452	20673	243	22	203	17005	410	66	44	76	225	11139	8586	4319	4663	112	1	138	474	2940	3323	2625	187	129	7	179	16503	393	14	33	1	1	5
TCAGTGTAGCCGTTAC	33	818	10	421	2	0	1	0	2	8	9	0	1	0	0	0	1303	2012	4	4	10	10	21	6	1	0	0	0	11	1	0	2	0	2	0	1	15	16	2	8	2	2	0	0	0	1	0	0	0
AACGCATCTTCGTCTG	0	6	0	2	0	0	0	0	0	0	0	0	0	0	0	0	0	0	0	0	0	0	0	0	0	0	0	0	0	0	0	0	0	0	0	0	0	0	0	0	0	0	0	0	0	0	0	0	0
GAAGGCGTCCGCCCGA	345	28804	57089	18387	617	46651	62441	37493	26479	46682	6345	2424	181	136	415	8310	8986	12432	215	20	2456	625	12630	75	58	57	4050	218	12739	7265	7804	265	7	242	8635	1867	36538	31875	445	4291	4346	505	16721	31158	11032	104	2	2	5
GCTTATAAACCGCTGC	67	5434	4245	2419	18	18	5	192	21	34	270	85	114	140	223	26901	2088	2956	1195	1310	101	59	295	10	15	32	67	6472	70	1659	1847	1005	1278	31	39	430	5944	5151	114	94	3	124	229	15005	3	7	0	0	0
CCGGTGGTACCGCCGA	824	56303	64222	31424	18878	57630	73666	97364	70345	150222	6010	1666	441	5118	53418	18357	25828	36094	559	76	10615	36714	1186	160	135	224	582	20828	27857	18419	19565	6061	6356	7823	7259	23493	16367	13058	10574	354	39	4451	10789	1153	22375	190	7	5	8
GCTTCTGGTAGCTATA	22	1373	1808	607	18	4	0	14	13	10	45	13	5	6	13	1755	960	1465	20	1	10	30	24	0	1	1	1	5	56	1843	2057	14	2	15	22	53	4602	4155	38	25	2	28	52	76	2	2	0	0	0
ATGGTTGCCGGACAAT	245	11226	12705	6772	130	13710	18439	223	74	174	244	1666	375	133	9135	9359	7944	11504	1822	1993	3399	590	246	32	56	97	229	11351	2479	2627	2801	182	98	140	7862	313	1529	1145	5961	152	0	208	17902	414	11	11	2	0	0
CAGGCCTTCCGAAGGT	1412	89324	140789	43502	7964	55786	73680	34316	24052	58997	21162	15422	5563	697	11619	30002	46512	66648	2555	1964	18597	21510	12923	193	20915	390	795	23284	22745	15674	16513	5321	6620	917	1878	31713	41344	34388	22567	1120	56	18365	48960	71566	40476	253	16994	6	8
TTCATTGCCAATCACG	0	0	0	7	0	0	0	0	0	0	0	0	0	0	0	0	0	0	0	0	0	0	0	0	0	0	0	0	0	0	0	0	0	0	0	0	0	0	0	0	0	0	0	0	0	0	0	0	0
GTTTGCTACCCATTGG	44	3842	2126	1771	28	10	6	90	13	32	63	2	11	39	7	146	1301	1648	18	0	64	36	198	5	3	17	6	52	71	10	0	24	0	55	20	168	8154	6727	183	162	3	7295	416	24942	4	4	0	0	1
GACAACTTAGATGGAG	104	11300	14800	4705	79	20	11	92	18	93	37	8	27	47	19	132	2085	2528	113	1	3044	244	12775	10	11	11	8	55	1982	63	0	1393	1540	104	124	6873	51	56	23	42	10	43	34	203	18	14	1	1	1
CAAGATTCCGTAATCC	603	54625	73112	20231	8341	4917	4968	57933	41192	693	8921	5196	404	622	48288	22232	16386	22479	1524	1191	24875	24994	11118	81	157	304	713	29951	18966	9773	10632	1031	808	863	33899	27350	29471	24142	490	482	24	22944	22941	1653	34272	179	5	2	8
CTGTTAACGTGTACTC	171	11080	19432	4124	38	51	7	178	37	67	2262	59	66	143	166	9686	4793	6486	82	3	2273	8041	339	23	14	41	38	98	13362	2119	2189	128	3	8676	348	546	385	68	167	149	4	5633	462	27082	9	8	0	2	2
CACATCTGAGCTTAGC	10	2214	869	875	22	0	1	1	6	15	6	3	5	45	5	6	3	0	6	0	36	8	14	0	1	20	0	3	89	44	0	29	0	8942	107	108	5	10	6	16	1	49	6	13	2	6	1	0	0
TACGCTTCAACCCGAT	494	41646	55956	14994	262	13102	17799	407	121	337	11392	6441	260	397	6634	33392	17328	25429	1403	1377	5019	9351	739	70	117	219	7961	23043	6222	6352	7032	2381	3230	10860	732	20090	581	254	3351	273	25	18988	694	12458	37589	115	1	4	8
CCAAGAGGTTAATGTT	11	1147	1684	445	8	0	0	0	0	16	6	1	42	7	0	3	504	865	4	2	9	7	9	3	16	2	0	3	9	3	0	68	10	14	0	84	56	28	31	8179	9247	25	51	64	0	5	0	0	0
TTTGTCGTACCTGTGG	174	17057	40107	5874	71	9881	12521	214	72	161	4676	2695	94	247	7350	3107	2867	3800	114	7	8461	258	306	24	18	66	49	87	5854	2281	2345	76	3	254	235	307	500	61	262	230	6	21134	647	25705	7	25	0	0	6
TCCGAAAGGAGCACTT	743	57934	59221	27181	598	70781	95962	35354	25241	858	22919	6193	9212	10977	46373	14034	21432	29845	3465	3714	5359	14831	10964	123	126	177	478	10845	18479	16253	16864	4392	5203	19985	2270	51315	6901	5467	618	545	40	8486	42843	15389	28	50	4	3	4
TACCGCGGAGTTCACT	603	44905	41396	20335	426	22288	29641	4797	3171	413	755	6574	273	654	11389	25301	21248	29378	490	43	6292	11262	22760	88	132	185	9361	16225	18487	18594	19791	6558	8332	4322	31502	16276	29685	24881	4685	374	56	8624	1354	7498	44046	177	4	2	5
ACATGTCCTCTTAGGT	813	56708	75320	24243	8585	12139	15037	546	202	578	39780	6767	5156	15664	9782	42448	26372	37042	2072	1921	6217	8063	1052	118	31254	315	491	506	25974	18667	19727	3743	4240	22249	11141	21154	15284	12490	9024	665	22	22694	41203	33449	50	80	0	3	9
GCGGCCTGGGGGTTTG	29	1836	580	952	1	8	1	50	10	18	8	0	13	5	9	85	1148	1600	12	0	5	29	116	10	3	1	3	34	12	8	0	16	0	4	10	113	105	12	44	50	0	67	143	13861	0	1	0	0	0
CGTCTAGAGACGCTTC	174	8812	12125	4646	197	21	54	14	72	54626	79	1671	37	38	61	34	6060	8853	48	8	89	115	76	21	14	18	17	3	3637	81	2	77	0	6970	170	145	94	81	46	32	3	63	2474	56	14	24	0	3	3
GTTTTCTGCACAGACT	629	45167	51362	22664	417	52463	74141	758	211	642	4742	3079	322	12108	27780	7087	17683	25613	371	58	14931	15329	971	83	414	41854	1286	56456	5360	19126	21402	3784	4983	8096	10884	25376	9867	8243	527	402	25	18020	10815	39752	24	43	1	0	6
TAGCCACCCCGTCCGG	0	24	0	12	0	0	0	0	0	0	0	1	0	0	0	0	0	0	1	0	0	0	0	0	0	0	0	0	0	0	0	0	0	0	0	0	0	0	1	0	0	0	0	0	0	0	0	0	0
AATTTAAGTCGCGATC	229	14832	21988	5230	91	286	7	192	74	155	5618	3385	222	278	36097	7377	6820	9698	190	7	6185	8949	420	33	75	121	387	17595	5133	3077	2741	536	579	295	692	5624	5784	4757	1715	172	6	4030	847	14700	21	29	1	1	1
GTTCATGTAAGACTTG	732	63696	84696	29605	572	30752	39358	1698	788	628	31041	7650	572	710	16399	28664	17994	23970	2025	1369	10438	59020	37558	83	33236	374	5220	20248	9491	9042	9131	1539	1366	12109	1470	14979	10087	8238	10711	601	35	27368	14503	12939	42789	210	4	7	6
CCCTCGGGGGGCGACG	219	12730	16347	5431	55	93	4	91	20	86	178	1127	83	80	10897	3002	7472	10568	163	17	3891	467	13229	17	10	11	63	47	3816	904	936	61	1	66	214	262	4991	4421	78	81	4	107	1250	4707	8	14	0	0	2
CGTCCTTGAGGGTCAG	1676	130242	141586	54614	815	13864	16295	795	354	1021	26394	5653	5452	747	15041	15688	49721	67818	4831	4598	12320	25924	13039	219	77428	548	9000	2705	47012	34692	36370	2249	1603	9159	14725	14767	51184	40661	6548	1409	71	27464	52055	81027	125231	523	11	8	11
AGTTTGAAGGGCTTAT	802	58587	74583	23780	631	27757	35751	564	269	88039	11958	1643	1757	9860	84157	5038	22871	33121	602	54	14797	46851	14421	92	27984	363	7911	10474	16350	12929	14106	1204	787	6313	40554	22255	21601	18661	5168	596	30	16090	33111	26824	46	108	6	5	11
CCCTATGCTCTCCGCA	1	521	5	233	1	3	0	0	3	6	2	0	1	0	0	2	1	0	0	0	5	5	4	0	0	1	1	2	0	0	0	0	0	3	3	3	0	3	0	0	0	0	4	3	0	0	0	0	0
CTCGATTCGACCAGCT	896	63173	69893	65725	600	293	62	263	210	638	10361	3707	308	278	19795	13507	18772	27384	1674	1636	1405	15607	685	76	52	44	187	161	9535	6825	7393	4229	5346	297	838	8942	748	375	13750	359	41	946	16501	27505	84191	348	4	2	3
AGGGCCTATACACCCG	59	7428	10168	2709	16	72	3	7	14	45	97	51	50	48	11379	123	633	908	38	15	1312	147	40	8	6	5	41	6	2421	5939	6461	46	1	47	228	113	22	21	30	17	1	20	150	23	4	4	0	0	0
CCTAGAGTAGATTAGC	944	77406	82418	43521	552	17399	25118	685	198	600	9106	4536	5408	11011	13532	11293	27555	39348	2229	1917	7441	18339	37191	102	22599	233	500	485	19247	11069	11413	2536	2755	858	40198	25314	53219	47638	7324	976	33	19391	51747	68014	51170	171	4	11	5
TGACTGGAAGTGCATG	324	17712	13653	16142	274	178	26	132	104	28120	261	3636	123	243	358	8962	9595	12944	1948	1824	4815	7393	354	35	73	149	212	10817	8883	8942	9008	3560	4552	29027	10021	851	6468	4992	292	218	22	8275	18875	571	36526	148	3	1	5
ATCCTTTTTAAATCAT	103	6381	9950	3687	69	17065	22947	185	44	106	171	33	72	7695	7375	254	3521	5091	1159	1388	126	10028	177	11	7	28	55	35	3435	2352	2542	1297	1540	146	314	7176	174	41	75	63	1	200	365	16435	3	5	0	0	0
GGCGCTCCAAGCGTAA	741	51320	69671	25690	262	6440	7549	262	154	415	5540	6079	396	2338	17917	11058	25012	34481	596	51	9830	44610	918	75	313	29317	858	21621	17591	17855	19253	642	25	16563	17675	29522	11365	9603	10892	19679	20780	3334	11426	937	36	55	3	4	6
CATCTGGAGCCAAGTA	271	22229	24158	11587	11981	80	16	59	66	188	5424	1514	112	157	10046	264	8770	13506	86	6	4334	320	210	34	45	84	160	11153	3266	101	0	112	0	204	287	8401	218	126	84	122	4	10730	636	219	10	22	1	1	2
ATAGGCGGTGTGTTGA	208	14117	13960	5919	198	152	5	117	27	111	326	1553	5054	205	9044	7084	5711	7982	129	9	1452	7417	293	28	30	36	87	93	4756	2044	2109	172	1	263	8192	8090	12101	9832	266	273	6	14570	8456	12766	72863	273	2	2	4
AGCTTGCTCTTTATAA	47	5914	7650	2844	7	12	1	24	20	19	100	4	20	6	8	32	1114	1312	17	0	24	27	56	5	9	0	9	25	146	10	0	26	1	11	22	59	17574	15040	97	113	9	131	259	4623	1	3	0	0	0
GCCCTTAAAAAGCGGT	7	1069	580	441	2	0	0	0	3	8	29	0	0	0	4	2	35	14	2	0	0	1	3	0	0	0	2	1	43	1	0	0	0	0	1	3	5609	4653	34	29	5	19	78	48	0	1	0	0	0
TGTAGCTGGGGCTGTG	11	1563	2839	592	5	29	0	2	2	15	2	3	4	0	46	3	54	0	37	0	36	7353	68	0	3	0	22	4	3	3	0	6	0	1	61	8	5	7	2	3	0	2	59	6	0	4	0	0	1
CGACTTGGACCCTTTC	49	6497	7270	2417	46	18	2	30	23	58	6335	28	37	101	83	96	819	1067	19	0	111	62	59	5	8	39	25	12	4879	57	0	52	0	168	3964	126	210	32	80	79	0	13165	207	213	9	13	1	2	0
AGAATCCATTGCCGGA	2	84	0	58	5	0	0	0	0	0	0	0	0	0	0	1	0	0	1	0	1	0	2	0	0	0	0	0	0	0	0	0	0	0	0	2	1	0	1	1	0	0	0	1	2	0	0	1	0
CCAGTAGTCCTGGTTA	707	49519	49032	21817	462	28733	37931	507	182	474	495	1994	248	228	13228	3359	20918	30148	1510	1338	4517	8995	12555	86	28642	219	10626	469	14451	9226	10196	2154	2491	509	22480	8495	19206	16169	490	528	27	8635	23085	28715	59038	221	7	1	3
CGCACTTGGCGTTAGC	505	32673	41362	18852	954	6531	8307	274	375	247341	10998	3519	257	9940	19761	5318	16133	22514	1350	1120	14620	16844	18815	66	69	148	287	10281	13846	3496	3431	256	0	472	9643	14368	6512	5533	6007	201	10	420	10858	632	40445	265	3	3	10
ATGGAATGGTTTGGTA	80	3981	5836	3545	42	31	2	49	13	40	120	27	50	101	81	8018	3247	4852	29	4	92	87	118	13	10	28	15	34	114	1145	1223	64	0	8003	135	220	100	37	58	42	2	5371	3000	221	12	9	0	0	1
GCGGACTTATTAAGGC	41	2181	3340	1573	5	48	3	5	9	14	87	21	38	53	8490	78	1602	2447	14	2	96	153	23	3	4	27	49	6	18	11	0	10	0	88	135	11	176	17	90	99	0	10911	7608	221	0	1	0	0	0
AAACATGATCGTATCA	7	1153	1133	604	2	26	0	0	6	11	3860	10	19	18	63	35	30	1	9	0	1231	66	16	1	2	1	29	1	28	5	0	7	0	14	60	5	86	3	34	28	0	44	7803	78	0	3	0	0	0
GACCATTCACAGGTAC	1106	89858	64111	57426	538	21059	28816	776	320	851	12054	6067	539	22869	28838	20545	28258	39756	2994	2869	12459	13113	30819	123	194	296	8571	16136	33917	26156	28170	6887	8915	1454	53778	46800	42254	37182	7060	682	49	18634	12280	36989	45	89	3	1	6
TCGGGAAACGGAGAGA	3	562	394	427	15	2	1	1	1	1	3	0	0	4	4	2	8	0	4	0	1229	14	10	0	0	1	0	0	3	0	0	1	0	10	2	5	2	4	1	1	0	11	3	1	3	0	0	1	0
CGGCCACGCCGACTAG	353	50959	50488	29859	143	42	28	39	78	281	31	16	19	18	39	58	3312	4782	65	14	55	105	69	15	30	65	119	10540	2025	5785	6422	58	2	70	132	147	56	184	40	30	10	40	56	85	4	28	0	2	1
CACTGCCCGAAAGTGA	218	9130	15237	4791	46	134	8	210	24	85	10846	5092	168	193	8469	9139	7698	10938	512	268	193	17272	10491	19	50	58	191	8920	7053	6562	6972	1583	1718	278	776	30303	397	82	4481	141	7	178	9574	13954	11	11	0	0	0
GCCCACATGCCGATCC	390	37774	47235	23907	367	27731	36950	386	166	433	12430	139	219	263	17931	5267	8108	11338	165	24	2806	9980	399	42	33	51	204	106	8381	7180	7707	272	3	371	26123	9039	10860	9475	3780	272	9	8393	12499	11816	42	44	2	2	4
GATGACTCCGGTTGCT	1223	72233	89443	46525	633	19932	25471	43917	31148	958	1134	2959	603	622	38460	36097	38430	57156	2311	1412	14853	26055	17162	212	140	113	315	334	18276	14348	15272	2319	2457	8232	21134	1599	15818	14233	6355	15582	16934	13067	1637	16300	70	111	3	4	8
GTTGCGCCGCCCCTTT	276	17075	23296	9741	164	411	26	28962	21275	226	11178	1556	111	109	2655	3877	6489	10080	132	13	98	226	375	36	18	26	63	79	470	915	879	135	0	148	8830	8616	393	107	5729	131	1	182	4199	13263	13	17	0	0	0
TGGTGCGTTGGGAATT	593	48783	63773	23243	245	7151	9423	323	110	369	3698	153	168	335	461	16666	15133	22336	329	22	5375	9265	595	53	45	118	176	125	8346	4367	4164	1725	1877	10931	27587	14918	3803	2766	23869	500	21	29930	28086	16348	27	44	1	4	6
GCCACTTGGATAGGGT	0	120	0	58	0	46	0	0	0	0	65	24	21	37	9442	90	3	0	0	0	1	78	1	0	0	0	37	0	0	2	0	0	0	1	75	0	0	0	0	0	0	1	99	1	0	0	0	0	0
CCTCTAAGCGACTACG	839	68221	117234	21459	447	38517	48069	973	214	620	16434	17910	519	10444	18591	40449	23489	32025	3484	2967	13583	44635	21012	107	187	377	697	35524	36569	16525	17076	1776	1402	14542	38790	37757	38206	31419	13937	716	32	27128	18404	43220	63	77	3	4	4
GACAGAACCCAGACTA	19	1440	1704	614	8	6	0	2	2	8	52	2	8	4	582	14	697	1100	3	0	10	18	10	1	3	3	4	3	49	2	0	7	0	13	23	937	6324	5601	31	38	3	30	95	69	3	0	0	0	0
CAGTACGTCAAACATA	9	415	1833	249	2	7	0	4	6	1	11	7	2	2	3	8	397	632	7	1	2	13	10	3	0	2	3	4	3268	1647	2007	37	0	28	50	54	14	1	14	10	1	3	13	5	0	0	0	0	0
CCGCCTTTGTTCGAGC	933	66394	27136	27603	377	13304	8147	259	207	24692	839	536	321	330	31893	4795	29002	23020	1463	586	11244	19651	873	65	63	91	307	90	9943	12098	5742	5975	4743	624	30133	11720	15340	6277	5927	372	61	7971	9558	728	18	64	2	0	6
CGCGAACTGCTTACTT	661	47987	52063	24910	493	38412	51082	667	233	27975	11666	4007	458	8956	40383	21535	19186	27557	477	37	12671	17550	954	91	100	191	437	11108	11046	11231	12072	1914	2278	13752	11404	9653	29818	26339	6744	491	26	12902	11854	22379	44	63	0	4	7
TTGGCGTTGAAACGGA	30	1025	2838	673	22	5	1	0	5	5	25	0	11	4	4	0	1547	2387	12	0	24	20	18	3	1	2	4	1	7054	30	0	38	0	56	74	65	34	8	4	14	0	13	3	6	2	2	0	0	0
GCACCTAGACTTGGAC	537	45372	55452	22517	8303	5249	7047	329	168	414	407	8557	161	187	8733	4498	13088	18129	1645	1203	7535	24350	40108	65	35	35	156	176	10097	8180	8506	195	4	228	655	738	11548	9635	399	269	14	361	14457	15585	36	37	0	2	2
GTGTCCGATAAACGCA	200	12834	25994	5571	129	9374	12182	170	64	204	152	1098	59	46	166	4277	7078	10000	190	10	148	370	12894	17	31	31	4997	104	234	2253	2221	417	466	96	10825	318	9657	7947	5240	99	4	112	317	345	14	24	1	0	3
GTAGGTAGAAGTATTC	332	16109	19247	7168	295	569	46	38717	28280	248	266	1145	118	79	283	8562	12231	17441	1057	1123	4211	7712	414	71	28949	135	337	291	4795	3476	3703	1798	2335	144	536	11965	11583	9738	207	287	14	232	28030	709	60188	211	4	3	3
AGATCTCGCTGTTTAT	348	24634	49360	8552	217	153	39	239	129	47864	11387	1658	196	9551	476	9809	11213	15059	1144	994	2063	7282	12498	38	34	64	94	2493	6427	1179	996	850	682	381	19291	17104	11211	8999	6162	214	14	338	3334	13784	28	62	3	2	6
TACAGGGGAGAAGTGC	462	28455	49504	10499	8252	10962	12962	31391	20967	341	638	7626	236	12560	9382	10429	14857	21055	368	19	5387	9775	13718	81	112	215	392	19428	10345	7442	7439	559	291	682	38976	19197	25132	21049	5996	604	8	15618	44590	41141	23	37	3	1	6
ACCCGCCTTACTTGAC	593	48635	55177	23847	534	15121	19981	34653	24758	59529	778	1905	337	16777	12056	25612	15209	21875	301	20	15630	14376	964	84	86	155	7637	248	12775	4712	4908	5507	7256	620	10439	8783	9364	7714	2675	328	28	5266	9506	21226	32	64	1	1	7
TCCCAGTAAGCAAGTA	225	12370	15712	8687	203	7384	10046	210	70	28135	256	5671	181	143	6399	9271	7042	10727	1662	1740	8530	9007	474	31	38498	224	461	12287	3472	8754	9877	147	6	465	241	437	378	70	307	241	5	7148	546	32191	37304	135	2	2	4
AACCATCGTTGTCTAG	58	5662	7366	2566	50	21	1	15	17	46	85	14	4006	32	60	48	722	917	975	1058	2068	94	66	11	23	4	12	10	3494	1090	1089	72	0	58	105	691	5127	4219	71	80	5	75	3537	112	2	7	0	1	0
AAATAGGAAGTGAAGG	166	7010	9428	3514	19	85	4	38	29	60	61	25	18	22	116	54	6147	8982	174	4	144	22424	269	25	38	62	168	10033	2450	82	2	2196	2893	1124	257	2652	126	70	5031	43	13	51	239	112	2	10	1	0	0
CGCCTTGCGCCGGAAT	289	16288	22621	11779	580	39855	56073	30415	22637	47690	535	2513	5298	11626	17840	4244	10493	15495	180	23	8552	9134	482	67	83	8609	292	4643	14331	6246	6361	290	1	561	917	29398	12351	10849	226	230	8	7984	3952	606	40600	182	1	2	0
CAAAACCCTACCTGTT	302	24030	34598	7907	187	539	40	35397	24351	275	5202	3809	128	275	341	9913	9959	13927	258	29	6327	12394	457	73	132	19487	330	8301	14791	12471	13811	369	2	19804	18250	8126	39121	33183	392	367	72	8079	3335	840	14	17	2	3	2
AGGGCGGCCTCGTTAG	256	27216	26448	10142	380	978	83	65344	42853	35128	376	117	155	213	10671	8287	7063	9158	1255	1149	4249	5778	624	83	87	142	3626	9565	8375	8629	8836	1067	1166	1741	10402	8074	17596	13847	390	342	11	12667	9651	24894	18	42	0	2	4
GAAACCACGGGATTAG	475	27993	32924	10551	139	366	32	38595	19180	233	14087	413	262	3878	13977	8420	16299	16177	1376	759	10756	688	510	61	72	130	244	9681	12437	11154	7949	6309	5782	16302	1090	14346	17341	10003	14839	298	28	523	12336	832	15	32	0	2	2
GACCATCTTCCCTTAG	1	321	777	197	4	0	0	0	0	8	2	0	2	4	0	1	3	0	0	0	6	2	1	0	0	0	0	2	0	0	0	0	0	8	3	1	1	0	1	0	0	3	3	1	0	1	0	0	0
TTTTTGCCTGACCATC	110	9405	11043	3926	149	14547	19121	153	49	159	97	1541	50	76	1246	3817	3520	4707	144	12	191	16442	226	7	13	17	58	31	3845	4212	4330	768	936	7661	395	237	66	61	69	34	7	58	191	69	19179	65	2	0	0
ATTGCAGGTCCGTGGC	2	104	1	162	2	0	0	1	2	2	1	0	0	0	0	1	0	0	0	0	0	2	2	2	0	1	1	2	2	1	0	1	0	1	1	5	1	0	1	1	0	0	3	9	1	0	0	0	1
ACACGAAGTTCCGTTG	681	51246	56725	40929	4191	12331	17016	261	183	616	12986	1596	182	248	7092	531	16768	23445	2375	2280	7825	5923	511	65	149	212	7474	20554	8193	4864	4676	332	3	4338	9151	24256	10118	8638	9470	252	18	6786	8460	665	4540	67	1	1	2
TAATGATTTTCCTATA	169	8053	13856	3465	71	93	5	111	21	71	149	1091	38	38	166	4071	7495	10497	782	670	132	5572	10511	21	6	10	56	62	2045	10868	12173	70	3	113	2417	382	6086	5253	215	111	2	149	13725	11482	10	6	1	1	1
GAATTGTTGGGGCTAC	257	23225	27565	9610	108	77	15	79	72	173	6032	2815	123	4647	265	3984	4631	6348	1063	1080	9024	323	277	33	63	88	140	7200	9315	12588	13495	189	4	364	12900	532	151	114	163	74	4	197	161	164	12	32	1	0	4
ATTACCGCACCGAACG	1088	65971	86299	40527	7400	91604	116734	59302	39715	40913	15408	4974	521	10515	28091	14350	34645	48244	647	50	1235	21778	14139	155	13760	302	552	10346	21485	13113	13140	653	2	29981	18513	6075	22355	18063	12164	551	19	14768	9392	15329	88047	380	3	2	8
GCTAGGGAGCTGGTCA	584	44294	51395	16654	363	40775	45313	667	188	517	963	2850	257	372	24964	11401	16451	19936	276	33	2688	766	737	56	146	249	8018	21361	15150	9716	8184	345	2	9430	11494	6177	718	319	417	311	18	8049	1166	37590	34	44	2	2	5
GTTCCAGGTGGCAGCC	41	3378	4022	4462	43	35	4	13	8	59	75	1831	22	22	61	65	675	854	65	2	45	8637	80	3	8	5	620	16	7563	75	0	53	0	67	152	2340	4772	4344	72	53	4	64	143	87	2	3	0	0	0
GTTTATCTAAGTGGGA	236	27409	24522	13836	7280	198	18	255	100	224	36690	243	4499	8456	7414	16058	5384	7118	207	34	8180	615	8609	30	66	143	242	10904	2450	12425	13745	367	5	7341	30841	15061	28864	24719	349	363	12	708	8120	13503	77804	275	4	3	4
GCGCCACTGGGAATAG	38	4585	6951	2034	29	14	5	13	22	68	53	1428	36	30	3664	70	1044	1439	31	3	899	64	28	7	3	4	8	6	32	1971	2018	35	0	18	69	40	21	26	27	12	1	12	52	32	5	10	0	0	2
CTGCTGGCGAACCCTT	3266	239378	144507	124473	1254	59546	73763	1642	594	21605	35816	9194	5355	29947	79762	47220	86465	89624	6477	3576	35756	47567	48254	267	511	809	10435	57035	56885	25644	17286	20220	17202	55200	63298	36800	42589	24737	67223	1561	151	18462	30280	64480	131	9700	7	7	24
TCTGAGAGTAATAGAG	553	48291	57936	23146	342	43319	55962	509	195	519	4961	4200	4523	5424	16331	14008	15287	21633	2398	2414	7379	772	11110	60	46	94	102	116	7958	6449	6495	256	1	17419	708	4009	9429	7127	263	266	19	7773	616	6275	21	46	2	1	2
GACTATTGGACCTGTC	0	0	0	1	0	0	0	0	0	0	0	0	0	0	0	0	0	0	0	0	0	0	0	0	0	0	0	0	0	0	0	0	0	0	0	0	0	0	0	0	0	0	0	0	0	0	0	0	0
GATGGCTAACATGTGA	699	29840	35313	26462	10977	35029	49840	30740	22939	172310	16959	5603	2805	2178	12390	8951	27763	41351	2258	2156	10637	8462	24454	104	67900	373	694	7731	17343	26085	28414	4036	5015	46731	1632	19753	25359	22206	6331	620	22	20126	17824	16466	90883	347	2	7	9
TAATATCAGCTCTACG	618	39901	73088	14112	241	809	20	406	107	321	11540	13343	3396	9867	93260	26494	21552	29421	1728	1166	8583	21772	19994	98	32386	256	6828	517	46516	36273	36705	2035	1696	15474	27806	7123	27207	22241	5437	7131	7069	9232	41146	16365	29	61	3	4	8
GCGTCTATCATTGCGA	19	312	719	133	5	0	0	2	0	0	12	0	0	1	0	3	888	1185	0	1	7	6	11	2	0	0	0	0	1698	4	0	5	0	13	22	22	13	6	1	1	0	7	1	2	1	0	0	0	0
CTCGCTGCGTAGCACA	942	61298	64128	29824	5295	49673	58678	1029	352	842	40484	2883	873	2109	51690	23999	35254	34085	3046	1944	10194	11011	24807	156	275	334	4543	30976	28428	21058	17053	3502	1993	24865	12545	22036	41374	26371	7409	17754	18586	14275	32992	16027	181685	736	12	12	7
CTGGCGGGGCTACAAG	245	15471	20519	7405	58	58	12	52	59	116	9340	67	97	120	6825	836	6554	9555	82	15	2744	226	174	30	13	19	48	27	191	1429	1518	86	0	101	606	5734	145	107	31	54	2	64	157	95	7	16	0	1	2
ACACTAATATCGCACT	610	48417	69704	19819	341	722	443	25894	18260	374	47574	4149	265	234	417	8959	17166	23469	376	29	9945	12092	12466	74	31927	210	434	9975	27122	2304	2423	4816	6392	381	723	15543	15641	13065	6155	310	39	287	1305	721	24080	118	38980	4	5
CGTCGAGCTAACGGCC	81	8768	19474	2835	54	36	2	81	23	80	43	18	28	31	27	95	608	845	31	0	25	72	130	13	12	6	15	41	70	1541	1735	748	1008	31	83	169	2987	2436	109	116	7	121	217	13051	11	9	0	0	5
GCATTAGGCGGAGTAA	464	33244	38770	14466	150	144	27	156	81	260	5762	1035	148	273	9295	4662	12581	15556	374	19	3837	625	10972	41	39	37	79	88	8599	5250	4482	194	1	279	602	11629	12568	9027	16949	272	7	6632	4823	776	26	38	1	2	5
AGTCATAATAACCGAA	0	10	0	2	0	0	0	0	0	0	0	0	0	0	0	0	0	0	0	0	0	0	0	0	0	0	0	0	0	0	0	0	0	0	0	0	0	0	0	0	0	0	0	0	0	0	0	0	0
GCTTAAGACGGATTCG	518	42756	73176	16976	238	16333	20133	432	142	383	3946	2074	438	27422	23055	6551	18129	25293	1046	889	3051	21581	12773	63	62764	366	701	6826	14944	8850	8785	434	6	2385	8739	10816	17911	14353	474	3310	2785	14014	30347	37132	30	43	2	2	4
TGACTCGAGCTGTCTC	9	892	1452	1354	12	3	1	1	3	7	1	1	2	0	1	0	2	0	2	0	0	4	0	2	0	0	2	3	2	0	0	0	0	1	9	2	1	3	1	1	0	0	4	1	3	0	0	0	1
TTGCTACGGGTTATAT	2	672	4	345	0	8	0	3	0	6	3	5	2	4	8	3	36	25	33	4	7	3587	21	0	2	0	6	0	17	2077	2218	6	0	14	54	16	4	2	15	0	0	0	19	2	0	0	0	0	1
GTGTAGAAAACGTTTA	963	64454	83576	38896	726	46463	64525	28677	21797	85618	23382	3505	8991	393	11190	25883	27306	41876	549	53	13912	28789	999	99	199	7205	547	19679	25355	15678	17348	6530	9107	7818	1222	1110	41668	37748	640	626	58	1263	36712	14153	25	84	3	3	8
TCACATATAATATGAT	12	428	456	152	0	0	0	0	1	1	6	0	3	1	0	0	359	605	2	2	8	7	3	0	1	0	0	0	2	2	0	3	0	2	0	1	6	3	4	2	0	2	0	0	0	0	0	0	0
TGTACTGACAGGAAAT	387	25599	35656	10492	142	4647	4106	156	60	216	11503	1109	166	171	7558	8010	14264	17456	1208	1317	3308	715	11878	31	42	32	91	88	14133	13543	11226	195	3	249	516	551	2979	2365	196	1621	1071	190	7060	5563	19	35	1	2	5
CCCCTCATCAGCATTT	182	8814	24159	11791	5127	149	23	268	130	3293	11617	121	173	249	9724	4947	4756	6831	125	9	2556	316	382	56	26	56	113	127	10600	3949	4021	993	995	16026	10561	11562	437	58	197	192	8	329	562	25034	32	33	3	3	2
TGCAACGCGGTTACTT	157	15928	12333	6866	82	98	12	104	46	129	11973	3268	163	173	19936	4815	3404	4740	89	5	76	247	171	23	9	15	61	52	270	118	0	90	0	5985	5335	314	8790	7645	144	115	11	172	462	15498	10	14	0	2	0
ACGCGGCATTTGGCGG	182	10270	11510	9525	144	292	24	16696	11118	167	128	30	76	63	7470	214	5824	7676	156	3	2976	8277	11976	21	19	24	65	121	4994	51	2	74	2	73	280	278	111	68	28	65	2	60	210	235	23	7	0	4	2
CGTCTGCGCAGTGGAC	14	1000	3876	492	3	10	1	3	7	7	4377	7	10	25	50	42	401	497	6	1	6	27	3	1	0	2	4	4	42	5	0	0	0	11	16	10	32	6	4	0	0	5	26	11	0	0	0	0	0
AGGACTACAACGTTTT	184	15560	24817	7356	273	5937	7897	30079	22553	299	240	4068	71	162	112	303	5002	7064	141	15	311	146	315	32	19	70	44	88	1288	4804	5188	761	730	22291	9373	23301	25364	22240	327	267	11	14336	660	12630	37933	108	1	3	4
ACCACGCGTGTCCCTT	377	32201	39001	15023	541	1866	134	151340	109583	698	472	2967	220	8591	22816	4755	7220	10253	719	742	13103	656	708	119	105	177	3437	11853	15762	5951	6737	4868	6370	482	735	6515	5228	4264	286	284	34	8198	12575	16557	10	23	1	0	5
TAGTAAAACGTTATAA	165	12453	11283	5209	44	51	3	180	23	96	152	28	77	61	115	8426	5440	6059	103	10	1094	8379	395	24	11	16	27	76	4265	2428	1824	99	1	5312	259	507	6108	3576	196	150	3	271	547	30153	10	12	2	0	3
TGCGGAACGAAGACAG	0	32	0	19	0	0	0	0	0	0	0	0	0	0	0	0	0	0	0	0	0	0	0	0	0	0	0	0	1	0	0	0	0	0	0	0	0	0	0	0	0	0	0	0	0	0	0	0	0
CAAGGAGTATGCAGCG	72	2236	5338	1009	3	5	1	52	7	29	16	1	10	55	4	91	3241	4487	59	3	150	186	12458	12	8	34	20	2616	17	4	1	11	0	43	7	105	101	29	27	44	1	7099	93	198	0	1	0	0	0
GGTCCAGGAATTTCAA	471	33069	44632	18895	149	3875	4889	211	85	262	11219	364	212	248	17143	9896	11697	16467	395	11	14688	28165	21427	56	64	98	266	8252	7915	1412	1475	1654	2185	285	10019	7430	6251	5281	5363	152	14	2085	716	596	14	40	3	1	3
GACATTTGGTTGGCAT	83	8143	14605	3941	97	14490	20172	168	48	129	189	2116	67	97	155	10117	1613	2052	1159	1314	1482	86	135	13	13	21	22	42	187	2120	2209	62	1	7373	181	230	12051	10170	115	65	6	132	198	270	7	12	0	0	1
GTCTGATAGATTCCAT	156	12646	9013	8476	172	92	37	100	87	29105	5214	54	123	161	9775	4992	3791	5304	143	3	2031	6502	11701	19	46	114	205	12144	8776	49	2	78	0	205	281	403	6279	5377	132	145	5	13995	1566	492	16	18	1	2	2
CCTGTGTTACGGGCAC	3	136	2	114	1	0	1	0	0	1	1	0	2	0	0	0	0	0	0	0	0	0	0	0	2	0	0	0	0	0	0	1	0	0	0	0	0	1	0	1	0	0	0	0	0	0	0	0	0
ATCCGCATATCAAGTC	215	23436	45443	7703	283	329	9	189	73	208	18259	186	281	325	31483	743	3991	5205	206	32	268	7455	4673	24	42	41	212	86	23500	17277	18400	365	5	9789	6233	16038	7281	5641	6294	261	5	7777	17377	12375	76813	265	4	6	1
TGAGAGTACGTTTAAT	556	45238	57263	20976	483	660	59	31731	22648	27960	16937	3245	380	10448	18382	7514	16771	23295	426	47	5907	11766	23958	71	28641	264	577	12882	15223	12973	13909	3867	4816	7858	24959	27581	41774	35358	5591	527	43	8880	20630	12663	39538	173	1	4	3
TCCCTGCTGATATTTC	33	2424	2515	1185	4	55	1	369	295	16	97	15	37	36	10721	121	1134	1795	11	0	12	118	24	4	1	1	29	5	2528	17	0	8	0	13	139	41	21	17	4	5	1	2	122	19	0	1	0	0	0
CGCAACATATTTCTGC	343	23829	23147	12887	168	70	22	221	51	198	3684	2969	94	153	221	4691	10666	15198	195	11	4375	8464	544	43	98	46	50	115	6360	2868	2941	170	3	9767	578	15385	4883	4309	228	196	6	298	486	25586	19	22	0	1	4
GGCCGTACTTATATGC	752	63645	72399	29008	524	13797	17906	19590	14159	523	464	5467	3521	7471	526	1686	17937	26611	967	668	14002	30231	912	107	27824	304	510	12273	15784	6210	6751	2484	2874	13590	24687	23836	11432	10260	2910	392	37	8596	1001	13760	92753	339	5	8	3
GTTTGGAAGGCAGTAC	352	28669	35372	17069	367	9613	13979	14661	11508	40244	249	39	82	125	122	4630	8878	13108	109	16	3598	1129	387	56	37	46	53	83	4274	1869	1995	176	0	8818	364	6436	17463	15618	188	217	24	318	471	13889	29	34	0	4	4
CGACAAATGCACCCGC	436	55449	41094	28335	594	13688	18631	423	250	76446	308	61	4481	186	1196	16254	6672	9873	210	8	326	3953	18770	48	41	62	150	161	8749	3407	3384	329	2	9733	30490	1118	595	247	5811	316	17	6157	21750	21653	85684	317	6	6	3
AATAAAACTCTCGCAC	1269	91199	133926	37960	1068	62604	80884	1178	333	25446	15617	5291	558	13940	10618	43904	37043	51691	2874	2369	12455	58838	38954	121	205	414	769	41349	15078	15479	16398	6141	7556	25010	16331	49390	24040	20902	2151	506	60	9119	11453	15808	176240	612	2	10	6
TTCGGAAGTTACCTAC	541	38766	44360	19998	272	5448	7397	355	146	22476	6521	3078	235	225	6033	21111	16402	22709	298	47	8883	9641	715	77	728	154	8154	10872	6707	14487	15228	5211	6169	352	17821	10679	9288	7669	345	295	30	365	735	28911	26	57	1	1	3
TGGGAGGCTACACGTT	557	53695	69054	21606	433	38150	48901	755	267	23381	1873	8387	245	411	9540	5126	13971	18820	548	38	7578	24110	30489	72	355	26689	1082	40325	22764	11277	12283	2759	3169	10673	42508	7189	15269	12260	629	7541	7777	14187	18411	38087	36	68	1	2	5
ACACGAAACTCTAAAG	28	1811	271	744	6	40	1	4	3	15	8	0	5	2	24	7	1074	853	37	1	38	7703	66	1	0	1	19	4	14	2	0	10	0	0	70	8	7	13	0	7	0	8	61	9	2	2	0	0	0
AGCGAACTCTATTGTA	286	19838	32607	9288	157	10311	13918	339	63	201	14874	2615	1966	12565	10838	10689	10028	14223	1115	1129	1766	7509	10295	38	8927	129	172	226	2992	6783	7220	402	1	29840	41965	17133	18974	16670	5261	385	9	7737	1233	47860	26	15	1	1	3
GGCCAAACACCCATGG	39	4283	5656	1575	4	43	3	22	6	12	92	35	85	6936	148	137	596	807	17	0	998	96	41	2	22371	118	228	156	1254	39	0	94	0	148	132	6349	73	23	46	78	0	140	8911	111	0	0	0	0	0
GAATGGGCAGGTCGCC	1667	100330	109368	59147	615	9129	10901	37358	26444	1031	25771	13229	904	9035	41578	30423	56582	83750	2263	1525	23033	25660	28281	226	508	181	4258	371	38528	13437	14181	5646	6541	12718	86947	19160	40915	35850	19625	601	60	4279	2179	15237	9458	135	3	80	25701
TCCCTCCCTTCGTGGT	2	257	3	132	0	0	0	0	0	1	1	0	0	0	0	2	0	0	0	0	0	0	2	0	0	0	0	0	1	0	0	0	0	0	0	4	1	3	0	0	0	0	0	0	0	0	0	0	0
AATATCAGAACTTCTT	196	9586	19681	3910	86	88	6	254	26	53	8131	10463	124	175	9995	5338	8083	11264	1685	1704	289	612	38585	23	57	60	179	11492	13102	10463	11029	136	5	6581	373	736	300	99	315	79	3	127	295	15335	13	11	0	0	1
TCTATACTCCTACATT	39	596	909	240	3	2	0	1	0	1	7	1	2	0	1	3	1257	2006	10	4	13	17	9	0	1	1	1	0	20	1399	1678	10	0	11	15	18	7	8	6	9	0	0	4	2	0	0	0	0	0
TGACTTTCACGTGAAA	74	6301	11991	3292	77	6235	8298	63	52	100	17	8	21	10	28	35	817	1260	22	2	1701	72	47	11	3	7	15	13	29	766	741	35	0	29	55	63	27	33	16	32	1	22	37	52	7	13	0	1	1
CAGTGGCTAACGTATT	0	107	1	49	0	0	0	0	0	0	0	0	0	0	0	0	0	0	0	0	0	0	0	0	0	0	0	0	0	0	0	0	0	0	0	0	0	0	1	0	0	0	0	0	0	0	0	0	0
GTTGTGATGAGTTCTG	1563	116624	139604	48211	3055	76369	97597	35982	23908	1238	28431	15509	5473	20254	35897	25018	46283	64848	3308	2435	29491	35927	42646	197	27743	490	5194	28508	25961	20353	20803	4949	5481	21084	70863	10393	26830	22422	15603	16303	16939	8492	50186	10137	30663	196	6	2	12
TAACGCCCGTGCCTGA	248	27953	25073	10049	209	172	11	127	55	156	262	1238	112	130	8287	10195	5275	7810	114	11	1852	10121	281	30	48	88	209	11171	247	1982	2072	147	4	203	15416	8606	175	132	112	101	14	6003	9338	384	40098	134	2	0	1
GTCCGATTCGGAAACT	74	5506	4097	4368	20	68	7	87	27	68	10649	49	121	106	184	4338	2034	2920	72	7	4923	9294	260	11	26972	118	276	200	194	2620	2810	117	0	119	9067	288	205	44	96	152	0	131	258	14320	1	5	0	0	0
TTTCACGGTCCTTGCA	1321	122126	114528	63325	4922	12485	16884	771	317	978	5281	7633	1894	574	10608	24734	29370	42789	743	68	9629	23130	24783	118	280	420	8809	37459	29250	16548	18766	3287	4116	951	19521	30536	23805	20128	9437	956	54	32647	28411	71427	56054	297	6	13	11
GCGGCGTACCGACTAG	14	686	241	521	0	0	1	4	5	6	3	1	4	3	5	2	261	399	3	0	0	3	8	1	0	0	0	1	3	3	0	1	0	5	4	2	1	2	4	4	1	2	3	8	0	0	0	0	0
ACCTCATAGGATTTAT	304	15678	14485	5406	559	76022	106125	36126	26445	26572	4648	4451	270	17656	24371	8507	11739	17058	1202	1281	4106	4437	297	62	44	120	12397	169	17259	5429	5419	1112	1302	394	926	11665	309	130	5948	93	11	328	8086	361	17	27	1	0	0
TTTACGGGTCAGGGTC	21	3336	5416	1373	157	11544	14527	32316	23303	183	88	38	46	56	78	4885	54	11	44	5	32	68	238	29	18	9	23	73	7184	3584	4031	137	0	137	256	5471	185	13	83	93	0	106	232	14183	7	15	1	0	1
CTCGAGAAGGTGATGT	106	4761	8716	12959	245	185	11	156	109	209	9173	2783	217	185	419	4790	3132	3917	235	3	236	13605	345	36	60	57	129	93	5589	5456	5854	389	148	8852	618	529	6154	4919	202	252	2	266	8637	415	31	24	2	2	4
CGGGACCACTCGAATC	493	47119	50366	24214	495	21794	29805	377	229	61333	410	3457	189	10716	5470	7565	9001	12550	1298	1344	3312	4911	485	39	177	286	482	36987	10093	167	3	165	0	732	464	522	636	256	382	344	16	10257	20699	30095	22	66	2	5	7
TCGTGATCCCCGCAAC	2	90	1091	105	0	1	0	1	2	1	0	0	0	0	2	6	0	0	1	0	1	1	4	0	0	0	0	1	1	0	0	0	0	0	0	5	3	0	0	0	0	1	0	3	0	0	0	0	0
ACACCACCGAAGTACT	625	50841	53454	27593	315	33696	46402	695	214	571	594	2286	334	219	9052	15585	13928	19258	3444	3695	6615	15949	12162	79	30456	344	8448	22004	9288	2086	1908	2661	2885	2997	35806	8516	40094	34484	10873	20378	21833	8044	1863	41324	27	44	3	1	5
GCGGACACTCAATAAC	412	27580	34957	14926	394	498	65	39799	28984	46555	235	34	111	104	190	3729	13188	18541	215	15	9586	13828	516	63	80	98	213	11040	4897	2749	2917	3163	4046	262	9390	2962	12938	11237	151	2985	3201	230	433	611	23	50	4	0	8
AAATTACCAATCTTGC	1248	97438	133849	33299	353	482	78	390	205	51334	21699	4136	381	3716	28643	8801	33559	49844	542	38	2289	24524	10526	111	169	272	3986	36348	26252	3153	2729	7593	9959	2786	13339	10392	14074	11889	17936	565	60	25267	30926	30561	37	87	5	5	5
CCGTTTCAACGTGTCC	298	25095	22885	11268	248	431	43	37511	26611	296	5338	2727	89	138	142	257	8560	12028	185	21	11591	329	360	52	26	45	41	48	3594	4515	4720	165	1	5707	329	7830	185	146	5450	83	5	175	170	257	27	19	2	4	2
CTGGAGCGACTCTGTG	68	4359	6969	1960	67	9412	13462	107	31	59	2927	594	24	44	65	2098	2326	3537	51	3	56	3647	85	6	3	14	16	14	2307	879	867	67	1	7156	212	5115	2212	1855	31	26	3	61	78	71	4	4	0	1	0
TTTGTTTTGACTTAGG	331	22008	26681	16830	246	11546	15821	304	107	315	11861	121	248	202	7676	16491	9206	12962	269	15	4830	15278	11210	54	24107	139	308	289	20458	5500	5566	313	0	303	7580	9707	12136	10050	131	249	5	203	553	602	38	35	26785	3	2
CAGCTTATACAATGCC	41	5843	7146	2663	37	16	5	31	12	31	30	12	22	51	47	4992	630	920	16	3	85	26	69	8	8	25	5	15	56	1637	1833	39	0	99	73	4700	94	20	63	47	1	10053	135	186	8	10	0	0	0
TCAAAAGCACCCGCCA	1195	95390	133971	51052	1063	58034	78115	105040	77128	53411	28778	1724	508	577	25064	13131	33058	48014	591	73	22619	15880	1305	216	41196	427	917	27476	10131	21735	24508	4277	4793	35222	26779	28812	30053	25663	7525	694	43	10539	8423	34752	64	133	2	4	9
CAACGTGGCCGCATCC	1588	123808	142800	57675	1047	55769	74915	20218	14413	49048	17822	2466	433	566	11232	11935	39420	57390	2822	2692	9502	30178	13104	216	281	429	5469	47482	46314	17682	18147	2382	1945	19904	27424	64934	20673	17131	687	678	44	21844	20237	22307	24414	222	1419	6962	31
CTGTTAGCAGATACGT	199	13869	19888	4957	115	146	3	115	37	104	5731	1957	5274	201	13580	4482	6097	8610	204	19	4175	4677	8175	23	34	49	98	83	12874	6666	7018	1842	2019	8674	18920	11982	21011	17965	222	208	15	7728	619	479	37162	135	1	0	3
CAGGTTTGTCCATATA	10	628	1663	222	6	3	0	1	6	17	2	6	1	0	5	8	317	473	2	0	1	13	5	1	0	0	3	2	5	3	0	1	0	2	13	5	3	4	0	0	0	1	13	6	1	1	0	0	0
TTTAGCCACGCGGGTT	1	44	1	38	18	0	0	0	0	0	0	0	0	1	0	0	0	0	0	0	1	0	0	0	0	0	0	0	1	0	0	0	0	0	0	0	0	0	0	0	0	0	1	0	7	0	0	0	0
TTTATCCCTAGCAGCG	0	21	0	6	0	0	0	0	0	0	0	0	1	0	0	0	0	0	0	0	0	0	0	0	0	0	0	0	0	0	0	1	0	0	0	0	0	0	0	0	0	0	0	0	0	0	0	0	0
GTTCAGTGCCGATGCG	4	693	1	407	4	1	1	9	1	4	1	0	2	3	3	11	2	0	0	0	8	4	15	0	0	2	2	1	2	0	0	2	0	5	6	15	5	3	1	3	0	10	4	10	3	0	0	0	0
CTACATTATCACAATA	2477	196469	191789	69411	1131	31086	41457	1287	442	105436	23085	7955	2784	13155	76816	52223	66732	100314	5072	5219	26420	2766	26917	208	65476	755	1184	20796	59721	26498	28174	5916	6370	47428	52113	69022	59915	52473	9893	1375	82	70582	9791	79627	69739	397	7	14	17
CGTGATTCCCCGTCCA	37	3161	4293	1465	18	23	2	2	4	31	82	1	8	3	41	1	611	831	9	1	6	52	8	0	3	0	9	3	2332	29	0	42	0	47	6305	74	10675	9148	57	60	4	55	180	124	5	3	0	1	0
AGGGTCAAGCACCCCC	318	23280	31464	10384	136	2180	2597	165	89	237	354	114	157	9428	10189	5042	8680	11755	142	11	7817	517	1133	41	580	160	246	11330	14016	1835	1908	144	0	456	572	3489	5803	4357	292	272	6	21930	19189	7958	25	26	1	1	4
CAGCTTAGATGTCGGT	214	22032	19916	9914	267	11499	14931	253	68	205	5832	3369	128	168	401	11811	5284	6955	257	11	1375	10330	9599	29	32	27	89	107	8869	5016	5315	1537	1691	253	14896	622	7532	5967	9252	194	13	256	8190	10943	34481	141	2	5476	21
TCAAGCCACTAATGAG	338	36044	33397	17723	216	67	20	277	73	275	7218	1994	130	7044	286	5336	6336	9099	268	11	4978	533	21611	23	132	244	342	28110	4914	5429	5628	146	3	446	321	9338	6106	5011	306	257	9	19813	859	12571	18963	88	3	12535	44
CTAAGCTGGAGCCTTA	151	13284	17855	6213	35	39	8	78	32	107	235	1932	93	8387	215	4524	3945	5830	90	12	329	119	136	14	6	41	26	54	5903	3466	3611	121	1	270	315	16622	5715	4535	128	68	3	155	4227	232	9	17	0	0	2
GTACAGGGGACTCGCT	903	95072	123682	29866	8104	49495	62731	33534	22675	8532	18185	9684	4978	510	25422	15029	21279	29955	3828	3770	12321	1802	12642	120	129	146	480	10190	42445	32862	35093	789	12	3766	65240	8337	36110	29866	6511	793	40	6568	63881	39424	42414	218	5	7	13
TTAGGATCACGGCCTT	117	5660	8774	2293	105	16166	20959	188	33	99	126	1854	70	34	9637	206	4587	6561	167	7	121	14403	13291	11	74	83	12486	9502	3861	4097	4467	41	1	39	314	201	62	47	37	20	3	8	269	129	6	9	0	3	0
GCCCTACAGAGCGTTC	1433	72209	67392	54158	12313	249986	348221	99572	72764	206631	41531	10650	6343	6737	12068	38868	57334	83435	1507	380	27801	24302	61264	230	268	351	8363	27265	40909	34882	37741	10501	13341	1431	71247	38090	23573	19531	19445	17153	18155	29315	17505	14600	7387	180	5	5	9
TCAAAAGCACAGTCAC	62	4525	4914	1826	10	57	1	7	14	21	209	17	39	44	8543	81	2092	2940	14	3	22	124	21	7	1	3	37	5	126	6	0	3	0	17	131	16	17162	14744	79	46	4	96	266	170	2	1	0	0	0
ATTGCCCCTCAAGAAA	0	2	0	1	0	0	0	0	0	0	0	0	0	0	0	0	0	0	0	0	0	0	0	0	0	0	0	0	0	0	0	0	0	0	0	0	0	0	0	0	0	0	0	0	0	0	0	0	0
TCTTGTGGAAGTGGTC	336	17326	23788	9696	85	101	12	98	50	99	17214	3166	121	155	318	346	13366	20278	209	36	278	12697	371	49	83	143	956	21424	16256	6106	6406	2039	2458	12470	611	557	13290	11585	230	172	13	250	9022	7909	13	10	0	1	0
AGGCAACGAAGCCGAC	486	39494	44257	25201	159	221	18	157	87	274	10473	681	218	9598	19690	5357	16528	24281	254	35	347	14970	464	50	1722	160	229	11788	18765	17154	19385	414	61	25539	20544	2082	6850	5896	269	229	12	439	802	29314	13	38	1	2	6
CTGGTCAAACCAGCGT	234	25350	30390	8677	268	17448	21846	38989	26728	336	6047	101	142	191	17673	3748	4579	6127	145	17	3594	3091	7991	55	17	48	139	77	6122	6742	7055	1347	1505	10990	20281	8477	513	367	73	81	5	138	426	312	19	21	0	0	0
CCCGACCCGGCCCACT	508	28178	24124	16284	3660	26846	35389	348	168	406	409	2914	171	1098	11095	4953	17155	24404	1580	1427	5456	18478	11253	66	76	114	7098	134	9623	6743	7112	299	0	10652	6880	8911	10536	9037	313	288	12	8880	17600	722	40	25	1	3	2
GGTCAGTGGCGAGAAC	361	24885	23993	15230	267	23815	32470	303	127	288	10912	1708	177	147	11721	415	10514	14822	288	30	269	18564	12657	49	40	23	118	78	13298	6186	6497	224	2	206	6901	3048	291	169	107	110	6	94	629	226	18	20	1	1	4
CCTACTTGAGTCCGTT	679	20055	26805	7610	11927	59177	77444	66277	46194	47817	5339	4060	194	374	8578	24420	29169	41039	568	88	12583	26569	7239	105	21	74	182	211	14768	25150	25172	3099	3677	18491	18152	19697	658	290	7986	166	13	8121	980	21710	15	25	1	2	3
CGTAATATATGAGTCT	298	18926	29296	8352	269	33236	44991	302	124	279	6375	141	176	9268	13969	4047	8279	11744	2118	2275	2793	467	219	44	27	57	126	41	2376	3937	4237	144	3	4602	3784	3543	44522	38388	6189	283	14	495	9102	749	15	12	1	3	4
GGGTAGGATGTGTTCC	132	13906	21336	5528	276	412	41	33593	23598	180	133	23	76	89	169	8077	2216	3099	48	1	3851	208	250	39	25	22	58	71	5920	80	1	96	0	118	278	8180	143	59	74	91	2	125	10072	314	59370	178	0	1	1
GCTAGGTCATCTACGG	502	23830	31906	17018	883	84434	104852	835	358	120832	10309	2942	4733	8745	659	6155	14322	18468	2175	2124	346	6029	443	55	58	69	202	119	7158	6803	6363	3925	4496	8633	1201	33706	13045	10280	287	294	25	349	16167	629	32992	206	2	2	7
ACTCCACATGAACAGG	527	38167	58229	20813	6761	264752	345311	104851	72781	142276	10853	3766	295	8827	21368	1081	13156	17485	1305	1032	10873	7137	19637	95	97	171	397	8970	23346	9461	9277	476	0	21218	7861	21024	8337	6597	5837	304	20	981	8441	11036	36	112	2	0	9
GAACAGCTCTCTATTT	116	13939	32482	3265	322	2384	2650	312	87	195	11531	2832	330	9452	22516	8495	556	110	1449	1328	397	26343	599	32	41515	299	676	20692	16822	11283	12259	505	2	30428	19474	15669	15673	12874	2866	376	4	549	1156	30366	91128	301	7	3	4
GAGCTCCTGACTTCTC	396	34271	47726	16542	12930	21270	28934	370	369	209461	4433	6442	148	173	563	14867	12167	17665	354	42	5621	9199	13312	67	31	40	155	124	13458	15561	17487	4300	5653	499	41125	13145	9574	8422	318	138	25	199	9883	638	27	134	2	4	7
GGGAGCTGAGTACCAT	76	6532	7553	3105	234	915	833	33969	24672	50109	5444	24	52	54	92	2360	1764	2508	897	1015	32	65	114	28	8	7	9	35	1936	18	0	366	539	42	56	111	82	31	20	20	4	33	35	103	4	28	0	0	2
GTGTTTGAGTCTACTA	876	61017	102114	22152	452	45518	60830	838	244	682	16596	15732	693	11096	56655	26365	24858	34115	889	59	5113	58559	23934	92	28743	287	770	447	22658	22366	23166	2516	2404	24324	47035	44992	33467	26004	6984	659	34	8950	36555	2229	48	84	0	1	8
ACCTCTAATGTAGAGG	244	17633	25709	6381	176	567	36	44503	30218	270	110	22	29	110	127	166	6789	9497	63	8	182	223	207	59	37	72	124	6225	9046	1880	2003	147	0	314	25386	859	6046	5167	139	126	8	15116	418	428	12	26	1	1	1
GCCGCGCCAGCCGCAC	0	8	1	3	0	0	0	0	0	2	1	0	0	0	0	0	0	1	0	0	0	0	0	0	0	0	0	0	0	0	0	0	0	1	1	0	1	0	0	0	0	0	0	0	0	0	0	0	0
ATGATGGCGCAATGGA	288	25753	31255	11949	203	23829	29375	16837	11774	314	538	133	211	4480	568	32010	8029	11725	223	18	425	21995	8668	47	43	40	126	162	3374	3950	4438	426	292	292	16424	7106	18017	16207	165	177	8	241	652	805	23	28	2	2	3
TCACGGTTTCCCCTCA	996	100145	97916	53579	587	364	44	539	380	756	521	1669	6239	382	18118	7705	19060	28070	1741	1546	6130	10443	1273	91	33551	283	8698	440	5469	11116	12572	705	38	602	27075	7366	14130	12328	16811	24609	27482	22324	12581	1190	85	84	6	7	8
ATCCACTTCACGATGA	29	3046	5373	2370	16	41	3	1	5	28	45	16	24	17	7196	80	2	0	6	2	3	68	5	1	2	2	29	3	13	1891	2137	13	0	6	96	24	2	11	10	3	1	6	90	5	0	3	0	0	0
CCTGACGTAGCAACGG	149	16083	10234	10337	131	23	28	93	108	25896	69	15	137	12	33	103	2661	3838	43	7	47	71	151	25	48	7	14	45	2369	1961	1991	216	29	43	92	208	2779	2372	159	18834	20268	196	430	16009	17	30	1	3	2
AAGTGCATGACCTACG	26	1955	5700	666	22	2	0	3	4	21	4	3	10	4	5	8	233	304	8	0	9	14	13	3	4	2	1	7	14	8	1	6	0	5	11	13	10	9	10	16	1	3	17	14	4	4	1	1	0
GTGTGGCAGAGGAAGC	137	10109	7782	4677	41	15	3	17	31	78	76	14	25	20	19	24	3821	5724	30	1	48	79	60	13	17	11	7	13	104	27	0	36	0	31	19	32	5770	5271	43	64	9	62	93	97	8	11	0	2	4
TAAACCGGTCAGTTCC	0	40	1	28	1	1	0	1	0	0	2	0	0	0	0	1	1	1	1	0	1	1	0	0	0	0	0	0	0	0	0	0	0	0	1	0	0	0	0	0	0	1	3	0	0	0	0	0	0
GGTAACGCGATAGTTG	15	509	231	173	0	1	0	2	1	10	10	0	4	0	0	4	351	473	4	2	3	5	4	0	0	0	1	2	2560	14	0	16	0	14	40	30	7	1	1	1	0	1	2	1	1	0	0	0	0
CACCCTGCAGGGTTAG	478	39523	47549	23079	874	11424	14835	196	327	139591	9088	1710	253	311	8808	3851	12204	16408	294	25	8734	16045	509	45	26709	266	498	10179	5921	8104	8395	2119	2213	15893	817	2754	17067	14085	10854	362	26	8200	9697	730	136042	514	3	5	7
AGCAGACTCGCGTTGT	477	40704	18298	19572	3361	5451	3153	296	135	17928	9128	1981	4582	212	7302	644	11362	8506	809	251	7078	3609	9281	33	314	388	849	51548	10832	2991	1250	8478	4848	415	15364	3741	3964	1617	310	373	40	4214	9113	15059	21	47	0	0	1
AGCCGGACGGCCCGTG	24	1427	3405	983	12	7	1	23	7	11	52	21	21	27	53	4295	401	585	6	0	12	16	39	3	4	0	1	14	1207	8	0	9	0	16	21	43	16	8	8	2	0	11	17	39	1	5	0	1	0
GCTTAGTAGATTTCGC	359	26096	35920	11958	190	359	253	161	83	193	475	143	229	225	22686	8884	9600	13627	182	22	4699	636	7828	43	34176	162	429	340	8825	5463	5920	309	5	353	13753	11791	16643	14565	4719	289	11	8027	4056	668	21116	102	1	3	0
ACCGGGTTCCTAGCGA	359	25770	29545	11492	252	12388	14635	228	87	238	10515	2551	148	179	4673	9390	9431	12615	1389	1277	503	15947	353	43	30	64	4385	86	4465	4222	4223	96	3	169	520	277	417	162	212	151	8	7711	15684	447	21617	95	3	1	3
TCGCGACCCGGTCTAT	605	55963	57937	44506	456	510	57	18519	14311	476	476	4934	263	9859	15581	1611	13452	19656	702	450	980	18919	13750	67	75	285	11052	216	12066	7640	7474	986	1	124885	25092	15444	475	228	5864	269	12	10018	20038	2955	54	58	1	7	2
CCTCGTTCGACCGTAA	732	55822	28302	22898	274	144	49	194	101	352	15252	808	276	9376	4713	5153	20994	17966	357	34	2182	11752	722	61	144	192	358	18514	7442	10388	5670	379	2	2989	7407	16131	15902	9584	5684	319	31	2096	775	13691	32603	201	3	2	3
AGCCTATTTTCCTGGG	60	2706	3569	1098	8595	5	8	13	15	54	18	1	6	8	10	27	2393	3528	22	2	20	55	44	10	1	1	4	7	21	8	0	5	0	11	19	29	27	19	4	11	1	16	14	30	7	2	1	0	0
CACTAAAGGAAGTTAG	218	21627	28879	8193	200	7083	8639	175	70	209	4489	1708	102	109	227	5630	5815	7769	164	12	233	19247	338	24	60	88	173	8464	8410	2616	2637	201	0	12823	634	18220	10948	9093	127	145	7	182	372	370	24477	93	0	1	3
ACGTTATAATCCCGTG	253	14923	13815	5642	111	60	6	92	33	97	103	24	40	68	704	140	9081	12384	83	10	3779	251	229	33	27	52	82	5184	2270	2200	2261	106	1	175	10293	5711	4117	3368	130	127	4	7537	378	12350	25368	91	9054	1	1
AGATACGTGCAATGTG	114	8909	10905	4358	41	69	5	40	17	61	113	38	34	74	128	5896	3066	4392	43	8	78	145	111	9	18	23	32	28	2169	2069	2200	999	1272	122	153	134	3122	2690	123	95	7	7803	8651	299	7	12	0	1	0
TTGTTAGGTGAAGATA	6	994	2329	427	1	5	0	2	0	3	2	11	1	38	3	6	126	198	19	4	58	10	2	1	0	19	0	2	29	3062	3390	16	3	70	36	29	69	7	67	26	1	7895	119	100	0	1	0	0	0
GGACCTAATAATATTG	19	2478	2630	1133	11	160	2	11	9	14	20	618	4	21	193	16	292	372	51	1	4129	321	52	4	4	10	86	7	25	15	0	16	0	1396	302	39	267	13	157	115	0	175	40384	357	2	3	1	0	0
ACGCAGTGAAAGGCTA	482	38207	75269	14507	565	18327	23765	37444	26098	48630	4847	1746	5205	294	2500	7917	14349	20933	336	23	9581	31577	1025	86	121	174	8145	11435	11348	4742	4973	1695	1809	18281	10936	8633	15313	12909	516	6532	6775	13183	18618	49254	40056	190	2	3	9
CGCATATGTAGGGTGT	622	40610	68410	21026	292	12469	16030	569	150	404	11628	225	3819	8512	18000	18318	18998	25542	2611	2386	7056	32790	21200	77	55683	323	854	11201	17035	9208	9324	1759	1608	9583	61031	1801	19162	15181	582	722	20	8347	17422	68486	38065	189	4	5	4
TAAGTGATAGCCTATT	379	23520	35771	10369	249	2683	3300	146	103	21217	368	2337	5216	1830	399	11715	11559	16521	218	28	2536	8751	409	46	52	77	6129	134	10419	7693	8474	437	247	333	8802	14732	8233	7054	5174	236	6	8175	9556	567	43479	177	1	1	5
TACCACCCTGGAGCGA	199	13420	16312	6490	111	135	4	50	38	104	3953	3684	251	85	8206	4200	6664	9919	138	9	115	7536	180	20	56168	235	580	415	7657	114	1	2135	2673	80	371	150	16606	14855	206	328	19	197	18839	447	21	21	1	1	0
CGCACAAAGTGTTCTT	132	15347	12479	11509	79	20	13	33	58	141	132	960	58	2472	102	4905	2770	3833	75	4	1806	114	117	21	26	21	26	30	4439	656	561	1221	1540	117	91	144	85	70	2684	72	10	109	67	115	9	18	0	0	1
TTGTTGGGAGCACGTC	485	52270	117605	15113	6719	849	511	353	179	436	7018	8701	435	550	31440	23884	5252	6546	2882	2808	1314	21321	16159	60	23006	315	5815	10602	16592	12080	12652	523	49	16215	34745	3960	21438	17723	550	527	21	15085	18044	10892	62	87	2	11	6
ACGGGTTACCTATTGG	28	5357	10887	1429	111	145	27	86	59	37476	313	3712	201	185	16414	14489	101	5	165	11	87	5813	216	8	28409	136	323	234	11606	7088	7144	197	1	6528	575	451	169	22	10501	146	1	147	5088	340	6	27	2	0	4
CGGTTGTCGGTCGATG	22	2931	7425	1247	157	625	54	60578	41179	202	28	7	19	31	154	168	34	3	9	0	33	32	137	30	6	15	13	63	4585	81	0	53	0	111	190	7238	72	11	30	42	2	2571	1883	237	1	5	0	1	0
CAAAGTTCAACCTACC	411	29153	48305	15299	308	15418	20275	349	159	45155	7728	1402	129	150	354	5581	10934	15867	183	15	2714	8695	464	48	26	53	134	96	4580	2183	2242	229	1	307	10895	20181	6880	5526	251	269	11	5592	17257	17603	20	48	1	3	2
TCACCTTGTGCCCCGT	17	1761	362	988	2	13	3	43	2	5	5	1	5	4	14	63	112	0	71	0	71	155	10780	0	0	2	7	25	3	0	0	2	0	4	18	78	5	8	6	4	0	8	20	86	4	0	0	0	0
CTGGCTGATCAGCAAG	741	71748	94851	37276	8775	5793	6513	36940	25608	52506	10746	6140	550	5330	10843	57303	14917	19840	4265	4422	7152	30996	1316	108	22084	261	592	11706	6375	40480	42896	1615	1383	685	1394	15017	674	331	582	459	19	7281	16122	21993	32798	203	6	5	15
GGCTGAAAGTTAGTTG	394	28652	40758	10542	220	17313	16087	377	91	317	1191	2627	4810	541	29960	15301	11164	11644	1108	761	9111	1095	563	45	73	169	6576	175	16831	9265	7072	1509	1072	703	18981	8240	19400	12640	629	584	18	27858	38711	14565	33	46	1	2	5
AGGCACGAGGCACAAC	269	25649	42050	9078	198	12196	15479	161	79	243	214	72	86	79	8515	190	4382	5630	1214	1198	2073	16682	269	16	32	24	136	36	7089	3892	3977	1562	1987	189	11020	305	8277	6899	4075	174	20	204	7073	325	24	30	2	3	3
ACGGAACTGATGGGAC	194	15762	15565	9502	76	50	13	26	46	108	191	12	60	38	60	37	4901	6919	85	8	6867	218	158	15	14221	74	195	112	120	1512	1574	122	0	101	9415	149	60	86	36	85	6	86	96	41	3	9	1	0	0
AGTTCGAGAATCTACG	32	3467	5970	1815	12	2	2	6	12	35	11	1	19	2	3	15	939	1288	13	0	7	11	18	7	5	2	1	3	7	2	0	16	0	4	6	14	13	14	1	13	0	6	9	6	2	8	0	0	0
GCCGGGTGCCCCTAGG	454	38818	56888	16323	290	5547	7629	271	136	22340	515	4380	234	12847	8001	13051	11926	16478	384	49	2170	7278	21160	51	71	102	180	7311	4418	11531	11921	1306	1376	420	8208	22161	5298	4569	229	194	16	289	8376	743	43	62	3	1	8
GATACGTAAGACCCCA	65	6899	15186	2719	76	11563	15385	226	32	85	11962	1794	3062	112	404	7917	1477	1668	141	1	124	23284	396	9	15	8	62	72	2452	74	0	69	0	80	304	7703	16445	13463	172	181	4	199	613	19110	4	5	0	0	0
TACACACTGAGGGTCC	280	22734	31034	9094	181	25041	32920	277	83	241	252	1508	107	84	8200	3526	7500	10894	1204	1166	3074	3744	227	27	96	138	7053	14587	466	1488	1587	108	0	125	364	8575	11867	10228	121	141	4	125	381	285	14	16	0	1	0
GTGACCGATGTGTAAT	703	49117	66368	22997	674	21201	26869	42985	29255	541	22253	3833	5795	8376	1084	26067	20780	28755	2809	2551	11853	10252	37263	120	127	217	9091	12812	13797	8081	8570	3432	4375	5264	50645	28275	18219	15087	3029	459	31	19235	24364	8825	83704	286	6	4	3
ATTTAGCAAATGTGCC	269	18543	19913	10207	431	13305	17246	290	196	104422	20672	1655	237	243	16476	8439	8482	11899	183	20	1388	524	12895	39	27152	188	517	14973	10260	9741	10497	3333	4467	270	9342	8443	6762	5754	209	198	19	6723	573	7322	501	66	0	0	3
ACAGTTATGGGTTGCC	15	1674	1309	1170	6	4	1	1	2	6	4	1	6	6	4	2	2	0	3	0	7	2	1	0	3	1	1	0	3	5	0	7	0	5	10	5	3	6	6	7	0	0	5	3	0	0	0	0	0
GGCGGAGTATCCTTGG	137	7769	8208	4735	143	6733	7716	30933	21012	206	209	70	51	86	14701	325	4706	6183	91	7	476	478	5289	37	13	10	107	65	6313	5129	5698	142	2	197	9881	7946	8181	6457	182	115	6	174	17364	4026	3	8	0	2	2
TTGCCACTAACAGTCA	159	7954	13183	3979	50	77	7	15	39	51	4732	1209	76	82	7613	159	6237	8972	83	10	3283	259	120	30	10	13	60	16	2263	1734	1897	37	0	53	183	64	117	74	59	59	4	60	5834	89	15	9	0	1	0
CAACGAAGGTATTTAT	170	15922	17654	5007	46	94	9	190	30	145	341	1006	145	137	331	23567	4570	5098	71	1	67	244	291	19	14	13	62	96	9267	166	0	1202	1064	164	8615	7632	179	91	101	97	6	71	9930	411	4	26	0	1	4
TGGCCCGTACTTTTGT	227	13701	16058	6071	116	12078	16154	164	70	149	259	67	5542	85	11983	241	6338	9040	97	8	123	10762	202	41	37	21	110	27	4655	70	1	151	0	132	396	8050	6201	5451	75	140	4	1166	349	185	10	16	0	2	1
TGACATGAGCGCGGCA	940	83824	99894	40713	658	7753	10177	604	352	74868	3941	1920	10522	488	24825	19019	19579	28802	1260	858	8760	12842	11289	117	16025	200	1875	437	12598	14378	16001	1403	833	20161	17675	23490	26739	23493	12810	8686	9247	9701	18816	42151	81	125	3	7	11
GCATACTCGAACCGAT	10	2159	3336	1027	12	4	0	3	15	28	6	4	7	2	4	10	6	0	3	0	7	10	10	4	4	2	4	5	4	2	0	14	0	6	6	13	5	5	3	9	0	8	11	15	0	3	0	0	0
GGTTTTTACTGTAAAT	117	6434	8432	2254	48	27	2	9	18	40	57	1479	14	25	54	266	3801	5558	57	7	30	91	54	24	5	8	17	6	104	1951	2157	618	868	62	8669	132	39	46	38	15	5	14	60	20	3	7	1	1	1
AATCCTAGCATGCTTC	141	13475	13688	4308	76	10413	13420	122	41	98	168	27	32	37	95	3579	3702	5420	66	16	39	150	84	17	21	12	33	25	2903	8965	10353	116	2	119	10318	244	13719	12796	101	75	10	82	243	181	4	10	0	0	0
TGACCGTGCGACCCCA	67	4711	3971	3099	18	31	4	33	22	49	31	8	12	26	30	49	1721	2587	33	9	3674	114	104	10	8	4	9	21	4615	2249	2357	86	13	109	217	9052	47	27	39	20	1	37	2191	86	1	8	0	0	1
TCAAAGCCCGTGGCCG	711	58416	65062	25162	676	29771	40118	38245	27467	642	15194	1326	245	280	12534	3069	19585	28177	3134	3184	6349	10259	6336	110	156	263	5956	29788	25098	6229	6826	1343	1337	11237	19969	992	6909	6135	5111	305	20	14627	8682	7567	115891	404	7	4	2
ATGCGAAATCGCTCGC	82	2208	3457	1746	16	24	3	5	12	17	57	4	4	53	29	16	2712	3978	20	2	98	74	27	14	2	34	20	3	128	1296	1464	44	0	9924	132	136	6838	6199	90	78	3	9169	5405	210	7	3	0	0	0
ATAATCGCCATCTGGG	460	28558	49616	17062	323	11944	15493	447	124	400	8862	2528	905	505	22888	27802	14093	19707	2181	2095	4928	17663	7895	62	139	247	526	19991	22737	9776	10104	1035	651	22823	26493	20349	17426	14325	1686	13998	15347	18622	47037	10461	36278	136	3	6	3
CACCACAATGCAACGC	81	2217	4068	1488	54	12935	16437	101	35	74	33	4	22	28	27	23	2640	3817	30	1	37	78	46	12	4	13	9	11	2263	52	1	56	0	6948	135	117	52	20	11	21	1	40	58	17	0	3	0	0	0
CACGCGCGAGGGAATA	0	1	0	4	0	0	0	0	1	0	0	0	0	0	1	0	0	1	0	0	0	0	0	0	0	0	0	0	0	0	0	0	0	0	0	0	0	0	0	0	0	0	0	0	0	0	0	0	0
CTGAGCCTGTACGTCA	243	18808	24442	7625	170	190	22	109	65	18022	5259	3678	5631	176	18301	518	5828	8158	1274	1267	3843	9671	348	30	85	81	5104	9585	6508	1376	1313	170	0	177	573	14562	299	115	158	178	1	165	9016	11896	42096	127	2	2	2
CTAGCATCGCCTACCA	186	22745	16683	13466	163	16632	23782	168	71	210	99	21	48	95	115	4907	3785	5862	66	10	4336	213	185	14	22	43	35	34	2440	2991	3379	129	0	231	279	11932	3393	2936	78	114	5	9246	269	289	13	12	1	1	3
GTTCGTAATTTATTCT	94	7973	13280	2900	136	9	38	21	82	41560	57	14	38	33	43	3320	1595	2212	25	6	30	50	61	7	9	6	13	25	41	1980	2380	38	0	48	40	74	33	45	26	33	3	18	36	73	2	22	0	1	1
ATCTCAATCCATATAT	33	2070	4963	967	132	9050	16119	112	43	32894	90	32	37	52	88	4177	768	1078	82	1	772	6153	152	8	58	107	175	17237	1101	2226	2308	255	224	10469	182	3568	8587	7484	7305	101	5	144	215	275	16495	87	2	0	4
GCGGTAGCAGTCATCA	597	44566	52019	25891	4414	612	55	34031	24336	587	12134	2825	277	7348	622	11719	16458	23089	1335	1222	6584	10719	698	94	111	150	6767	10693	8105	3981	4221	311	1	416	10592	18748	5581	4791	279	285	6	377	24737	811	27	63	5	3	3
TCTGGATTGTTAAAGA	16	223	626	76	5	21	0	2	2	2	5	0	0	3	30	0	877	1162	4	1	18	49	11	4	1	4	15	0	6	1	0	1	0	3	36	0	45	12	24	22	0	25	5266	43	1	0	0	1	0
CAACAGAGGGGGGCAC	239	18547	19449	10569	130	8101	11427	245	89	174	5929	91	115	155	4202	8124	5824	7974	1313	1235	4713	8387	9949	25	29	33	45	97	6593	4982	5455	2405	3101	16544	530	4115	8894	7676	5054	163	22	246	469	14908	9	14	672	7	901
AGCTAACACGTTAGTA	75	6195	5021	2641	23	10	5	45	19	49	11	2	8	36	13	94	1465	2207	16	1	51	48	132	14	3	11	8	29	90	58	0	58	0	9202	135	221	144	32	64	44	2	105	141	13044	1	10	1	0	0
CTGGTTAGAGTTATGT	507	35246	42495	17883	331	11331	14776	307	155	362	661	1595	229	18993	9375	4835	14399	20056	363	40	10140	8482	571	55	66	210	285	10075	11927	14678	15935	2168	2283	9565	14364	22191	34582	29842	8887	448	30	25136	11476	14004	34076	165	2	1	3
AGGCTGCGGCTGTGGG	134	7509	14988	7174	15440	63	51	71	66	143	148	50	52	64	114	6361	2489	3487	80	2	58	115	138	26	9	14	28	40	169	98	0	94	0	80	4754	5487	4666	3714	5226	87	5	113	200	255	21	16	1	3	0
AGTAACCGTGTTTCCG	112	12177	34142	3823	33	199	2	117	52	99	7553	119	5376	9462	15969	542	1382	1579	904	939	237	14306	282	15	53	62	6295	112	11458	5760	6094	224	0	344	19964	8732	5172	4309	181	190	4	302	707	21540	8	17	1	1	0
CACTTGCCGCGAGGAT	1357	119018	70416	43851	584	14126	8342	35804	11837	41731	11309	898	5061	1084	41092	25041	33288	27270	1401	361	10887	25288	23969	106	38035	14448	7495	34926	22791	27123	14879	9080	5350	9913	2449	20783	6400	3048	7540	839	55	17149	26050	32940	35	119	5	5	12
TATTGTGGTCGCCGCA	87	5690	9157	3299	228	801	55	74039	53943	268	4946	34	78	94	121	4149	2629	3989	48	7	69	109	196	49	16	15	18	58	2426	4279	4737	93	5	129	7631	349	157	48	79	3553	3946	6056	930	324	10	7	0	0	0
AGCACGCATGATTTCG	8	1122	2098	501	13	3	1	15	3	5	117	2	8	5	4	13	4	0	2	0	4	0	16	1	31	47	87	7757	5	0	0	6	0	7	4	22	10	8	2	8	1	7	5	25	1	1	0	0	0
GAAGATTACATCCACC	0	0	1	0	0	0	0	0	0	0	0	0	0	0	1	0	1	0	0	0	0	1	1	0	0	0	0	0	1	0	0	0	0	0	1	0	2	0	0	0	0	0	2	1	0	0	0	0	0
GAAGTACGCCGGTTCC	232	13731	19173	9711	98	162	7	190	49	119	393	1505	224	233	19080	17945	7916	10926	130	13	2547	428	3628	28	59	79	8452	168	2691	3842	3795	144	1	8265	477	542	329	104	168	159	6	6223	529	14437	13	12	1	0	3
ATAGACTTTGACGCAG	458	37875	60036	19227	281	13270	16578	386	152	396	12344	6872	5305	9289	18164	13942	12630	16838	2281	1972	3071	16296	696	76	102	177	379	10613	10609	13055	13700	1046	843	7799	18894	22082	24871	19892	10331	570	16	11069	38920	8242	36	33	2	4	4
TGTATTACGCGTGCGC	263	20325	28947	11471	86	78	13	55	69	211	21558	84	168	235	1002	358	6307	8525	1368	1509	2182	272	157	25	17888	154	246	162	11354	227	1	257	0	25730	593	531	12793	10723	207	251	9	7382	9151	420	13	32	0	1	6
ATGGGACCTTTTCAAT	356	18719	35965	8274	496	7032	7098	61059	41405	380	11271	6909	15138	592	39857	23499	12372	17403	3241	3278	6595	27712	5770	134	180	155	540	25684	21443	11152	11415	4247	4985	18386	54870	4759	28176	23611	10320	515	25	1009	9474	1247	62333	219	6	4	0
CGAGGGCGTCACGCCT	1166	108021	119167	57854	1166	50180	61249	42061	31758	103381	3020	9530	3520	508	28409	21419	30823	44904	1991	1449	18864	9977	34167	176	181	244	13991	10074	33705	9844	10360	2840	3132	11312	20190	29201	26630	23526	14116	519	47	8792	1586	18752	45715	273	4	2	18
ACTGTCATGCGTTCGA	10	785	2016	467	5	0	1	4	10	6	5	1	4	4	2	5	3	1	3	0	3	2	7	4	1	0	0	3	7	3	0	5	0	6	3	10	5	1	2	5	0	3	2	15	0	0	0	0	0
TGTCGACGCCCATGTA	69	7244	6097	3879	46	68	5	32	21	49	128	33	62	61	9632	2701	1534	2276	449	513	3236	181	82	6	8	8	39	16	4370	43	0	55	0	52	176	93	35	38	45	31	3	43	150	55	3	8	1	2	1
GTTGGACTGTGCTAGC	3	524	1808	185	0	2	0	6	3	0	22	2385	10	15	28	41	2	0	32	0	1	4	5	1	1	1	1	2	1	31	0	3	0	3	7	16	3	3	142	0	0	4	9	11	0	2	0	0	0
ATGAAACGAGACCCCT	74	6823	8972	8695	47	20	5	12	17	94	3464	4	13	13	38	28	94	61	1	0	3	35	8	2	0	4	13	4	1472	8	0	16	0	8	48	25	49	5	3	13	2	7	35	8	9	15	0	0	2
CCAACCGTTCTTATCG	658	50634	32933	21251	296	23874	19499	567	132	420	7635	3544	3587	413	609	22849	15834	13943	367	18	3364	28355	898	37	77	150	174	200	5611	2167	1014	315	1	7120	18097	7775	957	323	1683	535	56	31670	10581	36657	12843	101	0	1	1
TGCAAGCTACTAAGAC	552	20449	21104	10439	102	10707	14055	227	62	189	2426	3536	5098	19922	8335	634	19008	27813	2453	2779	6283	4466	11774	61	85	150	185	10640	15205	14376	15924	289	7	785	8073	9573	17635	15513	227	173	9	441	433	451	2	18	1	0	3
CATGCTATAAGGAACC	1112	85353	115536	44527	897	19893	25445	774	315	921	12606	10193	5828	9713	5484	20898	31463	44272	2183	1479	11541	25448	28247	161	26613	437	819	19114	32424	22846	24014	2335	1958	34860	63985	11776	63526	53331	24509	1152	61	11078	56054	58196	64712	45514	15	6566	35
CTTTAGAGACGGGTCC	123	10179	15994	3420	44	70	3	81	37	89	4799	2004	41	53	133	176	3166	4299	1348	1477	1942	193	154	14	11	14	42	29	425	1910	2053	51	28	48	141	160	320	120	1835	122	4	125	8896	13395	13	21	0	1	0
GCGCCCACACATCGAT	309	29489	55495	11905	267	563	32	35407	25088	358	300	851	2654	140	14948	5201	6549	9748	94	17	3238	368	291	54	74	65	189	10769	4063	3799	4357	895	980	200	9757	5853	5613	5078	104	153	14	134	363	368	30	32	5	6	5
GGATTGGCTAAGATGG	1046	61431	68739	36566	576	30498	41288	560	239	671	16298	7567	559	683	50585	23343	35892	49950	2627	2147	22074	17212	1140	123	29219	250	685	8655	11340	11581	11614	3196	3738	603	10152	8694	22804	19105	11303	558	27	7620	28551	14102	35519	161	29090	8	6
CTCCGAGAGCACGTGA	329	25714	26914	14466	259	13394	17464	232	137	350	5277	1767	195	140	302	9784	9129	12952	182	11	5796	340	379	47	63	34	51	71	579	2477	2431	213	19	144	4300	358	6185	5161	4690	16614	18132	265	593	11819	129	36083	2	0	1
GGTGATAGGGCGACTC	307	16261	19266	10830	157	119	33	116	81	34911	259	1862	80	220	10873	288	11643	18283	1599	1731	12769	478	1016	35	18	62	80	58	2960	2441	2744	2803	3533	349	11308	5226	18510	16567	298	293	19	19992	3024	18290	8	30	1	0	1
ACTCTGCGACGGTGTG	7	666	1617	349	1	0	2	3	0	3	1	0	1	2	1	1	2	0	3	0	5	2	3	2	0	1	0	0	7	1	0	2	0	3	2	3	2	2	1	3	1	2	1	1	0	0	0	0	0
ACCTTGGGACTAATCG	198	10165	14015	4195	87	8905	11255	300	44	149	852	1940	298	354	64270	7489	7685	10420	1272	1228	1810	24578	600	29	21	26	323	132	23202	3813	3583	777	692	5193	12592	10206	27481	22386	424	370	14	544	16229	46702	15	18	1	0	0
AAGTGTCTAAGCCACG	5	663	1327	267	2	1	1	0	3	1	0	0	1	0	1	2	3	0	3	0	4	3	2	0	1	0	0	0	4	1	0	5	0	5	0	3	2	3	1	4	0	2	7	4	0	0	0	0	0
CGCTAGCAAGTAGTTA	75	3413	4063	1557	11	4	3	41	4	21	37	1679	20	27	31	78	3387	4681	49	5	2536	76	131	12	3	15	1	32	21	31	0	11	0	37	7	108	121	30	71	54	1	84	139	12051	1	1	0	0	0
TACCCCCGGATTTCGG	315	9989	19219	4355	114	566	28	33395	23322	195	24502	4031	290	368	15622	25091	14541	19938	1722	1713	3307	4651	534	69	14335	90	250	226	8690	6513	7045	351	314	181	508	630	21565	17454	369	316	12	6990	17925	18842	4	18	1	1	0
TAGTAGCGGCCGGACT	0	23	0	5	0	0	0	0	0	1	0	0	0	0	0	0	0	0	0	0	0	0	0	0	0	0	0	0	0	0	0	0	0	0	0	0	0	0	0	0	0	0	0	0	0	0	0	0	0
TTTCGCAGCCGGAATT	203	7667	8518	3982	28	30	4	21	7	87	5214	13	41	34	74	100	7657	10971	80	9	89	7177	155	17	7	6	17	20	2191	46	0	63	0	93	158	8890	5407	4673	30	41	2	49	115	117	5	11	1	0	2
ATGTCGGCTCAGGTGC	52	3688	2561	2592	33	50	2	16	12	21	84	27	58	88	8399	138	1728	2514	30	4	68	102	38	10	7	23	26	9	39	1931	2126	21	0	84	111	50	95	28	53	51	1	8040	168	114	6	3	0	0	0
GCTCCATGATATGTTG	92	9076	7869	5676	20	14	5	15	24	50	92	781	23	7	21	21	2785	4105	38	2	23	50	30	9	11	6	9	7	8539	59	0	51	0	48	87	95	5325	4737	53	47	7	32	80	74	1	7	0	0	0
CTTAACGGTAAGGCTC	463	35708	45149	19006	167	492	90	179	144	317	9752	3416	6043	443	41080	19646	10896	14867	2245	2090	4875	36518	676	51	62	80	290	120	8157	17460	18187	1255	1170	11154	17178	13044	33996	28290	11044	434	30	7758	1460	866	33	41	0	2	5
CTCCAGGCTATTCCTA	679	48356	52146	21255	206	348	37	206	167	8891	20500	6469	556	485	26588	9630	22428	27621	765	385	6349	12482	676	94	24473	205	7478	765	23561	14667	13347	3338	3198	27995	1622	16106	21451	15541	1923	14681	13281	5133	10367	870	30	62	1	123	43451
AGAAGCTATGAACCAG	229	19956	25861	9372	313	31091	39361	395	143	272	4541	1326	109	171	292	7800	6227	8368	155	19	2392	369	6727	25	32	40	71	71	6250	6299	6410	180	2	257	452	12940	33592	28779	295	256	15	6684	718	753	35	27	32026	3	1
CGACACAGCGCCATTG	1	494	6	355	3	43	0	0	2	13	62	19	30	32	7905	75	10	19	1	0	2	82	3	0	0	1	36	0	0	0	0	1	0	2	77	0	0	4	0	0	0	0	95	1	0	0	0	0	0
CCGCTCCCACCCTATT	848	54866	76053	23756	352	463	28	442	157	386	10159	5072	9306	14447	22778	9261	26349	36917	486	49	7238	34973	4861	104	10078	269	7946	412	30935	9524	10325	855	47	33360	33384	30308	69873	58036	4777	955	37	19977	26607	60290	22068	118	4	8	7
GCCATCCGTGTCGTGG	341	20912	28371	12152	349	244	55	9891	7027	46897	230	1755	103	173	9907	4042	10321	14575	157	21	10989	582	376	41	79	112	6326	12983	6595	943	793	1296	1568	4755	21589	6619	143	130	66	83	8	160	333	197	36475	174	5	0	2
CGTAGGAAGTCCCCTA	278	26389	24796	14409	207	8033	10584	112	63	203	4562	54	133	210	13073	3955	7576	11117	109	8	202	8799	213	32	30	66	126	44	8618	174	2	1368	1498	10551	18757	493	6764	5750	187	205	11	14551	10867	470	31	28	0	1	0
TCCGGGGGGTCGTCCC	22	1452	3325	668	66	1	22	2	29	24568	10	1	3	3	1	6	583	920	1	0	5	8	8	2	5	2	0	1	7	1	0	5	0	2	3	5	3	10	1	7	0	5	2	8	0	16	0	0	2
GCCCGACGATGCAACC	188	11911	17920	6542	154	14625	18068	191	74	181	247	83	114	104	19574	297	6469	8727	95	16	929	347	167	26	145	210	479	35624	2281	6740	7257	94	1	76	385	239	4992	4266	96	101	4	48	346	221	29636	111	2	3	2
TAGATTTTAATTGACT	273	19870	23752	13150	255	14779	21317	292	81	283	5921	719	137	238	7337	15184	6735	9432	1268	1330	10857	620	5983	21	45	94	7028	186	5630	13476	14981	236	9	15324	6277	808	13873	12239	277	231	9	2726	9794	14344	39	28	53855	2	3
TTAAATAGGACCTACA	275	30150	65054	7638	369	37593	47315	18746	12223	419	18595	13208	424	565	28850	30665	4503	4826	2735	2278	1211	40917	33783	44	109	212	565	22192	55610	17952	18461	739	10	9600	38228	57666	24198	19583	11571	373	14	20782	1694	8214	38	48	2	59	24249
AGCAAGGTATCCTTGT	636	30241	28997	27639	325	187	20	439	163	337	6072	4414	4803	407	579	20264	24144	34073	1545	1165	10360	27499	12609	99	96	160	234	9761	20178	14084	14346	2790	3135	16682	8201	1450	18221	15062	6144	598	18	16877	1443	58869	61	51	5	3	0
GGCAACTCCTTCATGT	270	26323	54907	11392	282	13230	16785	426	107	257	5776	231	272	335	17779	28554	6712	9187	321	14	644	21695	12427	30	64	101	297	9385	15135	8023	8083	323	2	11533	27454	6827	510	146	10820	248	12	8169	9605	14113	9582	72	4	3	5
CGGTTTTAGTCTGCGC	3	220	515	75	3	4	0	0	0	3	3	1	0	0	2	2	0	0	2	0	0	5	1	0	0	0	5	1	4	2	0	0	0	0	3	1	2	0	2	1	0	0	5	4	2	0	0	0	0
ATACTGAATCGGCCCA	582	31348	22515	15489	4239	13539	8869	425	141	376	2134	1033	3522	542	15715	16830	22604	19433	2449	1572	13242	31425	1057	82	194	291	433	19477	19367	10019	5384	16943	11610	12686	1527	16053	3435	1438	431	533	89	30510	1137	4220	46	39	2	2	2
GCAATCGGCTGGCTAA	2612	217462	218681	89244	1432	67338	85241	116512	82177	67259	28525	25821	3161	12469	87090	41645	71230	104023	4239	2785	20311	81422	113215	334	3660	497	8158	18901	43789	36778	38651	1667	554	36001	50626	56684	34302	29402	20008	1010	82	37558	33900	16323	49979	369	2	10	16
CCGGCTTCTGTCACCT	167	11114	15888	3505	75	77	3	100	55	81	214	1718	69	99	208	9482	4221	5866	1203	1195	1103	254	5768	28	12	20	38	45	2123	7767	8557	166	2	8811	18343	548	11280	9486	149	90	5	155	289	3084	10	12	1	11480	32
TAGCTCGTGATGATTG	302	22021	36415	9627	115	12867	15911	412	71	226	286	1618	9529	213	6983	4296	9260	12293	1472	1346	819	15192	33310	38	60	79	4118	216	2643	5406	5666	560	450	10375	10475	11591	11342	8991	331	362	9	15779	1004	30142	8	25	0	1	2
GGTAACTCATAGCAGC	684	36920	51799	16184	256	543	35	37611	26201	309	17750	3714	5980	8754	1198	30823	27817	40636	1681	1339	14945	18126	18631	115	108	203	8406	319	83984	44835	48476	2609	2485	28475	12550	50170	22721	18853	9103	18357	20042	18496	27736	1611	30	42	0	3	6
GAGATGTGTAGTTGTT	167	8704	18376	3244	219	69	62	20	105	76178	54	11	11	22	109	19	4776	6565	89	3	3428	14594	197	15	10	17	38	9	2690	26	0	43	0	63	174	56	62	57	28	21	1	42	151	31	9	48	1	2	3
CTAGTCATCGACTACA	322	28051	30590	12821	248	103	37	176	117	45342	178	2239	4860	170	5593	373	9319	13267	178	14	3411	429	11732	38	52	68	72	100	5002	2379	2471	231	0	340	10952	10177	381	165	206	237	11	15852	541	14690	26	58	1	0	4
GGGTATTGGTCGTCCC	357	36948	67613	14063	334	1578	1390	16249	11023	52825	27904	6770	270	324	1395	21210	6953	9325	228	21	824	694	4406	51	446	201	455	27747	14590	7433	7846	320	66	305	9622	8930	23950	18638	520	418	21	445	53851	1318	28	75	0	4	5
CATTCTACATTTTGCT	0	4	0	1	1	0	0	0	0	0	0	0	0	0	0	0	0	0	0	0	0	0	0	0	0	0	0	0	0	0	0	0	0	0	0	0	0	0	0	0	0	0	0	0	0	0	0	0	0
AGCGAACAGTTGGGGG	277	12740	7722	9285	8627	50	16	107	59	137	12124	63	4203	619	190	316	9614	13776	676	695	3807	277	265	37	230	343	706	57408	2967	8600	9734	133	1	241	264	5395	2984	2561	140	163	5	7768	8090	2445	16	10	0	3	0
TGAATTGCCAATCCTT	253	19526	26736	13387	148	14558	19378	186	74	207	4375	1233	141	73	7681	957	5135	7689	1356	1496	131	408	12019	28	54	22	94	45	9592	2411	2540	220	15	165	9416	333	313	127	13722	12618	14253	157	454	369	13	19	2	0	4
TTGCTTTGAACCAAAG	64	6693	10781	2571	71	16	3	17	19	57	16	13	11	18	24	31	602	769	30	3	2164	80	55	9	3	5	21	13	24	1774	1914	27	0	36	57	55	17	26	30	16	3	35	33	40	16	9	3	1	0
ACTGCCGCTTACCGCC	217	20954	19481	10724	371	34830	48279	409	161	25721	5477	2926	119	132	4568	346	4567	6254	167	9	3136	13876	409	30	23	31	131	85	8709	2131	2055	192	2	249	10243	8270	12265	10440	283	253	14	8102	5151	25472	14	36	1	2	4
ATCTACGCCGGTACCA	747	57641	63125	25981	481	893	64	36534	18061	533	12559	2269	4898	499	33788	16261	18333	19681	1570	968	9465	16822	863	72	44107	273	670	500	12437	7871	6183	573	5	20921	21557	18127	14801	10705	5775	581	26	8084	19992	14242	88651	350	5	7	4
TCGCAACCGAGACCCC	401	30071	37773	17955	299	117	18	134	86	251	19847	1621	123	222	308	410	9791	13602	321	75	3874	17770	450	49	57	102	132	5828	15947	28900	32525	350	5	10456	9703	10546	4515	3711	327	214	9	14845	602	14252	81138	258	2	5	3
TTTTGGCCTAACAATG	452	23885	33784	10366	520	13298	16396	34441	22512	42166	15157	5673	206	200	492	3536	16306	21582	432	29	3875	20385	11816	58	29471	186	1093	9400	5638	9568	9898	248	2	262	9942	8397	39307	31724	5638	494	24	6853	19440	15179	45393	186	2	6	4
TACCACCTCACGATGT	580	50413	54439	22387	280	397	31	241	151	398	5199	973	384	8326	15771	2589	13800	19339	416	41	3731	30590	12341	58	30040	243	8073	439	17921	18677	20166	1477	1349	584	9355	20894	11058	9269	3158	16421	17342	8986	28307	12585	40	47	4	6	1
AGTTCATGCCTCGATG	33	2970	5669	1291	8	71	2	16	10	31	4	9	7	10	89	37	330	475	17	5	7	143	35	1	50	64	145	11179	26	1757	1938	16	2	27	157	60	127	13	77	50	0	110	16571	224	1	3	0	0	0
TCATAATAGCGAAGCG	241	20866	19166	11052	135	27	19	47	37	135	278	70	91	13758	200	3878	7279	11322	85	13	220	114	122	29	9	70	15	24	8481	2959	3360	345	373	269	268	198	14323	13017	3305	149	7	9022	362	389	12568	43	4	1	1
GCGTACTACTCGGGAT	248	16061	22095	9169	192	248	26	19738	14283	207	9111	82	109	139	587	11821	8124	12006	93	34	99	213	229	41	15	25	38	79	6340	5928	6956	138	3	183	8154	436	282	124	110	94	1	5711	4583	336	36406	110	3	73	24574
AAGTATCAATCTGACG	121	8575	12254	4818	71	84	6	67	15	118	2814	3037	81	95	5274	4354	3295	4496	123	7	1390	216	324	15	10	12	64	43	90	1721	1627	41	1	49	213	150	184	63	4389	83	5	114	8623	223	13	22	1	2	2
GCGTTAGCGCCCTTAA	12	352	183	160	3	167	56	8	4	9	248	52	15	359	114	168	94	49	7	0	35	182	192	2	24	33	6050	156	63	32	3	59	24	12	147	52	63	22	7	5	0	121	119	97	0	4	0	0	0
CTTCCGTGCCAGGGTG	238	13544	13662	6731	57	123	6	80	31	124	346	109	4042	14831	8908	481	7051	9958	3035	3448	2694	14569	343	27	64	105	195	10125	3581	2154	2142	157	0	327	494	17569	90	99	70	87	3	215	215	212	10	17	0	0	1
CTGCTAACAAGGCTAG	1776	111559	112591	55702	788	32715	32625	30123	16429	31378	30022	14103	800	9460	16410	35513	60953	73934	2525	1150	30030	92715	21546	220	42711	517	947	7004	70684	51476	47734	6918	4703	38474	29711	41228	22557	15323	6187	963	55	24512	47991	10719	33126	266	7	5	6
CCCTCCGCATGTATGA	422	29035	55076	10599	181	19243	26084	277	134	284	5541	106	7629	223	12784	11259	11270	16653	1124	1161	5928	6686	393	48	38	46	98	84	6273	3614	4079	673	565	791	4918	22562	6640	5871	137	211	11	6553	532	449	17	29	1	1	3
CCATCTTGAGGCGTGG	32	2132	2826	1287	112	35	26	14	60	38892	35	10	14	7	63	2261	1203	1645	13	3	8	88	29	4	3	2	20	10	1891	537	560	13	0	16	76	47	80	20	36	37	1	40	9205	111	0	15	0	0	1
TTTGGCGCAAAGCAAT	549	39134	79188	21322	1507	633	28	363	195	503	25161	3177	530	714	54976	20789	14936	20338	528	35	6200	33559	20055	107	64	124	437	222	25746	13445	13754	1786	1655	22966	31623	6222	20922	17406	5953	511	23	16929	20419	10851	30	75	1	6	5
TTAGCGGCCTCTGCCC	448	34701	46339	20983	204	143	23	246	99	270	444	4762	263	266	355	17152	9347	13096	435	26	11194	24021	726	58	81	71	118	150	21227	8690	9711	1874	2099	654	11666	38959	9855	8427	6338	18787	20934	18259	859	1015	32	46	3	4	3
TAGGTATGGGCCATAA	440	49215	67467	24195	7586	207	46	265	201	25766	477	4021	249	8402	8616	9015	9684	12902	2317	2436	3211	10813	11662	73	61	125	124	149	9700	10454	11684	304	3	1152	842	23267	11083	8680	4468	374	14	19137	9803	947	32	56	5	5	8
AAGCAAATACACAACT	2934	244760	349015	104105	9807	84773	112744	80480	45225	53965	60757	11529	10469	31941	46084	79643	76006	106726	3398	2351	35523	64893	47189	374	26636	607	8515	15434	47980	38287	40865	3959	2966	32700	84331	41697	31973	25899	4595	2408	1137	35968	42697	52963	96720	579	18	16	24
CTAGAGTGCACCTGGT	35	3949	5910	1679	16	5	2	12	11	22	40	717	19	30	42	2752	1055	1446	42	4	2485	59	57	8	0	13	6	8	43	1744	1848	15	0	46	30	55	15	18	25	3	1	36	11	32	0	3	0	0	1
ACCTGACACTTGACGA	511	34838	62885	25196	1687	180478	248201	164703	119449	77539	23227	3053	357	374	17010	19745	13517	19388	2391	2421	2553	1873	944	148	88	79	7539	350	13128	16162	17626	964	651	507	1528	35801	23970	20160	11514	447	24	536	24209	25657	34	82	1	5	4
AATGGTACCGTCCAGC	153	14534	18137	4428	62	4427	6104	94	40	112	578	56	131	15557	275	280	3423	5130	49	6	226	167	137	15	22	84	63	43	350	146	0	701	693	8703	23558	519	123	78	75	78	3	303	310	9314	15	20	0	0	1
AACGTCACCCGTCTGG	529	20242	27706	12061	86	173	16	127	53	178	5251	5929	146	197	705	7961	18503	25763	291	33	4182	8871	497	58	21	43	97	103	16788	10404	10700	199	3	339	9642	651	8920	7082	334	278	9	6200	11558	14098	10	22	1	2	1
CGCCATCTATTTGATG	58	5078	4248	2766	87	241	23	22981	16294	103	10	8	14	6	8	55	1066	1329	1131	1363	23	30	74	15	7	1	2	22	20	14	3	27	0	15	13	68	22	19	12	33	1	18	13	78	3	3	0	0	0
CTATAGATCAGGCTTT	832	62959	63341	28248	449	610	83	25355	15617	43017	6696	2973	377	7000	25877	18161	22029	26418	2946	2490	11259	13614	14294	99	142	297	482	20324	25253	12101	11114	6435	7095	926	5691	5270	1682	369	10895	791	53	48045	2363	78541	41	65	2	2	11
AGACCTAACACCCAGC	633	52986	58883	31125	396	27196	37287	476	225	551	11308	6810	356	2287	14260	20292	16049	22995	1072	723	614	33122	6695	67	15484	133	347	248	5117	10771	11689	363	4	9139	950	9063	14621	12322	10917	495	17	30533	14679	1198	48	64	3	2995	10
ATGATTAGACTAGCTG	440	26271	38778	14874	518	55769	73710	633	226	46361	9933	5911	326	7816	23342	2667	17164	23292	367	59	469	25796	610	61	29609	27051	859	580	21895	19535	20995	436	10	661	1402	29060	11292	8742	415	375	18	11953	10909	13014	38020	183	4	2	4
ATCCCGCCATTCCGGA	461	30320	34532	18267	167	7800	11163	214	111	271	9740	3919	239	1289	12467	12991	16364	24837	247	24	4018	9513	9206	56	93	117	291	17504	12377	2015	2087	1073	1178	217	10085	5759	13384	12198	179	146	13	170	472	497	12	24	1	0	2
TCCGCTTGATCTATCA	368	28350	29839	13611	260	30170	40052	320	118	304	247	50	82	172	8410	5162	12022	16154	190	17	12925	9362	450	45	22	46	163	65	4874	3469	3578	112	0	253	11149	388	9418	7687	259	239	6	7383	26448	15300	10	25	6	0	2
ATTACCGCCTGGTTCC	534	38099	60130	22757	409	6527	8954	18575	14181	39384	4192	224	132	140	10518	290	15021	21975	199	23	3255	19386	431	75	24	49	168	54	4555	3717	4098	1125	1217	8778	6190	7838	32835	28180	322	346	29	3506	23420	815	38	64	19789	0	6
TGTCTCAACGGTACTT	353	25510	38238	12103	236	20467	26820	33160	22989	439	9719	3226	163	213	14796	416	9667	14251	196	26	8033	483	262	64	48	94	7602	122	1409	7593	8515	1558	1923	15209	573	472	20451	18311	222	179	16	297	569	414	70	22756	1	1	3
ACCCCCTTGTTGCCAC	737	64977	60464	26629	463	40702	54136	1308	748	606	557	5207	284	388	10735	17448	17291	25515	555	405	5031	10403	706	68	31383	228	472	381	8701	4875	4759	556	153	20213	15274	16523	14493	12536	396	442	27	11785	17172	14805	36093	193	4	5	9
GCATCTGCTAGGGCCC	174	16275	17570	9081	148	19120	25472	211	73	208	81	1205	37	36	72	123	3899	5418	98	0	2285	287	11176	22	15	20	30	54	4052	49	0	52	0	76	139	157	83	79	43	40	4	57	69	146	9	15	0	0	2
GTCACCCCCCACTTGC	158	13101	14252	6058	295	11523	15076	187	155	83504	5951	1740	70	64	305	3758	5188	6994	182	4	205	22447	11449	26	7	10	94	47	10342	651	577	73	1	92	387	267	272	80	111	102	3	125	18686	330	5	54	2	1	2
ACAAAGCATCCATACT	118	9125	9727	4328	58	67	4	84	23	49	44	0	12	10	93	83	2356	3563	24	5	22	183	108	7	35	62	163	13088	1162	11	0	19	0	15	153	135	3688	3160	135	129	1	137	20020	11901	14	8	0	1	0
CGACTTATTCGGACCC	969	83642	43987	29959	493	11796	7763	10974	4137	25240	14671	1516	375	7979	8012	1614	21037	17949	3510	1824	25479	29606	1118	70	22319	382	647	20386	16773	2155	1079	9796	6698	9076	1182	7981	19844	9332	475	564	76	19115	10969	11473	41771	242	0	5	9
GTAGGCTAGTTCAGGT	92	8813	7109	6070	211	10171	14383	153	108	34486	137	22	5341	115	124	3748	1834	2622	27	3	103	132	108	18	35	23	27	45	4280	83	0	1781	2124	175	261	7007	5304	4602	118	164	7	10190	7903	393	9	30	0	2	2
CGCTAGCCCACGGCTT	911	92545	110402	36197	692	12473	16333	668	288	55817	16610	6125	450	594	52701	9351	19267	27665	1680	1098	6005	40821	48319	97	102	167	7984	412	34286	23673	25554	2811	2967	14873	57008	58391	36464	31880	11526	559	56	8504	2316	27386	42422	245	30381	6	10
TAGCTATGATGACCTT	472	38847	64424	12948	220	224	11	266	110	289	14281	259	324	17218	9817	20462	13072	18393	354	45	5811	6973	17104	55	100	218	257	9613	10958	19085	21338	391	141	9738	883	6152	12303	10035	5505	365	12	22768	27650	10673	39129	143	2	2	3
GCTGGAGGAGTCGAGG	154	15281	16671	7331	229	19733	25083	35017	23758	358	179	35	63	75	226	9922	3398	4866	56	9	2591	208	228	44	20	16	54	84	2984	63	0	68	0	105	220	289	4607	3857	83	97	5	133	7686	383	14	30	1	1	3
CCTGCGATACAGGCTA	644	54595	65469	21375	684	1021	75	29254	19945	72144	15691	11317	613	731	91357	21527	17455	24381	1899	1713	13055	17601	21999	99	198	268	874	37279	13681	10976	11608	362	3	5482	10374	4726	12653	10423	507	353	19	3406	15476	8529	80774	336	3	7	6
TGTAAGTCTCAACTAG	478	66820	84289	34987	303	378	289	233	147	40821	469	4361	4584	135	14812	5203	14204	20444	1286	1168	358	20616	27981	45	110	84	232	9750	5362	5062	5263	1052	992	6484	17033	13270	25243	21997	403	11920	12914	3624	12139	25050	44	58	5	3	2
GTCCTGAGCGAGTAGA	90	7660	6125	3798	63	13	5	25	16	49	55	19	26	49	49	4907	2119	3030	39	4	3956	97	91	8	5	11	6	15	41	1482	1601	26	0	29	38	75	29	32	15	17	0	42	15	50	6	2	0	1	0
ACGACAACTCCCCATA	21	2257	3046	879	11	11	0	12	1	24	9	49	5	4	14	3	794	1138	503	517	9	47	18	8	3	1	5	2	82	8289	9117	206	221	58	121	91	19	20	47	11	1	5	27	3	1	7	0	0	0
GTTCGAGATCCAGAAT	391	34473	31604	19950	394	13849	19495	243	184	67129	5295	814	152	6707	10783	4591	10372	14654	306	44	6263	9307	11301	42	70	114	208	9306	1220	14443	15879	2120	2809	5887	604	449	11974	10303	3487	169	21	2326	9145	580	26	64	1	2	5
TGGCAAGTTCTGTCAA	1185	99982	96937	35267	647	774	109	38730	27189	51850	794	2898	336	362	17243	37049	32600	48933	502	41	8544	30752	15613	126	93	126	376	10169	22176	4533	4694	3871	5278	435	1752	17553	13913	12588	335	361	33	1497	32439	1327	40018	219	4	5	6
CTACTCAAACAAAATC	326	34856	40701	10076	109	238	11	121	64	240	276	2142	180	89	10713	305	6743	8993	735	543	1446	29552	14593	24	34862	140	427	308	190	76	1	1861	2389	67	502	266	14627	12742	254	274	21	3027	20529	6085	12	18	1	3	2
CAAAACTCATGATTCT	364	41591	46692	53750	637	651	145	66965	49755	62004	4	0	7	1	18	121	601	935	10	2	7	45	121	43	6	1	11	59	13	0	1	7	1	5	36	167	11	143	2	7	14	4	37	151	46	63	2	8273	23
CGCGACACGGAAATGA	451	30670	33294	27198	379	825	89	65768	48801	543	14495	730	165	213	273	378	13361	20092	1227	1323	4298	4154	471	94	67	125	7689	1530	6327	4357	4438	1866	2166	19653	645	2520	17467	15066	2579	308	17	7365	8575	649	32	46	2	0	1
GTCAACCTGATGTGAA	678	60343	52839	33510	336	320	68	247	240	64930	615	136	5984	298	31313	12460	15456	23102	198	22	5598	2954	8753	78	68	69	203	152	13333	1183	1069	417	0	10596	10794	17845	17790	15118	321	414	17	482	22307	16550	14	83	2	0	3
GATGTCCGATCGAATG	134	8436	9429	3580	94	50	7	69	32	67	63	19	21	77	58	82	5018	7321	64	10	2796	174	168	18	18	35	25	41	104	3546	4175	601	779	154	137	171	5494	4764	171	175	7	11940	10607	14669	25328	84	2	0	0
ATAATGCGTCAATACA	2	747	30	496	2	5	1	29	11	13	10	36	2	100	7	9	28	26	1	0	22	8	8	1	4	3	10	5	11	16	0	1	1	4	7	7	8	8	7	3	0	13	10	22	20	0	0	0	0
GAAGTGCATGAGAGTC	130	14534	17561	5164	75	34	6	126	31	130	10939	1903	101	186	247	9408	2359	3097	70	7	1481	92	242	13	14	56	17	70	2833	2441	2556	336	394	206	4067	325	5971	4699	238	161	9	14802	471	14030	11	16	1	0	0
CTTCATGAGCATTGAA	920	73967	88376	40525	568	1995	2040	574	278	706	6612	5031	628	15754	27769	18486	27244	38576	689	40	3495	22143	32068	151	45063	449	1060	23317	15449	7758	7597	3439	3461	11916	53185	29083	32248	27101	15567	836	49	12689	58690	15207	36527	213	5	5	7
CGGTCCGGATATAAAC	77	7896	7286	6141	151	6827	9373	158	65	31762	5540	65	133	154	24317	5247	1818	2277	47	0	57	9769	242	6	10	5	133	54	3296	25	0	42	0	33	466	263	2684	2216	76	113	4	108	621	16903	2	23	0	0	1
ATGGGAGCTTAAGTGG	41	3448	3941	2237	37	18	2	17	24	24	2215	20	22	16	52	39	1254	1861	29	0	23	54	36	9	8	9	11	6	1948	60	0	28	0	50	4441	96	76	29	4168	24	0	23	76	72	2	4	0	0	0
GGAGAAGTAGTGGCTT	30	2950	5330	1239	25	44	0	29	19	26	48	11	16	28	85	3461	1295	1866	12	2	13	105	62	12	0	2	27	15	2030	14	0	18	0	23	104	79	81	19	36	30	0	36	8264	131	3	2	1	0	0
TCTCGGAACTGGCCGG	111	10448	14013	4650	104	13345	17131	174	57	119	217	47	129	57	5007	8448	2324	3022	1040	1149	1122	152	136	20	28894	108	283	250	3932	3335	3533	128	1	71	180	176	11545	9892	84	171	5	106	251	231	10	14	1	0	0
GAACGGTTCTGTGTTT	787	65981	110719	23227	829	14310	18112	20665	9426	73323	32630	15235	600	811	48049	34655	21025	29386	5063	4957	5037	28803	31652	115	207	304	7575	26036	21800	12817	13495	1742	1473	15962	52089	15965	26872	22964	5827	544	38	21226	25952	2909	114035	477	8	3	11
TCCTTTCAACAGCACA	138	10396	9589	4987	26	59	9	78	36	63	167	1169	72	70	8384	4707	4083	5890	728	652	2766	384	11532	21	40	71	152	11589	5078	4390	4663	55	0	58	230	266	63	62	67	19	2	41	150	226	3	4	0	1	0
TCAAAGCGTATATTCG	748	56123	63825	25679	465	19736	22622	35550	22560	25749	16851	2162	5631	509	13773	16825	24641	34575	687	71	17715	24150	37264	92	226	28295	699	10535	25045	33967	36853	2042	1905	20118	16304	45541	14201	11869	591	549	18	9918	19171	30791	30	74	3	5	6
GGGAAATTACGACGTG	32	2378	3218	1641	11	4	2	13	12	16	5019	16	16	22	48	1321	879	1155	6	0	3	16	37	7	2	0	2	13	36	3	0	8	0	5	7	26	35	10	4	6	1	5	4	30	2	1	0	0	0
ATTAACTGTTCAGCGG	133	6221	9722	1959	46	21	4	50	28	44	162	1522	47	54	88	7205	5013	6900	67	7	36	105	146	23	7	5	11	34	4981	62	0	604	828	43	89	172	4478	3576	52	44	7	45	90	144	12	9	0	0	0
TCGATAGCTGCGTTCC	797	41818	54613	18486	551	55574	75752	778	261	12199	597	1315	282	4749	10490	17680	26104	38842	355	40	9764	11298	11513	121	103	173	354	16582	16127	14678	15735	1644	1661	10135	20959	17506	8028	6788	309	291	22	7536	8513	13650	47	57	4	2	6
CGCGGCTAGTACCTTC	1119	64234	78431	41154	546	9296	12251	665	288	44321	22366	25827	583	8622	1244	28228	38582	56323	1014	78	17713	29424	1612	158	43043	431	900	29427	25831	32753	36622	5905	7142	28474	40544	83383	24440	20769	25676	717	42	6383	22781	45191	63	114	5	4	5
TGGGCCCTATCGCTAC	368	16682	32353	7246	182	55	5	135	31	126	2941	5101	111	139	328	4475	11557	16947	2280	2204	4956	366	6866	35	25	31	34	78	3993	2096	2081	717	870	212	342	16795	6091	5276	5942	117	8	169	225	388	38675	164	1	4	2
CGCATTTAGTTAGCAA	1219	88233	83396	42787	633	22550	22422	31804	16824	982	26730	6434	6397	12590	16078	22001	36496	39820	2982	1909	35031	20893	1713	131	33108	529	932	25236	37718	9555	6798	11604	10922	35025	85918	68110	9443	5690	708	786	66	21683	23473	27391	62864	349	5	81	27794
CTGGTGCCCCCTCTAT	1	160	2	43	0	0	0	0	0	1	2	0	0	0	0	0	1	0	0	0	0	0	0	0	0	0	0	0	1	0	0	0	0	0	0	0	0	0	0	0	0	0	0	0	0	0	0	0	0
TAGTGATGCGGACCAT	10	1635	18	1401	5	6	1	1	4	21	8	0	10	0	13	3	3	0	6	0	4	7	7	2	8	3	9	2	7	0	0	19	0	5	16	11	11	8	6	20	0	3	23	7	0	0	0	0	0
GCTGAAGGTTTACCAG	88	5931	8587	2202	43	138	1	70	19	46	139	743	58	127	10640	204	2647	3474	43	3	130	282	103	5	10	45	75	41	140	73	0	70	0	197	7672	4074	4002	2986	172	159	3	14326	9348	6182	9	13	2	5500	15
GATGCACGTAGCCCTT	72	7248	8192	3739	29	32	5	36	22	53	6065	1558	95	9061	217	250	2013	2987	68	5	3285	115	88	8	46	120	161	11537	7213	3160	3348	113	1	5662	5581	258	169	42	85	63	3	7141	155	144	5	11	0	1	0
GGGTCTAATGAGCCGC	539	62488	69614	39380	458	15850	21329	43108	32616	729	5324	138	173	183	9688	12437	11231	16751	1484	1508	247	16368	554	98	37	39	233	128	6954	9301	10560	190	3	237	1010	8329	734	290	12328	349	20	400	65823	1042	13122	105	2	4	3
ATAGCCCACACTAAGG	17	1415	560	598	6	32	2	2	1	9	7	1	5	2	27	1	677	573	6	2	8	67	8	0	4	1	23	0	7	1	0	1	0	3	73	2	60	5	45	45	1	26	7144	96	3	0	0	0	0
GACACTCATTGTATGT	270	22883	35382	7582	85	6693	8125	370	70	185	302	3567	104	142	359	14545	8590	11908	708	559	4511	35328	806	38	43	70	169	9600	11492	5316	5613	204	0	329	760	33552	12265	10002	262	230	10	332	805	34731	14	26	2	1	5
CACGCCGTGCATGACA	8	1333	1617	506	12	3	0	3	11	6	1	0	3	12	3	2	140	127	10	0	2205	26	28	2	1	6	3	1	7	0	0	19	10	16	8	9	2	4	1	3	0	18	3	7	4	4	1	0	0
CAGTCACCGCGTCAAC	478	42374	59040	23553	299	12492	17281	406	147	425	9493	135	226	217	9438	8092	11358	15986	307	31	4782	8493	11407	53	80	105	7999	234	14861	5775	5792	3144	3925	9105	854	3715	11890	9945	6692	394	29	467	19139	28998	62	45	1	0	5
GGGGCGTGCTACGTTA	1	40	37	39	0	0	0	60	38	0	0	0	0	0	0	0	2	8	0	0	0	0	0	0	0	0	0	0	3	0	0	0	0	0	0	0	1	1	0	0	0	0	1	0	0	0	0	0	0
TTCCAACGTACAAGTT	377	32378	45214	11852	303	16010	20535	245	91	299	15785	1895	184	5097	14662	2225	10384	13800	246	36	606	629	11427	35	87	100	282	13068	17075	16083	17662	283	8	356	13124	12482	13039	10846	4650	152	6	210	566	487	73192	229	6	8	3
ACCCATGATGCTGGAA	755	55998	47609	27843	358	35975	47290	5525	3916	591	655	3344	310	18422	10307	18155	18296	26566	2144	2214	626	8959	14149	67	29167	254	354	356	8925	8111	8532	4460	5500	12655	10453	10598	7427	5870	304	328	33	16787	726	738	40	58	11301	2	4
AGGCGCCCTTGATTGC	55	4	0	334	245	26439	36901	285	108	154	6615	904	69	112	194	3282	2463	3383	1298	1314	3933	8167	216	25	33	19	96	39	101	65	2	69	0	208	607	116	158	26	102	92	0	96	8506	209	40432	141	0	2	0
GTGGGCTCTAAGAACC	1437	104356	122540	39131	540	14994	19329	7019	4739	40433	3574	8634	395	9943	25001	3568	38615	55541	2706	2165	5700	41441	17209	172	123	199	453	12037	32849	6647	6595	636	0	19296	10032	40678	18782	15870	16663	540	38	11036	11283	29274	56	122	19716	4	8
CTGCGAAAGGGTGCCC	645	52554	81814	18410	471	48907	62052	790	198	716	24249	9187	642	10552	82666	10816	18562	25734	2635	2432	5116	11001	24268	62	138	293	731	22537	25273	30200	31915	1423	911	25500	41206	51424	18237	15109	5438	428	24	26782	10289	1474	285	82267	4	1	10
CGCCACGCGGGTTCCC	0	77	0	36	0	0	0	0	0	0	0	0	0	0	0	0	0	0	0	0	0	0	0	0	0	0	0	0	0	2	0	0	0	0	0	0	0	0	0	0	0	0	0	0	0	0	0	0	0
GGGAAGCTAGCTAACC	221	13079	18215	7428	155	447	31	31802	21624	230	252	1216	117	3153	5387	5049	7803	10943	147	12	3183	1542	5715	35	18	31	62	110	2559	2205	2314	1561	2093	146	274	417	320	112	168	152	12	219	13546	15379	2155	19	1	1	1
ATAGCTGTCCCGACTC	34	1656	740	755	3416	3	8	0	5	14	1	0	2	1	4	1	995	1457	4	1	9	17	5	5	1	6	3	1	8	5	0	4	0	4	693	8	7	17	1	3	1	5	2	2	5	2	0	0	0
ATTCCTTACAGATAGG	126	10069	15726	4895	54	10	4	36	23	68	121	11	26	37	52	3639	3666	4934	45	4	1806	98	95	9	9	12	6	24	2529	28	0	41	0	49	49	94	13380	10737	67	75	3	122	192	231	9	6	1	0	3
TACGACCGACTTCTGT	61	5131	5427	3115	50	48	3	49	15	41	60	8	32	29	6803	136	1849	2639	13	2	20	104	93	8	1	2	31	29	25	6	0	13	0	9	114	85	114	22	43	53	0	59	215	12424	6	5	0	0	0
ACTCGAATAGCCTCTC	0	11	0	3	0	0	0	0	0	0	0	0	0	0	0	0	1	2	0	0	0	1	0	0	0	0	1	0	0	0	0	0	0	0	0	0	0	0	1	0	0	0	0	0	0	0	0	0	0
CAGCTGCTCGACCTAT	303	25775	22364	18845	224	301	388	66	83	220	2749	45	168	191	104	120	6042	8711	1108	1102	1329	225	151	29	68	79	47	39	5066	1670	1711	260	25	325	10925	281	524	186	5769	19229	21085	24481	572	591	26	29	1	2	4
CTGACACGCCTCCTAC	1128	100136	84751	65698	514	61414	78251	569	311	62174	9626	113	370	9865	9460	14172	34185	39991	370	42	4437	931	621	86	55903	286	498	402	14779	14782	12869	11688	15928	11941	49077	27586	79720	54406	11077	764	72	22040	4616	1376	35	96	2	2	6
CGACCGAGGCGGGACA	486	28922	43855	18316	250	22644	30822	436	160	381	20900	8435	300	380	34424	5995	13603	19164	1501	1326	404	10043	26272	47	32	43	264	137	19670	3905	3749	622	449	328	9747	11561	18035	15618	491	307	17	6697	24706	9891	13	27	0	0	4
CCGTTGTATCATGGAC	0	57	0	21	0	0	0	0	0	1	0	0	0	0	0	0	0	0	0	0	0	0	0	0	0	0	0	0	0	0	0	0	0	0	0	0	0	0	1	0	0	0	0	0	0	0	0	0	0
CTCCCCCCTACTTGTG	1247	91671	98805	32629	665	11021	13365	532	318	82956	9109	20026	5279	657	19368	38178	38242	52561	2489	2075	5979	19180	1181	126	19448	243	6717	467	22637	20733	20604	1585	1141	39276	38458	5749	28354	23136	13407	3033	2746	12426	17414	26727	24848	218	1	5	10
CGCGAATGTCATACTT	3122	179718	248282	80092	10530	115043	151557	72589	49997	55285	65651	15833	5858	23164	26524	74514	102851	147762	7953	6912	45923	77260	91370	446	19904	1077	32358	56912	77970	43619	48798	5899	5978	39676	43532	79520	81058	68560	8077	1890	113	88583	62354	85073	186206	873	20	115	36736
CGGGGGACACAAGGTC	291	28513	27235	11850	125	2759	3129	92	79	195	308	2342	2934	10383	267	4462	7333	10377	143	10	3590	215	201	41	37	48	43	50	1842	3639	3716	157	0	227	229	9004	3279	2810	5583	119	6	2975	230	270	11	20	0	3	4
TGTCTGCATAGTTATA	0	72	1	39	1	25	0	0	0	2	0	0	1	0	21	0	0	0	0	0	0	26	0	0	1	0	21	0	0	0	0	2	0	0	47	0	58	0	33	16	0	32	6522	64	0	0	0	0	0
GCTCTCTTAAAGAACG	29	1013	597	515	5	0	0	0	2	6	5	0	0	1	0	0	818	1174	5	1	5	8	6	2	1	0	0	0	6	1	0	0	0	1	0	0	9	9	0	1	3	4	0	0	0	0	0	0	0
CCTAACACACACTCGA	89	8106	16576	4516	70	51	5	38	33	111	10505	56	80	66	153	1035	1370	1847	58	2	1015	129	95	9	13	11	36	34	173	70	0	60	1	88	176	6452	197	43	5365	81	4	110	9685	239	6	15	1	2	2
CTGCCCCCGAACTTGA	45	3315	5542	4209	47	33	4	15	27	49	5467	527	56	79	3812	128	924	1267	29	0	71	47	31	4	5	16	13	7	82	22	0	12	0	64	55	26	3303	2791	76	54	1	6232	186	158	12	6	0	0	0
CGACTTGCATACTACA	429	26130	33451	16127	256	32930	45286	402	163	404	217	3002	91	138	209	265	12816	19339	1359	1231	5713	4581	7263	53	69	110	196	10548	16502	8646	9237	3008	3816	12733	10105	14282	349	178	10557	180	23	278	380	416	11	23	0	0	0
GTCGGAGGCCCGGGAG	6	957	50	423	2	272	140	5	1	6	1	3	4	0	12	0	1	0	13	1	0	8	1	0	4	18	2962	35	37	1656	1113	14	0	13	27	19	2	1	16	3	0	0	8	6	0	0	0	0	0
GTAGCAGGCTGATCAG	612	36508	49746	19418	365	19810	26049	571	188	49307	2606	2761	168	194	537	19050	15561	20460	4803	4810	3338	32252	17118	58	140	154	441	25219	13687	6821	6553	328	1	396	8605	24381	25672	20532	9286	418	20	470	9224	24845	11	44	1	2	7
CCCGGGGAGGATCTAC	305	20040	23315	10295	161	489	39	31373	22902	272	11335	992	5425	5925	7709	2822	8729	12232	184	16	7866	11904	437	53	159	119	8153	152	7107	4250	4888	5544	7513	472	761	23795	410	132	149	237	34	14458	7197	515	5	34	1	0	1
TAGTAATGGATACGTT	366	28580	58638	8962	398	207	38	178	145	47701	12245	1498	153	336	4612	7086	8542	12024	328	117	4618	12219	460	46	1393	155	860	9725	21451	18038	19652	593	289	24092	19326	11821	6542	5085	407	337	11	24006	10478	22392	52847	203	28500	4	3
CTAGAGGTAAATGTGA	1329	104653	149172	40698	786	61854	83270	1079	409	24509	12803	4411	5295	7277	37924	19497	38683	56011	2710	2230	13922	44309	12188	149	259	445	8305	31132	30088	26073	27975	869	5	19067	46215	35478	27714	23360	19805	798	35	34287	7721	54469	46720	268	5	6	8
TGCAACTGGGGTAAAT	247	16093	16819	6303	78	42	8	79	26	125	233	34	75	78	132	8195	7983	9124	652	476	3256	227	238	16	54	100	161	10675	2915	3738	2793	92	1	127	646	250	10802	6471	121	128	7	3294	260	320	9	16	0	1	1
AAGTGTGCGTCAATGG	300	27483	33967	13904	230	9210	11604	246	94	252	522	5250	247	8473	24217	4420	7241	10071	252	14	4609	738	9263	47	51	105	253	10025	11265	3383	3331	235	0	440	12626	13408	205	170	173	125	6	4124	550	439	29226	137	3	2	1
GAGGACGGCTTGCACG	942	59994	74321	28736	440	12190	15172	613	219	36843	10068	8513	501	16571	22022	8729	31557	43482	3082	2720	14569	42174	21940	123	25195	322	717	11158	17609	12028	12415	3866	4183	933	1780	26799	26418	21590	4927	12200	12209	20230	39861	45439	48	117	3	66	25944
TAAGGGGTTCGTATGA	0	159	1	75	0	0	0	0	4	5	0	0	0	0	0	2	0	0	0	0	0	0	1	2	0	0	0	0	1	0	0	3	0	1	1	0	0	0	0	3	0	1	0	0	0	3	0	0	0
GGCGAGTCATTCCCGG	367	29181	32105	17004	366	6488	8009	161	160	46092	4317	5541	186	108	476	1857	8630	11894	2327	2491	132	589	286	55	61	39	158	73	22686	9091	9665	427	6	522	44842	8215	6588	5456	278	278	13	3806	15834	470	25	51	1	1	4
AGGAAAACCTAAGATG	820	54754	49459	21904	4147	887	96	53036	21595	14382	17313	1551	236	401	7173	620	21495	19051	361	31	4155	15694	1150	75	99	138	156	130	20662	3788	2244	2108	1357	16020	6579	983	5534	2543	8053	487	30	31293	8644	15089	23	42	1	1	10
CATGCGGCTTTGGCGA	173	12638	14845	6656	76	52	8	33	26	99	68	8	33	27	70	38	4481	6382	66	5	67	6945	125	18	12	11	39	12	85	10	0	31	0	28	116	59	6508	5612	50	62	4	71	184	127	9	10	0	1	1
GCCTCGTTTGCGCCAG	47	3876	5326	1939	29	43	4	2497	1736	28	27	12	15	19	30	19	723	906	27	0	2481	64	35	10	27	40	7348	55	5731	41	0	39	0	56	82	68	48	19	17	19	3	31	40	21	4	2	0	1	0
CTTTATACAATTACTG	49	3398	5014	2202	97	14	0	32	10	35	56	27	41	205	76	5452	893	1237	51	1	1959	78	75	2	12	10	14	20	66	67	0	47	0	54	6172	115	57	25	4476	35	2	56	104	106	36009	111	0	2	0
ATGAACCTGAATGGAT	1	112	2	49	0	3	0	0	1	1	0	0	0	0	1	0	0	0	0	0	0	2	0	0	0	0	1	0	1	0	0	0	0	0	0	0	0	0	0	0	0	0	3	0	0	0	0	0	0
GGACGTGGACCGTGGA	145	8954	10400	5609	95	13031	18293	118	50	103	78	15	40	35	68	4056	4228	6135	29	6	42	100	89	16	14	8	16	22	2322	23	0	89	74	39	93	86	2965	2591	29	37	3	42	77	109	8	11	0	0	0
CCGGTCCTACGAGGGA	199	12339	24804	7113	110	87	7	52	47	72	118	12	26	48	106	64	5290	7705	797	849	120	6935	158	18	6	19	53	32	9413	2156	2395	1128	1409	9902	506	8315	7320	6290	70	83	13	143	8904	250	15	4	2	1	0
GCGAAATTATTTACAC	72	4268	3918	1909	14	62	4	7	5	37	81	21	35	26	7188	88	1723	2471	20	1	17	142	26	6	7	1	49	5	72	47	0	39	0	36	9307	110	21	28	2	16	2	6	140	29	4	6	0	0	0
TAACCCCTAGCGTCGT	19	2919	2488	1082	9	13	2	4	4	16	5	1	3	1	19	5	4	0	1	0	0	34	3	2	2	0	9	3	3	3	0	6	0	1	30	1	41	13	13	19	1	13	4773	47	0	3	0	0	0
ATGTATGGTCGAATCC	0	11	1	12	0	0	0	0	0	0	0	0	0	0	0	0	0	0	0	0	0	0	0	0	0	0	0	0	0	0	0	0	0	0	0	0	0	0	0	0	0	0	0	0	0	0	0	0	0
GAGTCGCAATACATTT	627	39273	42241	14124	330	212	45	273	166	50317	11798	2931	7854	326	15099	15603	19503	28199	1395	1337	6707	4245	684	79	86	83	230	9931	23561	8553	9330	3022	3389	9578	10556	8429	12166	10067	4809	426	35	464	10272	31367	34827	191	4	3	5
GATGGCACCTCGATAG	3	508	456	398	2	4	0	0	1	1	0	0	1	0	3	2	0	0	0	0	1	6	1	0	0	2	8	0	0	0	0	1	0	2	12	1	1	2	0	1	0	6	12	0	0	0	0	0	0
TACTATAACCGTCAAT	1116	65642	79224	51807	699	16790	22330	768	351	19206	12726	10672	790	19934	72436	29260	35661	51463	2895	2613	15455	14558	19271	149	209	382	8521	17290	41264	40846	43136	8044	9531	20447	58510	65904	52967	45345	1111	800	59	16208	27412	34306	108	72	7	3	6
AATCTTCAGTGTGGGT	71	4706	8206	1967	28	25	0	9	21	35	5816	22	29	37	89	68	1430	1618	43	2	83	8054	66	10	1	13	21	6	3945	54	0	67	0	7874	221	177	1077	897	15	13	2	43	74	36	5	1	1	1	0
GGCTAGCTACGAGAGT	383	35234	32679	29807	374	15258	20400	268	216	50030	187	1264	130	101	302	1645	7654	10901	138	11	4415	541	375	41	86	110	255	10591	1285	4309	4397	248	1	252	19732	581	6630	5541	285	303	6	293	18865	16484	20	52	2	4	4
CCTAGTTCTCCGATCT	26	1169	638	469	11	1	0	28	1	12	90	12	26	34	48	6667	1217	1790	7	6	8	16	52	4	7	1	0	21	1783	1083	1131	1015	1397	15	31	80	5894	5392	29	37	5	42	84	96	2	8	0	1	1
GCGACAGTTACCAACT	294	25672	21405	13252	122	7243	10013	99	67	240	10115	999	5805	149	301	210	8091	11048	265	15	5761	41759	511	29	40	30	102	884	10522	1775	2014	168	6	191	482	3368	283	149	100	132	11	7558	469	175	8	19	0	1	4
TTGAAACCCAACAGCG	278	23699	28481	10856	481	412	117	26300	18441	90119	4821	1803	97	149	295	4104	7498	10359	124	13	1990	7408	494	46	70	88	197	10980	4304	1740	1648	161	3	222	17269	645	2683	1921	266	239	5	7262	690	31221	37038	119186	2	8	3
GTCCACGCTACAGCCG	47	5308	7075	2479	28	98	5	41	7	61	3944	48	70	55	9604	212	809	891	98	9	2642	14315	230	7	8	10	70	24	1535	2852	3196	64	0	74	340	6355	123	30	63	36	3	57	297	6968	9	6	0	1	2
GTGCCCGGGTTATCAG	32	4043	3725	1542	6	15	3	4	7	28	66	20	9	23	32	1947	696	967	41	7	2086	37	42	6	3	7	5	12	73	3681	4047	23	2	33	69	72	6286	5318	45	34	2	54	89	91	3	5	1	0	2
GGCCAATCATTTAGCT	33	30	0	6	15	3	0	29	0	4	10	11	12	4	0	39	1459	2068	17	8	9	13	43	4	5	2	0	7	92	2241	2398	67	23	51	116	7892	14	8	15	14	0	1	1	36	5	1	1	0	0
GCCTGTAATCAGCAGG	83	5799	9307	2956	117	12521	16079	135	65	120	5421	1438	109	85	15216	310	3174	4457	42	4	39	204	95	19	13	4	66	28	5493	106	0	100	0	66	420	10619	107	48	46	28	5	19	221	87	9	11	0	0	1
CTCTTGTCCTCTGGCA	115	3897	4472	4343	40	151	2	40	35	44	80	25	37	36	261	4784	4710	6732	134	7	149	29528	349	24	7	4	80	24	2413	99	0	87	0	111	19090	261	49	45	16	16	2	24	308	74	6	6	1	0	0
GAGAACATCTAGCTTT	7	1193	2013	466	5	14	0	4	7	15	6	2	0	1	28	10	229	427	6	0	7	39	11	5	2	1	13	2	69	29	0	35	0	36	9409	89	5	5	3	9	0	4	53	20	1	2	0	0	0
GGGATGTGTTTGCCTT	28	2212	1406	1798	13	44	1	1	5	11	68	10	29	16	7356	65	1150	1727	17	7	11	88	15	3	4	4	31	2	26	1985	2289	22	1	14	115	24	18	11	14	11	0	5	82	9	1	3	0	0	0
AGGGAAGGGGTACAGT	3	250	329	145	0	0	0	3	4	2	5	1	4	0	2	1	189	302	1	0	1	6	4	2	0	0	0	2	0	2	0	4	0	0	2	4	1	1	0	1	0	0	0	6	0	0	0	0	0
ACGGCATGAATGGGTG	252	26607	30984	14967	122	175	16	106	55	182	8396	66	170	6169	8288	3898	5647	8027	128	21	7013	419	306	16	7402	126	3759	156	8954	4021	4309	958	1143	269	12365	4027	462	131	181	194	10	3121	12808	23004	9	26	1	3	1
ATATTTCCCGCCCATC	33	3386	3934	1739	8	84	1	3	4	35	8	1	5	5	104	4	529	823	6	0	10	165	17	3	3	1	44	4	5	8	0	7	0	2	166	12	148	20	83	65	2	83	23686	212	0	1	0	0	0
CACAAAGAAGTAAGGT	42	4139	2787	1800	23	44	0	6	3	23	31	3	3	1	18	9	1149	1253	22	5	6	74	12	0	1	0	22	3	2946	1500	1530	12	0	18	84	51	5632	4264	48	39	7	79	7706	112	3	1	0	0	0
ACCCCTTAAGTAAGAA	907	75245	74951	38151	502	42970	57121	35335	25497	688	8277	3901	220	337	6186	7265	24362	35342	496	55	13276	1113	10280	117	5395	139	233	176	5653	14886	16714	9041	12489	10231	18471	9138	22724	19715	12433	510	66	26301	24304	1294	3204	66	3	1	4
CTTTGACACCTATTTC	418	31271	44045	18574	189	12407	16695	317	172	361	303	4395	155	234	406	10652	8745	12228	294	26	3039	6673	10683	59	73	130	222	10195	12128	9360	10072	262	1	349	8960	713	393	170	3253	224	8	8714	9167	716	14	47	0	1	4
GCCTCTATCCCTGGCC	1242	95651	124725	49103	1290	65081	86740	1362	651	159395	32761	1688	6379	4231	24386	20037	33037	45573	3035	2765	20638	49470	18815	152	297	412	971	44400	30880	26549	27622	954	12	22706	41646	32784	34932	29027	3932	1021	33	5970	51082	93695	48224	39367	7	5	12
GAACGATGGTATAGAG	464	30645	48368	19569	523	18708	24365	23074	16621	48522	6001	3459	409	381	32184	15972	11699	15793	1272	1122	5539	8173	5675	76	106	78	238	150	17318	10352	10188	974	620	16708	24347	20860	20361	16588	2848	17433	17632	3996	4885	1009	38421	214	1	4	3
CAAGTGTACAGTATGC	577	31074	32799	27215	630	27359	37277	449	264	48724	623	4724	226	280	11980	4649	14918	21068	4621	4757	9329	46678	1007	57	56	95	264	172	13602	6309	6585	905	692	501	13131	17189	37499	33209	577	487	27	8001	1633	30037	36399	200	4	4	6
GGCAGGAAATGAGTCG	369	28622	29966	21622	207	307	24	177	160	329	372	348	183	284	22474	2436	8956	12075	1239	1204	9214	2799	463	61	49	86	185	111	7402	5100	4898	354	1	8717	30973	4930	5274	4043	263	288	5	6729	8545	13640	36	43	1	1	0
GTGTCCTCCGCTGTGG	327	33719	50754	17129	288	13239	16561	366	191	33679	15964	4222	360	13616	745	9976	7262	9129	195	9	447	640	6956	52	14762	236	4355	285	5762	2249	2042	396	0	9110	29960	15980	15954	12763	408	405	13	14780	16794	12342	1284	61	0	0	4
CGCTAAAATCGATGCG	116	10109	10520	4517	109	12482	16171	159	69	162	93	5528	54	98	131	147	2183	2826	160	14	1223	186	7398	12	14	21	25	33	98	4536	4908	66	0	144	4988	217	128	42	142	79	5	7482	189	215	4	18	0	0	3
GCCGTCGTGCGCCTCT	726	95754	96673	31160	15231	7545	9469	354	192	25052	11546	3256	332	377	17276	31561	9521	13527	1171	1037	1083	25518	729	53	17562	171	457	11190	11220	14337	15186	414	5	7955	25781	9402	5876	5278	301	265	35	4707	10646	785	49	70	1	4	4
CTTGGGAGCCTGCCAC	480	37744	27178	15029	191	5692	4177	115	102	249	7884	1761	246	7042	353	433	10940	9315	260	24	218	366	257	30	27359	205	358	299	4187	10647	5757	283	5	253	424	355	4410	2052	951	271	15	249	7556	3672	18	27	1	1	0
CGCTCGAGAGGTCGCT	15	3300	2149	1606	75	14275	19006	107	40	84	28	1729	16	11	48	24	137	182	27	0	6	34	4	2	3	2	19	2	371	32	0	22	0	12	30	14	12	7	34	20	1	9	26	8	5	4	0	1	0
TCGTAGTACGGCCTTT	1025	57679	56956	29432	951	35928	40709	37378	22787	114967	6031	3041	451	10599	8369	2471	30960	38679	613	63	22089	14791	12064	120	32883	369	16459	583	16180	11285	10437	3511	3513	826	22370	8933	18288	13375	551	20914	19151	8416	12850	7307	44919	338	2	73	23041
GTTGAATCTGCTTTGT	59	4629	6009	2589	157	2384	2978	46	21	58	36	35	16	20	66	3016	1426	2017	957	1152	32	60	58	7	1	7	10	14	47	3040	3186	26	1	38	56	84	21	23	37	18	1	18	46	46	58764	190	1	4	2
GATGTAGCATCGCTCC	320	17375	20535	10358	184	6786	8453	26988	18907	240	182	1878	61	91	188	9291	9845	14353	1380	1363	6653	384	4196	57	21	32	51	79	2980	6121	6375	975	1063	214	18653	741	6284	5402	3319	116	5	178	383	10637	15	17	0	3	1
TACGACGTAGGTGTTC	760	59176	90606	21512	583	14321	17556	36139	23566	24013	6231	3539	3497	36618	29412	13162	20864	28848	2698	2457	16590	23616	14490	115	122	325	433	12133	22047	15599	16095	2364	2371	20280	11171	8721	6643	5189	5858	393	26	7481	17181	7309	72488	86924	7	8	17
CCAATGGGCTTCTGGA	0	12	0	10	0	0	0	0	0	0	0	0	0	0	0	0	0	0	0	0	0	0	0	0	0	0	0	0	0	0	0	0	0	0	0	0	0	0	0	0	0	0	0	0	0	0	0	0	0
CGTAGTCTGCGATCGT	1028	82204	111593	53160	784	685	102	15962	11627	70552	6424	4540	534	9300	19616	10644	23201	33238	1796	1632	2396	7727	11552	122	25213	379	721	21954	12222	13961	14615	754	5	19344	49606	14121	35107	30462	15609	962	26	21440	24733	64067	19335	177	6	11	5
GGCTACGAGAATACGG	102	5606	4178	3691	130	447	31	34316	24685	175	156	84	174	150	8398	4363	4405	6465	78	4	134	1608	175	32	49	25	44	57	2138	75	25	858	1009	113	191	206	323	86	5716	17008	18275	11243	478	497	4	4	0	3	1
TTTGGACGGAACTATC	391	21086	29504	12544	153	134	16	2950	2190	186	16102	1287	129	181	293	4854	11549	17439	183	26	2414	8835	5756	52	49	66	6751	158	1205	6632	7415	104	4	176	1200	4902	23900	20372	390	351	12	9392	9426	30962	24	30	1	4	1
TCCAGAAAGGTGTTCT	0	10	0	0	0	0	0	0	0	0	0	0	0	0	0	0	0	0	0	0	0	0	0	0	0	0	0	0	0	0	0	0	0	0	0	0	0	0	0	0	0	0	0	0	0	0	0	0	0
AAGCAGAAGTACCCCC	179	10609	13690	5401	100	13583	17973	249	57	155	401	1844	2373	12471	14331	9720	5314	7362	175	14	300	8494	12453	19	14	55	73	82	6351	1762	1751	105	0	335	555	16886	163	78	99	87	1	8440	361	456	7	11	0	0	0
ACGCAACTATCGGGGA	272	16718	26556	8058	172	9950	13632	171	62	176	20198	93	5234	1968	357	969	7139	9085	2093	2088	3263	16485	14860	38	59	32	65	59	6004	2916	2349	274	15	228	359	8228	428	131	121	14517	15595	5230	355	378	39234	118	3	1	2
GCCGGGTCAAGCCAGT	478	53674	82069	17885	594	28089	35900	32469	22520	74837	9844	4172	305	5008	552	9858	10985	15017	1532	1417	6505	27503	6797	88	50162	274	561	4097	12533	16499	17049	869	750	8346	769	821	12074	10168	5462	394	21	5747	906	14983	38672	185	4	3	8
AATGACCTTTCCTCAT	394	26186	46476	12036	220	7966	9539	38487	26155	322	6065	1655	226	290	36891	4854	10494	14103	782	610	5823	19406	22073	48	61	82	8477	240	344	5232	5729	121	3	234	12032	791	9098	7542	287	266	7	5799	7443	32728	22	15	6	2	1
CGCTGGCGCCTTTCTT	84	6789	12491	3227	104	64	3	125	16	45	454	56	111	87	5376	13376	3116	4431	61	4	72	7967	249	15	12	8	49	69	211	807	865	82	0	90	330	14728	6349	5662	48	67	3	52	251	298	41162	129	0	2	1
CACCCCCTCATGGAGC	404	31320	33850	14988	297	137	63	140	144	57249	319	2581	108	166	289	11922	11958	17388	1280	1328	7297	9094	449	68	53	87	198	10825	9299	2118	2040	1999	2510	1588	587	17874	11964	10318	225	213	13	6696	17512	671	128	39941	3	3	4
ATCTCCGAGTAATGCT	332	14345	28495	4567	87	135	1	94	39	96	16340	2327	116	140	346	3858	11508	16884	1254	1232	770	372	243	40	73	118	16216	193	7446	7517	8171	537	501	338	18234	15394	6386	5227	225	160	7	7818	10705	5661	14	13	2	2	2
GTGTATTAAGCGGACG	1	212	3	121	3	0	1	16	0	0	1	0	3	1	0	41	1	0	1	0	0	1	26	0	460	3	5	15	62	38	0	43	0	45	82	7949	1	0	0	1	0	1	1	41	1	0	0	0	0
TAGCTAGAACGGTTCC	518	34670	62432	14227	718	39067	50471	51400	35338	652	7791	5763	539	523	66372	7671	16732	23506	1170	696	8299	10122	26756	118	67358	406	17839	9974	13197	13377	13716	834	10	11056	42876	54312	22080	18476	7141	587	14	661	20770	27425	79532	271	5	9	7
GCGCGACGGGTGTTGG	114	6253	8120	5146	66	2698	3852	125	43	71	70	1110	37	21	104	2084	4272	5769	179	9	158	390	20849	19	7	6	37	65	235	1897	1750	109	1	118	14454	7665	4564	3568	7327	105	1	131	7506	398	10	7	2	0	0
CAGCTGCGGGTAGTAA	23	993	2052	1263	8	25	0	3	4	7	5	6	3	5	21	1	433	640	28	0	26	5047	45	1	1	1	6	0	20	1771	2058	15	1	12	49	22	10	4	13	5	0	9	40	3	1	0	0	0	0
GGTACGTGTGGGGTCG	45	4298	5690	1267	10	30	2	5	10	29	84	10	26	30	4989	49	1464	1863	22	1	19	74	22	1	2	4	31	4	58	1077	958	19	0	10	83	19	5267	3799	38	28	2	31	126	44	2	5	0	0	0
GCTTCCAAGTACACTT	341	28993	32448	12532	461	44101	54689	34997	22965	521	5885	895	132	8460	5467	421	9124	12549	163	14	3373	8500	358	48	33	85	149	64	2466	1798	1796	1209	1257	9902	14044	7122	9531	8245	187	215	27	385	17581	487	37383	125	3	5785	25
CGAACATGGTAGGCTT	495	34145	37238	12575	109	280	18	141	75	237	13746	2304	133	233	504	4110	16092	22901	1961	1853	10419	36076	650	64	28	73	201	97	7289	10027	10204	186	2	322	665	3313	17666	14626	478	374	11	15857	28031	16612	15	38	3	1	5
CTTACTGTGACGGAAG	2	152	3	94	2	0	0	0	0	2	0	0	0	0	0	0	2	1	0	0	0	0	0	0	0	0	0	0	3	0	0	0	0	1	2	4	1	2	0	1	0	0	2	4	0	0	0	0	0
GGATCAGAAGATGTAT	482	22605	28469	24204	287	188	28	272	145	299	26824	914	253	309	4884	706	17333	25367	1021	637	12388	12645	24839	79	115	157	298	14598	18914	18517	20301	367	12	9324	9805	9981	32956	28832	4918	400	17	7760	8780	13700	49	39	2	2	7
CCGCTCATGTACCGGC	349	24003	24191	15937	172	7111	10236	167	140	229	4374	3427	147	4898	328	4700	13979	20704	2062	2113	3185	15735	419	85	94	123	4437	10257	14149	3612	3802	1491	1902	318	511	424	475	183	253	220	17	12881	20170	546	1253	26	1	0	3
AATTACTCAACGTGGG	6	740	204	225	7	1	0	1	3	4	4	0	7	1	1	3	89	130	0	0	1	4	5	0	4	2	1	1	1804	5	0	7	0	10	25	17	8	8	1	10	1	3	5	2	0	0	0	0	0
AGAATGCAACTAGCGA	259	17571	33806	9973	101	102	15	135	74	213	14603	90	137	127	4297	389	7464	10060	1407	1330	3240	11861	24211	32	27	35	91	91	13304	5888	6079	164	0	230	487	6591	11459	9567	10796	143	2	219	448	558	24	33	0	2	3
GGATTCGAATTCCACT	145	11482	18730	8004	6099	78	12	102	55	154	12271	50	105	111	8121	334	3246	4008	103	8	121	285	9738	18	98	132	322	25256	2214	3336	3611	807	1060	98	229	6177	12424	10536	97	110	12	1244	276	398	14	10	0	0	2
CAAGGCAATTATCGCG	393	34568	40947	18095	495	1444	83	108569	73597	620	461	1653	157	275	14724	14130	7685	10975	1133	1243	232	575	478	89	40	65	116	161	10293	2348	2274	267	0	438	18476	10998	21817	18446	296	273	14	18328	851	1081	24	46	2	2	7
TTTTTTGCATCCAGAG	246	6962	10037	9101	90	90	10	45	35	124	9222	1824	109	232	6879	2912	7589	11032	1815	2060	4202	335	182	28	33	85	105	5245	11219	5743	6005	124	1	312	7574	337	8371	6859	10943	180	4	17518	643	537	18	13	0	6168	21
GCTGGACACAGTGGAC	62	6972	6711	3236	66	12373	15431	113	43	109	16	5	17	42	54	61	2005	2843	18	2	56	86	56	6	70	97	210	17725	120	56	0	56	0	9640	183	197	26	37	8	16	1	70	368	82	3	4	0	0	0
GAACAGCAAGACGAGC	775	61137	29126	28640	1374	28375	16531	31574	9652	8813	361	64	308	226	7371	3391	20655	15745	2667	1121	10924	1023	696	62	58570	300	801	595	4007	7805	4795	582	2	1171	39304	15753	12023	4590	5891	494	17	7934	9620	802	2268	64	0	2269	9852
TTTCAAATGATCGGTT	25	2849	3797	1233	7	51	1	7	8	48	81	766	27	37	7733	78	153	233	19	2	4	93	10	7	5	1	31	3	25	1867	1875	27	0	15	111	36	13	9	27	14	2	12	91	17	0	9	0	0	0
GTGACGTATTGTGGTA	1044	73770	90810	39477	759	14420	19660	545	318	29753	48813	10309	6123	10171	28116	33693	30722	41591	1150	532	7749	23559	10747	138	13200	285	397	358	35017	14490	14860	5041	5977	10911	12910	2276	36228	29581	11322	8468	8137	51564	13189	28862	97821	392	3	6	11
ATGGGACTTCTAACTA	120	11532	15615	3543	109	12971	16667	3905	2552	157	5208	6315	143	6232	4357	12712	3422	4731	149	5	1000	221	204	17	17	35	63	63	7802	4438	4483	173	0	4473	17912	580	7203	6102	176	70	5	192	304	271	13	10	49	0	1
TTTTAAGCTAGGGTCT	30	2265	3483	1026	18	6	0	3	13	14	11	15	7	2	12	1	261	450	45	0	4	18	15	7	2	1	4	3	7	39	0	3	0	5	18	10	48	8	4936	26	1	42	91	60	1	2	0	0	0
GAGAGCGCTAGCACAC	1305	96344	80732	43250	898	29248	29062	33575	22937	54098	20605	14204	613	709	20198	16342	37070	37726	2776	1259	16120	41920	16073	149	15084	253	8034	544	27733	33753	28963	3360	1921	1031	11050	8950	29781	18106	6597	986	58	30445	20828	57700	20629	208	3	3	11
CCAGTCTATACCGGCA	569	41638	71453	19553	648	24278	31011	34297	23090	52267	11277	161	275	4788	14534	11891	15814	21822	417	25	3429	39153	13194	116	58	79	254	265	8829	5029	5131	375	0	479	31340	9775	12598	10338	411	455	21	7840	1671	54072	41029	207	5	9	9
CCGCGCTCAGAAACCG	94	11710	6105	5920	123	14616	20501	121	49	175	36	10	18	38	28	22	1633	2393	48	2	6949	151	103	8	4	25	19	7	858	1879	2045	28	0	82	81	53	1581	1458	30	185	180	94	66	38	3	7	0	0	0
TCGTCCCTGCAGGCTG	103	6101	12989	3314	26	16	2	53	11	56	10426	56	52	128	109	197	3850	5149	58	22	1462	86	133	12	1	30	19	35	1662	8046	8839	45	3	145	148	198	357	40	139	96	3	9218	278	12592	5	5	0	0	0
TTTCGACACGACGCGA	5	434	1	219	4	1	1	3	6	5	1	8	4	2	2	4	337	415	13	4	1	8	5	3	2	3	1	0	10	1437	1565	15	0	6	15	25	4	2	4	8	0	2	11	6	1	1	0	0	0
AATTGTTTGTTCCAGT	6	867	1731	261	2	0	0	2	1	4	1832	11	10	9	20	24	151	212	3	0	178	8	17	1	1	0	0	0	17	6	0	2	0	4	2	10	20	4	9	1	0	2	3	14	0	1	0	0	0
CCGCCAACAGGGATTT	236	12100	20766	6126	310	498	38	37683	27554	203	4623	74	91	119	256	15457	8192	11623	1290	1229	2875	4089	20724	65	60	75	131	9483	4465	6664	6906	1195	1397	222	17476	6952	22457	19863	180	127	12	173	426	760	85129	268	4	3	2
GCCCCTTTTAGACCTT	389	35816	40620	14186	384	38669	52823	456	145	457	448	145	219	9645	12097	14635	9774	13941	879	751	272	17258	395	43	36	74	170	76	7110	2154	2122	878	998	2594	8405	464	8444	7736	10556	155	10	2993	737	491	27667	138	0	4	4
CTAGAGGGACGGGAGA	1925	137890	158473	76210	1098	64387	86329	1355	535	30275	51978	5189	5369	1108	52182	64833	55583	80286	3717	3378	30874	27170	27669	190	32351	453	1102	29755	38640	15274	15707	7554	9287	13829	34194	50900	73319	62767	972	1062	80	10590	33779	40473	44277	261	8	8	15
GGTGCCTCTAAGCCGG	2	1030	10	674	9	2	0	1	0	2	15	0	3	14	2	3	43	5	14	0	2819	33	24	0	2	3	2	1	28	0	0	3	0	17	4	2	4397	3869	23	13	1	41	42	46	1	0	0	0	0
TTTAGATGGCCCCTTA	558	31743	51980	21087	4917	14751	18786	572	234	371	6212	4924	386	5062	17887	21834	15301	22011	2848	2704	6554	5057	24142	100	105	156	305	8373	13748	6084	6313	1277	1210	8558	15802	16288	16661	13938	567	7600	8258	9397	8922	40021	37	51	2	5	3
ACACGAGTATAGGTGT	150	11766	25070	5001	171	551	32	41373	28195	217	167	38	67	4482	180	267	3029	3744	1232	1169	208	14059	9685	40	63	93	6624	9820	6517	4751	5276	109	1	156	272	358	8088	6855	5202	118	6	148	328	407	11	21	1	0	1
CTTCCACGCCCACTCT	117	10247	14426	6044	102	151	5	100	32	252	272	113	127	12477	19696	463	946	1290	3342	3653	151	259	179	17	123	68	3328	111	4210	1994	2071	104	3	212	384	9502	174	32	117	101	4	209	402	14846	270	84724	0	3	6
TAACGGACAGTTGATC	211	16772	26629	7571	169	485	32	37262	25555	191	10952	1326	69	107	163	239	4837	7007	130	10	1965	6146	276	25	31	85	129	8542	2390	842	1014	87	0	166	10578	275	241	100	3458	92	3	6687	268	277	7	14	0	0	2
AAATCGACCAATCTAC	0	228	3	122	1	1	0	0	0	2	0	0	0	0	4	1	0	0	0	0	0	3	1	0	0	0	0	0	0	0	0	0	0	0	4	2	0	0	0	0	0	0	2	1	0	0	0	0	0
GTAACTCCCACATTCC	360	25966	40131	9842	195	12904	15795	273	85	248	10366	2398	115	129	4719	461	10591	14732	216	39	2372	317	389	48	13	31	78	107	10506	13259	14221	196	1	282	542	11067	22610	19012	342	271	17	386	9609	27932	28	37	4	1	3
CAGACATCAGGTCGCT	1264	97670	114298	56076	1324	71698	98963	21521	15729	159828	32082	6224	3812	9713	39027	6891	28505	40893	1923	1522	8614	25813	14198	132	209	300	686	26062	10478	20839	22323	8740	11322	9685	10868	21880	15267	13481	13779	643	84	9391	39145	1472	86	156	6	9	20
GACATCGGGAACGCTG	0	10	185	15	0	0	0	0	0	0	0	0	0	0	0	0	0	0	0	0	0	0	0	0	0	0	0	0	0	0	0	0	0	0	0	0	0	0	0	0	0	0	0	0	0	1	0	0	0
GATGTGCACTAACCTA	798	56643	72990	22788	538	713	48	39398	26633	660	763	10466	428	2346	15614	32548	19798	28689	3242	3187	3294	16784	23041	122	33945	302	599	12289	12457	8213	8539	6824	8680	10117	9237	16107	6497	4961	5291	730	43	26874	36616	42561	112724	451	3	74	25570
CGCTGCTCATTTCTCT	605	49219	71601	19853	624	61129	80699	3370	2140	52762	11953	9991	425	469	19035	14978	15249	21270	2105	1771	6377	16327	16773	74	28598	218	6684	500	14992	10954	11541	451	4	583	12172	15943	21236	17758	9674	526	28	16799	17156	17441	2670	117	0	0	10
GTCCGCTCGCATATTC	849	54113	61482	27966	251	174	40	337	130	362	13789	1562	239	333	502	25342	28828	44292	1618	1359	6887	11851	19887	97	59	109	140	3084	13383	6248	6821	2871	3798	11396	12962	10103	12183	10476	18868	325	27	18900	11870	8675	39	66	6	2	6
GTCGATAATTTATGTT	169	14289	9025	4524	47	55	8	25	21	74	75	54	48	46	72	1704	3676	2943	1551	821	6358	291	187	9	17	19	46	13	250	1962	1075	253	82	151	15664	240	2846	1308	66	73	7	109	170	102	3	12	0	0	1
GTACAGGCCATTCCTC	430	37169	31250	16614	320	12118	15768	257	132	280	7101	105	232	3568	22423	597	12128	17054	219	16	839	18662	6631	60	15325	94	359	171	10753	4488	4998	188	3	213	943	8603	6252	5238	233	247	11	333	26591	14132	45805	185	4	4	2
GTCGCACTTGCTCTGT	1007	66846	93145	31981	675	12879	16510	503	228	588	13319	9597	505	11572	38508	15869	27590	39155	1826	1627	14216	10616	1080	105	103	230	444	10880	19269	22026	22775	2330	1903	11570	64208	39447	15304	12431	6229	497	25	14869	20543	12902	85191	318	31958	5	5
TTCGTTCTTGCTGGGC	328	19036	17905	9221	151	12588	16831	235	83	209	173	65	64	94	2413	1430	11771	16582	702	539	3954	8865	17779	42	97	117	7750	11203	5417	5144	5358	1961	2469	4607	8737	10654	10252	8795	5247	123	19	210	459	468	16	21	0	3	3
TAGGTAGCCACTACTA	41	1434	3316	773	1	62	0	4	12	9	14	0	4	1	68	5	1323	1855	36	0	50	8995	84	8	3	3	34	1	8	4	0	3	0	5	97	10	81	14	39	34	0	48	8494	97	0	1	0	0	0
GTAGCTGGTTTCCGAA	28	2671	1449	1118	87	9830	13476	134	30	54	5	1	10	4	12	74	1136	1488	48	1	73	177	10032	5	5	2	7	30	14	2	0	11	0	10	31	86	13	23	3	16	1	10	28	105	10	2	17356	1	0
CCGGTTCGTGGGCGGG	499	38195	44395	17374	383	26888	34953	533	188	25446	298	735	131	117	272	6247	14969	20639	294	35	6395	742	22224	54	28554	267	8477	19961	5485	9516	10427	230	3	249	541	8183	23244	19693	371	383	16	436	14838	29084	32	50	17450	1	0
GTGAGTGGGGACGCAT	233	17047	16669	8583	62	174	13	75	76	126	305	52	138	5793	15987	378	6876	10439	103	6	241	515	9003	45	17	53	118	44	2418	252	0	270	0	13024	38441	5116	2776	2362	70	99	7	7622	511	278	5	19	0	0	3
TCCGCTTGGAGTCTCT	1230	83144	71903	28906	523	30372	27523	953	243	4441	11023	2701	407	4566	15894	13994	34603	35481	1882	858	16292	17774	26359	124	27692	29969	18203	31596	19376	18000	12569	572	5	10454	8770	20828	7629	3954	11716	850	30	31750	28739	65040	63	76	38306	14189	65
GGTCCGCTTAAACGAC	18	2910	4867	1198	111	359	21	35751	26346	105	41	3	9	5	18	98	255	271	13	0	22	2421	103	21	3	4	9	34	3090	45	0	44	1	67	139	7524	5972	5305	36	21	4	32	110	194	6	1	0	0	0
CTTCCCTAATCTAACT	331	31353	50846	12080	991	108284	147606	67980	47825	57246	5157	82	78	125	344	4434	9366	13308	240	27	951	8197	10246	60	25	38	140	117	5821	14639	15527	300	14	9562	21529	19147	263	158	4822	149	8	233	14311	594	39292	169	2	3	5
GGGTACAATCAATCTT	63	6501	4293	2203	41	12	2	56	25	43	123	819	59	8552	125	199	2249	3196	80	7	166	166	11687	11	9	27	11	41	29	1031	1080	26	1	107	31	138	29	36	22	22	1	96	32	127	10	7	0	0	0
CGCTGAGCAGTCTCCC	605	64367	58899	36004	348	3916	5312	270	161	543	270	3876	216	178	11743	2218	13415	20053	215	27	3450	2657	559	66	101	126	319	19157	4091	2096	2104	1972	2533	278	27103	721	507	290	484	306	28	326	874	39145	35	65	5	4	13
CCCTACGCATCAGCTT	663	56761	42276	29878	732	29713	40820	430	318	123871	5490	156	210	269	7435	17569	17219	24680	267	41	4737	12887	591	48	50	68	137	121	6629	10210	11112	3767	4785	16284	8069	908	6395	5550	2250	292	26	6945	3841	15458	31	117	2	3	12
CTAAGGGGCAGTTGAG	57	3607	1853	1977	105	7000	9248	84	27	104	65	12	25	18	55	3129	1925	2689	16	3	21	60	59	7	5	3	18	18	53	7	1	13	0	6	36	54	4925	4268	23	31	2	31	101	111	31844	98	1	1	0
GCAGCAGTGTACCCCC	486	42342	45371	15277	143	183	27	153	105	222	330	65	115	144	336	8954	11763	16299	208	33	323	8364	14917	53	44	54	128	95	14330	7141	7335	295	2	10118	23067	860	12360	10639	328	227	16	261	13653	588	23	29	1	3	3
TCAAAAGAGTTACACA	217	18700	22134	7295	67	23	3	85	53	137	5146	239	66	84	111	4394	5252	7746	91	3	6355	196	230	14	17	35	11	56	2632	40	0	378	415	73	83	221	210	114	78	87	9	162	203	13168	12	22	0	2	4
GCATTAGAGATAGCCG	72	6246	5616	3019	68	51	4	13	16	86	128	19	60	6825	169	118	1913	2675	24	3	97	150	46	6	6	29	56	10	3993	95	1	101	0	179	17778	207	2478	2063	31	38	6	129	155	57	12	16	0	1	2
TATGGACGAGATATGC	422	26601	35400	22038	225	271	26	115	106	324	290	1278	134	126	7937	3371	11520	17629	835	712	5089	9006	8969	63	53	61	5352	124	7198	7344	8197	1274	1387	322	17261	598	6742	6067	227	268	16	292	27271	860	30	43	2	3	6
GGACGCTCTAACGACC	425	43713	37819	24312	290	11860	16038	171	127	44091	133	30	50	152	246	2657	9021	13255	190	24	3578	9263	9838	31	37	83	124	49	6432	7531	8503	183	2	10797	12101	512	7271	6206	306	287	18	20336	30460	717	26	48	1	2	6
GCAGCCACCTCGTAAC	59	9684	13860	2943	97	99	4	132	77	132	4224	1672	158	6748	4311	397	939	1029	116	16	186	230	250	33	38	68	77	103	16070	9304	9924	324	1	7650	5853	13893	29166	26080	281	282	10	445	6004	12870	23	17	0	2	0
TGGATTGCATCAGTTC	0	6	0	4	0	0	0	0	0	0	0	0	0	0	0	0	0	0	0	0	0	0	0	0	0	0	0	0	0	0	0	0	0	0	0	0	0	0	0	0	0	0	0	0	0	0	0	0	0
ATTGGCATCTGGGTCA	77	3379	5346	1798	22	8	3	14	12	31	21	4	10	4	10	18	1832	2336	22	4	23	38	39	8	1	3	5	6	1785	17	0	23	0	24	40	30	36	24	8	8	0	10	15	27	3	5	1	0	1
TACTCTCGTTGTGACC	271	17145	23788	6876	118	12034	16142	127	73	9955	160	1708	69	1146	140	111	7564	11227	2365	2740	5223	282	228	41	23	49	54	32	9658	7752	8706	171	6	3180	10389	966	4089	3428	189	142	7	8716	339	5227	21	33	1	1	3
GATCGATCGAAATCCG	143	12358	7960	6307	127	23	12	9	16	91	54	8	3189	19	41	40	3246	3052	39	5	47	109	58	13	76	7	15	7	2605	1911	1230	209	23	46	94	65	168	110	88	20063	12994	87	198	166	28808	171	0	1	1
CCCGGACCATAAGTGC	69	6695	9653	2449	22	19	3	62	18	43	18	13	18	12	27	87	1416	2146	29	6	16	43	94	9	8	1	12	31	87	2872	3193	64	0	68	123	7520	96	34	49	58	3	67	130	8113	5	3	0	0	0
TCGTGTTAGGATGGGT	312	23996	29907	15156	220	118	37	167	86	25575	527	3236	162	196	6143	16110	9696	13917	1210	1178	1652	3979	414	31	14719	100	226	198	14788	5634	6162	548	363	327	7807	7536	18566	16252	332	276	15	14816	744	10340	5	38	2	1	2
AAGTGTCGTCGCTCAG	544	46137	44596	19553	8751	22155	29401	312	139	392	9041	4283	151	162	7992	360	16971	25159	247	32	4956	668	6037	52	39	37	103	66	10475	6146	6667	2792	3488	270	647	9588	457	273	297	152	29	619	21356	456	26	35	0	2	2
TTTCAATTCGAAGCCA	539	51823	65697	21243	424	15478	20920	314	143	401	6051	3383	177	215	20249	2470	9453	13353	1547	1427	4719	28204	608	50	29	51	183	135	8941	20527	22458	258	13	361	11196	709	8019	6667	20060	349	11	8528	1315	27278	75337	273	3	5	8
GACTTTTGCGTGTATA	1035	88498	125385	25987	473	497	35	316	210	575	15285	11058	7846	345	25481	1049	26783	38891	756	98	2559	48564	19962	116	114	118	427	11126	10121	4487	4256	3169	3765	8798	21533	18914	21412	18591	12177	533	25	4594	29697	13613	103514	45129	5	6	7
GTACCTACTGAGCGCT	291	19177	27833	8060	208	25825	35442	4954	3687	281	5527	58	101	9218	447	225	7360	10483	133	10	4647	12873	257	41	21	94	108	25	7568	1537	1439	2654	3349	9730	37027	552	13291	11268	131	142	15	10836	659	342	6	24	0	0	4
TTCTTTATGACCATAG	416	33215	35846	13240	168	6219	5633	188	69	288	24069	1067	269	254	4692	12484	10972	12015	185	30	1881	507	314	39	40	44	113	89	6764	6103	5695	263	4	5167	699	11384	17652	11941	248	261	16	457	16226	678	22	29	1	1	1
CCGAGCGCGATAGTAG	291	19107	18875	11345	207	21864	28026	337	94	217	5511	4878	4994	309	6628	8139	10288	13654	1319	1100	11883	10050	11966	35	76	143	8006	5765	7872	8960	9592	182	4	336	681	510	14552	11542	4807	357	7	14712	29821	12833	15	13	1	0	0
TGGCTGGCAGGATTTT	18	1956	357	984	16	16	0	19	3	12	29	13	14	136	4366	81	298	375	1	0	61	59	37	4	4	28	13	9	66	26	0	33	0	120	134	8198	83	13	40	30	0	9593	163	149	2	0	0	0	0
TTAGGCCTCCAACAGC	313	24802	34852	10671	9346	15757	21766	184	98	309	211	1308	92	7879	233	184	8451	12854	131	16	1274	4432	176	37	23	44	66	27	2778	121	2	2176	2666	216	6881	5163	122	167	65	85	19	125	172	103	21	18	1	0	1
AGGCCATGGGTTGATG	81	5077	8401	2180	11	33	1	41	27	41	129	3443	36	131	160	5947	2500	3515	74	3	95	119	111	6	7	31	30	28	5131	1500	1413	157	14	10052	9499	5545	5057	4381	138	71	3	5198	234	219	1	6	0	0	0
GCCCCACGTTGGCGCG	153	12220	12412	4551	65	48	4	83	42	89	5024	1431	59	137	144	3050	4237	5679	143	10	2483	7038	5456	19	24	52	34	47	6559	3431	3536	120	1	457	303	7978	5174	4228	144	128	8	15579	363	432	9745	42	2	2	1
AGGCTAATCCGGCCCA	31	2468	169	1063	68	28	2	1	7	17	12	1	9	3	57	1	987	1355	9	1	4	82	13	2	4	1	20	2	8	3	0	10	0	1	67	5	63	18	34	42	2	31	8781	81	24524	77	2	0	0
AAAGCATTACACGCGA	75	8724	8376	3855	12	49	5	19	14	55	89	3983	43	36	113	79	1727	2517	83	9	44	98	63	2	9505	52	103	81	6525	4299	4480	995	1256	86	202	184	110	50	117	65	8	64	8288	116	3	12	0	0	0
GGAATCTGGGTTTTGT	3	139	1	33	0	0	0	0	1	1	0	0	0	0	1	1	0	0	0	0	0	1	1	0	1	0	0	0	1	0	0	2	0	0	5	1	0	0	1	0	0	0	2	1	0	0	0	0	0
TTCGCCGTCTATGGGA	355	41759	45447	20442	159	170	21	133	112	256	4235	71	101	149	6386	297	5729	8181	605	496	4904	8021	11115	43	36	52	123	89	4755	4527	4631	200	3	331	14839	9427	6562	5720	3858	260	18	11067	13783	6294	20	29	0	1	2
AAACTTTTCCACAATA	510	33682	44417	17793	456	148	67	191	228	95938	12107	135	4640	12614	1066	4552	11252	16159	3905	4284	4538	4613	464	60	55	141	161	5374	10778	3938	4171	301	5	463	9083	8912	6048	4885	230	284	4	4696	9206	14300	43	81	5	5	5
TGTGGTTCTCCTTACC	19	993	808	371	2	0	0	0	0	4	28	1736	10	5	21	19	859	1392	34	1	8	10	5	2	2	0	0	0	7	30	0	3	0	2	1	0	11	7	40	3	0	0	1	1	0	0	0	0	0
TGAAATATCAGCTCCT	262	24968	28119	10923	143	8744	11564	144	86	205	574	2269	4765	5050	5512	5828	5999	8652	1167	1183	1887	9651	237	28	44	48	3286	72	12358	3393	3592	849	840	271	6164	7195	166	126	104	103	11	117	272	176	17	31	0	0	3
GCATCAAGCGTGAAGG	148	8901	10415	4932	59	6664	8752	73	42	100	3915	46	70	54	9676	153	3420	4842	46	4	35	163	64	17	15	3	44	17	1814	922	1008	49	1	23	182	66	116	60	4529	63	2	34	190	84	4	6	1	0	0
GAGGCCCCACTAAGGC	183	22567	27300	14019	203	357	34	33032	24808	262	5033	40	70	92	158	11715	3211	4611	54	6	2841	124	245	31	20	24	25	89	9721	57	0	94	0	129	158	353	5879	5026	48	79	8	86	170	346	19	14	0	0	2
CTACATTGCCAAAATT	788	80407	109360	34831	341	359	63	277	206	40127	10907	1485	321	7278	15977	14051	15958	21024	2500	2169	7674	16367	645	71	132	242	5136	20447	6508	8838	8609	2146	2203	29394	31743	15843	29526	23805	14333	459	35	11726	10809	8124	40	111	3	2	6
TTTTTTCAGAGGTGTG	103	9067	16933	3585	61	72	10	40	33	75	52	1773	36	36	123	81	1936	2943	103	12	28	145	66	17	21	25	2957	47	2075	6667	6876	96	1	115	283	5931	160	46	6150	77	0	106	8706	222	8	13	1	0	2
TAACGCTATATCTTTA	166	6868	9349	4954	429	49607	68125	41366	29998	28484	270	1570	89	129	21525	4683	6092	9153	1532	1754	6274	445	227	37	8	19	110	54	8497	6566	6902	2251	2950	184	603	9114	85	62	94	59	7	74	406	198	46941	146	6	3	3
TTCCAGCGGATACATC	852	60261	43742	32590	704	69803	94654	1169	312	56685	14854	10633	6807	19786	5537	39684	26467	37717	2219	1346	12984	63179	54474	108	117	220	4784	987	22369	45712	48511	10559	13952	16335	31544	29054	18961	15798	15826	656	77	22898	46119	18181	31	86	2	0	5
TGGCCATGTACTCCCT	864	62132	47699	36962	13222	46843	55343	705	303	33839	19711	4438	543	2761	34290	32976	25679	31831	1639	930	3042	14748	935	86	30593	298	673	8250	29814	16087	14875	4293	4863	5631	34303	38072	18366	12532	545	515	32	18292	16973	1332	27243	215	4	2	11
TTGAGGATTAACAGCA	693	32038	37367	25386	340	7700	9996	441	148	26182	5685	4066	5940	3204	676	16161	28160	40284	658	46	13525	49040	41004	79	124	175	8512	12556	29104	24579	26381	6217	7846	914	21495	26965	18249	15754	288	290	25	4639	806	1035	23	53	3	3	3
GTGCGTCCCCTTGAGC	612	40067	49059	19983	298	23623	29673	536	204	427	6007	2681	374	20875	17113	16274	18013	25249	1654	1403	8491	21745	16542	71	131	247	11284	11061	29420	17452	18777	2001	1918	9990	64328	14924	29004	24259	21431	465	23	6229	11868	15968	32	68	4	0	3
AGATGGGCCGTCCGAT	1142	96485	103264	49176	521	3402	4202	455	264	648	19193	4679	395	11257	11270	19488	36629	53251	518	53	5852	17037	7656	138	115	226	394	647	52143	18213	19163	7835	9662	35174	27236	67779	22802	19944	1701	556	68	27703	20088	12236	46898	225	3	6	6
AAATCGGCTGACAGAT	112	10977	18466	4357	79	122	8	145	20	86	285	41	73	87	1311	8389	1984	2420	83	4	1300	16670	323	10	1422	26	79	78	367	213	147	90	0	148	9571	4310	35117	29881	280	243	12	6694	849	15818	15	22	0	1	0
GGGTACGCAATGGGCC	32	4527	4056	1147	27	7	0	10	7	16	13	3	19	72	5	18	735	1068	5	0	74	23	16	4	11	36	5	4	174	87	0	833	876	18233	223	210	8	22	8	16	2	80	9	18	5	2	0	0	0
ACATATAAGCACGTGG	61	5787	7492	3709	31	40	1	16	18	76	32	15	12	21	43	24	1334	1683	57	7	60	8455	98	7	6	14	24	12	3764	53	0	46	0	2220	135	115	40	30	12	13	2	39	131	37	6	12	0	0	0
TCTTCGCAGGTCACGT	354	19295	26694	6074	341	37335	51752	462	169	51150	544	1596	182	9992	23877	5022	11441	16224	1407	1381	9807	8944	438	30	90	166	6593	10501	17986	18929	19598	325	6	13477	17568	12795	16766	14177	8705	235	8	515	18578	10832	13	44	0	0	2
AATTGATTGGAGATAC	311	35674	39848	8398	178	168	9	111	44	181	1871	1279	6906	4862	369	6475	8663	11926	727	571	2740	15813	6018	31	47	79	111	66	12594	2938	3048	428	254	453	5894	7964	11310	9403	354	376	8	25788	26870	865	33196	127	3	5	3
CCCAGCTGTTGCCTTC	128	9551	13261	6316	75	46	5	38	32	146	4767	46	5633	72	150	140	3460	5018	62	9	56	144	95	10	25	26	31	17	5833	3443	3862	1485	1700	8437	383	8963	206	57	79	122	8	122	9669	150	5	21	1	69	27549
CGGCCACGTTTCAAGT	331	35071	32586	24029	214	102	31	73	92	272	194	1175	64	87	116	827	8310	12233	178	13	3336	9941	244	37	41	48	73	23	414	5543	6274	2267	2823	13724	444	8307	20005	18613	184	183	19	2027	430	338	26	39	0	1	3
TCGGTAAGCTCTCTTG	189	11825	18955	6855	183	49	5	68	38	107	150	24	63	34	90	3876	6542	8999	50	8	665	160	176	27	32	33	6776	104	1612	758	700	1454	1941	90	194	7234	12828	9746	77	121	12	89	217	295	38440	127	0	2	3
TCTCTGGCTGAGTCGT	106	8313	13241	4080	277	53551	73678	5794	3794	380	2533	1407	98	102	11194	6556	2273	3152	1081	1019	1601	14708	2831	16	11	12	123	76	2834	136	3	486	683	52	441	233	11554	9892	15587	196	4	278	9248	13572	2	9	0	0	0
GGACGTCGAACAACTC	0	21	0	11	0	0	0	0	0	0	0	0	0	1	0	0	0	0	0	0	1	0	0	0	0	0	0	0	0	0	0	0	0	1	0	0	0	0	0	0	0	0	0	0	0	0	0	0	0
CCGGCATGTGAGAGGT	292	20458	25437	11211	169	16343	21072	244	102	251	6239	4742	134	311	404	10596	8823	12164	845	696	1480	14526	373	42	123	25458	442	368	6460	10848	11443	319	3	30233	6976	10186	15394	12399	277	194	9	7658	7074	517	17	26	2	0	1
GACGAAAAATATTCGA	459	30460	40603	15219	270	8327	10718	34641	25529	424	5531	127	202	212	17775	5268	12772	18944	201	23	187	466	345	70	34	57	129	93	8843	3187	3221	262	0	14400	8204	688	6237	5147	11052	207	7	294	716	12636	26	41	0	3	5
GGTCCCAGAAGCGGAG	336	28390	19196	20738	300	46	61	165	144	44786	4890	1255	111	113	153	4275	9613	13245	223	10	7112	401	11667	41	30	40	28	113	21996	1950	1794	201	1	273	396	8439	3484	2843	5510	199	5	187	270	11228	13463	111	5	0	4
ATTGAGCAGCGGTTGA	744	73627	83952	39301	780	45625	56945	640	372	55824	477	1385	309	269	18527	2772	15353	22859	943	600	7302	22749	35959	81	24422	191	7737	470	9436	14488	16490	2593	3335	476	971	874	12138	10771	6658	14478	16319	23946	10447	11889	50588	225	4	7	10
CGAGGCAGTGCAACCC	6	2165	23	1406	4	6	3	2	3	8	3	0	6	1	3	4	1	0	1	0	3	11	4	0	3	1	0	1	5	3	0	8	0	1	13	8	4	8	1	5	2	5	7	2	0	1	0	0	0
CATCCATCCTAGACAC	76	5270	6170	2614	35	9	4	77	7	44	34	0	17	7	10	132	2433	3536	76	1	93	207	13260	16	3	5	10	41	108	36	0	44	0	57	129	8809	3333	2921	77	34	3	35	64	187	3	3	1	0	1
GCGGTGGAGGACGTGC	75	4210	5736	2062	37	20	3	105	22	50	4458	20	27	37	69	215	2429	3308	87	4	89	179	10348	17	6	8	12	73	3120	18	0	35	1	42	65	247	202	33	79	70	2	97	165	14541	6	8	0	0	0
CACATCTGAATTTTTA	240	19093	34759	8213	262	7079	9337	264	122	45320	22720	11249	5295	400	24524	12362	6275	8403	1579	1444	1501	8764	18548	36	67	43	134	130	3754	7047	7460	325	27	185	6468	633	14788	12368	403	15462	16516	4632	908	13504	17	64	1	2	3
AAAGCAACGTAATCAA	1219	76371	82516	31715	443	16052	21230	1179	234	673	11948	4488	606	4569	35210	64153	43367	60661	4215	3903	26764	58840	15042	173	243	382	952	44094	32043	19067	19879	1033	727	10413	30606	3037	42366	34241	13486	1148	46	16249	63286	148565	38213	180	4	3	5
ATTCTTCTGTATGGTG	98	7797	11481	2999	23	66	4	24	27	54	50730	145	226	228	590	541	3316	3736	53	8	2876	166	85	9	32	34	6703	44	485	1791	1810	1821	2207	57	130	59	547	39	2492	60	8	94	8345	159	3	14	0	0	1
TCCGTCCCGTTGATTC	851	56671	60958	29945	690	37095	49776	652	362	56260	17058	1823	414	8266	27455	13519	22801	32312	4491	4789	12795	13830	975	125	60	213	295	191	8261	17106	18707	1849	2006	15102	1469	12220	12754	10088	17287	653	25	42553	26382	37480	21222	150	31281	1	8
CGAAGGTCGTATTGAA	1861	129682	181533	52020	979	60282	78092	1367	582	72797	19537	10471	860	6088	88932	35628	55915	79636	3747	2956	5684	67955	64647	235	393	545	8334	61880	48818	58514	61102	3465	3019	46379	81939	35045	57008	47707	10287	1091	71	11487	81803	27470	101	198	14	12831	63
AATTACAGAAAGGCTT	596	41993	62740	17271	233	14676	19851	484	114	407	16419	3383	299	268	14884	17063	17525	25424	3796	4103	7072	5085	10502	74	155	186	11059	16150	21078	10568	11257	434	1	516	28257	27838	11127	9031	12252	386	17	774	10551	39745	31	69	2	2	4
GTCCTACCCTGGAGAC	685	64637	84571	31755	443	132	31	275	153	463	5683	2935	263	227	397	14291	12787	17692	727	395	3944	10747	23751	58	38002	180	380	375	17967	4888	5135	5903	7387	11519	708	947	9891	8537	10566	390	30	417	483	792	69667	289	9	6	2
ATTCGTATCTATCTTA	856	53440	77511	23396	391	15337	18207	552	265	47957	12085	6627	5444	9963	9909	15237	28735	38702	784	207	6111	47344	12306	114	26783	387	741	22013	27279	14670	15253	2334	2201	24369	1879	23474	9937	7671	631	599	29	27929	28244	23419	41	88	4	2	11
GTCCTTGCCTGGTACA	1	996	632	480	1	1	1	16	0	1	47	5	16	10	15	3851	32	12	3	0	2	2	23	0	0	2	0	10	43	0	0	0	0	0	0	43	6446	6110	22	16	1	36	58	98	0	0	0	0	0
ATTCAAGGGGTAAGAG	64	4307	6423	1555	18	24	4	41	12	29	6976	28	36	46	79	150	1100	1538	40	3	1769	2255	125	7	1	5	11	42	111	1707	1785	16	1	45	53	120	144	17	61	54	1	91	177	11735	0	3	0	0	0
CAAGTTTGTGGTGATC	34	2472	4412	1254	8006	45	10	13	21	43	8686	59	73	92	8579	978	778	1093	34	13	12	107	31	4	6	10	37	6	133	5520	6178	34	0	48	150	75	79	10	26	11	1	18	119	26	4	1	1	1	0
CTTCTCATCTAGAACC	440	28186	40995	12083	230	221	19	256	71	228	10764	131	222	150	8423	4181	13964	19480	340	27	7473	9617	29161	76	28134	261	634	25166	4678	8170	8991	763	726	273	8158	10925	5526	4550	5249	255	11	235	19421	800	38077	158	3	3	5
CTGTATCTGTAACAGA	573	36368	56024	16083	191	13776	18127	414	146	368	16732	4346	433	5119	51203	7172	16000	22644	1867	1884	12532	5153	712	80	78	183	396	10666	26128	13608	14104	1870	1839	40509	31022	5276	12687	10509	5915	351	15	696	1599	40127	23	43	4	3	6
CATATGGACCTTGCGG	544	38874	37869	17762	261	197	32	161	160	25479	23793	1315	231	344	8477	8341	16830	22897	1540	1480	10577	679	483	84	67	119	6900	152	27200	745	415	494	162	16914	9361	10835	29980	25141	370	322	24	8508	16767	905	31	48	3	3	5
ATTCCTAGACCGCTCG	862	70866	70498	26992	253	4680	5858	440	160	472	7620	6594	554	371	5250	21176	25950	35443	591	36	13954	29304	20861	100	125	172	447	19284	6988	11047	11367	6098	7859	518	23142	22399	26986	22638	4640	436	61	8243	23088	14125	33	77	2	2	6
GGATGGTAGGAACCAC	133	10532	13027	4528	61	65	2	114	44	75	491	2174	60	75	185	9030	3183	4321	62	4	34	165	176	19	54	64	124	10824	7896	1037	999	84	0	111	316	9519	167	84	88	65	2	79	10321	315	6	15	1	0	0
CTAGCCCATCGGTGGC	577	68546	64727	37250	11470	20771	30147	332	289	599	10641	113	222	218	463	20784	10361	15624	1503	1540	218	8982	499	83	68	42	116	139	512	9963	11365	255	4	282	5926	5192	9198	8877	5079	316	20	7521	19373	793	198173	622	10	9	3
GAGTCATACCCACTAC	354	27793	43661	13210	9928	12472	17485	265	105	357	155	1436	75	126	212	280	10386	14587	288	73	11062	729	12212	35	29	67	94	102	7175	4472	4912	230	2	435	695	27562	9445	8286	279	236	16	8843	27811	794	32	41	1	2	3
ACCATCTGAATCAATG	277	12275	23962	6920	66	103	7	81	58	122	37345	127	213	6204	507	1546	11598	16099	218	21	320	22846	360	48	83	150	256	19712	12135	7212	7818	138	0	333	455	6278	11244	9099	5057	189	8	14749	526	510	8	17	0	1	2
ATGGGAATGACGTCCG	141	9252	9285	4655	152	282	21	30529	21694	157	65	15	31	77	51	4543	4106	6126	526	586	4273	143	266	18	9	27	7	82	2386	55	17	1636	2293	126	78	2162	215	50	119	95	7	6204	241	14890	16446	52	1	0	0
CGGGAGTATAATGTCG	208	14882	15102	9063	327	29508	38734	317	161	45208	4627	1625	83	63	235	172	7402	10287	142	13	4865	364	197	23	30	26	102	30	7577	2540	2225	197	2	265	21280	13385	5695	4636	4780	150	4	199	13154	326	14	33	2	2	1
CGGACGAAACAAACTA	162	12479	14860	6136	140	53	38	85	51	28513	138	29	5454	1462	104	154	4462	5800	192	7	12825	8055	10617	12	21	76	30	47	339	2294	2331	201	1	18492	444	8043	6556	5384	57	134	5	263	185	261	5	21	1	1	1
GGATTATTAAGGCGAC	159	13485	23278	4536	55	38	6	107	18	135	5520	27	74	72	93	208	5907	8174	54	10	1244	149	234	19	60	96	189	17301	4542	73	0	383	313	122	213	9124	213	90	80	117	9	3038	222	10349	16	22	0	0	0
CCTTCCTACCGGGCGT	326	29541	33251	17243	189	12388	17819	170	119	248	14136	84	119	166	374	4556	6908	9951	165	19	3625	15996	358	43	44	77	162	4813	4585	3286	3327	246	0	9843	12970	8553	284	157	69	89	7	3953	394	252	15	17	0	0	2
CTCGGACATGGGTACA	170	13037	34650	6243	83	46	6	53	42	91	175	326	54	64	89	4905	3168	4523	86	17	72	1205	122	22	12	16	30	27	7149	7068	7827	964	1275	127	235	224	12241	10765	114	93	13	122	217	257	9	11	1	0	1
CTCTACCTGGGCGGGT	744	52400	49622	28232	544	13897	16432	100910	71342	781	20750	5586	5053	9295	7249	20319	24969	36013	382	55	9224	6401	3059	137	104	232	298	7516	27917	14713	15184	2001	1652	39909	60838	9655	8073	6345	3880	412	32	22038	8409	1211	26	49	0	0	5
CCAATTGGGAAGCTAT	153	12875	12961	6847	275	42306	54513	415	117	303	6642	35	60	128	346	4534	5531	7236	144	8	5163	18320	310	15	12	40	2681	53	4698	964	1000	111	1	178	16998	313	6400	5517	109	109	8	1711	12115	298	16	10	0	2	0
GTCTTGTTTATCGTTG	1378	68821	92945	33923	8712	5135	4706	90399	61628	46590	11624	7161	585	8473	25165	34072	48228	67085	1829	1297	9642	60539	3494	256	54955	623	3441	38218	17589	23618	24654	3926	3955	31444	44123	38691	36334	29576	3795	1386	540	8598	24928	80428	59031	300	6	5	7
ATTGATCCGAGGTAAA	0	51	184	17	0	0	0	0	0	0	0	0	0	0	0	0	0	0	0	0	0	0	0	0	0	0	0	0	0	1	0	0	0	1	0	0	0	0	0	0	0	0	0	0	0	0	0	0	0
GCCAGGTACTCCCCAC	745	79416	107205	34684	694	22605	28012	659	361	74295	16975	6168	5923	451	18021	9778	16481	22967	564	46	13766	17361	25534	108	33768	281	775	12605	13206	15932	17357	1664	1197	944	46628	47106	8529	7019	538	652	34	1606	46885	17425	79	138	2	13	14
GCGTTTCGTAAACAGC	30	2050	5172	945	27	5	0	6	6	25	11	2	0	5	11	16	892	1317	19	2	478	23	30	2	1	2	3	3	11	3	0	7	0	5	15	9	13	17	3	4	1	15	16	15	8	4	0	2	0
CGGTGTTTGGCGGACG	747	65629	61168	31504	451	29637	27221	466	209	691	593	2283	3563	337	23056	8499	16452	16883	1466	917	5138	14796	664	63	11522	234	618	15418	3531	5902	4119	465	0	9443	21440	9404	5359	3192	6478	427	29	620	26283	775	26112	144	2	1	6
TCAGGCTCTGTCCCGC	2	627	247	323	7	0	0	3	6	8	0	0	3	1	0	6	1	0	1	0	0	0	3	1	1	2	0	1	2	0	0	2	0	0	0	4	2	0	1	2	1	1	0	4	6	0	0	0	0
TTCTACCGATCCGTAG	151	10682	19806	4302	48	92	6	165	36	85	5083	50	75	76	271	12130	4192	5829	153	11	2054	16176	9413	14	9	11	61	78	3143	2390	2537	98	1	149	13058	461	193	49	80	87	4	113	420	13375	11	14	3	0	0
GTTAAGGTCAGCTGTT	158	13354	16925	3443	50	130	2	61	25	69	214	60	87	172	9412	7541	3857	5152	131	11	1903	14890	282	20	17	76	4748	89	5825	1920	2068	81	3	7550	446	298	3243	2786	117	80	8	8739	410	279	9	13	1	0	1
GGCAAAAGGTCTAGCA	2	287	1093	102	2	8	0	4	0	2	1	0	0	0	20	9	0	0	2	0	0	18	3	0	16	29	7472	58	5	5	0	4	0	4	19	1179	1	0	0	0	0	0	23	5	1	0	0	0	0
CTCTGCACTGGCACGA	0	3	0	9	0	0	0	0	0	0	0	0	0	0	0	0	0	0	0	0	0	0	0	0	0	0	0	0	0	0	0	0	0	0	0	0	0	0	0	0	0	0	0	0	0	0	0	0	0
ACCGGTCAGACTCGCG	698	60126	67260	27354	388	17482	22596	377	187	26458	4980	4057	5395	309	32289	847	18533	26991	341	42	4802	13261	667	72	185	233	8578	21177	13863	11770	13237	2828	3498	9004	1198	15869	11732	9963	464	423	36	9153	11364	35627	21327	129	2	5	5
AATCAACCAGCTCAAG	1143	81787	120124	44929	9716	844	42	513	261	691	13384	3817	642	727	56354	37189	36465	50925	2895	2622	9978	40708	10130	129	32129	490	9042	36928	28160	16748	17744	1723	1288	39118	46126	29661	42618	35826	9181	745	30	22924	34591	1965	11401	126	5	7355	29
AGCCCGAAATGTAGTG	443	29295	31270	13092	395	235	53	247	126	44151	8613	10139	211	249	12029	4418	14048	19320	1448	1157	3264	31018	728	44	65	83	259	10361	14023	5201	5595	2527	2942	332	1663	27192	8521	6954	4706	287	17	831	6209	26177	58525	225	3	3	2
CGGGGATCCACCATTG	3	903	13	579	3	41	1	0	3	9	4040	31	43	56	7740	105	41	29	1	0	3	67	3	0	1	0	19	1	50	3	0	5	0	7	71	9	33	9	3	4	0	2	76	3	0	0	0	0	1
CGTGCATCACACTACT	1047	76956	88380	35790	8204	25907	33166	588	294	46790	14329	1613	369	538	9354	18620	28498	40034	2607	2535	14756	35652	10395	110	29632	30023	983	11728	17764	15766	17179	5322	6324	28207	19183	33463	17075	13908	483	536	50	22413	19609	8507	59	82	4	6	11
AAGACAGAGAACCTAA	75	6500	3580	2310	14	31	1	44	23	67	67	33	40	40	3289	86	2894	3887	67	11	51	90	94	19	16	22	21	25	2077	5477	5743	78	2	116	221	7472	75	43	68	53	0	3998	107	130	2	8	0	0	0
GTTCAAACGCTATGAC	1000	77019	110751	52457	534	14577	19330	3306	2189	43510	16737	17314	518	521	13679	35689	28685	41115	1618	1048	5637	20182	28355	146	237	24434	660	10795	22210	12502	13285	3240	3924	664	26329	12769	13872	11572	10880	592	30	8296	37518	25238	34934	179	6	1	11
TATGGGAAAACCCCAG	135	11110	23659	3486	75	7264	9149	110	44	111	225	1255	97	117	15216	4299	3760	5168	199	22	1152	288	135	21	12	26	93	35	4017	5662	5751	280	229	6172	6173	321	180	66	18069	111	0	139	418	261	5	10	1	1	2
GGGGTTACTATTCCCC	714	55893	60078	25670	291	243	70	2956	1828	374	11115	4754	280	11243	542	10145	17095	24758	485	60	5617	12236	34885	85	45	99	132	259	16199	16204	18411	4986	6792	11324	1131	29736	17439	14966	485	444	76	702	20370	29864	44	70	4	3	4
CACTTGATCAAAGTGG	497	39139	61095	21762	8000	11721	14911	351	176	435	8283	2700	5123	478	39126	14262	14414	19224	308	47	2773	992	10165	79	121	159	7578	8907	18425	18043	17992	843	565	8418	17265	7581	16855	13508	459	399	11	17500	12247	1046	71160	262	3	11154	30
TACTAACAGAAAGCGT	487	27298	46841	12249	14740	8097	9050	30323	21022	893	5593	7285	536	5542	55254	20064	16566	22741	476	53	8792	31669	994	84	61780	353	7288	1062	22304	20602	22134	1195	882	751	21366	20559	11365	9567	588	529	10	24578	22102	14533	38	44	1	2	8
TCAAGAATATGCTACT	242	13092	17567	7691	112	41	9	72	55	129	161	35	48	48	111	3655	7810	10993	78	8	2945	219	180	27	34	67	148	9501	4395	1013	1108	83	1	130	6302	250	11901	10442	91	126	5	2028	283	310	19	18	0	2	1
CTGGCCCCCAGAAACG	74	5367	6221	2918	118	78	1	33	2	34	21	5	8	21	104	54	1910	2767	39	1	3432	188	91	5	12	12	52	11	267	140	1	115	0	214	25662	6519	20	37	11	21	2	41	163	47	35659	118	1	1	1
TCACTTTTAGGGCCGT	47	2830	2872	1022	9	7	2	2	3	13	22	7	3	5	13	4	1468	2288	14	3	17	26	16	6	1	3	9	2	3699	1432	1558	29	2	36	68	46	30	18	9	4	0	3	18	7	0	3	0	0	0
AGGTTCCAGACTAACA	742	61216	95572	20426	361	7573	9646	6792	4346	478	18083	266	359	10433	8793	23404	18494	25645	992	719	696	15700	16340	79	75	143	1311	357	22957	14315	15169	3153	3608	854	34316	14488	12951	9616	6446	695	37	27512	11817	84783	48	71	2	2	7
ACGGATAAATGTGATC	2	480	6	248	7914	1	2	1	8	24	1	1	3	2	1	9	1	0	0	0	3	3	7	0	1	4	0	3	2	0	0	5	0	1	4	8	0	1	0	2	2	5	3	12	1	1	0	1	0
GTGTTGACTTTCATCA	419	35464	45017	18528	269	13256	17919	230	140	285	353	70	2650	161	338	7105	8569	11343	179	29	4706	5091	346	39	149	199	8514	20976	17003	10139	10255	340	2	11737	15173	796	22954	19087	256	254	25	406	9737	639	44	26	17853	4	5
ACTGGACAGCCCTCGG	212	19819	10355	8570	64	100	17	131	39	137	239	35	85	106	181	14345	4927	4116	89	1	3774	4235	291	13	54	80	188	9874	2106	900	411	86	3	102	245	6092	4492	2032	99	94	10	127	8560	415	11	19	0	0	0
AAGCTATTATACTTAA	355	28414	62752	9732	466	6873	8690	265	164	72230	4601	4895	5819	9619	562	18119	9429	12931	316	18	4138	13086	9946	43	112	194	287	17147	5831	3422	3454	731	605	494	361	535	36227	30649	4651	395	24	16148	5756	1162	54462	215	2	6	2
CTTCTAAAACCTGAAG	686	44765	64673	29352	352	10310	14028	474	161	531	8870	3633	364	4412	27485	12644	19532	28329	1450	1292	5455	16795	16147	86	90	176	345	9438	9323	5146	5012	1798	1786	9053	21105	29018	7232	5802	485	451	28	13837	9307	35351	58	54	1	2	4
TAGAGCATCTCCCCAG	292	22806	29430	10828	162	175	15	198	54	162	5468	489	207	162	5099	12530	8705	11052	1195	1095	243	11851	10756	40	27977	195	438	10954	10806	3981	3920	2601	2969	7038	15490	16226	5995	4817	5213	267	18	188	9177	603	21	14	1	3	1
TGAGTCACCAAAATTC	735	40875	57135	22015	343	10380	13489	319	134	359	6239	2511	431	313	25332	13294	23851	35038	314	44	6875	3022	604	100	27018	267	541	14450	11652	10223	11474	1211	859	11973	20245	17708	10741	9254	365	21082	22748	9708	1128	13285	41585	169	4	1	3
TCAGCGGGGAGCTTCA	160	11445	15354	10333	231	18667	25562	276	106	228	159	4158	96	146	219	5443	3357	4523	133	1	3470	214	238	27	20	38	32	57	4733	132	0	1026	1312	175	199	292	275	62	186	164	16	8779	402	14023	13	21	5	0	4
CCTCTAACCTGCCAAC	426	20307	25399	6431	297	37992	52468	36306	26740	438	16162	4883	261	198	472	12095	14741	20714	419	47	11403	13701	10566	60	30389	138	336	292	7824	21782	23625	1386	1799	677	556	676	12876	10589	7041	289	10	330	13639	14740	7	22	0	0	0
CTTATTCTGTCCCTCC	145	8076	16533	8053	191	609	35	37686	26446	262	147	3134	68	102	5066	198	3438	5135	124	6	94	256	134	39	20	24	87	42	2398	300	0	190	0	7476	33362	568	156	86	5610	78	2	109	361	181	15	19	1	5	1
CTTTCGCATGTACAGA	1189	79179	78688	57286	637	13590	18588	688	320	800	12281	7622	500	643	43890	29430	45690	65542	1898	1478	12987	59347	20235	147	150	265	4990	18898	59225	39621	44569	1758	1438	16729	2835	29195	51255	46171	3041	826	39	8288	40943	51213	71393	276	4	134	50833
GGAGGGATCCGGTTCG	218	12497	19251	7305	63	109	7	103	44	121	252	95	116	8105	8116	354	6098	8208	970	942	2953	410	10791	30	10	90	64	78	11086	9727	9931	355	19	26644	14948	14067	5541	4439	4743	74	4	317	299	352	8	21	0	2	1
TCTCGACAGATTATTT	602	30891	48468	15159	333	24174	32573	953	405	18741	12124	5252	466	574	27131	42163	19276	27683	473	34	5310	8494	24035	80	32691	183	598	3681	10415	8074	8513	492	119	20908	1025	1278	5238	4460	6304	366	13	8179	4550	14859	32	55	3	4	7
AGTGCGGGCGGGATCT	3	485	1371	247	11	1	0	0	5	3	2	0	1	0	0	2	3	2	0	0	2	0	0	0	1	0	0	0	2	0	0	1	0	0	0	1	3	2	0	0	0	2	0	2	3	0	0	0	0
TTGGAGTACGCCGTGC	565	44261	60665	19918	334	398	18	289	138	338	8629	4775	4887	368	33747	13799	14441	20243	378	36	1612	25033	12444	66	80	68	232	161	8757	6102	6179	1592	1608	12568	1208	8910	33151	28344	500	10089	10345	595	17145	24500	75074	351	1	3	7
CTGAAGCCTTTATCGG	1468	103559	115781	46321	1261	65861	81502	33318	22811	34285	70290	9902	669	9056	1982	4117	40266	56386	3017	2596	12653	34219	1491	204	351	526	15663	44503	35928	24505	25300	1911	1595	14401	27071	24606	43425	36149	16112	970	42	22741	47914	30510	187575	708	11	13	8
CGGCTGGCCGAGACCT	1151	133280	115634	49020	733	509	110	29907	21283	53493	4166	146	215	246	2257	5944	19162	27661	2436	2262	14290	14724	28109	118	114	134	252	13364	13710	21667	23558	4214	5332	610	9798	15413	19715	17852	353	328	70	397	624	887	53128	280	1	6	11
AGTTTGGTGTCCATGA	601	34498	46645	22546	505	21275	23997	458	248	76809	577	122	3249	306	8980	24573	16078	23310	4242	4836	9432	13741	700	76	61	70	206	143	11577	317	6	324	0	11931	19360	8659	22530	19742	3758	385	14	8248	22869	15538	29	84	2	1	10
ACGTCCCGTTTGCGGA	152	11062	11287	7284	50	174	7	96	28	111	202	70	111	92	15412	4714	3950	5399	46	8	76	382	192	21	16	14	101	49	2363	3645	3734	91	0	132	13419	338	227	63	153	155	8	173	13474	13670	11	21	1	0	2
GTGTCGAAACTGCGTA	16	959	8	395	3	5	0	4	2	4	3	1	1	2	3	8	896	1282	9	1	6	13	25	3	0	0	2	7	8	3	0	0	0	6	7	11	9	6	5	1	1	1	6	9	0	0	0	0	0
AAGATAACGGGTACTC	0	2	0	6	0	0	0	0	0	0	0	0	0	0	0	0	0	0	0	0	0	0	0	0	0	0	0	0	0	0	0	0	0	0	0	0	0	0	0	0	0	0	0	0	0	0	0	0	0
AAAGCTGGACGGGGTA	67	4597	6852	2910	28	32	4	22	14	44	28	11	17	19	42	29	1472	2052	19	0	32	75	51	11	11	17	12	23	2037	36	0	43	0	45	90	59	43	25	18	36	4	34	66	29	10	6	0	0	0
ATCGCACCAACTGTAC	102	5703	6900	2746	73	14491	18886	138	40	113	94	3143	17	45	91	73	3348	5048	69	7	42	84	53	11	5	10	16	9	2010	2126	2240	44	0	4913	143	141	5599	4746	85	51	2	59	97	90	1	7	0	0	1
TGACTCGTCTCCATGA	776	52436	60741	29325	603	50564	69787	822	281	762	837	12570	375	10391	5627	34902	21640	31434	1871	1562	9812	13624	1414	113	40	183	196	203	8584	12465	12961	465	6	13923	20919	17347	7054	5854	6215	444	22	27309	18115	14802	39349	175	5	6	5
ATTTATGTCTGAACAC	87	8094	11569	4669	160	12835	16746	143	48	132	3163	4445	56	139	154	138	2136	2898	125	3	216	8626	143	11	42	114	163	10652	6348	1610	1615	190	0	25638	8440	474	169	36	130	70	4	7098	250	176	42313	122	1	2	1
GCAATTCTAAAAATCT	495	38644	48784	18028	290	18621	23439	37558	25541	500	470	3690	172	10367	441	15998	15623	21889	1414	1209	5989	14964	12252	79	63	110	180	10146	14972	10532	11090	666	500	426	13630	11999	18621	16172	288	233	17	6860	5645	836	22	48	2	2	4
GTATGGAACGAACCAT	25	2745	1255	1614	11	10	0	16	22	24	24	6	11	10	30	2279	455	650	7	1	10	27	23	4	3	5	3	9	7	5	0	3	0	9	13	33	11	9	2	3	1	10	13	34	3	2	0	0	0
TGGAATCGCTCTTCGA	9	1555	1311	859	8	1	1	0	0	7	6	0	5	1	4	0	3	4	3	0	3	1	1	1	1	0	1	0	2	1	0	2	0	1	2	2	3	5	6	3	0	3	4	2	0	0	0	0	0
TCCTGGTACTTCGTCT	182	13505	14457	6697	117	10988	15616	146	63	173	4304	657	64	44	292	189	5456	7792	148	10	186	23886	374	18	16	8	105	48	5245	3359	3778	72	0	67	429	216	9958	8585	199	181	5	227	19346	13196	4	15	1	0	1
TAGGTACGGTGGAATT	37	1633	1783	1096	30	69	1	38	3	11	6	0	3	14	83	47	1772	2617	36	4	83	7812	131	2	1	6	30	17	32	19	0	22	0	54	156	3700	165	18	78	66	1	3297	9763	7079	9	0	1	0	0
GCGCCGCAAGTGTTGT	126	10069	25349	4349	63	45	6	24	24	85	65	17	35	47	69	41	4040	5583	75	6	125	4160	95	21	24	28	37	17	4705	2986	3131	92	1	146	10938	197	5297	4264	108	92	5	8118	292	183	10	13	0	0	0
CCGGCGCGCTTGGGCA	39	2801	3372	1751	12	13	3	119	4	117	49	11	17	25	54	4261	1146	1440	68	1	75	1906	11654	7	4	1	12	65	72	46	0	46	0	39	116	9302	46	14	30	20	0	27	75	5142	1	21	0	145	51044
CCAATGACGAAATAAC	1326	80659	85033	42985	542	344	121	365	355	123640	11347	10211	6563	459	13452	20145	54231	79086	1556	906	14186	40743	13423	175	39929	236	527	421	11896	11213	11634	641	1	25323	21851	38684	10422	8320	1438	452	13	8459	10466	1117	23	105	1	3	7
CGCAGCTTCCCCGAAT	1071	46696	44442	61525	595	717	82	728	350	27916	41654	6216	1980	8525	38498	25395	39676	58826	3022	2565	14117	17022	48310	173	225	395	853	38349	30368	24423	25631	7356	9286	13830	58194	40938	34318	29772	10927	805	55	17266	47107	26010	1971	88	5	13497	57
CAGACCGAAGCACTCT	1	482	633	192	1	1	0	0	1	6	0	0	0	0	0	0	0	0	0	0	0	3	0	0	0	0	0	0	1	0	0	0	0	0	2	0	0	0	0	0	0	0	5	0	0	0	0	0	1
TTGACACCGGTCCTTT	78	7023	7021	3906	113	15	32	91	85	27318	5854	20	43	89	68	208	2549	3660	81	2	153	198	10501	14	9	25	9	60	84	11	0	29	1	72	47	216	237	41	110	524	526	7414	318	12725	3	18	0	1	1
ATCAGAGACCGATCAT	7	1278	2021	432	5	3	0	30	1	9	3	3	6	0	5	33	4	0	2	0	9	6	29	0	0	1	5	18	81	48	0	43	0	57	99	9032	6	3	3	10	2	2	6	32	0	1	0	0	0
GGCATGTCGCCTCTTA	334	27408	28751	19853	343	255	25	166	114	383	6111	13802	2365	204	571	5065	8422	11620	493	20	3873	33388	12611	49	133	131	347	17761	13541	7485	8043	1958	2252	353	10861	12177	18072	15252	470	317	22	253	10002	750	79652	275	1	4	3
TGCTCTAACGCATGAT	854	57651	64565	40483	350	250	49	277	216	489	14438	2310	5293	417	2773	4930	20258	29643	2486	2588	12909	9971	10795	98	82	119	168	139	11977	14757	16630	730	325	39533	11134	5749	39597	35039	607	541	29	7753	21411	26175	52	61	3	2	5
AGGTGGACGGGTAACG	842	34513	29314	46732	487	659	37	579	214	606	28607	14672	831	6128	40917	38713	27814	38926	3816	3445	20923	31203	11930	125	137	250	522	10674	24269	12301	11475	3715	4220	20128	29498	7877	19499	15765	5860	835	28	28747	51182	56498	50648	225	5	2	4
ATTCGGATGCTCGCTA	211	11347	15789	8011	209	28430	38038	456	118	237	6454	4317	198	8877	581	13381	7821	10719	217	13	637	9508	14485	36	26	41	148	166	6631	3739	4161	1540	1924	298	10773	17169	12297	10011	300	241	12	369	26777	16910	21	19	1	2	1
ACCCCTAATTCCGGGT	376	19709	39211	8481	245	281	13	170	58	230	5095	5900	179	209	11205	12210	13719	19361	402	17	371	25733	11774	45	46	54	171	117	21516	2227	2064	952	784	370	21835	6582	16456	13249	6206	266	10	6987	9219	772	39060	149	1	6	6
CATAGGCTCGCGAGGG	0	20	0	20	0	0	1	0	0	0	0	0	0	0	0	0	0	0	0	0	0	0	0	0	0	0	0	0	0	0	0	0	0	0	0	0	0	0	0	0	0	0	0	0	0	0	0	0	0
CTTACAGCCGACACCG	63	2748	4096	1406	5	3	1	21	6	16	1305	32	40	36	55	4727	2068	3300	26	6	17	70	1005	6	7	1	3	15	45	2042	2310	38	1	14	37	86	147	159	16	23	0	13	14	42	0	3	0	0	0
CGACTACATAGAAGTT	459	19297	27142	12642	89	282	11	129	82	196	17548	5639	261	339	18053	4203	18649	26680	3102	3111	7679	23859	573	60	18076	202	5943	10906	36899	45907	49761	2149	2134	29125	10257	18073	18250	15758	456	328	15	8049	17012	668	9	39	0	0	4
CACGCGAGCCGAAAAT	662	50229	75252	21709	423	37766	48212	654	237	511	4251	866	252	374	16403	24523	18580	25753	985	664	7797	32352	895	84	78	154	372	11497	11080	10634	11170	1796	1982	19850	17333	13785	15200	12875	11161	374	30	8475	18357	14194	22210	131	6	3	3
CAAAGATTGGAGAGCT	31	3695	4002	2091	190	33607	42215	24307	16095	237	33	1518	27	18	115	82	336	384	55	0	24	6932	100	20	6	1	47	9	1643	49	1	653	919	23	154	99	31	21	1129	29	2	17	167	74	13166	49	0	0	0
GTCATCGGCTCCTGAG	152	11767	13373	5427	54	90	9	86	28	80	190	82	3942	98	8310	243	3842	5279	163	7	2866	7865	250	15	21	27	47	30	2120	2238	2249	148	1	9433	432	5049	5833	4746	11384	180	7	243	507	13211	5	9	1	3	1
TTCCGGATGTCTCTAC	126	14496	34072	9348	264	105	35	146	81	19187	17008	76	122	127	3908	3176	797	897	461	407	135	11576	6735	13	74	88	222	10644	3209	2557	3344	102	1	150	6198	5341	4562	4694	3516	170	11	258	6931	24535	29785	112	2	3	0
CAGGTGGATCGGTAAC	53	3032	9370	1065	32	53	0	56	11	16	114	40	34	43	148	8633	1145	1442	22	8	921	96	106	3	9	9	34	34	147	2385	2363	69	0	95	14974	282	4278	3290	36	35	1	33	155	158	8	3	0	0	0
CCGACCATTTCTAAAC	52	2751	5101	1146	31	83	1	76	15	21	132	2427	52	113	7722	4362	1600	2335	80	4	1054	8553	184	13	0	36	62	43	84	68	0	45	0	8462	234	243	172	19	114	51	0	6568	369	13995	4	2	0	0	0
CGCCTTGCACCTGTGT	9	1295	2964	625	9	31	2	0	2	8	3	0	3	1	45	0	187	244	2	0	2	60	5	1	4	1	7	2	2	2	0	11	0	5	59	2	73	3	28	26	1	52	8940	83	1	3	0	0	0
GGTCTTTGCTAGCTTG	0	214	568	108	0	0	0	0	0	1	3212	10	10	12	31	32	19	0	1	0	0	1	1	0	0	0	0	0	23	0	0	0	0	3	1	0	18	0	0	0	0	5	0	0	0	0	0	0	0
GAGGTAAGACGTCCAC	130	10747	8681	4951	127	402	35	36932	26969	223	4827	17	51	42	42	156	4429	6103	36	11	38	59	165	39	16	6	6	65	5207	1970	2051	2501	3222	133	185	9340	5474	4732	45	66	10	61	75	244	2	7	0	0	0
GCAGGGCGGCTTCGAT	14	914	295	410	1	1	1	6	7	4	2	1	6	3	3	4	361	547	1	0	98	6	12	2	3	0	0	5	12	0	0	5	0	1	0	10	6	5	0	9	1	0	8	9	0	1	0	0	1
TCTTATGTGCCTATCG	179	10009	12808	4805	39	59	7	132	31	113	17346	72	94	148	249	336	6615	8925	441	293	259	428	19113	29	9	36	41	72	4262	1455	1378	108	1	222	16193	3493	387	83	100	110	4	13259	310	410	8	23	0	1	0
GGTTGACCTGGATACT	433	22095	36902	8018	59	133	5	137	48	151	9378	118	246	236	16523	15965	17083	24330	1358	1369	256	8837	11024	48	81	58	140	6211	17055	2164	2303	267	22	198	486	7025	37152	31645	313	19966	22107	6350	3521	915	9	15	0	0	3
TAATCGGGTGTCATTG	369	11422	10508	11812	132	3304	4353	198	48	295	4982	2184	173	318	9637	13153	16893	23681	332	31	10430	20587	10112	43	30	61	135	93	7493	8155	8583	2114	2873	16995	8705	781	38917	33030	4383	342	23	9071	8667	8481	239	76956	2	0	2
CCAGGGCGCGTAAATG	221	19972	36008	7452	83	141	11	198	44	142	5343	2869	99	176	291	2483	6615	8894	304	26	364	15634	22452	23	31	73	3092	138	5384	16310	16839	649	466	10116	10522	24763	8185	6653	289	186	5	13590	9229	739	17	22	0	0	1
TCCATTTACTACAGAA	52	3654	3167	1763	6	6	2	177	17	24	13	1	35	27	6	259	1619	1993	36	1	4397	83	338	6	14	17	4	87	46	12	1	3716	4465	56	39	372	404	22	207	189	12	294	562	48373	1	2	0	0	0
CCAAGTTCACCGATTT	196	17465	25351	9270	96	278	13	75	41	3385	226	1446	116	107	16326	308	3828	5335	181	4	1884	18122	10109	14	33	18	184	46	5058	139	0	134	0	164	17373	362	6315	5498	153	156	6	198	20999	442	9	19	0	1	4
TTGTCAGGTGAAACGT	3	604	29	344	4	14	6	26	16	2	7	3	2	5	9	13	24	25	2	1	3	3	8	1	1	3	5	2	17	3	1	9	0	6	10	35	15	13	7	3	0	12	18	31	0	0	0	0	0
CGGGATCTAAGGAGCT	661	30558	30642	24480	1004	57074	80421	39970	29312	198472	14197	8533	438	11853	46814	22680	28553	42214	636	68	7117	33392	19372	108	75	134	418	11645	29308	22005	24278	8339	11115	752	12191	38751	33454	29635	6708	425	46	11095	7414	30398	27	124	0	3	2
TCCTAGGATGTATTGC	365	22996	38604	8089	138	172	72	216	63	165	10554	167	268	211	11200	11486	13443	18428	2417	2677	3367	567	460	50	126	141	7211	10982	8082	14670	15466	456	283	229	575	4768	9785	8037	332	15745	16076	314	5201	18102	31	22	3	3	2
TCGCCCTACGTGCGTC	689	55278	119560	23871	630	15969	21015	629	325	75804	12378	11657	2204	18316	11901	22625	20637	28134	1287	770	2326	34868	15382	106	22354	321	707	12720	46465	34327	36545	1327	323	51836	43410	11423	7523	5810	824	655	19	1036	29304	46592	46412	270	5	139	51245
TACGAAAGCGATTCTA	58	3869	7509	1790	43	20	0	23	18	41	48	2	11	3	24	760	2006	2912	10	2	14	67	34	6	4	1	10	9	37	16	1	12	0	9	28	35	2974	2727	22	25	7	23	40	71	10	6	0	3	0
GGTAGTGTTTCAAGGA	134	10743	14072	5072	81	11345	11686	309	43	124	5342	2730	97	131	295	6024	4756	4917	244	4	3170	697	30818	25	88	120	11515	8401	1804	167	0	127	1	191	14858	6119	5841	4020	158	130	3	4109	8587	620	5	12	0	0	3
ACTTCCGTACAGGTTT	0	1	0	1	0	0	0	0	0	0	0	0	0	0	0	0	0	0	0	0	0	0	0	0	0	0	0	0	0	0	0	0	0	0	0	0	0	0	0	0	0	0	0	1	0	0	0	0	0
CAGATGACTGTAGAGA	48	2872	2623	1373	22	3	2	29	9	43	5298	1443	37	52	66	96	1530	2184	45	0	2467	57	68	4	1	10	3	12	121	41	0	32	0	76	71	6933	57	23	28	8	0	29	11	52	1	9	0	0	1
AGGTACTCGTAATTCA	54	6163	7827	2304	32	9	2	94	7	19	95	28	49	38	89	8812	1965	2837	73	2	1030	202	12252	6	5	4	6	44	1423	185	180	28	0	23	39	159	18	36	12	18	4	13	29	148	6	4	0	1	1
CAAATGAAAAATCTAT	262	25964	37037	6789	148	13167	15854	213	54	247	16098	847	255	9475	4484	492	6078	7891	1162	1179	2542	252	234	34	74	55	62	65	12328	4020	3850	2004	2147	324	445	7738	6783	5192	239	16652	16450	338	536	14449	14	33	2	3	1
CATGAAGGCCTACCCC	164	11957	22947	4425	9761	43430	58942	430	112	391	246	2228	94	141	8864	8885	5366	7465	264	35	1090	8970	224	14	55	100	214	10678	11054	15135	16738	652	682	272	9868	439	251	81	11279	96	6	6978	519	325	890	26	1	1	4
TGATCCGCACAGGGCT	356	25355	45602	11512	299	21476	29602	412	78	328	17457	2171	293	295	18236	13714	8763	11978	1066	935	4729	12839	3642	34	100	131	3897	14975	869	20100	21553	1572	1831	4592	6211	720	7241	6003	10270	278	18	305	7458	21033	47417	194	3	2	3
CTTACGGCGTCAACAG	468	34977	43620	16482	178	12859	16674	403	162	2453	12979	1843	309	9541	9792	13618	15497	20863	854	525	1535	13884	9558	56	71	85	222	194	49230	16449	16783	3199	3453	749	45465	10927	18231	14261	11046	412	27	2522	9746	24320	19	30	1	0	8
CCTAGGTCGGTCCTAA	78	6285	8116	3003	102	18	2	71	14	44	10645	64	5037	10253	227	364	2012	2817	95	3	191	234	15116	3	24	34	10	37	101	14	0	63	0	116	34	116	104	25	8	58	2	134	27	140	46249	154	2	0	1
GTGAACGAAGCCCTAG	990	68575	66985	43335	13213	22819	30804	16565	11658	737	22488	2767	299	463	638	16341	27566	39862	3433	3557	14836	31443	6900	136	16100	274	880	10475	17596	16048	17685	2876	3275	851	1231	28492	33414	28322	661	654	37	39406	11845	22259	58	68	1	7	4
GCGGATTGGAGTTTCG	13	933	75	531	0	7	1	0	1	5	4	0	2	0	4	0	486	706	4	0	2	17	5	1	0	0	2	0	10	0	0	3	0	0	8	4	2	7	0	2	1	0	7	0	0	0	0	0	0
GTGGCGCCACAAGGAG	466	36635	53937	24031	328	568	27	14249	10695	425	35192	3980	391	8670	21341	4606	10865	15050	313	32	5840	20132	591	64	25787	220	601	10239	7129	6719	6939	1185	991	603	46197	11434	4099	3127	5325	289	9	9452	9389	682	42	49	31923	2	4
AGCATGAGCTACTGCG	0	0	0	2	0	0	0	0	0	0	0	0	0	0	0	0	0	0	0	0	0	0	0	0	0	0	0	0	0	0	0	0	0	0	0	0	0	0	0	0	0	0	0	0	0	0	0	0	0
ATAAGTATAAGTCGCC	72	3183	6264	2023	23	19	0	5	15	35	21	5	8	44	18	5	1994	2888	38	3	4335	119	45	10	4	23	9	2	91	42	0	38	0	8418	133	110	19	29	9	11	0	73	18	11	2	5	1	0	0
TTCGATGTAGGAAACA	17	1339	1094	504	3	7	1	1	5	8	6	1	1	3	5	1	603	776	4	1	5	10	6	3	0	1	1	0	5	3	0	2	0	12	10	1	14	9	9	11	0	1274	31	16	0	0	0	0	0
TGGGGATGTAACACCG	59	3960	6540	2233	26	14	6	60	18	50	61	13	13	8	15	86	1518	1977	26	5	23	33	119	2	6	4	2	25	106	2304	2543	25	0	23	34	136	7514	6301	115	94	1	109	236	14352	4	2	0	0	2
TAAAATCTGAACGCAC	1330	100461	71985	43195	721	37795	35689	903	315	25729	9271	6758	1544	689	16745	20666	37271	37633	940	55	28418	6357	15885	115	186	312	4569	11725	23601	16763	10322	14901	10823	38498	35046	35309	15891	9494	6359	751	83	23548	27241	27688	41033	272	9284	8	8
TTTCTACTTACCTGAT	870	77280	63613	30098	464	11945	9252	29037	12497	663	6023	4990	523	15504	7194	10811	18942	17741	448	22	16784	6537	764	87	138	169	117	158	10595	2108	1217	7086	5696	791	10590	13316	7010	3856	5146	17099	11387	6686	838	848	22574	192	5	79	21899
TAACAGGCATCGTCTG	629	50724	63547	28895	390	4778	5895	63305	46303	583	1981	5153	259	318	8158	10044	15780	22336	3373	3621	13964	10720	8735	104	15016	240	355	5352	8074	7655	7966	5142	6420	4509	17797	8009	656	267	369	394	30	37592	17719	1068	40321	105	3	3	3
TTCGGGTCGGGATTAT	21	1552	1630	724	8	3	0	11	1	9	27	1434	8	13	21	42	702	1102	30	1	4	7	30	1	42	50	117	10632	1721	39	0	6	0	13	19	25	14	8	26	2	0	2	2	24	0	0	0	0	0
TACGAGTAGACCCCTG	170	11262	4241	5075	68	14133	9978	236	47	138	93	3	24	74	92	176	6583	5729	95	8	203	341	8830	15	16	36	48	64	599	37	0	3586	2470	112	194	241	5458	2350	184	175	9	8912	8907	12215	1	9	1	0	1
ACGAAACTTGAACATA	2	303	11	191	15	1	0	0	1	2	1	1	1	2	0	5	0	0	0	0	2	0	5	0	0	0	1	1	2	2	0	1	0	1	0	4	0	1	0	0	0	2	0	4	1	0	0	0	0
CGGCAGCAACCGGGAT	227	25992	33085	9387	9355	122	22	109	113	208	147	4521	111	153	264	4920	4897	6567	306	16	2131	24106	11677	38	35	43	84	72	3841	5054	5403	177	3	14114	503	536	132	120	4694	109	5	184	326	305	21775	99	1	4	3
CGGGCTAGTCCCGAAC	5	939	706	406	2	0	0	4	3	7	0	1	2	0	2	3	1	0	0	0	0	6	0	0	0	2	2	1	1	0	0	0	0	4	3	8	0	2	0	0	0	3	4	3	0	1	0	0	0
GCAATCGAAACATGTT	77	6450	13573	2803	10	53	4	41	6	44	109	1562	42	52	7779	153	857	1284	43	0	30	116	47	4	28	32	7134	69	1104	103	0	70	0	93	246	15980	25	23	33	25	1	14	135	75	0	3	0	0	0
TATGGCGACCCTAAGA	239	14947	16279	7441	69	53	18	174	42	140	14620	103	135	170	303	8459	7330	10108	131	14	228	7746	12278	30	30	34	30	89	6500	2137	2191	138	0	9996	312	530	6231	4795	132	139	4	190	327	14849	9	15	0	1	0
CCCGTAGGAAGATAAA	329	24907	31443	11438	415	92	84	145	181	101329	4778	3418	83	134	196	2690	9207	12882	243	22	2054	4978	11057	33	20	47	60	88	5908	4060	4217	1678	2188	235	353	5115	519	141	8340	221	12	14888	10137	11522	40674	189	0	1	4
TCTGTGCGCCGGTCTG	61	5609	5694	3302	59	12360	16121	140	43	92	89	989	46	41	8087	178	2373	2943	140	3	149	15597	9074	7	35	59	159	9485	36	1841	1885	27	0	20	224	124	25	37	28	15	2	14	209	105	2	9	0	0	0
GTATCAGCACTTTGCT	3620	184470	217415	91792	9146	39996	44828	96293	63711	60061	77101	33580	1547	20803	73321	56788	129250	172239	4965	2320	44441	100460	80562	521	33809	788	6318	9360	76381	59110	58513	6450	5074	77502	52638	80165	204246	160732	62047	3252	137	67163	119932	197199	182	247	35472	8	22
GTTCGGCGGAACGTGC	1528	109914	128101	59287	870	10565	13864	35042	25908	1132	43859	8427	963	32513	28275	39147	36765	52445	5376	5312	24719	26848	9357	223	29032	636	1025	33173	25414	17271	17289	7826	9516	10178	28206	53089	44293	37492	7039	1089	81	28982	22121	61488	42984	276	11	11	16
TCGCCCGTTTTCTCGA	2	213	3	208	1	0	0	0	4	0	0	0	0	0	0	0	7	11	1	0	1	2	1	0	0	0	0	0	0	3	0	0	0	2	1	4	1	1	0	1	0	2	0	1	0	0	0	0	0
TGTTGGCTACCAGGTG	350	26781	38022	13226	278	21282	26557	20393	13704	430	9492	3348	191	4422	9303	3559	8671	12038	218	19	2935	20452	502	56	53	97	6939	137	10582	2106	2009	233	0	8780	914	16721	13427	11320	182	189	14	342	8745	572	32	49	1	3	3
AACAGCCTAAGCCAGT	1430	91006	86500	52153	751	26363	33734	573	383	86499	38176	10522	694	17330	20534	9344	45762	64657	1030	95	18779	54121	16914	151	43269	46768	9181	17678	35424	27108	29143	7003	8187	16738	68315	30554	42257	35937	889	855	63	17634	45838	9103	38	124	18689	3	8
TATAAAGGTGGGCGGA	487	46833	70840	17702	311	21505	27305	392	129	379	294	1896	3846	205	498	4796	16124	22692	333	30	12713	14541	12478	61	123	161	389	23291	13384	9988	10540	381	2	4750	54881	1082	14939	12735	4179	348	13	4000	10124	13636	22074	103	3	2	6
GATAGTCCACCCGACA	188	12223	16800	5933	134	15529	21658	196	79	254	10141	78	160	119	205	5573	6528	9118	131	28	3011	280	187	20	33617	178	8168	307	8134	11139	12339	245	1	1775	9782	5372	3694	2852	133	208	4	8489	336	299	60	20980	2	2	0
TCACGGTTATTGCGCA	1398	107486	96683	52659	635	47923	41394	683	285	1021	3136	337	5251	280	9596	635	32042	36843	1774	1480	5396	6269	11728	128	150	109	376	186	8413	14042	11632	11046	9002	9378	11715	1373	13920	7739	6852	10373	10265	10569	81425	30679	175	29459	3	6	8
GGAATCTATTCTTTGA	74	7431	9387	4339	31	67	3	31	38	60	5545	3366	65	104	555	159	1703	2283	95	5	153	7754	122	18	44	85	136	10087	2345	1113	1124	62	1	177	8685	176	203	40	155	79	1	12972	294	263	1	7	0	1	1
GCAACAATAAGAACTC	218	16313	26472	6944	115	168	7	130	63	146	324	5483	190	6108	12639	3188	6499	8974	1404	1299	339	391	7400	31	29450	259	6806	12164	6970	3314	3468	634	521	5157	9179	9266	3640	2755	14598	290	2	24879	5645	640	17	28	3	0	2
AGGGGCACGTCTTGCT	511	42631	41243	21452	622	34128	46400	71336	52078	711	455	2010	192	250	16019	8051	13210	19047	1189	1122	9885	15839	621	96	54	99	218	2474	8762	16026	17407	2554	3213	462	9089	788	13592	11692	395	352	17	15254	9391	12077	40451	145	7	10	3
TGCGCGAACCTGTCCA	320	31334	35467	11695	88	223	198	62	54	148	169	42	77	94	186	4874	8599	12930	104	8	3629	325	165	23	30	31	60	43	12338	2049	2107	2111	2895	203	10662	380	284	172	3792	152	23	4498	11392	282	4	17	0	1	0
TCCCGGGTCGGGACAA	265	17824	23581	8048	114	4186	5540	148	46	127	9764	2072	122	87	252	5015	9247	13367	152	18	1007	9229	274	37	31629	123	304	263	4566	5121	5604	207	3	139	16156	383	11438	9663	176	160	7	171	491	13313	13	13	0	2	1
GCCCACAGCCCCAACC	10	995	710	404	3	0	1	0	0	6	2	0	1	0	2	1	625	886	6	1	2	16	9	1	0	0	0	0	4	0	0	0	0	1	1	0	3	13	1	1	0	4	0	1	0	0	0	0	0
TGGCAACCACCCAGCA	407	47094	50453	20765	174	3764	5125	199	113	336	10516	1936	265	7411	31675	5162	8044	11520	190	35	2407	488	358	40	32	66	146	114	13349	8410	8853	270	3	3365	787	8924	12347	10830	8084	257	16	526	822	14583	32	40	1	1	4
TAGTTACGAGCGAATT	1413	101054	105702	40029	505	21479	28944	831	284	801	37897	9307	761	21288	43450	30574	43781	64618	2260	1947	1398	27108	12640	167	214	418	7982	26151	32548	39758	44505	6605	7992	72430	69649	69296	32690	28393	12320	3994	3583	9929	35784	37341	36695	200	19933	5	8
CACGAACGGCGCAAGA	611	71693	68524	40798	434	6970	9384	306	233	31018	15866	5538	258	8269	1504	798	9908	13990	552	187	3843	9515	22225	59	207	327	578	39588	15501	4444	4533	405	3	623	39253	8682	11094	9654	5829	291	23	8182	945	12219	41	87	3	4	3
TTGGCAGGAGACTCGG	1008	71448	83225	41927	761	26957	35264	872	354	45615	21357	4577	4848	17732	28152	32037	27643	38070	1755	1106	4788	26558	62370	124	112	159	420	332	33763	19894	20467	1107	523	17742	11987	16336	18373	14523	8533	617	19	884	69430	2192	28190	227	5	140	45848
AACCTGTGAAGGATAG	0	239	2	128	0	0	1	1	0	0	0	0	1	1	0	2	0	0	0	0	1	1	0	0	0	0	0	0	0	0	0	0	0	0	0	0	1	1	0	2	0	2	0	4	0	0	0	0	0
AATTCTGTACCACGTC	0	7	1	2	0	0	0	0	0	0	0	0	0	0	0	0	2	0	1	0	0	3	1	0	0	1	0	0	0	0	0	0	0	2	0	0	1	0	0	0	0	1	1	1	0	0	0	0	0
CAAATTCAGGCCGATC	942	80089	91811	50162	325	320	49	277	173	529	3949	911	230	255	15368	18245	31184	46795	388	46	11627	20513	830	101	150	207	6279	29870	12970	12992	15401	391	3	12490	28776	19324	14989	13968	349	272	18	493	13171	8026	39	80	6	3	7
TCATGATCGGCGAACA	128	11277	10852	5806	128	3939	5398	82	24	88	115	3051	45	4160	138	218	3266	4877	87	6	3446	171	145	8	3	33	28	36	652	84	1	333	380	163	204	8851	189	60	144	80	7	5975	7677	10854	35031	120	2	2	1
AACCAAAGTATGGTAT	355	10035	8371	4632	42	4283	5346	61	55	111	109	9	29	39	44	69	16764	22202	140	24	6654	421	289	54	7	17	41	20	2389	1623	1585	85	0	139	262	8729	201	153	51	71	5	105	7632	134	6	10	0	0	0
GCATTAGATCGAATTG	1011	84475	90838	37864	563	12185	15109	560	282	49316	18236	7066	7329	579	11625	40205	25459	35355	2036	1625	9821	22693	6485	119	206	261	530	26191	20300	14681	15164	5191	6079	22291	17719	10291	7601	6321	450	442	37	506	17259	14778	43	108	9	4	11
GAATCAACTAGTTCCG	850	67257	85747	30091	490	6125	7300	33881	25236	633	9996	11933	477	533	46776	17098	28048	40317	714	70	15008	29285	22809	125	127	163	453	8754	46971	11810	10729	1591	1115	14542	17747	32224	11147	9456	5438	426	31	597	26742	7686	19153	151	1	12297	42
TCCGCTCCCACGCGCG	2	530	18	456	4	0	1	0	0	6	0	0	3	1	10	2	22	24	3	2	3	6	3	0	0	1	1	3	3	2	0	2	0	3	1	2	5	9	0	0	1	3	3	3	0	0	0	0	0
ACCATTTGTGTATAGT	3	391	1	248	2	0	0	0	1	5	2	0	0	0	2	1	16	16	3	0	2	2	2	0	0	0	0	2	4	0	0	0	0	3	2	4	1	1	1	0	0	1	3	3	0	0	0	0	0
CGATCGAAACGTTCTT	72	7478	13625	4074	45	14	2	12	19	46	28	4	2137	23	23	28	2020	3638	603	782	3944	2769	90	12	6	13	2	8	1770	29	0	58	0	71	1608	3807	61	59	9	24	1	46	35	32	5	5	1	0	0
GGAGCGTTGGGTACAT	681	52833	38919	27291	539	48517	66426	747	211	622	720	1646	322	5057	23748	30952	15393	21997	1191	992	5840	6906	794	82	72	125	319	8046	9238	5462	5221	2608	2733	9343	33402	24533	491	300	7512	244	17	7642	1145	24106	45886	196	7	10	2
GCCGGGTCACATAGCG	846	62681	55916	31744	485	293	66	165	204	42606	4850	1725	338	30455	8958	858	25203	35467	4591	5135	9189	878	560	93	98	275	253	9702	10863	7370	7640	4982	6589	20966	36556	15921	11657	9994	6072	275	39	3771	8356	559	40369	214	4	6	5
ACTGAGCCTCGTCTGT	78	6737	9483	3340	119	17	3	50	26	73	96	1614	32	44	94	4643	1052	1443	49	1	41	3901	100	10	5	4	20	24	1469	45	0	42	0	30	270	91	4771	4142	55	48	5	42	108	141	41546	137	3	2	3
GTAAGCTACTCCTGAG	323	26939	41934	13804	194	288	34	150	75	246	343	2754	175	194	19589	7702	7502	10659	776	635	2747	20263	10477	31	60	88	283	10126	9413	5245	5706	770	661	7389	16679	643	231	144	164	141	11	183	8902	5948	28	42	0	5	5
ACAATCCATAATAATG	153	16285	21465	6222	60	111	6	150	43	131	8846	1848	2975	10948	9993	8430	3028	4201	78	7	1202	239	285	28	26	62	87	79	2796	2745	2861	219	72	304	9832	13853	225	66	149	153	6	267	359	14079	7	20	2	1	0
TTTTGGTCAGATACAC	461	27030	34267	11922	257	13903	18841	296	114	314	6120	2074	218	264	10402	8939	16715	23741	333	37	8020	7750	653	66	31840	213	456	7664	23303	10159	10373	389	3	10295	7816	850	20602	17253	5287	367	12	2501	817	14385	32	39	2	4	1
TACCGGGAGGATGGAA	542	36499	46557	16248	571	1218	137	100567	68217	44870	5154	2328	158	207	354	11711	16400	23770	257	33	4815	11186	718	119	31	60	69	191	33268	7318	7967	324	4	6866	9862	7686	27005	23662	343	294	23	7737	818	14854	41499	197	4	3	7
GTTGACCAAAATATTG	367	29929	49299	10780	291	13900	18115	303	106	238	300	127	119	151	7525	5764	10871	15097	1191	1151	9564	22224	651	43	43	65	203	125	16808	16868	18322	282	6	430	26743	915	9241	7537	5506	341	10	6256	18104	34161	40160	155	3	3	4
AATTCAACAGCTCCCT	141	11932	14439	5528	119	9215	12605	98	63	153	7431	40	85	67	177	3964	5113	7290	51	8	49	155	103	18	12	7	23	31	2715	2024	2083	109	0	108	13424	244	132	66	43	58	1	39	134	98	12	15	1	1	1
GGTAGGGAGTACCGTC	3030	268670	280108	111144	1862	79202	111957	1655	785	161767	38494	24996	7098	1653	34114	64575	74931	112574	5532	5120	22326	33491	49495	296	18413	545	1024	33943	29331	26402	28566	1082	11	32322	50324	20211	73315	65690	7415	1270	96	40348	23946	51422	100063	52187	15	12	28
AACCTTCAATTCTCCG	1243	64760	76124	40315	526	14190	18639	862	224	554	49115	6218	561	5020	26387	46132	56785	84685	860	76	12423	38958	24635	157	121	265	7753	11533	25705	17684	19344	2570	3088	933	8422	35206	76351	66644	13983	958	41	35441	48535	82521	51621	177	6	7	4
ACGCAGCCTTATTCCG	156	15317	17568	12241	125	112	12	154	69	191	4497	2211	111	124	226	4707	4100	5829	141	7	10138	3363	345	28	59	77	156	8850	230	101	0	119	0	147	292	8607	4493	3814	195	214	7	278	19915	12337	22753	104	1	0	3
AGTACCCCGGTAATCA	1010	92665	96601	44419	1618	27248	38485	924	419	124432	23045	5677	403	473	9920	18484	21793	30612	1806	1285	5856	11034	46320	114	30405	452	826	39391	7100	4168	4090	599	2	21059	5202	36800	9360	8367	19738	595	26	11195	1469	47553	128589	499	9	6	12
AACATAGCGCCTCCTC	513	36787	62838	13123	195	419	122	505	144	405	21527	5626	371	457	10020	21739	16293	22755	773	314	3236	25453	22863	74	95	111	206	281	18656	9447	10124	662	51	20209	37884	27097	32601	27807	4876	18366	20171	15970	12366	48796	257	91489	2	4	8
CGACTAAAGCCTCTGG	887	67687	104913	32949	828	32256	42590	685	262	6940	8473	8183	460	15862	7846	24924	24409	34450	1520	1157	9472	13347	1030	95	268	369	6867	34173	38517	23870	25277	1538	1197	2623	12544	34516	25064	21085	708	505	39	5200	18794	12844	104849	406	3816	10	6
CAGCCGAACTCGCTTA	370	45669	41377	25076	295	70	23	222	129	372	243	4142	128	163	121	378	5801	7908	329	17	15197	495	11694	46	53	62	37	114	12882	5959	6842	1792	2446	358	481	14411	6786	5963	6251	205	25	325	444	16142	42838	175	3	6	8
ACCTTATTGGCGTTAA	659	31478	30591	22772	514	18124	23314	527	252	100086	29353	3776	370	17126	14362	20916	29877	43178	1845	1516	7373	31566	10837	71	70	186	276	5500	22498	33518	36762	1947	1986	1041	24755	58569	19444	16594	5535	411	14	27435	15471	23096	39	81	1	5	13
GCAATCCCCGGTATCC	0	5	0	5	0	0	0	0	0	0	0	0	0	0	0	0	5	19	0	0	0	1	0	0	0	0	0	0	0	0	0	0	0	0	0	0	0	1	0	0	0	0	0	0	0	0	0	0	0
TGCGTTTGAGCCTGGA	1116	79461	97586	36748	539	22773	28155	642	268	41417	7914	6299	369	490	22882	15923	34764	48886	3422	3225	26601	20632	1383	144	151	227	410	13004	28729	28944	31356	5570	6729	876	8263	19792	16224	13369	6648	605	58	15154	20074	42255	43406	217	4	8	1
CAAAATCCACCCGCCA	860	41323	72692	20641	731	109529	150091	17971	12469	978	16677	3926	224	8704	846	14713	35511	50926	4521	4515	4621	45746	1323	142	101	196	447	24453	36269	29888	31658	4092	5244	764	25605	40743	30616	26058	8322	415	35	815	1701	43881	25039	128	1	5	9
GCACCGGACACTATTC	623	55542	74863	22441	18384	21432	27742	64149	46514	55852	12010	1944	566	9045	45124	29591	14964	21336	1235	1033	7153	26137	8368	115	71	94	325	265	6957	8296	9613	328	21	9254	1330	7447	11316	9563	441	435	21	645	19361	39125	37	91	4	6	6
ATGCACTATGTGGGTA	910	38689	48835	28815	10184	31942	45003	10971	7967	107989	19287	25112	564	7642	16335	42800	40279	58821	4272	3877	32490	40448	47585	125	169	327	447	27951	42862	20364	21649	1271	928	19005	9032	17959	49105	42573	7872	17730	18692	44986	11464	74087	50	75	6	4	7
CTTCTCCGAACGGTAT	563	29737	32325	17454	232	14320	18427	477	107	301	934	6738	431	8204	17191	44044	21354	31129	603	50	3345	57327	18569	67	63325	304	883	586	44333	20220	22518	5712	7357	10388	23784	30436	12769	10689	5717	582	34	698	91488	1651	20	27	1	1	3
TAGCCACCCCCCTCGA	447	38223	20222	15101	167	185	40	244	89	292	5264	1428	179	117	295	5930	6738	5116	316	10	314	16662	11446	17	61	18	94	146	9566	8907	4391	6629	3962	7107	824	6791	16600	6756	386	330	36	369	9086	20399	15403	108	1	7	7
AGTGGGGCTCTATGTA	748	53566	88877	25230	7653	29333	37898	68395	47841	802	18696	5258	2315	468	13516	5568	23332	33180	592	65	10208	12915	24280	139	30804	263	678	9941	28757	21640	23045	973	311	7862	10922	28299	46076	39197	7963	969	188	19106	57055	2094	77	74	3	7	5
TTTAGCTCGCAAGAAG	88	4456	6982	1575	18	55	3	39	9	37	74	5430	31	48	165	133	2782	3717	108	0	33	4502	118	8	31	64	120	9811	81	112	2	42	0	45	162	6629	103	27	147	44	0	54	8614	160	5	8	0	0	0
TGTAAATCTGTTAAGG	0	41	0	27	0	0	0	0	0	1	0	0	0	0	0	0	0	0	0	0	0	0	0	0	2	0	0	0	0	0	0	0	0	0	0	0	0	0	0	0	0	0	0	0	0	0	0	0	0
ACAAGTATGACAGCCT	329	17316	20449	9099	219	13424	18167	311	68	218	15097	9718	196	241	495	20373	12518	17460	1186	1137	1288	7211	501	37	106	127	321	22472	10821	2730	2720	310	261	204	10251	4485	6494	5265	294	145	5	211	3597	14175	36	26	1	1	1
CGGATGGCTTGCAGCC	169	10365	9303	6707	42	59	6	42	43	152	184	55	76	114	8775	174	5649	8388	73	15	3193	212	158	19	19	38	43	32	14169	3503	3733	106	2	212	332	259	3845	3051	120	132	5	9195	335	4293	8	25	0	2	3
AGTAGAGGTGTTGCTG	343	20794	44908	11670	154	13159	16395	281	79	224	6144	485	99	81	320	3977	11298	15431	249	24	206	25933	549	30	31	15	132	101	8602	6086	6349	971	942	236	4192	13825	5137	3823	5839	268	10	352	17493	23612	13	29	3	0	1
GGTAGTTGCACGGGTA	201	13074	21019	9294	348	867	67	74995	56118	4353	288	836	75	103	4198	312	5172	7646	1174	1189	1089	172	305	72	22	32	46	89	6045	2156	2102	1984	2712	10868	335	525	4766	3992	126	132	16	199	293	11746	16136	63	2	1	1
ACAGGGCCTCATTCGA	1186	108938	94289	42594	4924	13656	16461	70805	50194	1026	22065	22408	5270	4787	35578	9576	31052	45075	1092	60	22037	28656	34327	135	24153	359	8012	13980	29695	16497	17239	5717	6843	27294	42453	9987	22144	18758	10647	653	61	7802	37084	26789	42938	211	1	6	8
CAACACGGCCGATTGG	92	9585	12950	5317	109	10247	14041	168	37	110	4240	41	66	87	140	10516	1587	2179	25	1	78	66	106	11	9	27	11	40	1720	29	5	38	0	76	56	159	136	47	53	61	0	7375	153	219	9	9	0	0	1
AGGTGATTTGATTTCT	153	10182	9364	4670	75	11088	14587	168	53	146	109	1499	101	51	147	4413	4921	6907	149	6	129	4322	10890	25	30872	125	282	266	175	86	0	146	0	82	9150	249	5897	5357	59	162	2	69	211	211	4	10	0	0	0
CGCCGGTGATTCTATG	46	4160	6096	2605	34	15	4	108	14	44	19	8	16	13	17	153	941	1200	73	3	85	180	11085	4	7	5	9	64	1997	25	0	21	0	36	61	241	145	21	80	58	0	101	179	13412	5	8	0	0	1
CTCTCTTAACTGGGAC	767	80646	85837	48552	899	73101	102593	40882	29982	59144	6248	4206	290	2592	13646	8116	12799	18991	2309	2330	519	5731	16797	77	77	120	193	186	15204	11243	12625	542	1	33139	1575	34107	5663	4949	423	362	14	9005	5782	11698	55	98	0	7171	28
AATGGTAGCAGCTCAA	841	83621	109700	49703	11125	16062	20555	402	376	133394	5933	5767	299	7049	9678	6200	16375	23317	432	21	5608	13810	10566	101	24842	250	514	15411	17602	4408	4469	407	0	18172	9622	18931	22330	18873	2603	420	28	8994	10696	1052	48	134	7	2	13
ATTTATAACGCTTATC	164	18812	15202	8350	148	92	7	85	40	116	3073	19	74	78	8036	241	3348	4553	135	2	1028	8871	10575	15	14	16	48	43	169	66	1	4060	5515	88	286	8296	85	84	17	64	21	47	204	192	44552	125	2	1	1
GGATGCTCTGGTCGGA	153	15140	10496	8834	81	95	13	37	53	138	46	36	43	22	122	67	4033	5159	222	182	82	5022	141	25	13239	49	157	135	2303	3619	2993	101	1	67	240	158	190	91	4810	114	2	103	9419	204	13	10	0	2	1
ACACAAGCACGCTAAG	439	33386	72328	9781	236	8119	9570	409	129	344	18091	2211	474	600	66409	25722	12267	16834	1325	1117	5501	38655	13705	50	31613	290	763	22140	29691	15773	16194	531	130	19718	1849	19941	6838	5343	303	301	18	12478	1533	16808	24060	107	4	2	2
CGACCTGTAGCAGAGA	1760	113418	128137	49780	15211	319154	441687	184315	129477	203076	33177	19686	9229	8837	27175	66261	59085	80579	2993	2011	19157	86079	24061	319	78734	768	1708	27154	44957	55446	57070	5683	5264	55007	58467	51171	31232	25073	1794	18634	18162	33175	39655	129964	242	56630	4	8	21
CGACTTGGCTGACATA	111	13103	13127	4796	34	33	5	34	25	48	4870	21	45	68	77	107	1409	2002	24	5	67	2522	74	4	5	24	16	12	4506	2408	2646	114	0	11456	306	9736	11000	9774	69	67	4	128	158	191	5	5	0	0	0
GCCGCGGGGGACAGAA	167	10080	11186	3345	137	7722	9952	255	36	104	5762	48	82	97	235	8884	6069	8153	181	13	4651	15544	11131	15	13	19	57	89	10731	2205	2313	95	4	123	296	389	241	78	90	89	2	127	342	14743	12	16	3	2	1
AATCACAGACGGTGAA	293	20375	22137	11674	152	4148	5340	34269	25862	242	81	52	61	57	71	209	9618	13643	198	17	5551	419	13966	43	27	31	42	79	191	4929	5139	110	1	123	10708	374	151	114	6580	94	6	117	195	329	9	24	1	1	2
AGATTAGTAAGTTTGT	115	9937	11059	4472	16	96	68	48	14	68	71	532	21	28	1098	101	2880	4036	59	3	69	7439	123	15	45	53	131	10160	885	986	1232	71	0	62	216	7307	5750	5124	54	66	5	56	4934	177	1	15	0	0	1
TAGGAGTCCGAGGTGC	25	1050	1789	613	68	318	21	27181	14511	88	6	0	0	3	40	34	498	510	1	0	11	50	42	11	0	1	19	13	10	1	0	2	0	2	53	51	58	9	24	34	1	33	6415	122	2	1	0	0	0
GTATTTTCTTGAGGAT	1126	82688	97597	51081	384	372	36	353	170	554	5769	6935	2737	289	7556	14148	37202	56404	2293	2215	11526	19597	4603	134	77	128	205	190	25402	15400	17385	474	6	702	27790	23443	40062	36282	2139	593	18	26313	24049	30925	64034	225	1	10	3856
AATTAGTGTGGTCCAA	117	12363	8762	8313	94	110	8	30	42	114	88	24	58	46	7321	132	1233	1818	36	3	1957	220	74	6	22	16	67	18	2397	594	589	84	0	96	293	7732	121	48	59	79	2	88	10809	173	19	29	1	1	2
TAACTATCAATAAGCC	2	494	19	298	2	3	3	0	0	3	25	0	3	50	30	24	46	26	1	0	18	4	6	0	14	1	8	5	24	5	4	3	3	1	6	53	3	4	3	5	0	11	6	11	6	1	0	0	0
GATCGAACCAGACATA	24	2164	1166	3174	14	2	3	0	8	32	1	0	0	1	1	0	466	786	2	1	2	10	3	4	0	0	1	1	6	0	0	0	0	0	0	0	2	6	0	0	0	0	1	6	1	1	0	0	0
GTGACCCGGAAGGATT	536	40612	54326	16322	334	15767	20426	38948	27344	481	10306	183	5098	369	30351	6839	15641	21769	211	25	9795	979	561	83	36	98	196	114	4341	4560	4606	246	1	9687	989	8353	5049	3765	4989	332	20	5660	33391	11831	18	42	1	0	2
CTTGTGAGCCAAATCG	60	3698	4387	1820	13	23	4	41	5	30	53	2853	26	20	64	111	1932	2838	52	5	15	60	85	4	6	2	10	23	4184	96	0	46	0	68	8274	196	149	39	91	45	4	51	158	11606	0	2	0	0	0
TTGATGGCCCAGCGTT	0	95	317	35	1	2	0	1	1	0	0	1	0	0	1	1	3	0	0	0	0	2	1	0	1	0	1	0	0	0	0	1	0	0	1	0	1	0	0	0	0	0	3	0	0	0	0	0	0
ACCAGAGATCATTACT	107	9430	16049	3660	271	12152	15247	71086	50378	341	48	1856	49	44	105	434	2179	2784	183	11	1933	364	19656	42	11	13	41	167	126	3004	3084	87	0	1793	178	7578	258	60	5312	145	4	178	4843	23688	7	5	0	2	1
CAGATGACTGATTATC	0	43	0	22	0	0	0	0	0	0	0	0	0	0	0	0	0	0	0	0	0	0	0	0	0	0	0	0	0	0	0	0	0	0	0	0	0	0	0	0	1	0	0	0	0	0	0	0	0
GACCGGTCGCGTACGA	1359	165436	170633	71466	8574	39468	56152	785	442	1137	22632	9098	686	9659	35164	27476	37057	54868	800	51	12921	30987	17022	155	194	270	8408	10713	16199	10349	11063	5078	6407	11593	37798	39363	19723	16916	22286	15608	16596	34219	26640	29171	77046	353	5	18	6
CCGTGAGCAGTTGGTG	241	20704	26755	10504	119	106	11	88	55	179	151	33	9336	101	2124	233	4825	6838	98	14	171	7381	232	18	75	50	6566	107	2686	1601	1747	185	0	163	7829	296	280	116	135	227	6	7457	3106	9962	20	19	14320	2	1
ACATCATAAGTAAGGA	217	16496	19325	7784	54	73	13	289	46	127	170	1683	59	95	164	7746	4727	6774	166	26	1680	7016	501	21	45	74	130	9265	4076	9576	10860	84	1	161	292	3444	3898	2964	5368	299	5	5282	934	56578	8	20	1	0	4
TTTCTCACGCGAGAGT	924	53744	82769	21934	384	27522	36748	558	183	535	10705	5387	478	9468	56088	12687	29754	40946	450	51	5243	17073	6297	108	23014	254	598	10950	9238	10774	10851	536	2	20547	19413	19770	72953	60138	12144	677	47	962	11410	15788	18804	104	1	2	8
CCTGCCACAAGTCCTC	1603	104256	97499	52709	975	32027	39092	77723	53949	1241	25315	10704	6856	28426	92585	31401	48081	61778	2696	2237	28638	28953	26340	220	21297	604	5120	33868	30302	16234	15691	6078	7099	16671	41210	17712	41910	31656	13565	1165	74	25316	90518	47388	63856	281	7	4801	44
GCATCAAACCCGGATT	1357	82565	125688	41807	948	36574	46659	75500	53225	52520	11419	8529	5133	480	34905	15384	41156	59026	2215	1396	9373	44712	19227	197	179	204	14396	10270	38154	24661	26694	3833	4399	987	45899	35176	33766	28284	23530	1042	45	1554	59391	80270	58	108	4	4	5
GCTTTAAATTCAATCA	2272	162744	231773	60387	4430	71511	90014	97332	67058	1837	52616	6714	10328	25908	29048	26572	67579	94545	4174	3215	29924	55108	36341	337	46889	581	1039	7573	61634	44373	47221	8308	9419	28309	21657	49136	49816	41501	24813	19472	20159	46123	75957	82267	102848	40037	12	9	7
AGCAAATTATCAGAGG	914	49969	83262	18440	366	19654	24202	1102	178	518	45075	11015	9400	1449	31967	43657	34738	46429	3247	2544	17333	54416	28936	125	749	308	7790	25773	47015	30735	32190	1742	834	19917	110477	35455	56773	45371	17756	1066	32	14046	16965	114533	12116	116	4	3	9
CGCATGAGTTTTCTCA	13	1327	1100	523	4	1	4	2	2	7	23	950	6	10	11	17	643	925	19	0	11	8	7	0	1	1	2	0	5	17	0	1	0	4	6	6	6	7	17	0	1	4	1	4	0	0	0	0	0
TCGCCTGCATGTGAAT	281	25243	37166	13067	146	4359	5318	173	59	258	5962	1145	135	160	8667	368	5791	8239	146	16	2005	8533	358	33	33	42	119	62	13028	3674	3862	280	1	12644	10997	606	6968	5513	230	215	8	317	10953	14617	16	30	0	2	5
ACTATATATCCATCAC	273	16819	20880	8362	8390	12988	17861	178	148	55534	3343	3430	119	81	245	6948	7969	11433	153	22	125	6780	226	29	16764	97	216	145	2677	5024	5297	147	1	130	9420	315	3472	3018	130	133	6	87	245	2113	28	55	0	0	6
GCTTAAGAGACTCATG	389	18869	20747	9411	240	34484	36752	411	122	344	5246	134	245	7524	9133	8065	15468	14292	1147	1010	1367	742	410	55	42	77	118	88	8956	7089	4684	6644	4130	9524	13039	6311	14451	8923	218	250	23	7478	655	540	14	23	2	2	1
CCAGGCGCGCGCTGAG	340	21872	36735	15439	816	43286	52441	59717	38833	124089	7495	147	5077	6649	9032	9160	9169	11559	1198	1048	1579	10876	12492	71	79	103	5653	1646	9769	3498	3354	1278	1141	8564	28898	8207	3154	2167	235	300	10	6919	15212	13357	29	100	0	11472	47
GTTGGCTAACCTGGTC	587	44999	82997	21652	388	7430	9929	32891	24293	475	13541	8596	404	462	8548	36459	14227	20143	485	34	3879	17647	10422	74	45535	235	551	585	18789	10790	11466	559	15	842	28248	16298	31380	26552	6400	612	22	17281	11708	22219	1751	59	3	4	2
GCAGGACTACATATTC	399	37745	45212	17956	356	652	53	34279	24639	371	6690	97	206	170	7324	3892	7781	10520	2278	2344	8228	8734	11603	74	27844	161	368	384	11971	6945	7520	370	3	427	21260	16610	670	188	348	485	109	446	14566	38991	40038	166	4	4	4
ACGGCCTCTCCGTAGG	399	27812	54575	11510	116	122	11	226	66	249	337	106	225	214	282	17646	10613	14543	1350	1196	7234	16788	11177	39	54769	270	450	480	9372	4311	4566	328	3	364	556	16819	17562	14807	2194	348	13	8810	583	788	15	37	0	0	3
AGATTGATGCTGCTGC	763	45098	36888	47461	7570	26068	34905	29502	20816	28011	14597	10999	374	8730	15794	1150	21449	31714	4236	4103	13313	25643	43545	111	4385	223	10255	6004	27011	13258	14412	7822	9980	12245	27139	27592	30397	26244	19484	587	47	8555	17108	18987	45581	206	2	0	6
ATTGCACAGCGTCACT	641	47878	49346	22883	230	432	29	313	135	358	6015	1735	3152	376	30146	12947	19548	26883	2480	2564	15034	8768	716	87	63	117	252	142	9160	10176	10631	3012	3560	10628	23543	2076	829	267	6834	398	27	11896	30899	34196	23620	116	4	1	7
GACATACACATAGAAT	265	23395	26189	12560	148	176	10	268	76	178	5822	99	213	267	10819	31799	5740	8227	107	9	7817	613	13367	32	37	55	140	180	4086	165	1	211	0	11229	585	11400	11330	9232	161	233	9	271	20064	833	237	25	2	0	2
CACTCTATTTGGCCAA	276	22635	29523	9955	144	7349	9244	182	94	207	249	83	137	8887	325	4425	6676	9066	137	17	234	11598	328	38	28	49	94	57	318	7194	8048	149	0	265	14051	446	5249	4335	198	205	7	3328	8682	13513	12	24	1	0	2
TGAAGTCCGCATATGT	71	2649	6698	979	14	2	1	73	8	32	101	1378	44	57	104	8491	2013	2902	20	3	437	40	103	5	2	1	2	36	3747	59	1	812	1027	70	140	7314	24	18	33	18	5	8	9	126	5	4	0	0	0
TCATGCCTGCGTGTAA	199	14227	19422	5666	201	108	45	31	102	50970	201	31	49	97	4910	100	4701	6912	303	239	3648	15472	222	22	11	37	77	23	334	2211	2435	99	0	11550	5309	207	23026	20984	155	131	14	263	5034	339	9	30	0	1	1
AGAGTGCTTGCTCTAT	100	4738	3445	2478	35	21	0	33	8	43	117	21	52	40	86	7084	4019	5726	22	12	36	79	112	16	16540	74	155	127	4546	27	2	97	0	38	97	132	1684	1502	33	77	0	31	2782	123	5	8	0	0	3
CACTGTTAGTGGTAAC	703	53598	63076	23700	507	634	47	29432	19855	508	18811	4839	400	13823	11953	9298	18642	25914	1149	834	3672	9488	19555	105	24648	351	8014	11058	11559	8390	9084	1009	741	27506	9761	8038	9065	7360	5923	468	18	4932	20449	29030	95330	350	5	2	5
CGCTTTCGAGTACTCA	410	36880	47787	16409	218	14109	18284	264	124	308	11181	1848	294	11265	24721	5129	11576	16501	276	27	14286	805	454	50	112	233	16302	10964	28047	3897	3907	746	686	10378	1033	743	6183	4701	5580	253	14	485	16421	14724	27	37	0	2	3
CCGTCTTATAAGCACT	4	912	8	686	5	4	2	4	5	10	3	0	2	1	2	3	21	34	0	0	2	2	5	2	0	1	0	1	3	2	0	5	0	0	4	5	2	1	1	1	0	1	3	2	1	1	0	0	0
TAATACTGATCTCTCC	133	10584	11608	4456	59	19	8	128	23	108	6345	2158	68	71	96	271	4489	6094	179	5	180	308	19191	16	15	23	10	65	1826	166	0	73	0	11287	134	362	3364	2751	8549	127	5	195	308	15249	12	13	0	1	2
TTTTTGTACAGGTAAA	0	1	0	0	0	0	0	0	0	0	0	0	0	0	0	0	0	0	0	0	0	0	0	0	0	0	0	0	0	0	0	0	0	0	0	0	0	0	0	0	0	0	0	0	0	0	0	0	0
AGCATCCTATGGGTGT	658	62425	56132	31725	262	12256	14307	491	166	444	517	1475	279	7106	13772	8523	13418	17018	399	34	11682	16899	21901	61	79	78	172	212	11683	5055	4641	4327	5044	759	18890	1162	12754	9617	468	11772	11359	656	9754	50577	23	50	3	1	6
ATCACAACCTGAATAG	219	16688	18997	7310	36	40	10	152	42	142	131	24	45	54	84	4488	5885	8115	530	465	3081	4446	10071	21	38	83	7611	5136	3227	104	3	951	1180	99	219	7541	5252	4545	4864	142	10	181	380	12993	0	18	0	0	4
CTTCAAGGGACGAATC	310	24650	35679	12222	259	13015	17002	348	165	54175	9866	3012	2739	221	17562	7549	9141	12555	314	14	4354	4248	22147	44	74	66	8523	352	6684	2229	2359	1514	1740	288	11796	15690	20994	17818	5156	287	21	286	905	13629	6	63	1	0	10
ACCAGAATGCGCGAGT	389	22530	29565	10147	175	143	10	61	37	182	5564	29	123	110	216	169	11836	16772	151	27	334	20851	374	36	24771	107	293	231	10179	1962	1924	248	0	2403	17503	6692	4059	3364	85	148	12	6025	437	250	28396	106	1	1562	7
TAACCTCTCGCAACAT	826	60217	89377	22489	754	52984	67958	967	320	49674	11564	9993	525	9112	12801	40034	24938	34410	1076	519	10088	40383	6813	106	188	282	511	25107	36826	14474	15316	1585	1302	903	1647	41883	13326	10433	9112	19847	20565	17925	1627	27157	55273	273	5	4	10
TGTCTGTGAAGGGCGA	513	42500	78680	21252	359	7877	9863	257	141	389	4870	1941	220	264	16985	524	13231	18472	355	30	7240	7650	519	58	113	166	10015	11811	10997	8161	8667	503	100	9972	41103	5862	14050	11510	11972	364	13	9592	1172	18275	24288	145	2	12	5
GAGATCAAGGATGTGA	226	17376	23413	19691	208	25	25	53	47	163	168	4787	88	61	134	5023	3585	5219	1043	1151	185	110	131	15	60	91	188	16559	114	4978	5242	44	1	55	122	166	5697	4703	139	53	4	57	109	180	33384	120	0	4	3
TAGTTGTCGAATAATC	0	77	1	3	0	1	0	2	1	8	35	2	7	1	4	2	32	12	5	0	1	9	4	0	2	1	7	3	35	1	0	8	0	4	9	5	6100	5169	33	30	1	45	77	65	0	1	0	0	0
GGCAGTTGACCTCAGC	164	15309	23630	7542	209	33545	37882	443	120	311	87	36	33	102	112	246	4429	5656	119	7	915	321	8846	24	16	54	35	83	4443	6276	6244	94	3	236	257	476	2960	919	1539	196	7	16248	652	26248	19341	78	0	0	1
AGTTGACGCGAGGTTT	12	809	2196	381	2	9	2	8	2	6	7	3	1	3	13	4	416	609	11	5	4	12	13	5	3	0	2	1	15	2020	2155	12	0	11	25	32	5	7	12	1	0	7	11	7	0	1	0	0	0
TTTCATCGAAGACAGC	1349	98040	118460	51583	929	653	195	608	538	164994	11743	10558	573	785	27526	33084	37126	53301	1969	1449	9172	27403	14093	214	189	294	15601	5335	20296	24441	26412	7430	8949	27042	50767	46488	42445	35921	12420	822	59	19110	29948	15966	73	173	2	3	18
GAGCGAGAAACTCTCA	154	11553	12127	6438	77	40	5	27	41	119	109	1528	24	50	50	81	3719	5284	62	3	96	92	77	22	18	27	25	17	6450	79	7	56	0	118	134	131	6052	5103	92	74	3	6066	199	194	13	22	1	0	3
ACTTCACACAGCATCA	1	496	3	288	3	3	0	0	0	7	0	0	4	33	2	0	1	0	0	0	61	1	0	0	3	21	1	0	1	3	0	6	0	59	1	2	66	2	42	32	0	8130	94	117	0	3	0	0	0
CGCTCCGTAGTCCCCG	245	20606	25702	16243	160	5795	7654	462	259	281	227	2182	120	143	8656	480	5535	7675	186	11	217	16578	571	39	33	45	115	133	6208	4041	4186	1246	1510	210	568	8576	7770	6519	384	318	15	5895	9637	42193	15	42	1	0	2
CTTGTCGATGTTGAAG	191	12292	13386	7047	72	209	7	110	45	90	5070	2481	205	6550	16382	14429	6786	9246	130	9	201	9083	313	27	27871	113	316	240	11817	3581	3759	205	3	9455	608	471	6026	4865	181	205	3	301	13705	13571	12	10	1	4	0
CAGAAGCAGATCTAAG	885	66653	92551	40665	9995	53628	67884	33179	22061	91683	14423	4560	517	658	45390	25047	19781	28044	1507	1144	7290	3652	11808	121	86	144	390	284	29105	21055	22024	1915	1597	1346	38051	20646	24388	20174	7358	604	35	24760	9681	17416	67	138	2	9	3210
GGGCATAGTGTCTGCT	352	18164	26896	19183	409	496	64	35611	25582	42972	294	1543	102	132	317	8735	8722	12822	239	16	234	19913	457	82	38	39	100	103	6278	3640	4057	159	2	140	412	382	9173	7681	160	131	8	176	424	413	29130	141	3	4	1
TTCTTGTTGTGCTTTG	609	37564	53170	20804	574	46961	59363	603	291	59233	5133	6344	272	347	9813	17569	19771	27040	1360	1150	2886	20453	756	78	92	101	7042	223	15973	14272	14429	1354	1228	554	17271	6185	22066	18491	665	548	11	15447	44847	13287	41	95	0	5652	30
GGGTGCAAAAACCCCC	3	134	1	61	0	0	0	0	0	0	0	0	0	0	0	0	0	0	0	0	0	0	2	0	0	0	0	0	0	1	0	4	0	0	0	0	0	0	1	3	0	0	0	4	0	0	0	0	0
AGAAGTAAAGTCACAT	903	70106	119080	27026	505	9993	12074	434	281	33082	9433	7961	1697	10478	34965	19417	25621	35478	1953	1467	8178	29624	11881	131	174	340	583	20296	17125	20309	21328	1297	961	19293	22122	15218	13483	10626	11139	580	28	45910	15287	1639	69	98	4	3	6
TAAATGATAGTTAGTA	133	1899	2733	192	474	7948	12480	178	93	141	14131	1148	333	17266	26789	7441	6728	8861	1507	1478	6231	17223	465	49	157	282	8186	22260	19203	13368	14422	673	471	5440	27874	885	5756	4571	5310	233	2	5417	16132	562	152241	514	5	5	3
AGCGAACGGTAACGCG	1123	107565	95843	48318	9527	38044	49388	1911	1145	53238	36387	3792	674	24069	23514	15979	30477	42774	623	70	2026	31915	24652	105	8119	347	15295	15481	23623	17501	18102	3536	3811	12332	21938	49691	13900	11686	482	9253	9737	761	11010	19025	56532	289	5	4	5
ATAGATTAAGAAGCAT	640	50503	65894	18985	374	415	57	259	170	45527	20735	4480	493	8631	39464	12877	15768	22273	2774	2589	6794	31290	853	63	51701	435	8856	12622	27126	21243	22203	740	121	29220	13138	11243	9520	7699	6773	463	16	16155	1505	23003	43216	217	1	6	12
GCCTGTGGCTCCCTGT	252	17206	18885	13234	181	12979	17106	278	94	244	157	1804	97	121	167	4751	6690	9343	124	13	1032	8170	363	40	58	115	194	12253	227	123	0	1312	1532	214	361	16130	806	553	178	184	10	7883	403	12226	24	18	0	1	1
TCACCTGGTGCCTTTG	764	92053	112925	50850	622	35601	45476	610	382	39240	12764	2124	374	345	15026	7245	16124	22143	376	43	5632	13254	8349	102	196	219	500	21140	7832	13199	13840	3878	4465	604	13909	28166	5475	4391	482	523	40	558	39015	17066	65	98	5	2	7
ATCGAGCAGACTATGG	2	412	1	263	7	1	0	1	5	2	4	0	2	0	4	2	95	192	1	0	0	3	4	2	0	0	0	0	1	2	0	2	0	0	1	1	2	3	0	3	0	0	1	5	2	0	0	0	0
GGGGTGCGGGTCGTTT	1073	83745	57425	41014	1625	18897	14133	33310	23961	768	4549	137	356	8824	15671	8839	27141	27513	706	36	21943	28622	24869	96	158	308	540	21180	15893	12571	8005	5958	5616	34852	19171	5997	34502	18493	653	668	50	9206	11417	31328	35	80	4	3612	22
CCAGAGGGAACGGTTA	1054	83676	113321	24816	819	37796	46153	97289	64851	967	23995	7801	657	20771	9711	44532	29917	41115	4634	4063	14689	30042	39872	171	28042	430	7078	10444	47942	49632	53814	2807	2849	1342	15840	22429	76583	64743	19908	1011	41	28042	31613	26907	72415	263	8	8	9
TACAGAGAAGGTGACT	363	22275	41750	11902	290	26930	35747	307	137	355	7359	169	163	7308	10169	385	12760	18330	266	35	3693	5669	337	48	33	80	178	57	10477	10704	10933	326	3	584	30316	19054	20335	17155	8888	278	11	16359	8800	717	24	42	183	1	7
CCACCCCTGAGCGTTA	930	71161	115687	39363	845	27291	38506	979	491	103251	25900	9588	6274	763	14771	43248	27508	39098	2233	1608	16366	57703	33421	157	337	385	8696	36579	40964	25268	26789	3220	2860	7622	66965	48525	73671	60116	8675	25894	26841	25456	36758	25563	19221	216	7	4	10
GCTTTACACGATACAG	784	52531	70520	59204	487	9163	12494	289	190	642	21908	5567	174	264	5137	11264	20564	30308	354	48	5555	8120	9754	78	54	98	215	10001	8759	9681	10342	2213	2748	339	759	23829	10881	9504	276	187	20	6112	6265	631	35	54	4	1	7
GAACGCCCACAATTCA	561	80497	119038	27710	269	3281	4200	163	130	425	5238	3289	245	8749	532	18734	11655	17179	341	18	4162	25266	535	47	21427	201	424	10903	10380	5761	6222	1844	2294	364	4046	505	11168	9662	9204	305	42	5845	19024	683	27	57	1	1	4
GACCGCACCTAGCAGA	218	18333	13209	7717	79	122	11	130	38	118	3682	33	104	95	9426	358	4428	4025	152	5	3839	8635	10070	16	16	16	68	70	4521	1847	1007	211	0	231	580	22430	4011	2084	53	86	9	82	296	325	11	12	0	0	0
TAGGGCTCCATCCTCA	14	3	0	0	0	0	0	0	0	0	5	0	0	0	0	1	459	719	3	1	1	5	6	1	0	0	0	0	1	0	0	0	0	0	0	1	8	3	0	0	0	0	0	0	0	0	0	0	0
CCTTAAGTGTCGATCC	196	18674	21244	7331	148	22297	31219	293	81	171	125	45	63	46	143	10228	5365	7877	149	7	115	329	12369	28	10	2	39	66	128	104	0	56	0	42	8183	286	132	106	9024	65	4	50	202	324	5	15	0	1	1
GAGGATGCGATGGGGT	0	40	1	40	0	0	0	0	0	0	0	0	0	0	1	0	0	0	0	0	0	0	0	0	0	0	0	0	0	0	0	0	0	0	0	0	1	0	0	0	0	0	1	0	0	0	0	0	0
TTGTCACGCAATTAAT	396	22307	44606	13099	153	212	13	247	130	220	6949	5871	307	16106	19130	14330	13556	18525	283	16	5465	12993	646	72	212	24202	8696	11532	11672	4616	4402	689	446	10023	1111	38370	25362	21298	364	320	16	15285	1199	968	20	43	2	2	3
CCCGCTACTTTCACGC	2036	130382	119132	66900	602	15665	20960	685	379	33925	16759	9549	2696	5158	87310	18586	73373	110470	5059	4720	23350	49312	39124	238	37580	456	14409	18219	18632	18051	19723	5658	6931	33063	16012	28350	38673	34782	11472	842	61	27646	36495	18185	63	109	7	2	8
CGCTAACCACCGAGCG	13	2176	1145	1232	27	96	0	5	10	15	3766	1355	30	29	160	58	219	0	112	0	101	26921	195	1	3	0	56	1	41	26	0	9	0	7	179	5	34	10	22	13	0	9	192	7	2	4	0	0	0
GCTCCTGATCCCTGCA	5	204	1724	101	2	0	0	0	0	5	3	0	0	1	0	1	0	0	0	0	0	0	0	0	0	0	0	0	0	2	0	0	0	2	0	2	0	1	2	0	0	1	1	2	0	0	0	0	0
AACAGGGCATGTTTGT	59	3228	5353	1140	7	86	1	128	13	18	5477	31	73	91	7800	8375	2706	3693	82	4	3952	343	10870	3	3	10	67	75	72	1699	1967	366	560	47	180	350	262	72	99	80	3	133	10240	15748	0	1	0	0	1
CCGTTTCGAGCTGGAC	17	1678	1405	1219	24	2	2	3	1	20	8	1	1	2	6	4	3	0	1	0	0	11	9	0	3	2	1	2	1510	4	0	7	0	11	27	28	8	10	3	9	0	1	4	6	5	1	0	0	0
ATCAGATGAAAGAAGC	616	40512	50660	15342	252	373	53	246	111	42550	6087	1306	282	326	8736	30705	19825	22861	1737	1108	3181	36707	10248	61	38	75	241	154	7554	4711	3842	2696	2675	405	19507	888	14288	9566	9109	395	21	19060	17820	1219	25	57	2	1	5
CGTAAAGAGCCCCCGG	106	4799	4385	2148	15	18	3	34	20	44	3986	24	35	104	75	3881	5638	3910	66	3	165	114	116	15	4	31	7	19	5598	45	0	34	0	169	100	103	285	50	2088	80	1	13338	288	315	1	1	0	0	0
ACCTCGCCTTCGTCCA	645	34450	28237	40462	668	15823	21735	64843	48727	29251	27972	6180	705	496	11034	14397	19509	29089	1290	1162	6892	872	4789	128	65944	344	678	897	15359	8401	8780	1816	1715	541	26287	1013	18263	15834	478	641	19	17689	18188	9555	46	63	1	11875	39
ATGCCCAACCCGAATG	51	3777	5545	1183	17	2	2	10	13	23	16	9	8	12	9	24	2299	3312	42	10	1985	65	61	14	6	5	3	13	1729	3913	4135	30	1	40	61	83	25	24	19	4	0	26	7	25	2	3	0	0	0
AGGATGGTGGGCAGCC	72	5932	14690	3047	132	397	27	35720	25729	171	69	21	139	50	106	6361	1290	1777	20	0	22	85	116	21	72	33	8525	139	2354	24	0	167	28	29	100	188	172	75	84	19340	21568	111	4152	322	5	3	0	0	0
GAGTAATGTCTGCGTG	130	14726	17143	10013	116	6060	8310	137	55	169	96	33	54	43	1425	1972	1299	1745	76	9	66	7567	194	13	14	13	44	54	1411	5332	6334	74	0	236	234	226	6020	5123	121	142	10	124	354	14129	11	16	0	0	2
ATAAAGACTAGTAACT	25	2749	1012	1053	99	1422	1845	35	17	33	41	856	26	15	80	3353	509	623	19	1	12	60	44	5	3	2	25	12	67	53	0	35	0	52	9038	133	9	15	20	17	0	11	68	57	36620	110	0	2	0
AACTACCTATATCATG	33	1950	3070	907	6	7	2	2	5	15	9	7	11	3	5	6	1148	1591	12	2	14	20	11	6	5	4	2	2	32	1905	2116	15	0	17	18	22	12	17	10	10	0	5	11	5	0	0	0	0	0
TGTGTGGCAACCAGTG	31	1532	1561	1205	19	5	0	10	15	24	4296	12	25	26	37	50	1327	1764	10	1	12	21	25	4	1	4	0	9	1845	26	0	17	4	16	29	53	46	18	6	8	1	8	5	23	2	3	0	0	1
TCCGATTTAAACTTCC	270	16010	12458	9658	157	14246	18897	172	87	167	267	4353	4960	7792	236	3758	8228	11619	1280	1308	3899	237	203	45	55	96	6335	101	6973	215	4	151	0	10297	395	8416	6645	5802	6298	166	4	7474	391	325	9	22	1	0	1
AGAAGATATTACTTGA	506	37441	48141	19669	496	14698	19852	34008	25843	23941	5795	5606	151	279	425	6791	13430	19667	2523	2379	9350	11625	626	76	5473	232	13802	10098	11064	13594	14601	976	820	18415	5403	16165	25443	22309	4338	426	21	16370	21005	12171	36229	163	3	3	2
CCCCTAACGTACATTT	311	29454	33562	12968	297	9309	12202	23424	16703	287	3662	64	201	10107	309	379	8075	11192	1221	1134	10867	24234	5412	38	30642	295	493	13334	8884	3709	4055	229	0	439	8506	418	5761	4784	163	236	13	16139	582	538	38	27	1	0	3
TTGCCAACAACAGCAA	598	25929	28783	24574	315	541	50	34323	25997	407	17407	4816	327	422	14158	26765	23033	34600	2494	2543	412	14379	922	105	170	237	8621	23266	17606	18236	20511	368	12	10247	9774	14134	22182	18681	6004	427	17	15598	10716	41947	19	23	3	1	4
GAAAGTCAGTCAGACA	397	34857	52832	12365	246	973	43	62273	43796	394	12177	3821	285	9776	22956	5609	11594	16886	338	24	690	24969	12243	72	143	228	483	30028	9680	6641	7220	2094	2698	10662	25245	4789	6315	5353	3996	234	26	15642	8652	839	19	30	1	0	1
ATCTAGTAAGTGCACG	201	17683	36495	8155	129	103	11	223	67	150	4871	1586	99	118	217	1880	3971	5001	197	13	242	5082	10818	25	15806	100	160	256	3824	6136	6122	304	0	8374	9712	29292	5931	4505	4264	259	7	8180	4798	13345	23	24	1	2	2
GTCTGAGAGTGTACTA	7	1308	9	1203	17	31	0	23	4	17	31	3	6	6	28	30	589	753	23	0	21	3422	59	3	5	4	21	6	99	32	0	33	0	58	146	7785	4355	3771	48	46	2	57	7366	141	2	3	0	0	0
TATGGCTACCCTGACA	52	3096	6278	1051	28	2851	3720	52	11	36	21	6	53	11	13	74	1027	1458	1961	2160	32	41	81	6	23180	87	176	169	2387	27	3	81	0	22	50	79	89	29	63	97	0	65	121	8545	3	5	0	0	0
ATATGTGAGTCAAATG	64	4991	9657	2491	20	24	0	14	11	19	18	6	4	20	55	17	1928	2722	27	3	1672	120	46	10	7	7	30	4	33	7	0	16	0	40	93	14	92	36	44	39	1	64	9088	86	3	2	1	0	0
AGACTCATTTTTATCT	0	30	1	0	0	0	0	0	0	1	0	0	0	0	0	0	0	1	0	0	0	0	0	0	0	0	0	0	0	0	0	0	0	0	0	0	0	0	0	0	0	0	0	1	0	0	0	0	0
GTCTGCACAGTCGTCG	1	11	573	7	0	0	0	0	0	0	0	0	0	0	0	0	0	0	0	0	0	0	0	0	0	0	0	0	0	0	0	0	0	0	0	0	0	0	0	0	0	0	0	0	0	0	0	0	0
CACGTCAGCTTATGCA	2	396	2	209	5	0	0	2	7	3	35	1440	10	6	20	18	14	0	20	0	1	3	7	3	0	2	2	4	4368	68	28	20	0	28	45	41	22	3	18	2	0	7	4	8	1	0	0	0	0
ATCCGCTCTAACCGGC	240	22783	20452	10753	106	153	19	50	49	172	11171	1075	115	6699	354	282	5690	8388	196	18	7006	16997	312	20	14	70	96	24	12158	7955	8535	320	4	20535	30539	9849	226	128	3641	45	13	254	326	132	19	29	1	0	3
GATGGAATTTCCACGA	535	47633	108269	20798	353	13313	16187	690	327	442	6645	5195	315	7984	39468	5562	12798	17618	3674	3814	4670	35282	992	75	85	114	397	2228	17929	16846	17985	766	456	629	27531	24702	11808	9624	599	517	12	7175	39102	52703	57	73	4	5	3
TAGTCTGTCGCCCGCC	52	5220	8282	1813	25	9	3	24	28	28	5399	24	42	127	73	77	1635	2143	21	3	137	42	38	15	9	53	7	16	1149	30	0	44	0	146	42	42	6012	4877	141	107	1	17059	323	302	6	5	0	1	0
GTCTTCGTGTGGGCGC	80	4922	7150	2666	16	2054	2845	69	16	49	59	9	23	10	46	63	2333	3332	74	12	76	190	10564	7	6	0	23	45	5088	2286	2358	65	0	75	8847	202	5705	4968	36	46	1	32	127	146	0	5	0	0	2
GCGGCCTGAGAAAACA	296	17373	20121	8761	192	141	8	147	88	163	6846	2762	156	696	12301	10916	10009	13983	127	21	176	351	295	56	81	99	5744	8356	12854	7313	7521	288	50	9941	10132	702	38391	31525	360	342	12	7585	1008	13267	64964	238	6	1	0
TTAGACCAACTGGCTT	621	46334	57369	19497	549	48542	65189	726	251	50424	3243	216	340	9216	42331	5113	17460	24831	386	37	10599	21500	8277	68	94	180	430	16309	22491	13473	15091	2080	2415	656	1582	34679	4883	5144	325	308	22	6171	1317	32256	39	64	1	0	6
CGGAGTAATTCAGGTC	328	21975	22560	10598	220	25504	35126	280	120	305	448	902	160	16953	13756	484	9957	14233	1262	1223	253	6136	283	40	56	120	192	8476	8270	2866	2846	132	0	357	578	6490	176	145	98	77	7	255	4369	202	26	33	0	1	1
CTGGCTGAATTGGCCG	12	1173	646	765	5	6	1	1	2	13	4032	2	27	21	55	36	42	0	1	0	3	8	1	0	3	6	3	0	38	1	0	2	0	4	14	2	22	13	0	1	2	3	11	3	0	1	0	0	0
TAACAGTGGGCTCTCG	77	4866	5076	3819	29	38	3	30	12	51	84	17	18	40	82	3743	2196	3129	47	6	3519	143	84	3	6	14	27	15	2165	2983	3449	35	0	58	144	102	6087	5095	75	73	4	125	9817	222	1	9	0	0	0
CCCATACCTTGGGTAC	38	3351	3463	1726	50	10637	14497	98	17	92	34	1401	19	21	47	41	1564	2168	39	3	26	47	27	3	7	6	12	2	25	1668	1665	22	0	33	48	40	20	24	33	23	0	16	36	16	1	2	0	0	1
GCGCCGTCAAAATTAA	3	512	560	596	0	4	2	3	1	7	4	0	4	1	5	2	71	126	5	0	1	9	2	0	2	0	2	2	11	1	0	10	0	3	11	3	4	0	4	5	0	1	12	0	0	1	0	0	0
GAGGCCTTTACGAAGC	278	29535	24194	12530	235	6380	8320	368	106	28904	18265	3422	181	266	363	9996	6318	8745	320	16	10023	9036	677	31	32	50	45	177	9830	7490	8251	255	146	315	405	10404	908	137	12726	377	5	11852	920	56532	22	38	1	0	3
CAAGTTATGCCCACTA	115	12818	21900	4557	70	40	5	51	40	113	5698	5223	137	71	175	279	2927	3929	85	4	55	101	104	20	31680	122	271	246	7768	1208	1193	197	1	129	208	3677	5449	4585	115	165	6	70	171	162	15	18	0	1	0
ATCATCGCTTCATCCC	21	3563	4617	1711	19	13	2	40	9	61	75	1426	32	56	68	4739	32	2	46	0	3233	52	92	3	4	11	5	24	13	27	0	15	0	31	29	77	30	14	43	26	1	421	53	2852	3	6	1	0	1
GACGATACTTAGAACA	729	62959	86649	28190	423	16051	21742	419	161	548	16664	2906	310	356	17168	8542	18188	25621	438	42	12485	23326	6939	87	89	114	8951	224	12414	14828	16265	2845	3434	513	3284	17447	24820	21057	445	406	41	4944	9044	24057	67056	259	4	4	4
CCCGCGGATAATGCGT	0	40	1	15	2	0	0	0	0	0	0	0	0	0	0	0	0	0	0	0	0	0	0	0	0	0	0	0	0	0	0	0	0	0	0	0	0	0	0	0	0	0	0	0	0	0	0	0	0
GGCTCCCCGCGCGTTT	379	36477	39871	20030	617	13800	17901	231	153	350	254	109	205	164	19891	379	7705	11067	741	657	2715	10045	373	46	26075	138	421	268	690	8592	9453	311	0	6639	9923	9689	2799	2340	266	325	11	319	26933	11628	197399	608	8	8	3
GCTGTGCTACCGAAGG	55	5509	12158	1886	19	70	2	84	13	58	156	59	3741	10747	258	301	821	1001	108	6	595	7446	7479	10	85	129	10372	10002	5877	3674	3718	116	0	214	6577	334	94	19	54	95	3	160	242	7044	4	7	1	0	0
GCGTCGGTGGGGTAGC	581	44922	60240	36024	4607	13512	18853	321	207	568	433	1969	191	148	8293	4806	11327	16384	266	22	379	23756	556	60	229	252	7941	38207	13756	4580	4798	1452	1771	282	8602	640	20237	17721	330	357	25	384	14879	12766	43189	170	5	1	3
CCCGTGCGCCTCTCGG	43	3402	8182	2796	192	44810	61212	408	82	235	97	1603	50	68	175	9521	705	910	32	3	14	117	69	1	5	6	39	28	21	41	0	736	924	17	112	93	12	19	27	23	6	11	98	111	2	0	0	0	0
CTCGCGAATACATTGT	389	34231	36152	13621	195	587	41	30870	22303	371	396	1577	146	1027	15297	323	9361	13180	218	26	156	12848	341	55	53	66	4400	97	7145	8170	8772	2776	3495	243	6805	7222	16589	14594	1474	233	22	250	14851	522	29	31	1	0	0
ATAAACCGTGACATAG	607	39631	30304	29270	258	14649	19768	421	138	388	6283	1194	178	210	355	13302	18832	26063	1270	1150	7312	8282	8617	65	74	109	237	10813	18761	7460	7647	1586	1596	7390	10139	20554	18672	15283	9262	407	88	434	14316	14643	34	42	4	4	1
ATTACAAATAGGAATG	19	1534	2720	566	16	51	0	23	4	16	58	28	27	41	7142	103	166	214	25	5	2295	88	98	0	1	6	30	13	77	1854	1984	39	0	57	173	7061	4	8	13	1	1	15	83	33	2	6	0	0	0
GTTTCGTAGCCTTGGG	1451	89227	99603	42193	778	48700	60224	33031	21895	1050	12397	7816	2789	7961	49674	34917	45835	63460	1865	1295	16469	33048	11938	194	228	345	3550	29022	29179	27869	29947	877	89	28129	21164	40125	31543	25214	6714	1211	42	5588	138090	72781	62061	297	16350	12	10
CTAGTTAGGCCGTCAT	9	502	73	295	13	14	0	9	2	4	9	2	6	1	13	21	8	4	13	0	8	12	26	2	2	2	8	85	27	34	20	13	0	6	54	24	26	16	14	10	0	11	20	28	8	0	0	0	0
TCCTGATCTCAACCTC	558	42528	71725	25984	524	57345	76274	573	326	53291	325	1174	117	264	472	431	16335	22988	315	39	8966	6529	424	93	102	205	8164	10007	23407	15397	16766	366	5	9295	12407	757	7634	6244	426	353	9	24342	29468	906	32	84	3	2	6
GGAAACCGATATTAGC	876	53018	67094	25623	619	14596	21226	517	282	127249	6447	2677	166	264	9873	3584	30532	45896	3205	3232	7373	35035	38624	101	42	94	218	251	15938	22131	24272	7449	9864	32455	43588	31966	33448	30543	13964	480	57	2607	11319	47176	53151	215	1	3	10
GTGTTTGTGTAAGATT	31	2231	1614	1170	3	9	6	9	10	16	17	1	3	5	7	11	938	1126	11	2	13	22	20	2	0	3	2	1	22	3	0	8	0	9	16	8	24	18	1	7	1	7	12	12	0	0	0	0	0
AGCCTGTTGATGCTGG	489	31035	39250	24299	408	576	38	33190	22620	447	14946	5791	4815	14031	9945	20418	14681	20002	3781	3890	5646	11524	774	109	139	259	10748	9866	21708	10335	10506	926	654	29363	1165	8014	10139	8524	366	334	14	8186	8750	807	19444	99	4	1	3
GATCAGGAACCTCTAG	853	72936	83947	38669	7958	25395	32347	1532	965	24342	17715	8825	5046	8808	25792	10014	20871	28827	1408	1112	11646	19302	10388	113	105	207	16042	369	13787	15704	16393	601	10	899	27470	34713	7231	5775	5866	3502	3191	21816	36994	27130	56	78	4	4	7
TAGGACAAACGGGTAC	435	26658	65854	11671	2922	777	59	34975	24433	356	5686	5354	5706	398	12879	9755	13852	19574	524	50	5330	29125	24171	72	171	309	16602	26827	22482	19204	19744	1805	1503	21324	50517	18670	5929	4220	6677	568	8	20888	2008	78203	28	50	0	2	3
GTGTAGCACGATGCGC	381	27928	42413	15150	311	220	25	13203	9394	335	226	5599	80	125	173	329	9397	13036	1344	1146	10310	517	12530	48	22	45	50	93	2551	5946	6160	793	992	204	277	4022	10859	9213	2525	191	10	279	4866	11095	34393	156	8	0	4
ACCAGGTTCCCGAGAG	67	5615	9621	2317	13	17	2	15	25	36	68	934	32	16	31	33	2191	3066	48	3	30	50	50	5	13	5	11	8	3318	41	0	37	0	27	62	49	4204	3466	2906	47	3	48	89	92	2	3	0	0	0
GGCAAGACAGTTAGCC	0	2	0	3	0	0	0	0	0	0	0	0	0	0	0	0	0	0	0	0	0	0	0	0	0	0	0	0	0	0	0	0	0	0	0	0	0	0	0	0	0	0	0	0	0	0	0	0	0
TCCATCATTGAGTGTT	272	22856	47449	7048	8176	7058	8530	23780	16388	365	12756	5125	294	9085	14194	13276	5617	7875	871	891	5535	369	534	50	32	98	93	184	8080	4565	4847	219	0	9261	623	9890	17349	14478	392	317	8	9468	874	27129	37	53	0	2	5
CGGTACCCTGTCGTGA	127	8439	14830	4505	87	67	6	40	32	103	114	3420	55	33	135	102	3094	4283	78	12	43	147	74	18	19	8	39	18	5144	5303	5812	140	40	85	215	163	6555	5479	169	109	6	97	7300	201	16969	66	1	0	4
AGATTGCTATCGATAG	449	34064	55932	15035	279	480	320	225	112	260	6446	4082	276	8766	14944	10915	13995	19230	769	556	5077	24403	645	78	164	28171	604	8523	9828	3678	3968	270	0	672	9948	12980	17065	13800	378	351	16	25030	8716	8403	35464	153	1	5	2
TTTGCTTAGTACTTTC	0	0	1	0	0	0	0	0	0	0	0	0	0	0	0	0	0	0	0	0	0	0	0	0	0	0	0	0	0	0	0	0	0	0	0	0	0	0	0	0	0	0	0	0	0	0	0	0	0
ACCTCCGTACGCCAAG	385	33074	45590	12501	205	382	17	207	90	269	10378	1874	264	362	32950	2217	9664	13172	1284	1108	2368	21734	16453	62	93	107	355	11392	16086	2075	1913	1172	1065	471	19997	18517	384	181	162	182	19	5368	9679	590	42396	155	2	4	4
GACGCGGTATGCGCAT	481	48249	52559	30529	376	14843	18518	33275	23800	475	423	86	134	4867	2623	7514	9787	13358	1335	1448	347	4518	366	49	57	117	165	6130	3013	9682	10166	246	2	5292	15342	11871	44336	37763	389	340	20	18456	6345	951	26	43	2	2	3
TGGCCTTGTATTGGCA	2	99	1159	39	0	0	0	0	0	0	0	0	0	0	0	0	0	0	0	0	0	0	0	0	0	0	0	0	0	1	0	0	0	0	0	0	1	0	0	0	0	0	0	0	0	0	0	0	0
ATTTCAACCTTGCGAC	203	14430	17239	6918	140	22557	31061	212	60	216	3394	29	40	41	101	4629	7053	10600	38	5	60	150	143	23	8	11	21	22	2155	22	1	42	0	38	109	90	105	100	31	32	4	793	92	77	8	21	0	0	1
CGGATCTCTACCACTA	104	8208	10555	5640	163	50	5	67	27	94	5073	20	51	45	101	154	2867	4181	33	2	40	140	551	14	16	9	45	48	2144	43	1	50	0	1304	129	162	268	55	85	108	1	146	7063	13864	40719	149	3	2	1
AGCTATCAGTATCGCA	5	1296	1056	466	3	10	0	3	0	18	3	2	3	4	31	8	5	0	4	0	9	38	8	0	46	65	15047	115	3	2	0	75	117	7	38	10	7	3	1	7	1	4	44	9	1492	7	0	0	0
ATAGTCTGGGCCGGCA	5	501	5	201	0	20	0	3	0	2	0	2	5	3	53	5	3	0	2	0	4	53	3	0	4	1	14	1	70	44	0	35	0	58	10963	84	0	3	1	6	0	0	44	7	0	0	0	0	0
GGAAACAGGTACGACT	87	10030	11629	7405	74	36	7	68	31	131	38	18	35	81	46	90	984	1517	71	7	105	114	2909	10	17	24	73	34	50	3215	3892	70	2	141	104	166	178	45	140	125	5	10923	281	5885	11	21	0	0	1
GAGTCTATACATCACC	640	50262	50127	26969	10247	47286	59864	37276	26871	655	474	7187	161	3611	501	9247	17799	26604	321	37	6059	731	558	103	218	26909	746	30049	7505	10032	10988	2342	2928	6744	29381	21085	26578	23257	6578	315	22	618	19731	990	33	34	0	1	2
ATCAGTTGTTTTTAAA	1135	97756	137245	41781	987	11251	15419	631	489	177952	29876	12644	566	1495	15732	40120	28714	41198	2915	2290	11248	43434	9285	147	136	644	6583	2301	28943	20661	21986	1577	1191	33753	34393	14326	41185	33767	9190	1512	55	202632	29719	33387	18179	257	95	4	19
GTGCCCTATGACACAA	193	16296	22084	5931	64	125	9	96	37	121	5437	46	2581	91	273	4633	5691	7940	111	10	145	17506	329	19	2452	33	103	86	270	1677	1799	113	2	4620	5675	284	10824	9225	174	206	11	246	10112	15093	4	20	0	1	0
GCTTGCCATTTTGGTC	278	20160	33579	6777	250	36510	47620	433	126	309	21252	3032	3836	224	7191	3866	9444	12890	187	17	1490	4989	7628	30	39	41	77	90	12553	5208	5364	239	1	8042	6324	618	10666	9054	210	200	8	213	567	14555	21	20	0	1	1
CCTACATACGATCTAC	18	2291	1195	1184	10	35	3	1	3	12	5	5	5	21	30	11	49	0	33	4	67	7618	46	0	1	14	8	3	19	2257	2383	16	1	38	84	28	37	7	40	24	0	4684	129	71	6	4	0	0	0
GCTTGAAGACCGGCAG	861	84491	62214	33346	505	32588	43771	583	316	58878	5838	9280	490	20914	18348	3075	22494	31910	576	73	9237	34848	991	89	148	148	321	8867	16721	30357	32224	3127	3883	702	6621	8008	15565	13174	629	27070	29196	823	1594	48426	35	92	1	7	9
ACTTAGGAGACGATAT	369	28205	35541	14081	3888	196	20	223	103	194	16079	1590	267	2394	12005	629	9442	13735	1139	1307	2189	484	364	42	51736	310	9009	8554	10568	13610	14777	470	6	10951	33485	17246	2157	1432	4298	377	8	8218	772	26241	28	20	1	0	1
CCGCTCATTGCCTTGA	80	9317	5312	4007	91	6929	9573	80	35	91	15	7	8	4	21	36	1218	1836	18	0	13	54	43	6	7	1	16	15	73	35	0	38	0	40	98	5536	32	43	16	17	2	5	33	52	8	8	1	0	0
TAGCGCGTTCTTCGAC	204	18967	22318	9937	270	4291	5822	185	65	97	218	49	88	130	191	24857	3309	5120	51	7	5772	135	271	24	7	18	14	77	88	2109	2491	43	0	82	58	279	3574	3209	48	45	7	111	91	306	107641	282	7	7	3
CTATAGCCTAGCGCAT	163	12074	15505	5298	47	44	7	106	33	92	10304	52	94	161	197	4242	5756	7792	202	16	10399	8797	11114	25	20	39	29	68	4511	7302	7651	856	1031	9455	403	7954	6023	5023	83	81	7	166	161	268	8	9	1	0	1
CTATTGGGCGATATTC	202	16417	19060	7248	138	14644	20077	220	62	248	235	3964	81	97	316	8858	6725	10064	183	11	103	4118	238	31	20	24	90	75	10032	4362	4483	1264	1285	311	34366	13559	5755	5082	5276	120	8	131	406	320	24	26	0	0	3
ACCGTCACGTAACTGA	981	59321	85026	38795	984	25242	31440	33987	23834	106711	16183	5907	2373	558	8682	6149	28182	40146	631	63	1986	23580	4635	151	125	197	7722	301	15553	17937	19119	660	2	10217	18295	20102	17825	15008	16042	652	18	29696	15019	16195	110	155	29574	16	11
GTAAACTTCCATGAGG	232	14045	17798	8774	181	17366	22326	303	161	213	153	40	140	107	3151	194	5733	7815	974	1026	247	481	10620	36	80	49	121	4289	5337	7713	8534	767	632	7618	7839	1473	8966	7559	198	16325	17457	7441	523	550	12	21	0	1	0
ATGAGGCGGTACATTT	2735	215695	201529	76478	903	45040	58952	1239	469	1426	13449	9444	15219	977	38380	37899	76095	112481	3695	2838	33471	55393	19261	282	39751	598	5165	36962	54810	56410	61231	6538	7332	13384	73016	42478	84726	73801	12016	1717	110	35586	122939	67039	95561	446	7	7	15
ACTTAGCTCTCTTCTG	15	508	60	222	10	0	1	0	0	2	15	1	1	0	2	3	1082	1504	7	1	9	19	10	3	1	0	0	0	16	1	1	6	1	1	6	4	15	12	1	2	0	6	7	5	4	0	0	0	0
CGTCCAGCCTAATATC	38	4082	5829	2908	25	16	1	15	17	42	33	24	2	34	25	27	819	1145	33	1	63	34	30	6	7	45	72	4829	2028	59	0	17	0	75	52	58	5360	4769	5013	83	2	7614	214	218	2	3	0	1	1
ATATAAATTGAGCCAA	95	7421	10355	2353	37	26	5	74	21	43	64	6	23	29	30	107	1822	2338	1075	1136	1249	230	10451	13	36	70	129	9978	5398	67	0	62	2	90	6139	226	5954	5249	50	61	1	66	146	212	8	9	1	0	0
CAAGGGAATTTAAAGT	278	18585	23154	5973	300	22378	28261	361	141	31031	6560	131	211	226	21995	18856	7550	10281	122	10	4244	11834	482	23	42	48	6680	174	932	110	0	133	0	196	9268	8505	23607	20025	197	220	11	518	4177	13519	51632	203	3	5	3
GTGTTCGTTCCTGGTT	3593	240556	143591	125175	3087	94772	90853	46490	20561	126965	47295	11884	10675	10663	125643	80983	103425	104967	4996	2190	65869	58137	45208	354	81540	1443	9084	84762	101322	48014	39355	16556	11961	89004	87647	65517	118492	78870	27145	2787	197	79538	60757	66945	36178	7717	8	38	5669
TGGGAGAACCTTCACA	849	49466	53226	37693	1415	195106	275940	56291	41621	160616	9028	3922	362	433	4093	33455	30886	43939	4305	4356	6550	20355	13208	130	54715	378	11867	677	44892	24060	25271	6958	8199	24109	113071	38612	22370	19083	10990	665	47	23322	33192	35593	37	93	2	1	9
CTGGGCACTCACAGGC	0	129	0	75	0	0	0	0	1	1	0	0	0	2	0	0	0	0	0	0	2	0	0	0	0	0	0	0	0	0	0	0	0	1	0	0	0	0	0	0	0	1	0	0	0	0	0	0	0
TCAGGCGTTTTTATGC	1244	58263	74634	34674	480	564	56	511	214	28629	16702	11528	614	10929	37694	25567	47703	70500	3936	3489	7361	41796	24879	164	33314	432	920	27792	37599	24727	27335	7316	8914	10903	45185	67211	22877	19536	22777	705	45	25583	22559	15856	66792	276	5	3	6
TGGCACAAGGAAGAAT	4	301	1059	101	0	0	0	2	0	1	0	1	0	1	1	1	0	0	1	0	0	1	3	0	0	2	1	0	0	1	0	0	0	2	0	3	0	0	1	0	0	1	3	2	0	0	0	0	0
TGGCATGTGGTGGAGG	654	41126	48087	27796	716	30405	40936	33408	24065	84760	18671	9578	391	8856	9439	21110	17969	25419	449	33	474	20325	12533	95	59	117	278	6877	18226	9120	9201	1267	1297	530	16523	6614	6881	5588	5384	269	22	4848	9275	882	46	90	2	64	25850
GGAGGTAGAGTGTCAA	1294	131039	153005	30537	989	30348	37720	106281	73654	40012	31686	13387	9437	9623	26142	12302	32262	44214	3900	3637	12880	66034	14879	169	28118	332	707	11998	19206	23644	25017	1295	753	27416	19612	25075	21623	17896	788	646	50	8102	29661	23563	109272	460	34725	6	8
GTGGGCTCAGTCCGAT	686	56901	71203	26907	363	41504	58507	658	215	600	15998	3860	280	8035	613	18084	17116	25351	1541	1376	11554	13691	10818	67	59	133	115	223	32344	13026	14617	370	5	7461	8375	8971	17500	14812	11406	458	19	20321	1327	43683	28	62	1	1	5
GGAGTACGACCGTCTC	275	17256	17817	10460	230	112	54	82	136	57015	11995	3999	147	135	4297	352	9963	14253	244	21	7987	410	310	52	29	42	79	57	7644	4255	4798	186	2	258	8969	8619	11198	9561	8406	179	6	278	6645	394	11	40	2	0	1
GTCAATGTGCGGGTGG	491	32231	45667	16809	585	67005	85512	66125	45123	4192	5199	1641	137	202	9183	537	13922	20402	356	70	10175	12934	747	80	76	148	15051	253	2663	10010	11259	2086	2600	1364	752	6838	6559	5314	5536	316	15	8766	10063	25355	28	56	2	3	1
TACTTATGATTCCGCG	11	332	2378	147	0	1	0	0	1	3	0	1	2	1	0	1	1	0	0	0	2	1	1	0	0	0	1	0	0	0	0	2	1	0	2	2	1	1	2	5	0	1	3	3	0	1	0	0	0
ACGACCAGAGAGGCGA	469	44329	62127	18619	9375	100091	131740	69190	47813	194258	5669	7342	188	202	518	541	12250	17404	401	37	5863	9939	11843	112	72	106	5558	191	14747	9927	10589	491	261	2618	998	7983	11114	9319	10329	7918	8530	5798	24257	1025	38	127	27967	3	10
GAACCTCTCTCTTGGC	53	2828	4969	1285	57	7318	9349	53	16	60	24	3	9	4	36	23	1578	2221	11	1	18	70	32	9	8	6	7	8	151	8	0	9	0	15	50	38	226	187	6	13	0	24	59	30	1	3	0	0	0
CAACATGATCATGAGT	989	72396	113510	28369	336	8346	12023	471	213	26433	11050	11801	522	12091	23512	37091	29593	42237	2701	2114	30500	29874	7445	114	29201	414	568	4310	30900	34757	37460	5469	6410	8176	49427	32074	31804	26858	25500	965	49	75353	19858	9696	42	87	1	1	6
TGTCTATGTAGGAGGG	1142	83328	89264	68425	1016	8228	9951	37347	26997	116379	15352	7503	413	462	700	12909	31695	44478	1056	559	1794	4390	22544	140	210	244	8119	15706	20136	11117	10448	924	216	16055	12052	57880	32102	26920	18003	713	32	17615	8433	26124	15639	171	5	5	11
CAAGCACGCCAGATAC	259	22687	30289	8537	8808	232	17	113	79	225	531	4173	267	9479	21752	4422	4785	6078	3146	3271	4265	13523	336	38	37010	194	437	300	12483	11172	11910	770	473	8897	19715	15525	16559	13380	8531	235	9	332	3373	467	81016	282	2	7	3
ACGACCTCATGGACGG	786	78228	62969	48487	616	314	117	341	333	83705	3714	1787	254	368	22477	13033	17388	23597	1326	1141	12509	4122	9928	99	52	106	197	226	8374	3805	3727	258	0	435	800	809	23669	20071	6012	575	26	22774	27331	36790	36937	200	3	3	6
GTCGGATGAATGAACC	70	4593	7233	1624	28	20	0	16	20	28	22	3	5	22	13	12	2846	4187	32	1	1963	88	76	10	5	12	9	10	57	20	2	636	836	49	2816	53	27	43	7	21	5	28	29	28	0	5	0	0	0
TGAGTACATGTCTGGA	2637	190811	170023	89555	1686	57101	57728	34678	25349	105565	45514	7029	1359	1307	57763	31686	65371	66633	4482	2304	16926	57964	6168	275	7009	560	24661	17453	58132	23492	15947	17183	10923	13301	44080	63721	46064	27471	14900	32934	16204	47333	69175	81856	61341	485	1110	13	18
CCGACTGCGCGAAAGT	432	32585	48761	20835	451	20598	24042	266	200	51446	5784	1927	157	129	6918	2504	8197	11119	2678	2741	242	22955	489	46	67	76	269	7755	12378	7929	7930	276	3	273	9501	569	388	196	4989	217	9	179	703	11705	17	68	3	2	6
GGGGCTTTCAGCCAGA	575	36563	64727	15482	405	334	49	253	195	57669	428	4496	247	372	11231	8878	17716	25402	380	36	5797	12101	21855	70	16382	188	345	258	19944	6265	6272	380	1	31160	1296	2001	724	251	494	415	8	9296	41777	15362	53527	232	3	6	4
TTTCTTGTTCGGACTG	635	34928	37473	23590	501	1193	102	74621	44450	619	22290	3197	361	327	2290	14976	20911	25010	355	35	348	924	12794	99	30599	418	896	38065	15584	10187	9697	492	2	456	22491	7620	20331	14372	465	474	18	466	18055	15274	34377	174	5	6	4
GTGTGCCTGCTAAGGA	50	6332	1948	3424	33	4	4	116	11	47	32	860	714	10	29	187	1086	1685	53	6	16	28	211	3	3492	12	30	89	48	3782	4351	31	3	33	42	271	279	31	190	141	1	191	327	33693	5	1	1	0	0
CAAGTTGAACCATAAT	337	34385	32767	20068	194	273	20	109	74	296	8210	834	2016	171	19110	5230	6470	9727	96	4	105	656	208	26	43	27	141	65	2681	2689	3154	804	870	110	607	245	517	187	209	247	11	270	36229	7887	30	41	1	1	3
GCTTTCGTGGCCGTGC	94	11197	8056	7257	65	45	10	12	6	62	4003	16	33	48	74	48	1860	2640	114	86	4098	121	68	4	9	22	26	9	2607	62	1	60	0	95	11070	143	83	49	1499	32	3	51	89	47	4	5	0	0	1
CGAGTTTATTGCGACT	238	17915	24237	7483	51	124	5	168	55	158	5679	1434	152	178	15626	5214	5828	8013	97	7	1779	350	279	20	46	72	8432	175	1094	6248	6682	103	2	8244	418	431	6186	5302	274	198	9	6486	696	32388	4	26	0	0	0
GTCATTCCCCGTCGGA	303	34617	44046	14722	8809	12738	17339	205	94	312	244	1352	105	97	225	14339	8956	13445	184	21	126	7055	257	34	23	9	45	61	10028	10366	11000	164	3	164	324	410	6403	5885	5959	120	10	115	305	354	47525	163	2	96	35689
GCGCAAGACGTGACCG	688	66109	70871	29774	591	26604	33577	35728	24657	33196	1894	2042	235	4250	13799	15682	15451	21153	816	672	10012	5031	11038	91	58	132	149	229	5986	3122	3030	1751	1912	18535	4654	9231	10999	9166	387	423	25	13090	10087	23557	46	59	3	5	4
GGAAGCCCGTTGTAGA	47	4551	6707	1651	11	5	1	49	12	34	12	0	16	20	1	79	1079	1447	68	2	2133	158	8322	7	11	7	1	25	12	6	0	12	0	32	6	67	16	21	5	24	1	28	8	89	2	2	0	0	4
GTATTGTTTTCCGGGA	40	4496	3269	1704	9	29	4	118	17	37	76	1206	18	16	33	184	660	903	19	0	12	43	160	6	5	2	21	63	6729	76	1	48	0	55	5254	340	6323	5024	168	141	4	196	395	28930	1	6	0	0	0
AGATGGTGCTACGCGG	32	3242	3666	3098	32	29	7	18	14	43	27	3	19	9	17	9	416	489	17	1	19	25	18	4	7	1	9	8	46	19	3	25	0	19	33	24	2886	2167	26	35	4	41	57	40	0	2	0	0	0
ATGAAGAGATTCATCT	701	40336	74729	17103	437	33032	41382	465	188	429	6452	2322	305	341	10342	16497	22353	30271	979	653	544	18732	12478	100	33280	269	552	10407	15684	8922	9315	807	407	19487	6067	9239	18791	14881	14147	507	22	14940	18910	1217	44379	165	2	1	2
GTATTTCCTGAGTTGT	22	3045	5165	1252	30	13	3	21	6	27	53	957	35	32	48	4627	17	0	29	2	8	15	44	1	3	3	4	16	26	1904	2036	14	1	34	39	72	10	9	28	23	1	14	21	52	6	11	0	0	0
CCGCATTTGTTAGCCA	229	14702	28448	7233	87	2949	3873	159	76	181	5921	70	99	7776	260	348	6574	9149	175	15	4653	16710	7489	41	23	67	59	84	14252	5672	6057	585	692	332	554	9176	4860	4028	186	189	6	7442	8482	13319	7	27	2	0	0
GAACTCCGTAGGCGTT	4	601	3	225	1	4	0	1	3	3	2	0	0	0	1	1	0	0	0	0	0	5	0	1	0	0	0	1	1	1	0	0	0	0	3	5	1	2	0	0	0	0	6	3	0	0	0	0	0
CGTACTATATGACCGT	2	510	650	299	3	0	1	4	3	1	0	1	1	0	1	2	3	0	0	0	0	1	5	0	0	0	0	1	0	1	0	0	0	0	5	4	3	3	2	0	1	0	4	6	1	0	0	0	0
CCCAGGCAAAGCAAGC	1083	80616	100947	37753	456	26945	35488	662	249	806	28512	9088	4277	752	16384	21885	27477	39247	3401	3061	20060	36080	14507	119	85	182	278	249	27493	3071	2592	3964	4785	29472	19369	15047	15732	13250	6198	575	45	25522	14376	29415	49	79	4	2	6
AGCGGCTTCGGCCCAG	268	14684	21109	7182	100	59	9	64	46	174	216	862	54	5678	138	168	9252	12919	1329	1322	1389	276	3657	41	16	51	34	49	1834	3990	4088	140	1	9243	9778	5785	9540	7884	6032	93	6	242	278	294	14	29	1	1	0
GTAACGAGGGATGATC	430	29475	26558	15036	159	150	20	274	70	313	5046	1821	251	9861	585	20632	11672	16647	209	9	3208	24805	744	38	24	75	105	163	1446	169	16	174	1	344	511	17141	10648	9055	298	352	8	12442	10559	28727	40	41	2	2	2
CTGTTAGCGTAATAGC	62	4165	2499	1901	14	44	2	12	5	27	62	57	32	41	7420	62	1940	2996	55	9	18	95	23	5	5	4	26	9	1997	1792	2047	27	0	34	133	44	73	19	6176	34	1	53	167	66	0	3	0	0	1
TCTTTAGCGCTCCGTC	606	39251	56899	18943	373	26341	36128	705	173	475	5970	1728	224	289	17664	10034	14800	21238	6370	6790	1373	25364	13955	85	84	130	345	10928	11716	2220	2002	300	93	357	964	18308	14872	12388	6166	561	14	17873	18015	72182	22931	112	2	1	5
TCAGAGCACTGTCGTC	159	13230	24527	4863	62	161	5	85	58	140	214	1992	68	104	4141	9727	3487	4809	133	14	301	15434	259	34	11	8	91	46	2384	4207	4891	56	1	71	305	243	5168	4631	121	107	4	98	9782	326	10	24	0	1	3
TGTGGGTGCGGTAGCT	215	13182	13872	6548	136	122	36	38	63	25632	6442	4567	162	10059	10319	423	5862	8654	216	18	2806	8560	192	29	17	57	73	20	340	3482	3793	110	0	10069	453	239	13154	11359	5921	135	8	321	513	976	7	26	0	1	3
CGTACCATACCAGTGA	0	0	0	2	0	0	0	0	0	0	0	0	0	0	0	0	0	0	0	0	0	0	0	0	0	0	0	0	0	0	0	0	0	0	0	0	0	0	0	0	0	0	0	0	0	0	0	0	0
CAGCAGGCAATGAGTA	788	53285	56649	28742	826	32188	41728	41055	27355	137458	5275	4524	5239	18668	1094	27815	24251	31897	496	32	9183	18238	13914	98	25526	289	621	12703	18345	1686	1110	627	1	984	54305	26532	8861	6610	6425	532	23	11471	20767	20696	31	108	2	0	6
TGTTGCAACGTACTCG	118	12872	24708	4858	57	108	2	73	45	134	4977	73	91	66	240	4809	3525	4685	86	8	725	242	140	25	30	35	3733	57	3788	5804	6145	125	1	126	7702	267	9856	8169	143	122	7	130	8147	311	5	19	1	0	1
CACCTAAGCCCGGTGC	294	15358	13343	20156	162	317	36	174	118	255	8132	1283	189	299	20861	540	9632	13254	192	15	5519	9324	455	51	43	97	3361	111	15328	2277	2129	386	50	9718	26009	15606	6996	5761	3567	293	10	14843	14198	14056	24	20	1	52	13862
TTTTCTTAGAATATCG	276	22413	47200	10261	224	14130	17473	310	119	251	258	1434	141	112	9858	4942	7736	10322	796	393	191	9041	9096	41	33	27	110	123	8348	4173	4206	236	3	270	14005	15118	1949	1623	203	165	5	201	7519	13876	32860	116	1	7	1442
GAACTATCGGTACTCA	2	27	0	16	0	0	0	0	0	0	1	0	0	0	0	0	0	0	0	0	0	0	0	0	0	0	0	0	1	0	0	0	0	0	0	0	0	0	0	0	0	0	0	0	0	0	0	0	0
GCACACCCCTCAAGTA	198	15894	20223	6435	104	11839	16144	119	78	167	113	29	59	45	193	2923	7289	10336	159	12	134	23009	254	28	12	11	55	24	2724	3266	3587	91	1	73	4145	175	5570	4786	70	93	8	85	325	164	10	18	1	2	4
TCTTCGTCCTCTACCA	128	10313	12033	4544	49	152	6	29	25	59	11474	3768	137	110	13309	307	3605	5118	90	6	44	317	66	20	16	7	85	22	266	95	0	70	0	39	4682	81	11010	9550	162	116	6	120	9146	243	9	7	0	2	0
GTAAAGGCGTATAGCG	177	14819	20569	11559	155	58	34	1467	1105	52595	5963	29	64	51	60	129	4810	6895	90	5	1721	127	96	31	21	25	25	27	2950	699	677	85	0	88	147	6931	6160	5169	5645	97	8	94	155	194	7	40	0	2	4
GATAAACAGGCTCTAA	281	23620	26735	11047	219	270	17	266	113	16390	6127	1814	183	5800	8863	13676	8099	11146	858	611	3779	16248	12990	39	100	220	443	21519	9149	8054	8405	1116	1042	7321	14313	39622	12564	10468	347	266	13	15694	25799	3364	31117	127	1	3	3
CCTGCTCCCCAGTGCC	487	35619	59464	15758	342	19968	27154	36545	25989	482	685	4061	349	7751	17638	30025	10762	15846	366	42	5679	15262	862	79	51	99	192	222	14416	18875	21358	1485	1379	10888	21169	22442	6905	5588	10533	441	15	16319	9414	28478	18	47	2	2	2
CGGCCGATCCCATGCT	244	21362	33848	9414	147	15221	20214	274	87	205	6508	57	2671	65	221	4330	5565	7534	195	11	3048	9394	6125	25	26	14	72	102	313	3786	4068	160	1	150	8595	10602	3743	2909	5746	201	11	188	8984	14084	13	20	0	2	0
CTGTGGCGACGACCAA	847	71971	39880	35332	344	533	63	238	180	527	20354	768	451	557	47458	8679	19887	17730	407	26	3391	25943	777	78	114	130	407	9431	6226	9108	5961	470	3	10761	34516	15418	48678	18332	565	530	44	9524	2130	11808	20601	193	8	2315	31
TTTATTGAACCCACAA	691	58218	87784	26851	489	346	69	446	175	55442	623	7766	297	6638	10766	9649	18545	25930	502	30	13815	18012	12529	91	36319	4226	886	33132	21914	6758	6635	515	2	13075	19395	17010	13899	11288	686	639	19	12726	35446	40847	33562	198	7	4	7
TCGAATAGCCGGGTGA	417	27887	35763	19421	272	190	50	117	130	53914	17251	3293	185	240	6765	463	12999	18143	2318	2407	7449	9263	417	52	47	62	131	80	8131	5570	5688	2016	2399	9051	11166	33838	52792	45581	436	393	18	6744	10966	924	19	52	0	0	2
TATGATAGCCATGGCT	244	17559	26143	7798	69	183	7	193	40	101	316	3732	141	170	15167	4303	8079	11518	542	219	6203	7862	30383	39	21	35	131	117	8368	9598	10420	221	2	620	12993	15640	6371	5418	231	116	4	7465	8037	636	9	20	0	1	1
CTAAATGACGTAGGCG	618	45333	42783	27453	498	14570	18533	335	150	13738	17441	3897	4855	478	13104	12589	20031	27718	488	41	13208	9280	15566	61	143	261	15429	9965	16017	6989	7084	6939	9069	18898	19173	14317	37873	31108	13800	584	69	25749	20296	1424	38757	180	5	7	7
TTACAGCACCTATGTT	48	6066	3416	1900	15	8	2	5	15	49	54	3	18	38	13	14	1381	1334	19	2	68	42	35	4	5	20	6	9	159	61	0	60	0	9018	154	154	5575	3224	36	54	6	84	85	90	0	2	0	0	0
GACCAACGTTGCCTCC	1	5	0	2	0	0	0	0	0	0	0	0	0	0	0	0	0	0	0	0	0	0	0	0	0	0	0	0	0	0	0	0	0	0	0	0	0	0	0	0	0	0	0	0	0	0	0	0	0
AAGTACGCCCACAGCC	958	88226	97348	43863	10906	30153	37437	550	309	810	21660	2816	5476	546	24184	21911	24066	32808	4866	4881	15048	15367	980	115	93	127	277	189	22564	12951	12837	588	4	12197	20505	11530	15442	12043	10176	588	28	4602	33680	26599	53	87	16326	1	6
CAGAAAGTAGAGCCGG	207	14540	21743	5398	38	165	5	47	29	89	5313	1406	95	106	7450	195	6567	9057	177	7	2222	7942	186	24	13	30	80	16	395	265	0	153	0	268	30311	7689	229	84	7937	90	7	6835	492	233	2	14	0	0	1
AGAATTCTATCGAAAG	219	18861	34468	7434	105	462	10	235	63	158	6149	10824	304	7551	18948	18712	5757	7440	1599	1282	3128	46576	5797	30	14879	157	414	266	7919	8207	8279	340	93	514	23270	7747	16257	12632	11082	393	9	14559	32048	17382	13	37	0	2	2
CGGCAACGCAGACCGG	526	56118	68093	28127	8806	212	43	206	181	430	322	3546	198	320	3774	7671	9344	13103	1251	1135	4303	15799	7052	62	91	160	241	8970	7608	9507	10356	257	2	382	659	938	581	246	345	369	17	19196	7771	14301	99	64	5	6	4
CATTAAGTAGACAGCT	87	9146	13576	3947	40	68	6	12	17	53	47	506	31	25	110	29	1218	1598	72	2	5261	8628	171	11	10	23	58	3	6961	87	1	74	0	125	10332	158	56	25	24	26	4	63	158	43	4	15	0	0	0
GCAGTCCGCTGATGTG	442	33451	35451	18288	7908	341	46	329	176	40116	11626	1708	401	9533	18459	7110	13777	19400	189	18	2827	9580	1148	61	172	177	430	22028	16560	2181	2188	370	22	381	15277	1052	11308	8756	567	29049	30169	764	33476	57742	1523	66	2	4	4
CCCTCCAATGCCGAAT	15	987	2411	409	3	2	1	3	0	6	0	2	6	3	0	4	2	0	1	0	3	3	8	1	0	0	1	0	3	3	0	7	0	1	1	3	1	1	5	5	0	5	5	4	0	2	0	0	0
GATACGGCATGAACGT	803	106241	125629	34303	346	11423	15763	340	228	18828	2997	5546	284	211	1021	15322	12211	17112	412	60	7838	16827	655	65	31693	181	466	354	10992	4639	4584	3892	4484	499	48214	9009	6163	5447	325	409	59	341	15475	14709	38	103	3	4	10
GGTGCGGCGAAAAAGT	109	11259	22926	4178	121	17330	22597	147	56	209	86	28	30	34	112	3879	3331	4804	60	15	48	120	103	15	10	11	29	18	6074	4229	4346	93	1	99	7525	192	68	61	40	35	3	34	136	1532	8	19	1	57	22283
TGAACCAACAAGGACA	635	63314	98692	22305	339	12887	16574	431	185	417	2507	1457	248	260	11864	12159	12334	16950	390	27	8478	9134	30979	80	14032	130	319	256	11902	3852	3922	1017	890	543	21971	16405	10955	9266	358	392	30	12181	30025	2766	35	47	4	3	10
TCTCAGTACAATAAAA	431	42447	68680	14035	380	45369	60022	487	158	541	19201	1680	247	218	6904	433	7707	10277	1221	1139	1475	15873	11164	41	30204	169	474	247	11795	12565	13722	417	3	10411	21137	765	18308	15362	3383	446	18	4437	36283	794	34	55	3	1	9
TGTCCGGCCAATTGTG	571	31278	38710	24470	174	319	27	479	132	294	702	1933	290	9025	25074	12922	18862	26938	2709	2743	13903	12804	11749	74	84	164	6977	317	9239	12565	12979	997	885	9034	1104	18273	14387	11394	6538	457	15	3143	20074	56168	26	49	0	3	2
GGCGGGTGGGCACAAC	48	4650	4718	1904	24	16	0	35	16	38	71	9	77	35	69	4074	1305	1846	9	2	17	54	65	6	27310	124	223	214	4827	26	0	113	0	56	74	124	43	18	4	89	0	13	27	70	4	7	0	0	1
CAGATTTCAGGATTAG	300	20481	46864	7544	3438	13103	16097	273	79	232	18177	7827	257	14008	8582	764	9153	12376	1936	1680	5296	836	22574	34	31	83	141	132	5010	6038	5854	244	0	8725	18789	8809	22608	18446	24027	408	5	661	21760	13053	19275	90	0	1	3
AACCGGATGTGCTAGA	579	53624	88083	22625	522	37663	49895	37083	26303	27538	470	2842	339	8926	10883	4615	14153	20346	438	34	13861	22458	6040	80	254	20014	7836	12257	14012	16042	17956	1489	1361	817	10961	23291	9482	8006	6130	17170	18663	23613	14139	23014	26	99	1	3	5
TGTTCATTTTAGTGAA	15	2453	1190	892	3	6	2	0	2	14	2	1	2	0	2	1	7	0	4	0	6	14	6	0	2	1	4	1	4	0	0	10	0	3	15	3	6	7	2	8	3	3	12	3	1	4	0	0	0
TGGTAGCACCAAGTCA	49	7953	11193	6160	101	9084	16254	159	62	125	863	207	47	65	96	7159	257	423	32	2	41	42	87	8	13	29	1888	59	3012	1854	2618	286	312	4027	170	3318	2946	3207	86	73	3	3492	201	6111	6	9	0	1	1
CTCCTACTCTAGTAAC	3	288	2	136	0	0	0	0	3	2	0	1	0	1	0	0	0	0	0	0	1	0	0	0	0	1	0	0	0	2	0	2	0	0	0	0	0	0	1	0	0	1	0	0	0	0	0	0	0
AACTTTGGCACCGGCG	675	61370	62162	23374	236	685	543	332	165	476	6292	10942	227	300	6362	9493	18008	24964	657	75	1780	32791	12245	84	165	215	422	26487	21979	26489	28201	3103	3547	9717	1597	40771	1279	816	16305	348	33	15246	22174	1197	34	61	2	4	3
ACTCTTGGTCGTGCGA	32	2419	3042	1418	7	29	1	15	9	12	63	20	40	30	5420	3497	370	560	4	1	8	51	34	4	5	3	22	13	9	3	0	12	0	10	69	47	4	7	1	9	0	9	63	47	0	0	0	1	0
AACGACTGACGCGAAT	149	10470	6969	6573	247	28830	38254	276	86	217	5712	1426	93	8521	257	235	4059	5937	120	13	3038	8443	166	16	28	57	94	4062	5560	2884	3302	1301	1754	176	247	157	116	72	62	43	9	136	163	72	29253	115	1	3	1
AGAGATAATGCTCAAG	784	47849	73991	25844	816	53910	69944	34235	23331	84236	23203	5001	410	3782	31015	15072	24483	32948	1700	1167	14553	36320	30159	129	159	305	13294	18105	14697	14649	14992	1152	1055	5978	15465	12382	3704	2702	5378	377	21	21217	6646	1290	404	74180	3	6	9
ATCCTAGTGTAACAGT	228	14048	24730	6389	192	30668	36572	415	96	250	350	744	86	113	8514	8801	6914	9216	1957	1938	4415	628	22470	25	15	31	82	100	4693	127	6	537	566	184	405	14605	11537	9605	97	118	8	139	391	499	15	11	1	1	1
TTTTAAGTGGTCGTTG	432	35506	64001	16248	259	10024	13028	448	134	351	12405	2756	442	11851	16408	32198	11045	13742	1131	803	20412	8910	20054	53	29169	275	533	11226	11396	8013	8169	739	539	1113	10919	18347	18455	14687	4515	369	13	8120	864	1133	17977	117	2	2	7
GTGAGAGTCAATTTCT	233	22553	40169	10671	306	5856	7758	194	149	53589	8208	109	113	231	356	11803	6426	8912	162	20	4165	7355	325	36	62	101	7037	120	5044	6487	6981	527	370	10901	11569	12601	305	150	151	127	10	6902	7145	406	25	40	2	1	4
AAGTTAGGGGTGTGTG	176	15847	27563	6422	76	141	8	35	26	118	268	550	71	79	7573	132	4321	5793	264	180	202	308	102	12	20	27	91	33	5025	7670	8209	129	2	207	18608	339	20724	16777	215	174	13	227	7818	357	14	16	1	1	1
AGCCGATCTCGTGACT	104	9503	16653	14270	97	4	15	6	27	129	1	0	1	1	9	5	0	0	1	0	2	17	11	0	0	1	3	5	3	0	0	1	0	2	12	8	1	37	0	0	1	3	18	12	4	6	0	1	3
GCCCCCACCGGGCTGC	614	45521	31742	21541	204	7741	6034	245	139	386	6163	908	1575	361	5602	3859	19115	17605	388	23	23549	8294	813	61	134	239	8578	9804	6815	7183	4284	9396	7292	17207	1153	9202	18179	9253	420	483	42	12901	16914	11469	16	33	2	0	1
TTAATTGCTATAATGA	18	966	1557	448	3	49	0	9	5	9	4	0	2	4	40	13	645	884	5	0	2	90	18	3	25	40	117	7219	127	68	0	57	0	67	17554	175	9	5	4	0	0	4	103	24	0	1	0	0	0
AATCGTGCAAAGTTGA	298	17784	24093	10225	169	9521	11993	142	95	27011	5722	1364	96	88	265	173	9573	13673	273	10	3810	23375	413	36	21	31	98	42	4012	766	712	144	0	2358	499	9637	322	116	10201	115	3	169	10423	328	9	39	1	0	3
CCACTGCGCCTCGTGA	158	16193	12655	10795	152	426	31	29800	21331	221	128	44	52	56	4154	172	3747	5055	120	6	3503	215	169	30	17	20	44	43	235	260	133	99	0	147	9409	7628	11464	10103	7534	105	7	180	391	347	8	16	0	0	2
AGGTCGTTGAATGAAA	1	101	172	41	16	0	0	0	1	0	0	0	0	0	0	4	0	0	0	0	0	0	1	1	0	0	0	1	2	0	0	0	0	0	0	1	0	1	0	0	0	0	0	0	5	0	0	2	0
CCCCAGAATCCACCCC	587	55616	54723	26639	8069	331	54	277	170	469	8076	3341	348	350	32451	21518	15256	21968	2083	2171	325	786	6623	74	26445	184	408	342	14398	3167	3209	982	803	18301	9470	13812	10216	9027	4783	345	19	449	16199	6459	49	50	3	2	3
TTTCAACATTGGCCAG	21	737	956	1179	29	44	0	4	1	10	56	17	19	34	6580	69	878	1220	6	2	10	78	10	5	2	0	28	1	15	1035	1138	14	0	5	99	19	11	11	9	8	1	4	81	11	9	4	1	0	0
CCGATCACTTCTCATC	259	24272	24483	8948	215	7327	8763	141	94	264	5525	8274	199	223	20957	435	6973	9536	1375	1282	2389	652	214	43	47	49	168	51	13074	9398	9974	286	2	10476	18394	3863	9872	7898	419	275	4	4143	32571	576	42125	131	1	5	3
CAGCGTACGACGAGTC	512	43696	55117	15277	250	11559	13945	410	146	391	711	5743	353	21046	5167	17256	14087	19886	1386	1176	2720	16895	729	70	17729	184	324	1065	8452	9133	9749	1579	1590	804	14113	28218	23110	19352	20287	547	19	15704	11666	17654	34	53	1	1	4
GGGCGACCCTGTCATC	260	28116	38336	12993	279	613	53	42519	25327	29550	284	3005	146	130	14401	4805	6450	7484	195	7	3116	9106	428	37	26	18	139	99	9090	184	1	143	0	158	12062	512	493	321	5501	137	8	187	617	14187	21	44	1	1	7
AAAACCTACAAAGATA	99	11410	14298	2842	23	23	6	104	19	54	54	25	38	29	15	136	1374	1248	96	12	5735	123	206	6	27	22	8	56	4953	7500	5670	1892	1544	167	267	6890	6034	2959	4873	166	8	213	343	14642	1	11	0	1	3
AGTCGGAAGCTCTCGA	160	11641	21085	5285	47	129	3	33	22	78	57	41	22	79	156	51	4635	6812	111	4	1349	8367	167	17	45	81	159	10839	1834	170	0	120	0	14186	9788	350	186	67	6526	88	5	163	9396	213	29	10	0	0	0
CTAGTCGAATACTAAT	14	1063	962	315	2	32	0	4	0	17	7	5	5	4	40	2	578	835	49	3	47	8473	66	1	1	3	17	0	25	2819	3106	16	0	19	86	27	7	9	14	8	1	11	80	4	0	3	0	0	0
GAGTTGTTGGACTCAT	750	56121	75044	25573	467	14412	19162	514	208	569	16422	10436	432	695	42205	12954	20354	29275	1494	1253	19345	12719	1012	101	150	288	543	18824	26176	17712	18301	2615	2847	23008	27158	38993	30538	25776	784	652	37	28110	18486	28414	54684	241	4	6	8
ATCACGAGCTGTAGTC	432	22866	33280	9233	176	138	38	112	92	41623	10034	1989	128	281	9364	383	14027	20105	1883	1821	6929	20088	12696	55	144	29497	476	385	9815	3013	3009	277	2	20524	790	13372	7873	7117	128	119	10	3633	412	344	9	44	1	0	2
ACTCGTGGACTTAGCC	401	42350	53114	14668	248	5738	8167	172	121	301	5627	47	929	104	186	4515	8647	12581	174	24	3017	13864	382	48	33	32	72	63	2647	5820	6350	1610	1934	206	428	14798	170	219	92	119	21	106	235	286	41782	169	4	3	1
GAGCGTTGTCGTGCAG	18	1374	3822	1875	30	15	4	10	16	21	62	1515	22	26	28	31	476	534	33	0	1375	41	39	3	10	5	6	9	57	30	0	25	0	19	13	30	5090	3971	47	57	0	60	98	87	6	1	0	0	0
CTTGCTCTCCCCGACA	388	30893	65958	11441	322	21681	28236	413	136	25976	19084	198	267	5941	16645	4399	11074	14837	1260	1129	3800	34431	722	46	158	240	7182	29523	13691	3866	3855	457	123	8135	10484	12291	25179	21389	5844	383	21	6973	18289	15893	34	5958	1	2	4
TCGCCTTCGGATGAAC	1012	57137	65012	43681	398	218	57	449	199	27768	23954	5836	6231	370	8382	14914	42111	63758	2118	1569	8619	19722	56906	154	89	98	161	294	16752	8165	7996	449	3	15237	1174	31280	11528	10032	20649	495	21	10117	25423	30108	28	39	2	4	3
GTCTGGGAAATTGATG	699	54905	103920	16932	240	11183	13502	427	181	415	5394	8324	340	9480	30600	11870	17892	23711	3373	3303	2437	7753	14938	82	104	198	2093	11094	35044	17195	17171	904	522	17189	22917	10144	16047	12944	11649	449	37	13164	20750	12374	18813	101	1	2	3
CAAGCGGCGGACACCG	212	7545	6242	12863	107	42	18	131	66	183	5711	1380	119	9585	302	7397	8545	12708	145	21	2640	218	2548	24	83	116	6954	8640	7247	9768	10229	213	0	398	642	30391	5519	4571	2409	117	2	7517	1334	522	15	11	0	2	1
CCTTAACACCGTGCGG	312	30228	31642	17102	255	13988	18912	362	93	289	13419	2840	359	376	47676	4936	6906	9704	252	9	2434	6501	9901	34	31459	246	577	10039	9259	5528	5836	1937	2387	9819	1102	9563	677	137	4585	365	20	12149	10272	26977	40488	137	5	4	1
GAGCCGAACATGGCTG	295	34269	45553	10250	163	67	13	116	65	176	5713	1073	183	137	181	7224	6872	9109	1282	1225	8233	261	298	32	51560	211	476	8830	7771	4416	4102	296	0	243	16047	12803	28659	23179	178	310	10	1630	433	501	21	38	4	4	3
CTGACTAATATGCTCC	130	10836	15261	5716	439	57292	77796	40124	28937	467	210	80	4030	100	14741	4548	2639	3656	110	2	2518	8817	343	49	24	12	128	97	86	1865	1964	87	2	50	369	369	3618	3210	6354	224	1	227	742	25496	40740	123	1	1	0
GATCGAGCTAGGCCCC	99	10279	13885	13225	112	8	7	8	20	144	5	1	1	0	10	13	866	1273	3	2	8	21	21	3	0	0	2	4	7	0	0	3	0	1	15	21	4	35	1	4	2	2	6	21	16	7	0	0	0
CAAGTGGGTGTATCTA	241	21310	41163	7065	179	18484	24313	255	97	250	5503	140	202	13353	11039	7442	4615	6188	1360	1419	1403	14929	401	26	20	65	145	89	4658	538	445	205	80	258	5528	403	279	108	3254	183	8	320	808	14257	25	32	1	0	1
TGACCGAAAATTAGCC	18	1388	1357	840	10	8	1	40	1	10	6	0	1	8	8	42	496	636	17	0	28	52	3629	1	1	1	4	14	2203	39	0	40	0	61	115	7172	11	6	3	8	0	14	19	66	1	2	0	0	0
CTCAGGGTTAGGGGAT	135	12289	5098	7060	175	7478	9678	42701	31311	259	74	19	492	35	80	4033	2365	3460	91	6	117	219	12963	29	10	7	20	81	2457	1998	2428	61	1	85	2638	367	50	42	22	49	3	34	52	283	9	11	1	2	2
GGCGATATAAGCTGGG	246	10417	11164	7143	169	91	6	20	24	112	19193	1609	136	168	4095	302	10621	14878	124	18	5467	376	204	44	30	47	5137	71	4910	1337	1347	73	0	113	265	108	322	114	84	81	2	119	8164	128	33131	104	2	1	1
GTCTGGGTGAGCCTCG	140	9594	11714	5799	70	204	4	44	39	97	14508	1455	4455	238	28092	534	3946	5434	67	3	83	452	114	22	57	61	273	11312	18342	135	1	182	0	182	8236	284	338	65	83	116	1	2041	9508	196	15	13	2	0	0
ATACTTTCGTTACTGG	394	19215	40556	7762	108	236	4	143	55	148	17162	3149	195	7594	594	9995	14072	19508	1010	760	12035	18417	1716	49	89	152	7687	11248	24704	11879	12338	606	467	553	23721	794	14345	11523	17087	395	5	16135	27828	13876	21	20	0	2	4
GCATTAACGCGTTAGG	5	733	86	387	1	0	2	0	1	7	0	0	0	4	2	1	0	0	2	0	1	0	0	0	0	0	0	0	3	0	0	0	0	1	7	0	1	0	1	0	0	6	6	0	0	1	0	0	0
GTCTCCCGGCGGAATA	468	32123	48505	12825	265	32718	43871	551	182	369	643	8585	4985	7616	10590	11438	13505	18675	2254	1901	11993	26591	27619	65	93	139	366	11477	16030	21453	23135	354	10	581	10287	11261	27195	22839	554	398	17	8127	31650	1190	13	41	3	1	2
CAAAGCCTGCAGCTTC	36	1905	2916	713	17	24	0	7	2	6	33	2	5	3	35	7	1920	2593	57	3	45	8208	81	7	3	1	21	1	58	6	0	8	0	3	70	6	5571	4591	31	32	3	36	122	66	3	3	0	0	0
GAATGATCGCTATCAT	1272	69200	92220	28862	858	52709	69754	7549	4719	819	21989	11327	6703	17325	31221	54306	46006	64274	5005	4770	19798	26689	45702	229	246	435	2694	20952	44103	31029	34337	5133	5517	22899	28286	72170	50643	41725	18181	21288	21915	63005	29009	53586	144029	519	9	17	4
GTGTCCGCGGCGACCA	60	4427	6510	2364	20	14	2	12	13	35	14	6	11	15	12	25	1165	1644	16	2	24	36	25	4	3	2	9	3	26	13	0	12	0	22	29	12	33	21	11	23	2	25	23	19	2	2	0	1	0
AAGATATACCTTCGTG	94	7468	16030	2602	68	136	2	35	24	91	4329	91	119	9142	7775	276	2191	2817	777	843	177	9624	126	13	52	80	188	10165	1492	1889	2018	51	1	180	318	96	148	37	61	78	4	174	10026	181	12	15	0	0	1
GCTCCAGGCTCCACCC	7	768	9	1564	10	16	2	4	18	15	6	3	10	36	24	3	7	0	9	0	48	23	8	3	4	22	13	5	93	58	0	59	0	9990	155	121	7	0	5	19	0	49	30	16	1	3	0	0	0
TTGGAGTTATCATAGT	5	463	1549	174	3	3	0	4	0	0	13	2	2	2	0	6	14	0	0	0	0	3	10	0	16	27	46	5201	1982	10	0	11	0	16	21	31	6	0	1	0	0	1	3	16	0	0	0	0	0
TAGCGAGAGCTAAGGT	281	12126	13136	13550	152	144	18	88	37	123	200	57	827	228	312	10459	9482	14128	148	27	3767	7906	285	23	30	72	106	47	1901	8843	9543	213	3	14024	8641	553	368	96	229	177	2	15627	18345	499	15	16	0	1	0
TCCTACTACGATTTTC	180	15334	29685	7221	88	71	5	62	40	144	77	28	51	47	112	3820	2091	2809	2324	2722	81	149	126	16	24	13	39	27	8784	89	7	117	0	181	219	202	135	71	68	93	5	58	6622	179	10	21	1	1	1
TCTATATAAATCTGCC	206	15055	19661	7173	385	24090	33612	187	146	51901	52	8	30	11	117	38	4126	6035	20	4	43	235	71	13	14	11	69	11	4845	132	1	1698	2113	151	21911	285	73	76	20	53	11	37	228	43	42478	164	2	3	3
AATCAACACGTAGAGT	19	2134	4053	1073	23	67	1	4	8	13	7	3	4	34	57	2	78	3	48	5	3816	9367	74	1	3	25	39	0	23	2213	1962	8	0	83	143	24	119	4	77	44	1	8556	9849	170	3	2	0	0	0
TCCGTCCAACGTGTAG	194	19368	12841	10185	40	28	10	23	50	115	48	5	34	13	31	41	3864	5650	37	10	58	90	64	21	15	8	11	13	4482	2026	2112	68	1	45	111	82	67	63	35	44	7	34	48	60	6	19	0	0	0
TTGCATATCTTCAAAG	0	0	0	0	0	0	0	0	0	0	0	0	0	0	0	0	0	0	0	0	0	0	0	0	0	0	0	0	0	0	0	0	0	0	0	0	0	0	0	1	0	0	2	0	0	0	0	0	0
TTCCAATAGAAGTTCA	275	17567	23196	6306	166	171	7	266	65	130	15143	6544	221	309	9087	13508	9660	12833	296	41	6466	9069	628	39	93	160	350	23980	16514	18059	18719	578	355	409	4181	20880	22544	18569	474	317	11	8583	17241	20899	37366	140	2	12377	30
ACTGTGACTCTCCACA	862	56998	78008	21945	374	31697	43126	636	227	616	10202	7398	465	430	43155	10012	25586	36210	1554	1327	9168	25901	1021	97	129	136	5974	4582	19289	20844	22766	2544	2758	8554	28105	31703	52486	44810	5874	17846	18605	833	13156	41902	34	81	0	3	3
CATCCCGCTAAAAGAC	611	41397	77277	12515	410	676	32	2878	1575	22554	13963	4275	2304	8968	9273	7244	18192	22094	643	51	8882	74773	1499	85	165	272	8734	10385	27292	14526	14027	1314	646	11278	48130	32121	47623	34524	6215	17877	16366	37894	39318	52368	32915	178	1	4	7
GTCCAGTCTTAGTGCT	147	17087	24808	7838	203	291	21	13635	9629	151	118	1580	61	104	247	1847	3046	4251	162	6	4579	15161	274	42	37	84	7288	91	1445	1045	986	1768	2424	166	10322	251	8594	7724	5275	177	10	8255	9264	456	41795	142	1	3	2
TCTTACATGATACCGA	156	8893	8949	6022	144	495	32	38520	30098	211	213	43	81	8157	183	7241	5773	8667	52	10	2871	182	199	35	11	55	31	44	6055	36	0	49	0	145	168	216	155	78	58	61	2	181	8390	255	3	6	0	0	0
GGGGACAGCTTCATCC	380	28401	28053	15754	8300	42	16	107	95	257	3018	318	4902	166	170	7348	9407	13625	114	24	3980	267	245	53	46	59	37	72	270	8123	9436	813	986	269	274	8210	307	216	144	189	13	13617	271	384	44	22	1	1	2
CGAACACGAGTATGGA	0	15	0	10	1	0	0	0	0	0	0	0	0	0	0	0	0	0	0	0	0	0	0	0	0	0	0	0	0	0	0	0	0	0	0	0	1	0	0	0	0	0	0	0	1	0	0	0	0
CGACTCTGAACTGTAC	348	30106	33767	20384	218	92	30	102	96	311	9371	1569	202	7139	5630	2341	8975	13595	1206	1175	553	282	230	42	51	73	135	7034	16516	3597	3760	223	6	3837	577	7948	4064	3514	5176	146	8	201	1197	315	31	34	3	3	8
ACATTTTGTGCGACCG	2531	176992	153870	110719	1480	56959	59259	25117	17749	53416	47548	13025	1202	15095	55951	38081	74944	85663	4112	3007	37232	48594	27103	252	44098	722	14696	36331	107333	39512	33352	8419	8149	19389	26731	57315	112679	81220	16992	2133	236	37313	52995	97060	98858	18242	7	101	23507
[truncated: 2,090 more rows]
[truncated: 1 more columns]
