# Supplementary material for: An in vivo systemic massively parallel platform for deciphering animal tissue-specific regulatory function
Source: Front Genet. 2025 Apr 9;16:1533900. doi: 10.3389/fgene.2025.1533900 (PMC12016043; doi:10.3389/fgene.2025.1533900)
Supplement: Supplementary file 14 [file Table6.csv]

	Xiong_FetalBrainFemale	Xiong_FetalBrainMale	Kaplow_Liver	Xiong_CD14_Primary_Cells	H1.hESC
CS6000114723_mm10_chr6	0.0385	0.0675	0.024665	0.0504	0.0716
CS6000114723_taeGut2_chr12	0.0669	0.113	0.0134335	0.0114	0.0451
CS6000114723_hg38_chr3	0.0883	0.144	0.0189615	0.0167	0.0667
CS6000114723_panTro4_chr3	0.0915	0.148	0.0146345	0.0139	0.0551
CS6000114723_Raegyp2_NW_015493843.1	0.0697	0.111	0.016457	0.0219	0.0623
CS6000114723_rheMac8_chr2	0.0917	0.151	0.0135725	0.0166	0.0675
CS6000114687_rheMac8_chr2	0.0424	0.0453	0.000939	0.0696	0.233
CS6000114687_myoLuc2_GL429890	0.171	0.14	0.0005625	0.325	0.603
CS6000114687_Raegyp2_NW_015493843.1	0.0558	0.0493	0.00096	0.133	0.391
CS6000114687_hg38_chr3	0.0434	0.0455	0.0002695	0.0671	0.219
CS6000114687_panTro4_chr3	0.0423	0.0445	0.0004045	0.0675	0.224
CS6000114687_mm10_chr6	0.181	0.14	0.0069485	0.338	0.666
CS6000114687_taeGut2_chr12	0.0545	0.0554	0.01856	0.134	0.422
CS6000115061_mm10_chr16	0.157	0.235	0.0377385	0.0304	0.047
CS6000115061_rheMac8_chr2	0.164	0.242	0.0265035	0.0269	0.0385
CS6000115061_taeGut2_chr1	0.0764	0.129	0.0171315	0.0418	0.103
CS6000115061_hg38_chr3	0.197	0.291	0.0237735	0.0286	0.0563
CS6000115061_panTro4_chr3	0.158	0.243	0.021192	0.0268	0.0357
CS6000115061_myoLuc2_GL429887	0.129	0.203	0.0275315	0.0326	0.0414
CS6000115061_Raegyp2_NW_015495155.1	0.174	0.26	0.0244955	0.024	0.0297
CS6000115085_mm10_chr16	0.0198	0.033	0.00708	0.0161	0.0258
CS6000115085_taeGut2_chr1	0.0764	0.118	0.0393645	0.0287	0.0805
CS6000115085_hg38_chr3	0.021	0.0328	0.0036965	0.0189	0.0232
CS6000115085_panTro4_chr3	0.0244	0.0373	0.004285	0.0198	0.0269
CS6000115085_rheMac8_chr2	0.024	0.0394	0.0023965	0.00882	0.0117
CS6000115085_myoLuc2_GL429887	0.0207	0.0363	0.001164	0.00533	0.00598
CS6000115085_Raegyp2_NW_015495155.1	0.0317	0.056	0.0031085	0.0103	0.0178
CS6000036726_myoLuc2_GL429777	0.0219	0.0357	5.9e-05	0.00404	0.00615
CS6000036726_Raegyp2_NW_015493732.1	0.00973	0.0151	6.5e-05	0.00323	0.00601
CS6000036726_hg38_chr12	0.0119	0.0192	1.35e-05	0.00375	0.00527
CS6000036726_panTro4_chr12	0.0211	0.0313	2.15e-05	0.0329	0.00853
CS6000036726_rheMac8_chr11	0.0219	0.0321	2.95e-05	0.0515	0.00756
CS6000151206_taeGut2_chr19	0.134	0.195	0.0078495	0.0156	0.062
CS6000151206_hg38_chr7	0.163	0.25	0.01022	0.0358	0.0534
CS6000151206_panTro4_chr7	0.171	0.259	0.0097285	0.0218	0.0508
CS6000151206_rheMac8_chr3	0.174	0.265	0.009438	0.0183	0.0533
CS6000151206_Raegyp2_NW_015494596.1	0.201	0.294	0.008041	0.0157	0.0416
CS6000151206_myoLuc2_GL429812	0.142	0.211	0.010773	0.0315	0.0351
CS6000151206_mm10_chr5	0.112	0.189	0.004436	0.00817	0.0501
CS6000115072_mm10_chr16	0.0552	0.092	0.018109	0.0187	0.0516
CS6000115072_taeGut2_chr1	0.0346	0.0601	0.008673	0.0181	0.129
CS6000115072_panTro4_chr3	0.111	0.176	0.0110885	0.0288	0.0532
CS6000115072_rheMac8_chr2	0.094	0.151	0.009879	0.0297	0.0561
CS6000115072_hg38_chr3	0.12	0.189	0.005431	0.0187	0.0499
CS6000115072_Raegyp2_NW_015495155.1	0.067	0.111	0.0188065	0.0126	0.0295
CS6000115072_myoLuc2_GL429887	0.0749	0.123	0.007604	0.0121	0.0247
CS6000125295_mm10_chr6	0.0185	0.0266	0.0057655	0.079	0.0386
CS6000125295_hg38_chr4	0.0643	0.111	0.0041135	0.016	0.0293
CS6000125295_panTro4_chr4	0.0483	0.0846	0.0035805	0.0139	0.0315
CS6000125295_rheMac8_chr5	0.0219	0.0373	0.0016365	0.00897	0.0188
CS6000125295_myoLuc2_GL429779	0.0485	0.0789	0.002811	0.00991	0.0201
CS6000125295_Raegyp2_NW_015494732.1	0.0531	0.0884	0.020675	0.17	0.0728
CS6000159960_hg38_chr8	0.0783	0.132	0.0017905	0.0157	0.0184
CS6000159960_panTro4_chr8	0.0641	0.107	0.0023165	0.012	0.016
CS6000159960_rheMac8_chr8	0.0787	0.133	0.001515	0.015	0.0161
CS6000159960_mm10_chr3	0.132	0.214	0.000811	0.00656	0.0126
CS6000159960_Raegyp2_NW_015495112.1	0.0563	0.0963	0.0066115	0.0154	0.0358
CS6000159960_taeGut2_chr2	0.0459	0.0797	0.000597	0.0041	0.0112
CS6000159960_myoLuc2_GL429794	0.0636	0.111	0.00329	0.00684	0.0174
CS6000159958_mm10_chr3	0.0245	0.0383	0.019524	0.0287	0.0801
CS6000159958_Raegyp2_NW_015495112.1	0.0377	0.0656	0.0091255	0.0205	0.0551
CS6000159958_panTro4_chr8	0.0297	0.0525	0.00615	0.0137	0.0386
CS6000159958_hg38_chr8	0.0467	0.0829	0.0063245	0.0145	0.05
CS6000159958_myoLuc2_GL429794	0.0428	0.0724	0.015806	0.0328	0.0792
CS6000159958_taeGut2_chr2	0.041	0.0681	0.0078735	0.0288	0.0676
CS6000125294_mm10_chr6	0.0295	0.0483	0.031461	0.0214	0.0309
CS6000125294_myoLuc2_GL429779	0.11	0.166	0.0178565	0.0409	0.0446
CS6000125294_Raegyp2_NW_015494732.1	0.0426	0.0695	0.008375	0.0281	0.0291
CS6000125294_hg38_chr4	0.0507	0.0852	0.0199945	0.0607	0.0678
CS6000125294_panTro4_chr4	0.0553	0.0897	0.0393925	0.0665	0.0839
CS6000125294_rheMac8_chr5	0.0425	0.0719	0.024848	0.0884	0.0731
CS6000151238_taeGut2_chr19	0.0473	0.0758	0.008781	0.00693	0.0383
CS6000151238_myoLuc2_GL429812	0.0597	0.0945	0.00766	0.0143	0.0866
CS6000151238_mm10_chr5	0.0374	0.0575	0.0070125	0.0127	0.0831
CS6000151238_Raegyp2_NW_015495292.1	0.0547	0.0857	0.0100965	0.0128	0.0651
CS6000151238_hg38_chr7	0.0414	0.0654	0.0075805	0.00913	0.0578
CS6000151238_rheMac8_chr3	0.0454	0.0727	0.008791	0.0084	0.0494
CS6000151238_panTro4_chr7	0.0455	0.0732	0.0081385	0.00894	0.0631
CS6000023125_mm10_chr19	0.0745	0.126	0.021641	0.00965	0.0768
CS6000023125_myoLuc2_GL429833	0.221	0.336	0.0059335	0.0267	0.0978
CS6000023125_hg38_chr10	0.198	0.301	0.0110555	0.0545	0.0826
CS6000023125_panTro4_chr10	0.187	0.297	0.0072235	0.0511	0.0692
CS6000023125_rheMac8_chr9	0.182	0.287	0.0113235	0.0496	0.0872
CS6000023125_Raegyp2_NW_015494788.1	0.148	0.241	0.0068745	0.0399	0.0777
CS6000036280_mm10_chr6	0.144	0.197	0.010413	0.194	0.32
CS6000036280_rheMac8_chr11	0.116	0.164	0.0076955	0.113	0.217
CS6000036280_hg38_chr12	0.287	0.306	0.013418	0.331	0.647
CS6000036280_panTro4_chr12	0.27	0.296	0.010105	0.319	0.619
CS6000036280_myoLuc2_GL429777	0.124	0.196	0.003559	0.0435	0.135
CS6000036280_Raegyp2_NW_015495108.1	0.104	0.146	0.0041415	0.13	0.287
CS6000125296_mm10_chr6	0.0228	0.0326	0.024628	0.0306	0.074
CS6000125296_hg38_chr4	0.0212	0.0337	0.005866	0.013	0.0223
CS6000125296_panTro4_chr4	0.0426	0.0649	0.008143	0.0255	0.0336
CS6000125296_rheMac8_chr5	0.0259	0.0403	0.0059365	0.00992	0.029
CS6000125296_myoLuc2_GL429779	0.0349	0.0429	0.007046	0.0123	0.0419
CS6000125296_Raegyp2_NW_015494732.1	0.0573	0.0813	0.001872	0.0149	0.0168
CS6000076312_mm10_chr18	0.211	0.301	0.001938	0.0389	0.251
CS6000076312_taeGut2_chrZ	0.0194	0.032	0.0069495	0.0141	0.0327
CS6000076312_hg38_chr18	0.0782	0.13	0.002436	0.0366	0.141
CS6000076312_panTro4_chr18	0.0893	0.146	0.00127	0.0395	0.154
CS6000076312_Raegyp2_NW_015494481.1	0.0985	0.16	0.000969	0.0366	0.16
CS6000076312_myoLuc2_GL429783	0.101	0.165	0.0006625	0.037	0.166
CS6000095848_mm10_chr1	0.0538	0.0822	0.0057085	0.0151	0.0222
CS6000095848_myoLuc2_GL429770	0.0888	0.121	0.0081	0.0748	0.0352
CS6000095848_Raegyp2_NW_015495199.1	0.104	0.125	0.0034315	0.0475	0.0228
CS6000095848_hg38_chr2	0.0932	0.128	0.0061645	0.0315	0.0519
CS6000095848_panTro4_chr2B	0.077	0.0992	0.006799	0.0322	0.0679
CS6000095848_rheMac8_chr12	0.0212	0.0301	0.003182	0.00934	0.0493
CS6000089282_taeGut2_chr3	0.0529	0.069	0.0044925	0.0735	0.195
CS6000089282_hg38_chr2	0.0451	0.0716	0.003424	0.0171	0.0684
CS6000089282_panTro4_chr2A	0.0556	0.0852	0.00314	0.0169	0.0963
CS6000089282_rheMac8_chr13	0.054	0.0851	0.0043455	0.0194	0.089
CS6000089282_myoLuc2_GL429773	0.0207	0.0314	0.007785	0.0446	0.1
CS6000089282_Raegyp2_NW_015495165.1	0.00829	0.0126	0.0006795	0.00628	0.0246
CS6000061013_mm10_chr16	0.137	0.202	0.0242755	0.142	0.0703
CS6000061013_hg38_chr16	0.245	0.313	0.0147285	0.0155	0.0931
CS6000061013_panTro4_chr16	0.21	0.282	0.0160175	0.011	0.0736
CS6000061013_rheMac8_chr20	0.294	0.362	0.0142235	0.0202	0.0718
CS6000061013_myoLuc2_GL429943	0.402	0.489	0.016142	0.0131	0.0342
CS6000061013_Raegyp2_NW_015494559.1	0.313	0.42	0.017887	0.0077	0.0612
CS6000035558_mm10_chr6	0.0399	0.0558	0.0073015	0.00423	0.0417
CS6000035558_taeGut2_chr1A	0.0145	0.0177	0.00115	0.00326	0.053
CS6000035558_hg38_chr12	0.0426	0.0547	0.0051525	0.00572	0.0622
CS6000035558_panTro4_chr12	0.0411	0.0522	0.0046765	0.0054	0.0593
CS6000035558_rheMac8_chr11	0.0213	0.0274	0.004997	0.00421	0.0521
CS6000035558_myoLuc2_GL429865	0.0289	0.0402	0.0027105	0.00439	0.0354
CS6000035558_Raegyp2_NW_015493033.1	0.0304	0.0402	0.0034185	0.00365	0.0456
CS6000036789_hg38_chr12	0.0105	0.016	0.010453	0.0096	0.0411
CS6000036789_panTro4_chr12	0.0108	0.017	0.014498	0.00962	0.0464
CS6000036789_rheMac8_chr11	0.0105	0.0152	0.0111015	0.00757	0.0459
CS6000036789_myoLuc2_GL429777	0.0126	0.0208	0.0067295	0.0131	0.0226
CS6000036789_Raegyp2_NW_015493732.1	0.0164	0.0277	0.012869	0.0124	0.0173
CS6000065474_mm10_chr8	0.16	0.133	0.0047495	0.449	0.748
CS6000065474_hg38_chr16	0.184	0.155	0.0006305	0.278	0.535
CS6000065474_panTro4_chr16	0.199	0.167	0.000554	0.288	0.557
CS6000065474_rheMac8_chr20	0.157	0.13	0.000197	0.232	0.511
CS6000065474_myoLuc2_GL429802	0.175	0.134	0.0004655	0.454	0.738
CS6000065474_Raegyp2_NW_015494832.1	0.137	0.117	0.0017435	0.306	0.612
FOXP2proximalEnhancer_hg38_chr7:114821092-114821211	0.0121	0.0205	0.000749	0.00567	0.0113
FOXP2proximalEnhancer_panTro4_chr7:116293828-116293947	0.00977	0.0161	0.0010095	0.00585	0.0116
FOXP2proximalEnhancer_rheMac8_chr3:140374543-140374662	0.0148	0.0257	0.0012285	0.00787	0.0159
FOXP2proximalEnhancer_mm10_chr6:15597163-15597282	0.0391	0.0641	0.000735	0.0139	0.0473
FOXP2proximalEnhancer_Raegyp2.0_NW_015493454.1:2585395-2585515	0.0175	0.0285	0.0024745	0.00659	0.0212
FOXP2proximalEnhancer_myoLuc2_GL429938:1663868-1663987	0.0139	0.0217	0.004133	0.00907	0.0176
mm10_chr1:164683941-164684061	0.188	0.277	0.001811	0.0427	0.0923
mm10_chr1:38730169-38730289	0.0504	0.0839	0.0036185	0.00652	0.0165
mm10_chr1:77545248-77545368	0.0394	0.0648	5.8e-05	0.00487	0.00817
mm10_chr10:118747160-118747280	0.0798	0.124	0.0196805	0.0307	0.0984
mm10_chr12:12225877-12225997	0.534	0.604	0.0024015	0.048	0.11
mm10_chr12:77005026-77005146	0.0317	0.0516	0.000549	0.0212	0.0091
mm10_chr12:85436241-85436361	0.0939	0.147	0.018852	0.0105	0.0365
mm10_chr13:28420399-28420519	0.114	0.184	0.001492	0.00662	0.0301
mm10_chr13:57949804-57949924	0.0207	0.035	0.0021105	0.0148	0.0196
mm10_chr13:59402381-59402501	0.0118	0.0211	0.0001555	0.00301	0.00939
mm10_chr13:83452003-83452123	0.0278	0.0476	7.55e-05	0.00303	0.0061
mm10_chr14:120141536-120141656	0.141	0.214	0.021247	0.0687	0.105
mm10_chr15:73466687-73466807	0.316	0.431	0.0169055	0.0911	0.37
mm10_chr15:74204400-74204520	0.0816	0.132	0.0016745	0.0284	0.15
mm10_chr15:89733723-89733843	0.213	0.323	0.0082405	0.0147	0.0267
mm10_chr16:26782120-26782240	0.072	0.119	0.002423	0.00876	0.0191
mm10_chr16:54983902-54984022	0.0526	0.0784	0.0027845	0.0216	0.141
mm10_chr16:9009492-9009612	0.0418	0.0683	0.026856	0.0287	0.0708
mm10_chr17:55367869-55367989	0.0349	0.055	0.001161	0.0178	0.03
mm10_chr2:180825567-180825687	0.0574	0.0925	0.0071155	0.0244	0.0624
mm10_chr5:52618636-52618756	0.105	0.159	0.0597805	0.0386	0.105
mm10_chr6:100206959-100207079	0.224	0.289	0.0037705	0.0818	0.199
mm10_chr6:136304501-136304621	0.28	0.368	0.006219	0.0477	0.211
mm10_chr9:113508011-113508131	0.0584	0.0898	0.0015735	0.00328	0.0204
mm10_chr9:41376261-41376381	0.0746	0.13	0.020742	0.0138	0.0243
mm10_chr9:52574198-52574318	0.177	0.253	0.0006365	0.0116	0.0413
mm10_chr9:73245656-73245776	0.202	0.258	0.0243685	0.0826	0.107
mm10_chr9:83316696-83316816	0.225	0.319	0.0038285	0.0202	0.0976
hg38_chr1:168848149-168848269	0.111	0.198	0.0006705	0.0188	0.0292
hg38_chr2:100208041-100208161	0.0245	0.0434	0.0005085	0.0048	0.00892
hg38_chr2:221605918-221606038	0.0377	0.063	4.8e-05	0.00382	0.00831
hg38_chr12:67772877-67772997	0.0824	0.128	0.02012	0.0225	0.112
hg38_chr2:16713161-16713281	0.351	0.458	0.004283	0.0313	0.117
hg38_chr14:65170709-65170829	0.0222	0.0403	0.000591	0.0101	0.0091
hg38_chr14:75237566-75237686	0.0638	0.1	0.0170275	0.011	0.0639
hg38_chr6:22145779-22145899	0.101	0.156	0.0011255	0.00984	0.0361
hg38_chr5:137567752-137567872	0.0198	0.0319	0.0036	0.00839	0.0114
hg38_chr9:85431029-85431149	0.0472	0.0812	0.0001065	0.0147	0.0359
hg38_chr5:88951482-88951602	0.0194	0.0331	6e-05	0.0042	0.00641
hg38_chr13:97113946-97114066	0.0525	0.0905	0.0047295	0.0465	0.0258
hg38_chr8:141059282-141059402	0.423	0.522	0.028272	0.171	0.413
hg38_chr8:141988933-141989053	0.102	0.167	0.0007675	0.0138	0.168
hg38_chr12:33323926-33324046	0.108	0.189	0.0032505	0.0101	0.0097
hg38_chr3:190700766-190700886	0.0403	0.0684	0.0001285	0.00512	0.0227
hg38_chr3:102673768-102673888	0.0409	0.065	0.0007165	0.0102	0.0286
hg38_chr16:9258508-9258628	0.0219	0.0355	0.0112065	0.0157	0.0612
hg38_chr2:106956264-106956384	0.0474	0.0751	0.000413	0.0183	0.0146
hg38_chr20:63086249-63086369	0.0189	0.0323	0.0010055	0.00608	0.0101
hg38_chr4:25088518-25088638	0.084	0.14	0.0191055	0.0199	0.0446
hg38_chr3:72329571-72329691	0.234	0.288	0.008669	0.104	0.228
hg38_chr12:14129783-14129903	0.264	0.349	0.0087445	0.0458	0.25
hg38_chr3:34021351-34021471	0.127	0.178	0.0029985	0.00566	0.0337
hg38_chr11:122309551-122309671	0.0829	0.144	0.004604	0.0081	0.0143
hg38_chr11:109606347-109606467	0.0552	0.0911	0.0011755	0.0091	0.0338
hg38_chr15:55004671-55004791	0.153	0.215	0.011998	0.0875	0.0573
hg38_chr6:79421944-79422064	0.126	0.19	0.003952	0.0152	0.0495
rheMac8_chr1:198791545-198791665	0.108	0.19	0.000935	0.0147	0.0238
rheMac8_chr13:95518640-95518760	0.0428	0.0723	0.001365	0.00679	0.0156
rheMac8_chr12:103811730-103811850	0.0325	0.0516	4.1e-05	0.0044	0.00808
rheMac8_chr11:66519649-66519769	0.0891	0.139	0.0221045	0.0259	0.123
rheMac8_chr13:16693890-16694010	0.36	0.472	0.0045205	0.0282	0.109
rheMac8_chr7:127120876-127120996	0.0187	0.0309	0.0006065	0.0153	0.0083
rheMac8_chr7:137626934-137627054	0.0707	0.108	0.019656	0.013	0.0665
rheMac8_chr4:22564890-22565010	0.101	0.156	0.0011255	0.00984	0.0361
rheMac8_chr6:135268673-135268793	0.0126	0.0196	0.0021765	0.00741	0.0121
rheMac8_chr15:101765755-101765875	0.0701	0.123	0.0001725	0.0105	0.0211
rheMac8_chr6:85893181-85893301	0.0194	0.0331	6e-05	0.0042	0.00641
rheMac8_chr17:78772419-78772539	0.0453	0.0782	0.005768	0.0564	0.0335
rheMac8_chr8:140299539-140299659	0.423	0.522	0.028272	0.171	0.413
rheMac8_chr8:141227765-141227885	0.183	0.273	0.0006905	0.0164	0.271
rheMac8_chr11:34527179-34527299	0.125	0.212	0.003196	0.0122	0.0107
rheMac8_chr2:197426041-197426161	0.0274	0.0465	8.85e-05	0.00431	0.0142
rheMac8_chr2:23633408-23633528	0.0582	0.0958	0.0005615	0.0102	0.0409
rheMac8_chr20:9296170-9296290	0.0281	0.0465	0.010462	0.019	0.0668
rheMac8_chr13:102095137-102095257	0.0405	0.0656	4.05e-05	0.00595	0.00601
rheMac8_chr10:1236722-1236842	0.0391	0.0635	0.0017605	0.00812	0.0281
rheMac8_chr5:24482919-24483039	0.0946	0.154	0.019979	0.0359	0.0652
rheMac8_chr2:69642532-69642652	0.153	0.204	0.007091	0.1	0.143
rheMac8_chr11:14798534-14798654	0.24	0.321	0.0070475	0.0444	0.217
rheMac8_chr2:187037567-187037687	0.121	0.173	0.002814	0.00622	0.0306
rheMac8_chr14:115163445-115163565	0.0829	0.144	0.004604	0.0081	0.0143
rheMac8_chr14:102523444-102523564	0.0632	0.106	0.000981	0.00853	0.031
rheMac8_chr7:31485589-31485709	0.139	0.182	0.0060575	0.0699	0.0383
rheMac8_chr4:77638263-77638383	0.126	0.19	0.003952	0.0152	0.0495
taeGut2_chr1:96500256-96500376	0.227	0.325	0.000463	0.0298	0.0804
taeGut2_chr1:30710289-30710409	0.0163	0.0281	0.000149	0.0045	0.00865
taeGut2_chr9:8635969-8636089	0.0205	0.0324	0.0001895	0.0051	0.0132
taeGut2_chr1A:34317299-34317419	0.081	0.132	0.011422	0.0168	0.0637
taeGut2_chr3:102438434-102438554	0.235	0.354	0.0001955	0.0055	0.0169
taeGut2_chr5:38387004-38387124	0.0548	0.0886	0.014398	0.0276	0.0623
taeGut2_chr2:73162590-73162710	0.0275	0.0445	0.000983	0.00808	0.0222
taeGut2_chr13:8529831-8529951	0.0226	0.037	0.0010205	0.00596	0.00826
taeGut2_chrZ:52191712-52191832	0.0142	0.0227	0.0007845	0.00796	0.0355
taeGut2_chrZ:12308834-12308954	0.0073	0.0115	8.5e-06	0.0021	0.00358
taeGut2_chr1A:57551541-57551661	0.138	0.224	0.00167	0.0704	0.0235
taeGut2_chr9:15700028-15700148	0.0233	0.0374	0.0004805	0.00666	0.015
taeGut2_chr1:27857654-27857774	0.0243	0.0416	0.0012315	0.00439	0.0127
taeGut2_chr20:9996508-9996628	0.0148	0.0255	0.000142	0.00335	0.00552
taeGut2_chr12:17802366-17802486	0.242	0.317	0.0022005	0.23	0.131
taeGut2_chr1A:48106976-48107096	0.393	0.498	0.0079145	0.0745	0.312
taeGut2_chr2:29490490-29490610	0.049	0.0732	0.0019505	0.00342	0.0227
taeGut2_chr1:74213443-74213563	0.0605	0.0983	0.000392	0.0431	0.0231
taeGut2_chr3:81765499-81765619	0.162	0.215	9.95e-05	0.0125	0.0275
mm10shuf_chr1:164683941-164684061_shuf_105	0.21	0.315	0.003206	0.035	0.0765
mm10shuf_chr1:38730169-38730289_shuf_149	0.0489	0.0814	0.0034265	0.00587	0.0159
mm10shuf_chr1:77545248-77545368_shuf_230	0.0232	0.0368	4.9e-05	0.00472	0.00995
mm10shuf_chr10:118747160-118747280_shuf_413	0.014	0.0224	0.020943	0.0122	0.0589
mm10shuf_chr12:12225877-12225997_shuf_103	0.434	0.519	0.001136	0.0388	0.159
mm10shuf_chr12:77005026-77005146_shuf_79	0.0156	0.0252	0.0005175	0.00944	0.00758
mm10shuf_chr12:85436241-85436361_shuf_416	0.088	0.137	0.0248545	0.0122	0.0586
mm10shuf_chr13:28420399-28420519_shuf_121	0.0475	0.0819	0.0007525	0.0043	0.023
mm10shuf_chr13:57949804-57949924_shuf_215	0.0147	0.0251	0.003815	0.0226	0.0217
mm10shuf_chr13:59402381-59402501_shuf_133	0.00947	0.0161	0.0001035	0.00366	0.0125
mm10shuf_chr13:83452003-83452123_shuf_7	0.0196	0.033	3.65e-05	0.00255	0.00539
mm10shuf_chr14:120141536-120141656_shuf_232	0.146	0.226	0.016897	0.0568	0.0809
mm10shuf_chr15:73466687-73466807_shuf_20	0.221	0.311	0.0323385	0.0979	0.396
mm10shuf_chr15:74204400-74204520_shuf_268	0.0642	0.109	0.00298	0.0345	0.189
mm10shuf_chr15:89733723-89733843_shuf_361	0.1	0.171	0.0069735	0.00725	0.0124
mm10shuf_chr16:26782120-26782240_shuf_331	0.037	0.0631	0.00202	0.00789	0.0174
mm10shuf_chr16:54983902-54984022_shuf_182	0.0743	0.111	0.002441	0.0382	0.254
mm10shuf_chr16:9009492-9009612_shuf_102	0.049	0.0762	0.04404	0.043	0.0686
mm10shuf_chr17:55367869-55367989_shuf_395	0.018	0.0287	0.0003615	0.00662	0.0202
mm10shuf_chr2:180825567-180825687_shuf_359	0.0332	0.0521	0.005186	0.0173	0.0762
mm10shuf_chr5:52618636-52618756_shuf_192	0.0439	0.0732	0.052944	0.0198	0.109
mm10shuf_chr6:100206959-100207079_shuf_132	0.0226	0.0364	0.0005975	0.0125	0.0567
mm10shuf_chr6:136304501-136304621_shuf_23	0.225	0.302	0.0059325	0.0476	0.267
mm10shuf_chr9:113508011-113508131_shuf_145	0.0309	0.0472	0.0035715	0.00351	0.0194
mm10shuf_chr9:41376261-41376381_shuf_2	0.0286	0.0489	0.015334	0.0106	0.0269
mm10shuf_chr9:52574198-52574318_shuf_182	0.112	0.176	0.0005405	0.00937	0.0237
mm10shuf_chr9:73245656-73245776_shuf_313	0.0999	0.15	0.0207045	0.054	0.107
mm10shuf_chr9:83316696-83316816_shuf_166	0.169	0.255	0.0027385	0.0175	0.081
mm10shuf5_chr1:164683941-164684061_shuf_389	0.126	0.205	0.001858	0.0197	0.0639
mm10shuf5_chr1:38730169-38730289_shuf_298	0.0247	0.0407	0.002271	0.00783	0.0186
mm10shuf5_chr1:77545248-77545368_shuf_61	0.0373	0.0596	4.5e-05	0.00508	0.00919
mm10shuf5_chr10:118747160-118747280_shuf_288	0.0238	0.0395	0.0110805	0.0138	0.0664
mm10shuf5_chr12:12225877-12225997_shuf_98	0.309	0.379	0.0014885	0.0308	0.0642
mm10shuf5_chr12:77005026-77005146_shuf_292	0.0146	0.024	0.000408	0.0041	0.00709
mm10shuf5_chr12:85436241-85436361_shuf_245	0.0491	0.0734	0.020882	0.0126	0.0614
mm10shuf5_chr13:28420399-28420519_shuf_350	0.0228	0.0372	0.0006075	0.00485	0.0215
mm10shuf5_chr13:57949804-57949924_shuf_260	0.0166	0.0286	0.0073605	0.0182	0.022
mm10shuf5_chr13:59402381-59402501_shuf_480	0.0109	0.0182	0.000193	0.00349	0.0137
mm10shuf5_chr13:83452003-83452123_shuf_110	0.0145	0.0237	8e-05	0.00279	0.00699
mm10shuf5_chr14:120141536-120141656_shuf_426	0.107	0.17	0.027259	0.0519	0.0629
mm10shuf5_chr15:73466687-73466807_shuf_350	0.184	0.268	0.0276945	0.115	0.311
mm10shuf5_chr15:74204400-74204520_shuf_67	0.05	0.0845	0.0055015	0.0188	0.125
mm10shuf5_chr15:89733723-89733843_shuf_480	0.109	0.181	0.0081395	0.0138	0.0213
mm10shuf5_chr16:26782120-26782240_shuf_498	0.027	0.0462	0.002709	0.00859	0.0167
mm10shuf5_chr16:54983902-54984022_shuf_457	0.0251	0.0396	0.0026295	0.0101	0.0442
mm10shuf5_chr16:9009492-9009612_shuf_468	0.0226	0.0361	0.0163355	0.0165	0.0436
mm10shuf5_chr17:55367869-55367989_shuf_72	0.0127	0.0195	5e-04	0.0059	0.0223
mm10shuf5_chr2:180825567-180825687_shuf_273	0.0344	0.0567	0.0042015	0.0156	0.0556
mm10shuf5_chr5:52618636-52618756_shuf_332	0.0322	0.0552	0.032484	0.0178	0.1
mm10shuf5_chr6:100206959-100207079_shuf_489	0.0592	0.0781	0.0215335	0.03	0.178
mm10shuf5_chr6:136304501-136304621_shuf_218	0.161	0.225	0.0065145	0.042	0.197
mm10shuf5_chr9:113508011-113508131_shuf_458	0.0241	0.0373	0.0049205	0.00357	0.0202
mm10shuf5_chr9:41376261-41376381_shuf_323	0.0207	0.035	0.015884	0.0111	0.0368
mm10shuf5_chr9:52574198-52574318_shuf_295	0.0573	0.0944	0.0013535	0.00665	0.0207
mm10shuf5_chr9:73245656-73245776_shuf_205	0.0778	0.125	0.0267985	0.0253	0.0667
mm10shuf5_chr9:83316696-83316816_shuf_197	0.149	0.228	0.0030285	0.0145	0.0558
Raegyp2_NW_015492976.1:82676-82796	0.0304	0.0509	0.0024165	0.00749	0.021
Raegyp2_NW_015494598.1:639089-639209	0.0781	0.13	0.015619	0.0213	0.0344
Raegyp2_NW_015492944.1:186502-186622	0.146	0.199	0.021194	0.0416	0.0567
Raegyp2_NW_015494584.1:289440-289560	0.0366	0.0565	0.03323	0.0273	0.0752
Raegyp2_NW_015494775.1:92704-92824	0.0556	0.0939	0.000624	0.00478	0.0167
Raegyp2_NW_015494597.1:729835-729955	0.106	0.179	0.000458	0.0104	0.0346
Raegyp2_NW_015494498.1:1459859-1459979	0.182	0.291	0.001222	0.0183	0.0925
Raegyp2_NW_015493254.1:3308433-3308553	0.0448	0.0745	9.95e-05	0.00648	0.0133
Raegyp2_NW_015493843.1:2168906-2169026	0.131	0.169	0.0105725	0.121	0.113
Raegyp2_NW_015493876.1:130221-130341	0.0202	0.0339	0.000582	0.0231	0.00939
Raegyp2_NW_015494862.1:42490-42610	0.0184	0.0304	6.05e-05	0.00436	0.00757
Raegyp2_NW_015494950.1:183317-183437	0.0384	0.0635	0.0115905	0.00808	0.0513
Raegyp2_NW_015494668.1:997510-997630	0.0856	0.124	0.0024965	0.00488	0.0249
Raegyp2_NW_015494632.1:2755190-2755310	0.0286	0.049	6.95e-05	0.00418	0.00893
Raegyp2_NW_015494639.1:70947-71067	0.125	0.189	0.0035015	0.0297	0.0805
Raegyp2_NW_015493732.1:933607-933727	0.233	0.324	0.0047105	0.0366	0.202
Raegyp2_NW_015493587.1:399203-399323	0.156	0.254	0.000141	0.00681	0.0189
Raegyp2_NW_015494580.1:2679-2799	0.591	0.681	0.003932	0.0352	0.0872
rs6733839	0.0225	0.0356	0.0001955	0.0924	0.0142
rs744368	0.0145	0.0238	0.005171	0.0144	0.0245
rs13032148	0.00831	0.0164	0.0350535	0.0105	0.0413
rs11694743	0.00783	0.0147	0.0045345	0.0169	0.0778
rs74820434	0.0174	0.0308	0.0383265	0.0264	0.0581
rs1004173	0.0135	0.0214	0.002341	0.00867	0.0299
rs7937331	0.00919	0.0154	0.017246	0.0143	0.0377
rs755554	0.00794	0.0127	0.003012	0.0081	0.0231
rs5760076	0.0415	0.0724	0.0216025	0.0474	0.104
rs755553	0.0327	0.0555	0.018491	0.0338	0.1
rs17057043	0.0484	0.0797	0.005982	0.025	0.0231
rs7395613	0.0132	0.0183	0.002663	0.0104	0.0735
rs10421247	0.0279	0.0408	0.012335	0.0203	0.177
rs7947450	0.096	0.139	0.0938815	0.291	0.267
rs7479145	0.0219	0.0368	0.01721	0.03	0.0903
rs61216358	0.00437	0.00744	0.0009565	0.00424	0.0158
rs6498140	0.00582	0.00999	0.008821	0.00738	0.0122
rs7570061	0.0649	0.0931	0.0294995	0.0259	0.0604
rs10933431	0.0228	0.0398	0.011723	0.0668	0.063
rs6127744	0.0184	0.0322	0.0007455	0.00477	0.0141
rs17462136	0.0433	0.066	0.0048515	0.167	0.0499
rs927174	0.0721	0.119	0.0012385	0.0165	0.0746
rs11188740	0.00929	0.0151	0.0006755	0.00795	0.0127
rs75191269	0.0146	0.0227	0.0018705	0.00735	0.0181
rs115898899	0.00797	0.0114	0.0028485	0.00644	0.0184
rs140537553	0.00499	0.00918	0.010632	0.0061	0.0225
rs10991386	0.006	0.0104	0.0067575	0.00602	0.0108
rs6733839_alt	0.0201	0.0318	0.0001545	0.0646	0.0115
rs744368_alt	0.0136	0.0223	0.007042	0.0136	0.0241
rs13032148_alt	0.00992	0.0198	0.037676	0.0103	0.0453
rs11694743_alt	0.00782	0.0145	0.005545	0.0183	0.0821
rs74820434_alt	0.017	0.0305	0.028022	0.0253	0.0553
rs1004173_alt	0.0134	0.0211	0.0016415	0.0078	0.0243
rs7937331_alt	0.0112	0.0185	0.0165635	0.0172	0.0433
rs755554_alt	0.00735	0.0117	0.002099	0.00766	0.0231
rs5760076_alt	0.0274	0.0486	0.0189285	0.0148	0.0587
rs755553_alt	0.038	0.0657	0.013822	0.0308	0.0807
rs17057043_alt	0.0388	0.0646	0.0050675	0.0155	0.0178
rs7395613_alt	0.0122	0.0169	0.002272	0.00978	0.0663
rs10421247_alt	0.0241	0.0349	0.011004	0.021	0.164
rs7947450_alt	0.102	0.151	0.096237	0.294	0.275
rs7479145_alt	0.0208	0.0352	0.01661	0.0241	0.0781
rs61216358_alt	0.00486	0.00806	0.0008715	0.00427	0.0184
rs6498140_alt	0.0053	0.0091	0.0076145	0.00705	0.0112
rs7570061_alt	0.051	0.0728	0.027601	0.0209	0.055
rs10933431_alt	0.0327	0.0558	0.010054	0.0786	0.0752
rs6127744_alt	0.0186	0.0326	0.000596	0.00479	0.0135
rs17462136_alt	0.0425	0.0611	0.0058095	0.223	0.0646
rs927174_alt	0.0639	0.106	0.0015075	0.0176	0.0739
rs11188740_alt	0.0087	0.014	0.0009385	0.00772	0.0119
rs75191269_alt	0.0181	0.03	0.0013075	0.00741	0.0142
rs115898899_alt	0.00784	0.0111	0.0022115	0.00664	0.0183
rs140537553_alt	0.00605	0.0113	0.013391	0.00625	0.0228
rs10991386_alt	0.00536	0.00917	0.006511	0.00537	0.00957
rs6733839_disrupt	0.0207	0.0334	0.000393	0.0229	0.0168
rs11694743_disrupt	0.00749	0.0142	0.0033835	0.0111	0.0572
rs1004173_disrupt	0.0118	0.0188	0.0012225	0.007	0.0237
rs7937331_disrupt	0.0184	0.0292	0.0187155	0.0229	0.0772
rs5760076_disrupt	0.0469	0.0828	0.0218155	0.0197	0.0974
rs17057043_disrupt	0.0413	0.0673	0.006905	0.0211	0.0314
rs10421247_disrupt	0.0456	0.0732	0.0189425	0.0188	0.181
rs7479145_disrupt	0.0178	0.03	0.0193105	0.0187	0.0662
rs61216358_disrupt	0.015	0.0174	0.009291	0.0378	0.357
rs6498140_disrupt	0.00637	0.00994	0.0046385	0.00579	0.0221
rs10933431_disrupt	0.0193	0.0336	0.0125165	0.0234	0.0596
rs17462136_disrupt	0.0414	0.0638	0.0032475	0.135	0.0333
rs75191269_disrupt	0.0223	0.0375	0.0025765	0.00767	0.0167
rs115898899_disrupt	0.00796	0.0115	0.0012275	0.00564	0.0182
rs140537553_disrupt	0.00399	0.00715	0.0056475	0.00466	0.0157
rs10991386_disrupt	0.00841	0.0144	0.0048855	0.00501	0.0103
Nguyen_cortical_T03000000137_mm_chr2_167460085	0.416	0.416	0.052888	0.496	0.79
Nguyen_cortical_T03000003606_mm_chr2_181336040	0.213	0.221	0.134637	0.433	0.605
Nguyen_cortical_T03000004012_hs_chr13_51676150	0.638	0.716	0.015367	0.19	0.51
Nguyen_cortical_T03000008755_mm_chr12_120702940	0.526	0.639	0.0044955	0.0588	0.297
Nguyen_cortical_T03000006407_mm_chr11_98448655	0.589	0.515	0.074375	0.696	0.799
Nguyen_cortical_T03000000002_mm_chr1_13178725	0.582	0.658	0.0570305	0.292	0.412
Nguyen_cortical_T03000005948_mm_chr4_48300480	0.296	0.426	0.003929	0.0182	0.0891
Nguyen_cortical_T03000000926_mm_chr15_97998220	0.734	0.779	0.054997	0.486	0.738
Nguyen_cortical_T03000010543_hs_chr18_42421915	0.0404	0.0446	0.0269325	0.144	0.198
Nguyen_cortical_T03000002332_hs_chr5_33373320	0.497	0.562	0.006531	0.201	0.354
Kheradpour_hepg2andk562_pos_PK_construct_1043	0.0316	0.047	0.0040215	0.04	0.0898
Kheradpour_hepg2andk562_pos_PK_construct_1885	0.0207	0.0284	0.01655	0.685	0.0627
Kheradpour_hepg2andk562_pos_PK_construct_1886	0.0109	0.0144	0.017265	0.689	0.0426
Kheradpour_hepg2andk562_pos_PK_construct_3306	0.0244	0.037	0.0038525	0.0654	0.0214
Kheradpour_hepg2andk562_pos_PK_construct_3396	0.169	0.104	0.0131575	0.477	0.352
Kheradpour_hepg2andk562_pos_PK_construct_3434	0.0327	0.0491	0.011099	0.362	0.226
Kheradpour_hepg2andk562_pos_PK_construct_3562	0.0256	0.0472	0.011656	0.542	0.0878
Kheradpour_hepg2andk562_pos_PK_construct_3751	0.0175	0.0313	0.0229955	0.374	0.0487
Kheradpour_hepg2andk562_pos_PK_construct_3869	0.0659	0.091	0.0147425	0.756	0.087
Kheradpour_hepg2andk562_pos_PK_construct_4336	0.0489	0.0681	0.004486	0.271	0.0581
Kheradpour_hepg2notk562_pos_PK_construct_1085	0.0101	0.0159	0.006752	0.0101	0.026
Kheradpour_hepg2notk562_pos_PK_construct_1190	0.0111	0.0172	0.000959	0.0837	0.0168
Kheradpour_hepg2notk562_pos_PK_construct_121	0.0196	0.0278	0.0008545	0.0185	0.0252
Kheradpour_hepg2notk562_pos_PK_construct_1516	0.0132	0.0195	0.000649	0.0171	0.00854
Kheradpour_hepg2notk562_pos_PK_construct_1725	0.00652	0.00946	0.0044945	0.013	0.0246
Kheradpour_hepg2notk562_pos_PK_construct_1950	0.0112	0.0144	0.003452	0.00766	0.0314
Kheradpour_hepg2notk562_pos_PK_construct_3226	0.00773	0.0104	0.0028615	0.0265	0.046
Kheradpour_hepg2notk562_pos_PK_construct_3646	0.0285	0.0429	0.0058555	0.106	0.0231
Kheradpour_hepg2notk562_pos_PK_construct_590	0.0166	0.0229	0.006048	0.0397	0.0399
Kheradpour_hepg2notk562_pos_PK_construct_77	0.164	0.214	0.001649	0.102	0.0469
Nguyen_neg_T03000009050	0.0145	0.0224	0.0074265	0.00849	0.027
Nguyen_neg_T03000002350	0.0222	0.0357	0.0125235	0.204	0.0817
Nguyen_neg_T03000010893	0.0189	0.0302	0.0118795	0.0205	0.0667
Nguyen_neg_T03000006478	0.0618	0.0844	0.021792	0.0507	0.158
Nguyen_neg_T03000011547	0.0377	0.0581	0.030025	0.0261	0.137
Nguyen_neg_T03000001872	0.0173	0.029	0.0195945	0.0541	0.0501
Nguyen_neg_T03000008079	0.0265	0.0396	0.155295	0.0813	0.127
Nguyen_neg_T03000001061	0.00311	0.00532	0.007197	0.00544	0.0234
Nguyen_neg_T03000009840	0.0198	0.0314	0.0035605	0.0183	0.0927
Nguyen_neg_T03000009843	0.0116	0.0152	0.001684	0.0131	0.0459
GC30_01	0.00802	0.0121	0.000251	0.00397	0.01
GC30_02	0.0177	0.0312	0.0002435	0.00384	0.00544
GC30_03	0.0123	0.0204	0.000187	0.00496	0.00964
GC30_04	0.0104	0.0168	0.000102	0.00291	0.00416
GC30_05	0.0111	0.0176	5.2e-05	0.00281	0.00399
GC30_06	0.00883	0.0144	0.0002595	0.00374	0.00548
GC30_07	0.00893	0.0147	3.7e-05	0.00361	0.00621
GC30_08	0.016	0.027	0.000155	0.0047	0.00525
GC30_09	0.0145	0.0236	0.001179	0.00939	0.014
GC30_10	0.0564	0.0943	0.0002265	0.00395	0.0113
GC50_01	0.0125	0.0185	0.004163	0.0139	0.0341
GC50_02	0.0279	0.0507	0.0118095	0.0286	0.0318
GC50_03	0.0453	0.0741	0.0441965	0.13	0.175
GC50_04	0.0174	0.0261	0.012946	0.0109	0.0659
GC50_05	0.0317	0.0469	0.014505	0.0167	0.0576
GC50_06	0.0112	0.0159	0.00596	0.00635	0.0443
GC50_07	0.0153	0.0259	0.0009685	0.0101	0.0204
GC50_08	0.0145	0.0242	0.039173	0.0171	0.0609
GC50_09	0.0135	0.0222	0.01125	0.0102	0.0188
GC50_10	0.0118	0.0178	0.0122695	0.00646	0.0546
GC70_01	0.00581	0.0108	0.0333925	0.0116	0.0662
GC70_02	0.0405	0.0727	0.101902	0.0944	0.174
GC70_03	0.00517	0.01	0.032997	0.00988	0.021
GC70_04	0.0101	0.0159	0.010811	0.0113	0.075
GC70_05	0.008	0.0142	0.013988	0.014	0.0671
GC70_06	0.00632	0.0127	0.0129345	0.0151	0.0239
GC70_07	0.0242	0.0429	0.1129425	0.0184	0.0718
GC70_08	0.0585	0.0928	0.082542	0.111	0.25
GC70_09	0.0239	0.0354	0.008466	0.0486	0.179
GC70_10	0.00928	0.0139	0.002763	0.00879	0.109
